# Supplementary material for: Both Constitutive and Infection-Responsive Secondary Metabolites Linked to Resistance against Austropuccinia psidii (Myrtle Rust) in Melaleuca quinquenervia
Source: Microorganisms. 2022 Feb 7;10(2):383. doi: 10.3390/microorganisms10020383 (PMC8879604; doi:10.3390/microorganisms10020383)
Supplement: Supplementary file 1 [file microorganisms-10-00383-s001.zip]

Archive with 5 entries (5 files):
- Supplementary tables Moffitt et al/Moffitt_Sup_Table_1.xlsx
- Supplementary tables Moffitt et al/Moffitt_Sup_Table_2.xlsx
- Supplementary tables Moffitt et al/Moffitt_Sup_Table_3.xlsx
- Supplementary tables Moffitt et al/Moffitt_Sup_Table_4.xlsx
- Supplementary tables Moffitt et al/Moffitt_Sup_Table_5.xlsx
