# Supplementary material for: Both Constitutive and Infection-Responsive Secondary Metabolites Linked to Resistance against Austropuccinia psidii (Myrtle Rust) in Melaleuca quinquenervia
Source: Microorganisms. 2022 Feb 7;10(2):383. doi: 10.3390/microorganisms10020383 (PMC8879604; doi:10.3390/microorganisms10020383)
Supplement: Supplementary file 1 [file microorganisms-10-00383-s001.zip › Supplementary tables Moffitt et al/Moffitt_Sup_Table_1.xlsx]

## Sheet: Figure1Atable_phenotypextime_he
Table S1: The top 500 molecular features that were significantly changed in abundance during the experiment.
Compound	phenotype.F.val.	phenotype.raw.p.	phenotype.adj.p.	Time.F.val.	Time.raw.p.	Time.adj.p.	Interaction.F.val.	Interaction.raw.p.	Interaction.adj.p.	mean_log(abundance)_hypersensitive_t0	SE_log(abundance)_hypersensitive_t0	mean_log(abundance)_hypersensitive_t24h	SE_log(abundance)_hypersensitive_t24h	mean_log(abundance)_hypersensitive_t48h	SE_log(abundance)_hypersensitive_t48h	mean_log(abundance)_hypersensitive_t5h	SE_log(abundance)_hypersensitive_t5h	mean_log(abundance)_resistant_t0	SE_log(abundance)_resistant_t0	mean_log(abundance)_resistant_t24h	SE_log(abundance)_resistant_t24h	mean_log(abundance)_resistant_t48h	SE_log(abundance)_resistant_t48h	mean_log(abundance)_resistant_t5h	SE_log(abundance)_resistant_t5h	mean_log(abundance)_sensitive_t0	SE_log(abundance)_sensitive_t0	mean_log(abundance)_sensitive_t24h	SE_log(abundance)_sensitive_t24h	mean_log(abundance)_sensitive_t48h	SE_log(abundance)_sensitive_t48h	mean_log(abundance)_sensitive_t5h	SE_log(abundance)_sensitive_t5h
3.40_718.3973n	0.68081	0.5117	0.5831	692.25	4.56e-78	1.14e-74	0.99238	0.43342	0.52706	-0.354601	0.231118	4.05465	0.0770267	3.14493	0.110914	2.78885	0.128229	-0.569854	0.0824496	4.05641	0.0511096	3.51323	0.12509	3.01861	0.109065	-0.44015	0.247731	4.07611	0.0479293	3.35143	0.104181	3.02422	0.103299
3.52_1110.6607n	0.99075	0.37981	0.45941	598.8	2.41e-74	3.01e-71	1.5467	0.16831	0.26571	-0.158118	0.262692	4.33166	0.0538423	3.31678	0.130914	2.76987	0.184415	-0.629076	0.0542782	4.13571	0.0687257	3.62693	0.133927	2.90414	0.144266	-0.366361	0.263134	4.3444	0.0383179	3.69331	0.100449	3.0327	0.165754
3.54_1194.7040m.z	8.7541	0.00066391	0.0039089	572.36	3.42e-73	2.85e-70	2.6198	0.019914	0.053339	-0.539135	0.156756	3.85062	0.0569781	2.77628	0.154666	2.02029	0.217693	-0.636924	0.0909195	4.06192	0.0630449	3.58745	0.124998	2.86848	0.127238	-0.530466	0.234525	3.999	0.0510149	3.31909	0.117173	2.56364	0.2092
2.97_410.2134n	4.3915	0.018541	0.047873	568	5.35e-73	3.34e-70	2.1622	0.050931	0.10869	1.13138	0.144444	3.86723	0.0609866	3.21343	0.0685358	3.11618	0.0706236	0.794522	0.0651136	3.79015	0.0576387	3.48873	0.108139	3.15684	0.100313	1.24332	0.175595	3.94651	0.0476555	3.52983	0.0692406	3.29322	0.0607899
3.63_677.3934m.z	0.57647	0.56626	0.63287	548.85	3.99e-72	1.99e-69	1.154	0.3353	0.43614	-0.488505	0.244293	4.32906	0.0601672	3.21678	0.136172	2.58806	0.222474	-0.822966	0.129926	4.17455	0.0521449	3.59668	0.121392	2.81325	0.147647	-0.482434	0.301743	4.28403	0.0330458	3.51268	0.108535	2.86589	0.188186
3.48_807.4582m.z	0.31669	0.73028	0.77198	525.94	4.81e-71	2e-68	0.67962	0.66635	0.72907	-0.663614	0.219344	3.84014	0.0894165	2.65661	0.126415	2.26118	0.186167	-0.720919	0.150554	3.71836	0.0655581	3.0269	0.157143	2.41834	0.126028	-0.772033	0.244824	3.77942	0.0395056	2.86744	0.122968	2.46028	0.140009
3.55_1171.7141n	2.2213	0.12106	0.19054	520.91	8.42e-71	2.63e-68	0.87775	0.51335	0.59668	0.346451	0.238497	4.46792	0.0495936	3.63852	0.119201	3.07023	0.18003	0.209959	0.131965	4.39962	0.0605033	4.02058	0.120422	3.3653	0.126881	0.443895	0.259937	4.58067	0.0413886	4.0659	0.0953231	3.40233	0.140807
3.55_1154.6869n	0.65534	0.52449	0.59551	521.93	7.51e-71	2.63e-68	1.4706	0.19349	0.29538	-1.17376	0.428614	4.47362	0.0575791	3.39896	0.127012	2.83864	0.187455	-1.9546	0.178235	4.27969	0.0687834	3.71478	0.140734	2.97902	0.147763	-1.5542	0.406389	4.45887	0.0356188	3.70946	0.104052	3.10595	0.168058
3.50_1088.6122n	0.14594	0.86465	0.88883	516.36	1.4e-70	3.9e-68	1.7224	0.12099	0.20737	-0.607876	0.353347	4.52875	0.0685856	3.44075	0.144241	2.8466	0.213146	-1.14725	0.193073	4.46878	0.0756202	3.91899	0.129031	3.14911	0.13953	-1.05937	0.322961	4.58256	0.045761	3.82138	0.117682	3.16375	0.175643
3.36_697.3614m.z	2.8777	0.067418	0.12428	513.2	2.01e-70	5.01e-68	0.59086	0.73713	0.78221	-0.200428	0.286838	4.16243	0.0610369	3.45179	0.0932492	3.14249	0.121235	-0.376665	0.150508	4.04083	0.0692689	3.68905	0.115608	3.28266	0.0988905	0.0752277	0.302917	4.28376	0.0381621	3.74135	0.0871319	3.36257	0.0847128
3.52_1127.6879n	2.3823	0.10471	0.1708	508.56	3.4e-70	7.73e-68	1.1511	0.33686	0.43708	0.125251	0.268687	4.37673	0.0574692	3.54778	0.127871	3.00599	0.190824	-0.256026	0.0716581	4.23496	0.0674175	3.85755	0.127608	3.20656	0.13198	0.146332	0.293332	4.49398	0.0421344	3.99446	0.0952251	3.31772	0.137652
3.20_542.5120n	3.7488	0.031768	0.072626	495.53	1.54e-69	3.2e-67	1.6066	0.15059	0.24409	0.211191	0.0624534	3.1683	0.0726614	2.23918	0.132717	1.87289	0.182317	0.148738	0	3.19001	0.061456	2.72772	0.144966	2.13243	0.117607	0.291372	0.142635	3.33759	0.0512294	2.70641	0.106925	2.20264	0.122408
3.47_1039.6349n	1.4654	0.24255	0.32605	490.24	2.87e-69	5.51e-67	1.681	0.1309	0.21969	-0.0607561	0.282797	4.08566	0.0587571	3.23789	0.133203	2.6622	0.214845	-0.403202	0.127698	4.01549	0.0780515	3.63955	0.117847	2.9638	0.133206	-0.313124	0.258944	4.25451	0.0461863	3.73018	0.0973812	3.07876	0.140593
3.26_586.5470n	3.966	0.026441	0.063595	485.13	5.26e-69	8.76e-67	2.056	0.063026	0.12769	0.187236	0.0822283	3.21354	0.0736997	2.25626	0.151835	1.86673	0.187633	0.105008	0	3.1887	0.0692709	2.74166	0.141067	2.24994	0.131097	0.261973	0.156965	3.34825	0.0549144	2.77134	0.100772	2.28357	0.102618
3.60_1259.7657n	1.847	0.17029	0.24514	485.65	4.94e-69	8.76e-67	0.752	0.60895	0.68078	0.188749	0.263882	4.53766	0.0423881	3.6867	0.12542	3.06821	0.189763	0.140417	0.198298	4.50538	0.0611299	4.09148	0.108634	3.42221	0.116326	0.168119	0.269405	4.64292	0.0488219	4.10284	0.0958073	3.4378	0.148768
3.57_1215.7388n	1.9102	0.16069	0.23469	469.82	3.36e-68	5.25e-66	0.47464	0.82614	0.85124	-0.223016	0.297495	4.4753	0.0468602	3.63182	0.118218	3.03803	0.178099	-0.240383	0.219513	4.43375	0.0587407	4.02884	0.110982	3.36394	0.117326	-0.0672663	0.324497	4.57873	0.0470307	4.02589	0.0970311	3.37313	0.14189
3.36_674.3733n	2.2912	0.11366	0.18137	467.95	4.24e-68	5.88e-66	1.5607	0.164	0.26005	1.17718	0.272929	4.72518	0.0539431	4.14407	0.0766434	3.88677	0.0978452	0.790367	0.234283	4.63751	0.0560846	4.34941	0.0990068	3.99796	0.0880745	1.44265	0.2237	4.80302	0.0395373	4.38339	0.0742795	4.05848	0.0694498
3.60_1242.7365n	0.61512	0.54538	0.61475	468.2	4.11e-68	5.88e-66	1.2202	0.30025	0.4029	-0.302158	0.317439	4.46616	0.0580582	3.40679	0.127606	2.8497	0.193105	-0.786821	0.174945	4.30777	0.0561302	3.75618	0.123893	3.03741	0.140967	-0.336199	0.319361	4.43355	0.033713	3.67496	0.106704	3.09379	0.173439
3.43_1000.5662n	1.5738	0.21923	0.29995	467.44	4.51e-68	5.93e-66	0.84948	0.53422	0.61606	-1.86511	0.40319	4.16745	0.0710299	3.05811	0.15996	2.41498	0.245193	-2.19646	0.215401	4.12965	0.0931977	3.57118	0.149074	2.82013	0.145766	-1.7209	0.427152	4.25285	0.0478243	3.51241	0.115326	2.83676	0.172837
3.31_630.5810n	3.4389	0.041389	0.0881	464.89	6.19e-68	7.73e-66	1.8028	0.10367	0.1845	0.201569	0.0821183	3.16327	0.0739472	2.23451	0.147614	1.8377	0.184862	0.11945	0	3.093	0.0756198	2.65743	0.143684	2.17676	0.129646	0.264122	0.144671	3.29851	0.0451295	2.6942	0.103071	2.24229	0.11322
3.62_1303.7926n	1.6842	0.19788	0.27734	448.73	4.76e-67	5.66e-65	0.4749	0.82595	0.85124	-0.00304808	0.288916	4.55786	0.0426646	3.68304	0.125842	3.07738	0.191984	-0.0101232	0.237656	4.50926	0.0602257	4.07322	0.108819	3.39067	0.122179	0.0907724	0.297627	4.66149	0.0472804	4.07089	0.0963052	3.41775	0.148943
3.57_1198.7105n	0.54423	0.58432	0.64928	428.17	7.04e-66	7.99e-64	0.60938	0.72244	0.77192	-0.332106	0.315398	4.42358	0.0577281	3.37318	0.126067	2.80549	0.185905	-0.52443	0.208074	4.25322	0.0614223	3.71819	0.127789	2.97831	0.143699	-0.3971	0.307909	4.41361	0.0357505	3.69036	0.103513	3.0756	0.176503
3.57_628.3815m.z	4.4329	0.017918	0.046693	423.86	1.26e-65	1.36e-63	0.35401	0.90643	0.9167	0.0091924	0.237109	4.23005	0.0686412	3.63338	0.115808	2.94262	0.204988	0.232537	0.221553	4.3328	0.0570381	4.05603	0.102642	3.42674	0.11283	0.269852	0.313139	4.47203	0.0748186	4.10994	0.0904489	3.31808	0.136664
2.97_428.2484m.z	2.9542	0.063039	0.1188	414.17	4.72e-65	4.91e-63	1.9388	0.079505	0.14916	-0.69836	0.336857	3.31692	0.0670623	2.60997	0.0744168	2.52043	0.0767479	-1.44734	0.120944	3.24249	0.0611891	2.92229	0.115179	2.54342	0.105024	-0.722277	0.367202	3.41198	0.0456828	2.92175	0.0777453	2.69806	0.067704
3.38_912.5126n	0.87773	0.42321	0.50053	408.15	1.09e-64	1.09e-62	2.0438	0.064571	0.12968	-1.62359	0.445979	3.54173	0.0843364	2.48166	0.163579	1.93456	0.21902	-2.53786	0.046598	3.40318	0.134757	2.8933	0.184138	2.24355	0.170338	-1.9158	0.398554	3.5796	0.0517002	2.86355	0.130899	2.34541	0.169454
3.06_454.2404n	2.1703	0.12678	0.19629	407.41	1.21e-64	1.16e-62	0.60129	0.72887	0.77574	-0.76558	0.401572	4.20207	0.0541545	3.58486	0.0778438	3.43853	0.0865526	-0.929899	0.250129	4.21022	0.0539976	3.89575	0.111745	3.53466	0.119634	-0.295333	0.434901	4.33261	0.056069	3.93329	0.0708774	3.63745	0.0617905
3.31_630.3450n	4.0383	0.024884	0.060787	404.53	1.81e-64	1.67e-62	1.9212	0.082305	0.15338	-1.90427	0.219973	2.98549	0.0940087	1.95505	0.142655	1.0433	0.445074	-2.07765	0.046598	2.8952	0.098776	2.51376	0.13302	1.91592	0.120414	-1.71976	0.298089	3.11281	0.061846	2.46497	0.10778	1.88889	0.169501
3.52_584.3552m.z	2.9003	0.066088	0.12231	404.27	1.88e-64	1.68e-62	0.43264	0.85597	0.87523	-0.380003	0.315796	4.1349	0.0825417	3.49235	0.125043	2.88229	0.220479	-0.478951	0.219269	4.07957	0.0644381	3.80832	0.120577	3.19607	0.125876	-0.121317	0.346843	4.36489	0.0511267	3.97038	0.0916692	3.26197	0.134466
3.55_606.3684m.z	4.7733	0.013553	0.037799	403.31	2.15e-64	1.85e-62	0.32244	0.92422	0.93092	-0.346462	0.27791	4.16757	0.0778086	3.54141	0.11816	2.91213	0.208884	-0.108654	0.257889	4.24175	0.0551987	3.98209	0.109432	3.36892	0.118974	0.0785617	0.33453	4.41343	0.058904	4.05809	0.0918408	3.31925	0.128702
3.61_1298.8336n	4.2759	0.020407	0.051774	401.18	2.91e-64	2.42e-62	0.53496	0.78084	0.81713	0.473772	0.222853	4.35638	0.037913	3.69127	0.126237	3.02312	0.208596	0.527749	0.206452	4.43047	0.0660874	4.11613	0.103503	3.46718	0.114025	0.766475	0.276772	4.59573	0.0681556	4.15497	0.0921039	3.42819	0.147527
3.26_586.3200n	2.078	0.13786	0.20817	393.96	8.18e-64	6.59e-62	1.6051	0.15101	0.24442	0.407712	0.381795	4.80073	0.0595099	4.18021	0.0888737	3.93047	0.108101	-0.213929	0.267542	4.75907	0.0588093	4.4742	0.106726	4.12222	0.0862229	0.614532	0.375288	4.91764	0.0489422	4.52772	0.0721836	4.12717	0.0678576
3.47_540.3296m.z	2.6603	0.081693	0.1424	393.16	9.18e-64	7.17e-62	1.0999	0.36617	0.46402	-0.97808	0.382525	3.78444	0.0632966	3.05121	0.134406	2.3838	0.25551	-1.42816	0.210741	3.73282	0.089112	3.43706	0.123133	2.79897	0.131702	-0.865541	0.384962	4.02819	0.0479364	3.56428	0.0976748	2.90787	0.138423
3.70_1479.8979n	2.175	0.12624	0.19557	387.79	2.01e-63	1.52e-61	2.188	0.048338	0.10495	1.18295	0.137366	4.58238	0.0611235	3.56839	0.129076	2.88827	0.199699	0.688488	0.192468	4.45281	0.0676213	3.92379	0.122858	3.11846	0.146412	1.22065	0.14802	4.63319	0.0417037	3.86896	0.111738	3.20645	0.164058
3.60_650.3943m.z	6.5354	0.0033797	0.013074	386.56	2.4e-63	1.77e-61	0.50585	0.803	0.83331	0.497381	0.184669	4.24232	0.0550483	3.64834	0.126908	2.93587	0.215621	0.67006	0.190135	4.38064	0.0646868	4.09338	0.101475	3.44423	0.11163	0.910215	0.260924	4.50384	0.0835292	4.15583	0.0923929	3.35662	0.161729
3.50_1083.6617n	2.323	0.11044	0.17737	383.55	3.74e-63	2.67e-61	0.39261	0.88265	0.89701	-0.289666	0.334101	4.33642	0.0674087	3.50834	0.132126	2.96642	0.20201	-0.328787	0.225021	4.24463	0.0752299	3.87477	0.115904	3.22612	0.13207	-0.0402114	0.344599	4.48184	0.0443468	3.9478	0.0998237	3.32653	0.142165
3.14_472.2511n	1.2499	0.29698	0.37884	382.41	4.43e-63	3.08e-61	1.2466	0.28713	0.39018	0.598933	0.103921	3.30898	0.0884269	2.45121	0.0996668	2.23616	0.122004	0.424937	0.158061	3.29143	0.0765519	2.82201	0.132404	2.34302	0.101339	0.687799	0.193499	3.39931	0.0541996	2.75661	0.101763	2.40456	0.0992605
3.48_824.4220m.z	0.88304	0.42106	0.49903	376.12	1.13e-62	7.66e-61	0.53825	0.7783	0.81516	-1.30327	0.315351	3.08752	0.154536	1.77645	0.0961798	1.61432	0.088275	-1.08294	0.250863	3.14393	0.122195	2.14583	0.184915	1.67789	0.0979454	-1.36834	0.275838	3.25462	0.0461351	1.90235	0.118379	1.83157	0.0824543
3.64_685.9080m.z	0.61978	0.54291	0.6128	369.83	2.95e-62	1.94e-60	0.3518	0.90772	0.91764	-1.08279	0.408134	4.40252	0.0562689	3.40651	0.12728	2.7747	0.218685	-1.04284	0.349439	4.30846	0.0633477	3.77958	0.11251	3.06065	0.130582	-1.16236	0.402725	4.44901	0.0422288	3.7283	0.108722	3.11541	0.164041
3.13_498.2666n	0.48467	0.6193	0.67731	368.81	3.44e-62	2.21e-60	0.59324	0.73525	0.78087	-0.370608	0.424475	4.35379	0.0541632	3.7531	0.0771621	3.55407	0.0983147	-0.855546	0.299651	4.31157	0.0594234	4.02642	0.103004	3.59358	0.0869474	-0.521888	0.448624	4.4592	0.0456776	4.05713	0.07795	3.67185	0.077669
8.05_771.4795m.z	10.166	0.00025077	0.0018432	368	3.9e-62	2.38e-60	3.6202	0.0023969	0.011409	-0.0519766	0.187868	3.57301	0.1577	2.62472	0.18179	1.35559	0.245764	-0.239844	0	3.73127	0.0522785	3.29804	0.0925634	2.37638	0.100385	-0.0019961	0.237848	3.89998	0.0376073	3.3298	0.0627198	1.78678	0.185178
3.65_1374.8159n	0.55837	0.57633	0.64206	368.15	3.81e-62	2.38e-60	0.32402	0.92337	0.93082	-1.61918	0.439943	4.38021	0.0587706	3.2579	0.13607	2.52177	0.254474	-1.70433	0.328736	4.23013	0.0567287	3.64033	0.125754	2.76821	0.160571	-1.51881	0.444264	4.34214	0.0387886	3.55676	0.111392	2.86521	0.18749
3.61_1286.7619n	0.67426	0.51496	0.58628	367.29	4.35e-62	2.59e-60	2.9044	0.01097	0.034439	0.628058	0.260695	4.45983	0.0580555	3.397	0.130558	2.83738	0.19655	-0.289528	0.215635	4.30816	0.0555738	3.73951	0.120009	2.98439	0.144505	0.0505226	0.326593	4.42233	0.0320309	3.65701	0.107921	3.08787	0.168577
3.44_518.3160m.z	3.4716	0.040244	0.086697	336.9	5.59e-60	3.25e-58	1.9702	0.074735	0.14366	-1.03724	0.298891	3.39451	0.0816865	2.52382	0.164914	1.50595	0.432162	-1.35811	0.117736	3.26367	0.121101	2.92181	0.157378	2.29609	0.161197	-1.03441	0.297842	3.629	0.045596	3.14222	0.099981	2.45612	0.15084
3.21_498.2669n	3.5299	0.03828	0.083768	335.03	7.63e-60	4.27e-58	1.005	0.42513	0.51976	1.10742	0.166312	3.85534	0.0802636	2.95762	0.120139	2.71429	0.141727	1.08629	0.0568668	3.84678	0.0800254	3.40556	0.139066	2.87854	0.110373	1.33202	0.202524	4.02889	0.0525874	3.39063	0.0990458	2.96752	0.0937067
3.35_886.5203m.z	1.0189	0.36976	0.45096	334.99	7.69e-60	4.27e-58	1.8025	0.10373	0.1845	0.239001	0.165916	3.39194	0.0727944	2.32824	0.15489	1.7895	0.220696	-0.0044961	0	3.26544	0.132629	2.76333	0.18249	2.14424	0.152437	0.183574	0.18807	3.4161	0.0575831	2.71556	0.113641	2.18176	0.156585
3.20_542.2935n	1.7982	0.17812	0.25464	331.47	1.39e-59	7.52e-58	1.1908	0.31545	0.41679	0.24619	0.429699	4.67109	0.055241	4.11096	0.0812371	3.87945	0.105025	-0.266705	0.32868	4.6778	0.0522506	4.41022	0.102532	4.02418	0.0794803	0.572401	0.395526	4.8171	0.0467448	4.44375	0.0731868	4.05304	0.0698645
3.53_868.5107m.z	4.1001	0.023627	0.058239	327.64	2.65e-59	1.41e-57	1.1657	0.32887	0.43052	1.67241	0.205488	4.39621	0.0629869	3.58393	0.102491	3.23099	0.116071	1.81901	0.0850353	4.4082	0.04632	4.06207	0.0995731	3.51258	0.0961008	1.60584	0.179427	4.50446	0.0396849	3.83247	0.106379	3.49688	0.0947221
3.64_694.4209m.z	2.519	0.09264	0.15656	323.02	5.85e-59	3.05e-57	0.32292	0.92396	0.93092	-0.00600826	0.338817	4.52044	0.0378401	3.78952	0.119202	3.18614	0.196277	0.0285386	0.292247	4.5131	0.064377	4.16997	0.0996872	3.5113	0.111381	0.354421	0.377971	4.6813	0.0519434	4.16912	0.0936737	3.54438	0.133403
3.45_762.4243n	3.2633	0.048155	0.098397	322.38	6.54e-59	3.33e-57	2.4779	0.026728	0.067074	0.975847	0.355862	4.8859	0.0535344	4.16581	0.0895961	3.84362	0.127991	0.358153	0.239892	4.83524	0.0494229	4.47915	0.102843	4.03361	0.0938221	1.40431	0.338914	4.98138	0.0368443	4.44426	0.0873354	4.06773	0.0860768
3.14_521.2562m.z	0.24836	0.78122	0.81787	320.41	9.19e-59	4.59e-57	0.21668	0.97089	0.97362	-1.95006	0.531268	3.70809	0.0589686	3.01973	0.0897248	2.7828	0.125982	-1.87735	0.400877	3.65139	0.0858371	3.31999	0.117415	2.76466	0.0977321	-2.02972	0.549354	3.83826	0.0563832	3.40475	0.0830063	2.90577	0.0917487
3.71_1540.9499n	3.0049	0.060298	0.11511	319.89	1.01e-58	4.93e-57	1.22	0.30036	0.4029	0.871458	0.272296	4.59765	0.0701391	3.62525	0.130158	2.98245	0.20009	0.812104	0.188199	4.478	0.0907771	3.98732	0.12611	3.21216	0.136577	1.40673	0.220911	4.69376	0.0409102	3.94033	0.116219	3.29961	0.154824
3.48_806.4503n	3.033	0.058836	0.11267	315.53	2.16e-58	1.04e-56	0.43432	0.8548	0.8744	1.23964	0.249285	4.71142	0.0572765	3.97271	0.0947974	3.61509	0.134531	1.48935	0.204994	4.67345	0.0490955	4.29493	0.107772	3.80159	0.102951	1.65811	0.258906	4.82718	0.0390225	4.23664	0.0938159	3.84349	0.0934357
3.47_534.2940m.z	4.2719	0.020474	0.051891	313.08	3.33e-58	1.57e-56	1.805	0.10323	0.18414	-0.444372	0.204987	3.38971	0.0645751	2.40017	0.150563	1.37765	0.370169	-0.698611	0.046598	3.34146	0.0929195	2.89069	0.131634	2.04151	0.16977	-0.374034	0.231991	3.5802	0.0532813	2.98499	0.103381	2.13915	0.197084
3.41_487.7898m.z	3.0588	0.057524	0.11088	311.22	4.63e-58	2.14e-56	1.5214	0.17634	0.27541	-0.248795	0.206525	3.36198	0.0825249	2.35118	0.175609	1.67761	0.298634	-0.449452	0.0698686	3.22814	0.112836	2.7906	0.149883	2.16601	0.149356	-0.234285	0.221001	3.51287	0.0469041	2.93026	0.108175	2.2436	0.181514
7.97_1712.0915n	10.994	0.00014455	0.0011729	309.68	6.1e-58	2.77e-56	2.1458	0.052638	0.11148	-0.350722	0.214335	3.76069	0.207684	2.638	0.173792	1.15692	0.300835	-0.337459	0.139118	3.99768	0.0511679	3.44438	0.108434	2.22441	0.113982	-0.171154	0.276858	4.20633	0.034049	3.41861	0.0816597	1.62063	0.241496
3.40_718.3988n	4.4536	0.017614	0.046182	304.59	1.53e-57	6.81e-56	1.676	0.13215	0.2212	1.02096	0.356732	4.85906	0.053101	4.19602	0.0899768	3.89982	0.123353	0.709169	0.307426	4.79171	0.0575183	4.47875	0.106042	4.0878	0.0914809	1.60596	0.219661	4.97328	0.0367478	4.49278	0.0820825	4.12693	0.0773664
3.68_1452.8980n	3.1372	0.053724	0.10588	303.71	1.79e-57	7.85e-56	0.45123	0.84297	0.86512	0.626451	0.287063	4.72935	0.058205	3.84091	0.122883	3.24463	0.195546	1.00106	0.219842	4.63546	0.0721031	4.20222	0.109736	3.49563	0.119778	1.04614	0.290383	4.82247	0.0441372	4.16561	0.10469	3.55328	0.14446
3.46_1044.5911n	0.8337	0.4415	0.51799	301.46	2.7e-57	1.16e-55	2.0261	0.066886	0.1335	1.31181	0.131107	4.33416	0.0620449	3.2755	0.136626	2.73502	0.183861	0.934158	0.202993	4.32253	0.0740356	3.78465	0.12562	3.02705	0.12991	1.21035	0.262316	4.40247	0.0488365	3.64684	0.116999	3.03235	0.14886
3.31_630.3461n	3.5179	0.038676	0.084411	300.13	3.45e-57	1.46e-55	0.63813	0.69951	0.75478	0.55761	0.376123	4.85492	0.0594614	4.22151	0.0914944	3.95956	0.111429	0.651804	0.309247	4.78139	0.0642488	4.49241	0.109648	4.13592	0.0909193	1.21354	0.331878	4.97744	0.0430817	4.56529	0.0745241	4.1801	0.0731046
3.77_1572.9599n	0.096561	0.90816	0.92481	299.03	4.22e-57	1.76e-55	4.9174	0.00014985	0.0013768	2.03559	0.111798	4.05617	0.0597385	2.93489	0.10622	2.54483	0.0885585	1.78171	0.0653037	3.95302	0.0791168	3.42285	0.12839	2.53306	0.0966412	2.11602	0.0630044	3.93109	0.0470172	2.96914	0.120128	2.55099	0.108782
3.66_1408.8700n	3.4515	0.040943	0.087301	298.05	5.06e-57	2.07e-55	0.508	0.80138	0.83316	0.72258	0.292581	4.66269	0.0501064	3.85053	0.117527	3.25882	0.189566	0.801729	0.218157	4.59306	0.0683703	4.20397	0.103579	3.53076	0.116628	1.17	0.292457	4.77195	0.0465028	4.18952	0.0990969	3.58198	0.138807
3.48_421.2556m.z	6.0695	0.0048362	0.017852	297.48	5.63e-57	2.27e-55	1.2825	0.27	0.37319	-0.00281631	0.166536	3.38401	0.0613783	2.72155	0.11387	1.90009	0.329922	0.0319793	0.157828	3.30098	0.0608563	3.03247	0.122282	2.45059	0.161684	0.13939	0.232974	3.65751	0.0416557	3.22639	0.0849843	2.70388	0.107473
3.65_1347.8161n	5.3859	0.0082757	0.026789	290.21	2.2e-56	8.71e-55	0.48321	0.81986	0.84698	0.3471	0.234101	4.1316	0.0341552	3.38054	0.120596	2.60497	0.255072	0.698438	0.2239	4.12704	0.0617545	3.78907	0.103115	3.07844	0.114106	0.682249	0.273702	4.28974	0.054716	3.77428	0.0910247	3.12916	0.134533
3.73_1567.9480n	3.2566	0.048436	0.098648	286.31	4.61e-56	1.8e-54	6.5382	4.97e-06	9.07e-05	1.63618	0.060303	4.38621	0.0636844	3.25148	0.139388	2.54542	0.194735	0.364745	0.219361	4.19226	0.074905	3.57475	0.142377	2.683	0.171517	1.25636	0.227961	4.39493	0.0417967	3.49957	0.133724	2.81755	0.168969
3.58_487.2953m.z	5.7921	0.0060044	0.020869	284.89	6.06e-56	2.33e-54	0.523	0.79	0.82431	0.219354	0.157553	3.45875	0.0633128	2.82392	0.115624	2.03892	0.266113	0.344362	0.158559	3.48728	0.0609025	3.14892	0.118651	2.47972	0.141739	0.431001	0.22826	3.69734	0.0887573	3.25286	0.0945117	2.60842	0.12352
7.38_700.4293m.z	3.1142	0.05481	0.10732	283.77	7.53e-56	2.85e-54	2.9095	0.010854	0.034204	-0.974012	0.198317	3.39403	0.110103	2.09881	0.281752	0.80757	0.336654	-1.12573	0.046598	3.35201	0.0487863	2.87221	0.147336	1.79253	0.160848	-0.90701	0.265319	3.49964	0.0242098	2.70275	0.112516	0.840206	0.348953
8.11_1430.9091n	9.8652	0.00030744	0.00216	283.36	8.14e-56	3.04e-54	3.3954	0.0038731	0.01646	-0.0201275	0.181471	3.59897	0.18396	2.43074	0.274839	1.27165	0.246271	-0.201599	0	3.8211	0.0441214	3.32369	0.116855	2.28644	0.113717	0.105168	0.242211	3.90813	0.0324147	3.27286	0.063356	1.59142	0.228362
8.09_749.4660m.z	10.682	0.00017762	0.0013825	280.71	1.36e-55	5.01e-54	3.2005	0.0058632	0.021771	-0.446429	0.245172	3.72446	0.172646	2.4984	0.314978	1.16288	0.340182	-0.645557	0.090393	3.91881	0.0459134	3.46314	0.096664	2.45844	0.101288	-0.416592	0.28679	4.0347	0.033575	3.4262	0.0595228	1.88704	0.203839
8.05_815.5056m.z	5.4707	0.0077363	0.025641	280.41	1.45e-55	5.23e-54	2.5207	0.024462	0.062443	-0.421704	0.304736	3.77878	0.167204	2.75367	0.189128	1.37731	0.304028	-0.648217	0.208286	3.9421	0.0509407	3.48986	0.0834721	2.48856	0.0962994	-0.559419	0.341232	4.12594	0.0359665	3.49924	0.066045	1.83176	0.255588
3.43_674.3719n	3.271	0.047836	0.097824	270.08	1.12e-54	4.01e-53	0.35634	0.90505	0.91605	-0.433311	0.318137	4.0111	0.0696288	3.16424	0.107713	2.81067	0.156966	0.0495285	0.300992	3.95206	0.0701812	3.52625	0.125415	3.04188	0.110178	-0.016237	0.38653	4.14839	0.0415029	3.49185	0.101054	3.10032	0.0973956
3.26_586.6427n	5.0098	0.011188	0.033087	268.3	1.61e-54	5.66e-53	2.6713	0.017888	0.04934	-0.593718	0	2.84321	0.0811121	1.39063	0.273111	0.785047	0.340112	-0.593718	0	2.82731	0.0717592	2.24223	0.178638	1.53035	0.222417	-0.419965	0.173753	2.98426	0.0531663	2.26434	0.139215	1.56068	0.193164
3.68_1435.8715n	2.9313	0.064315	0.12035	266.87	2.15e-54	7.45e-53	0.84157	0.54012	0.62144	-0.871131	0.446071	4.6637	0.057725	3.68584	0.124338	3.04019	0.198303	0.0430341	0.350362	4.54653	0.0665038	4.04541	0.11732	3.27949	0.130026	-0.218529	0.450428	4.71674	0.0442052	3.9993	0.107033	3.35931	0.156391
3.45_762.4775n	0.51132	0.60339	0.66514	264.26	3.67e-54	1.26e-52	0.63942	0.69848	0.75465	-2.50535	0.524177	3.42921	0.0969346	1.65928	0.211541	1.5572	0.168979	-2.71666	0.467354	3.43595	0.0868479	2.33831	0.262324	1.5356	0.167039	-2.185	0.488894	3.58965	0.0444372	2.09049	0.208286	1.60586	0.195573
8.15_705.4397m.z	10.74	0.00017096	0.0013477	263.06	4.7e-54	1.59e-52	3.5519	0.0027732	0.012693	-1.28389	0.263977	3.32712	0.209194	2.05489	0.338351	0.291075	0.395226	-1.59367	0	3.61036	0.0407582	3.10372	0.126466	1.93778	0.128806	-1.27626	0.31741	3.66354	0.033308	2.99143	0.0638776	1.22303	0.31464
7.97_835.0403m.z	11.449	0.00010752	0.00096306	260.83	7.44e-54	2.48e-52	1.8547	0.093741	0.17	-1.53465	0.289722	3.61207	0.181707	2.46057	0.219596	0.646235	0.432171	-1.31939	0.243657	3.80168	0.0514638	3.27312	0.111405	2.18635	0.108406	-1.00253	0.400698	4.00912	0.0345597	3.30073	0.0791409	1.55315	0.277394
3.61_509.3076m.z	8.6354	0.00072207	0.0041577	260.73	7.61e-54	2.5e-52	2.4319	0.029385	0.071571	-0.502973	0.0661451	3.39523	0.0471798	2.33018	0.246947	1.04247	0.414833	-0.33285	0.132714	3.45187	0.0712562	3.07888	0.128037	2.15361	0.255584	-0.256809	0.227739	3.70152	0.0762433	3.14199	0.095783	2.30974	0.233673
8.05_813.0271m.z	11.273	0.00012049	0.0010312	259.71	9.41e-54	3.05e-52	2.528	0.024095	0.061757	-0.32179	0.243445	3.6517	0.174299	2.48653	0.225798	1.2981	0.257722	-0.42952	0.1915	3.8258	0.0496668	3.3313	0.103699	2.29811	0.0928852	0.104601	0.299874	4.03088	0.0346983	3.35347	0.0777246	1.72557	0.22962
3.52_443.2717m.z	3.8982	0.027996	0.066086	258.15	1.3e-53	4.17e-52	0.42549	0.86087	0.87959	0.381967	0.116599	3.23915	0.102541	2.70792	0.122926	2.03014	0.279202	0.211014	0	3.01596	0.079262	2.7184	0.192415	2.0557	0.256419	0.469769	0.186962	3.49012	0.0666553	3.15077	0.0780699	2.38641	0.13299
7.38_722.4427m.z	5.2791	0.0090114	0.028736	257.78	1.41e-53	4.46e-52	3.2483	0.0052973	0.020241	-0.281791	0.171616	3.54813	0.10588	2.26814	0.259891	1.04878	0.284722	-0.343687	0.147476	3.50292	0.0452765	3.06274	0.1131	2.01968	0.121727	-0.0705767	0.255639	3.65704	0.0234016	2.90155	0.0962263	1.14552	0.271085
3.70_1462.8630n	1.5735	0.21929	0.29995	254.76	2.66e-53	8.32e-52	1.2147	0.30304	0.40562	1.61063	0.158049	4.2815	0.0559148	3.14008	0.127655	2.49004	0.167559	1.78706	0.107117	4.12731	0.0630816	3.59456	0.125983	2.65622	0.146501	1.76926	0.116657	4.2486	0.0447126	3.40073	0.120993	2.71284	0.16495
3.52_850.4771n	4.417	0.018154	0.04716	251	5.94e-53	1.83e-51	1.3497	0.24017	0.34399	-0.5279	0.360627	4.21526	0.0717731	3.20206	0.111853	2.81155	0.16199	0.0176643	0.291736	4.08712	0.0584324	3.5551	0.125324	2.93208	0.128549	0.483988	0.374384	4.23084	0.0361584	3.47636	0.101403	3.04298	0.121859
2.86_366.1888n	5.0815	0.010559	0.031888	249.99	7.38e-53	2.25e-51	6.2746	8.59e-06	0.00014033	1.47551	0.0584923	3.0361	0.0756129	2.40204	0.0696897	2.45014	0.0600902	0.718614	0.144311	2.91259	0.0698996	2.5694	0.132086	2.41341	0.0913238	1.41273	0.140939	3.10301	0.0591507	2.59363	0.0811257	2.45286	0.04719
3.36_674.7175n	2.0564	0.14061	0.21091	245.98	1.76e-52	5.31e-51	1.0346	0.40605	0.50309	-1.09224	0.145154	3.06419	0.0683516	2.01607	0.155283	0.969435	0.397762	-1.23739	0	2.9455	0.0753607	2.19394	0.288266	1.57138	0.298949	-1.02275	0.214643	3.18396	0.041098	2.33394	0.150285	1.80452	0.25751
3.57_638.3145m.z	4.4016	0.018388	0.047667	245.47	1.97e-52	5.86e-51	2.3849	0.032367	0.076234	-0.180993	0	2.94602	0.0837822	1.35032	0.247732	0.559044	0.260872	-0.180993	0	3.03235	0.0793228	2.34494	0.137592	0.929678	0.258915	-0.0654219	0.115571	3.11697	0.0918041	2.22686	0.146682	0.909266	0.251216
7.38_678.4159m.z	6.0456	0.0049268	0.018097	243.8	2.84e-52	8.35e-51	4.1408	0.00078689	0.004682	-1.51797	0.218635	3.15863	0.120989	1.78701	0.291986	-0.121171	0.421866	-1.69001	0.046598	3.13863	0.050031	2.58163	0.185832	1.61123	0.131928	-1.4485	0.288113	3.27146	0.0257903	2.36247	0.145061	0.315203	0.40045
3.50_562.3426m.z	6.6066	0.0032015	0.012617	243.29	3.18e-52	9.12e-51	1.5134	0.17894	0.27837	0.224132	0.326204	4.03024	0.0929963	3.35324	0.133757	2.7754	0.231602	0.515349	0.279468	3.99468	0.0758315	3.70627	0.113905	3.09682	0.128149	1.27509	0.238202	4.26871	0.0473846	3.8088	0.0992714	3.17639	0.138082
3.41_496.3032m.z	4.6511	0.014976	0.040963	243.32	3.16e-52	9.12e-51	2.4536	0.028103	0.069327	-0.596447	0.186392	2.84121	0.0901147	1.64347	0.277875	1.00871	0.344432	-0.821609	0.0480854	2.69055	0.130432	2.33031	0.166398	1.63057	0.174573	-0.515778	0.226991	3.04746	0.0493318	2.52004	0.114742	1.84538	0.181382
7.97_837.5188m.z	7.3106	0.0018866	0.0085004	242.55	3.75e-52	1.06e-50	1.4421	0.20374	0.30634	-1.06804	0.385359	3.76222	0.171607	2.69423	0.200938	1.21127	0.354705	-1.11259	0.308789	3.92421	0.0528943	3.44333	0.0890526	2.40335	0.105118	-0.774694	0.414723	4.12051	0.0354989	3.46115	0.0689704	1.91816	0.185651
7.37_776.9977m.z	10.116	0.0002594	0.0018844	240.09	6.47e-52	1.82e-50	2.5683	0.022164	0.057816	-0.163439	0.150927	2.9738	0.220469	1.28707	0.236293	-0.157019	0.111077	-0.233447	0.0809196	3.20869	0.049612	2.27961	0.234794	0.751919	0.198019	-0.0358265	0.216478	3.38938	0.0333585	2.0681	0.15219	0.257511	0.202002
3.77_1638.9739n	0.022412	0.97785	0.9806	239.49	7.39e-52	2.05e-50	4.1157	0.0008303	0.0049053	1.30751	0.243905	4.03785	0.0642261	2.83603	0.112921	2.29317	0.142785	0.963663	0.152688	3.92386	0.0655054	3.28876	0.128599	2.28443	0.129351	1.60485	0.10081	3.89229	0.0513057	2.74332	0.131777	2.30509	0.150379
3.71_1538.8349n	2.4713	0.09668	0.16085	239.32	7.68e-52	2.11e-50	1.6476	0.13944	0.23046	-0.829891	0.107085	3.05869	0.0935547	1.31236	0.270346	0.229059	0.347396	-0.936976	0	2.88258	0.109208	1.99795	0.205349	0.24738	0.313306	-0.840384	0.0965921	3.17448	0.0443549	2.05126	0.14735	0.844751	0.305588
3.48_801.4932n	3.8203	0.0299	0.069186	235	2.03e-51	5.52e-50	0.335	0.91733	0.92622	0.243849	0.324564	3.94415	0.0539035	3.30843	0.0976053	2.85577	0.180326	0.321794	0.313582	3.84635	0.061679	3.56981	0.110113	3.08272	0.11441	0.775258	0.341822	4.15524	0.0398038	3.7197	0.0831451	3.24961	0.0955053
3.65_1391.8460n	1.0104	0.37274	0.45393	234.29	2.39e-51	6.42e-50	0.54667	0.77179	0.81004	1.28341	0.223286	4.65766	0.0526665	3.7432	0.117858	3.14205	0.181586	1.19459	0.260312	4.5572	0.0643479	4.11502	0.104983	3.37767	0.121563	1.27659	0.31343	4.72018	0.0442441	4.05419	0.103017	3.43381	0.149622
3.55_616.3021m.z	4.5346	0.016478	0.043899	233.94	2.59e-51	6.88e-50	2.4671	0.02733	0.068093	-0.398613	0	2.89223	0.0948506	1.20115	0.279964	0.343729	0.287536	-0.398613	0	2.93039	0.0766729	2.16783	0.172564	0.825877	0.253653	-0.294761	0.103852	3.05536	0.0798349	2.23685	0.144147	0.724389	0.272258
7.91_984.6595n	9.9615	0.00028797	0.0020561	232.18	3.87e-51	1.02e-49	1.4174	0.21295	0.31577	1.87256	0.101654	3.60245	0.171169	2.81452	0.0917552	2.18702	0.0677482	1.93673	0.0973376	3.74212	0.0495298	3.30838	0.0564329	2.44831	0.0796348	1.98539	0.112228	3.86967	0.0269491	3.22393	0.0703379	2.29432	0.0756836
7.97_832.5598m.z	12.217	6.58e-05	0.00065755	231	5.07e-51	1.32e-49	2.0005	0.070378	0.1387	-0.54919	0.143845	2.84951	0.315947	1.62404	0.217227	0.0380754	0.235074	-0.541807	0.106113	3.21591	0.056246	2.5133	0.139373	1.09819	0.190526	-0.277628	0.246531	3.46703	0.0375722	2.53967	0.118626	0.653764	0.23429
3.73_1584.9759n	5.4576	0.007817	0.02582	229.12	7.84e-51	2.02e-49	2.3898	0.03204	0.075751	-0.587208	0.44531	4.51618	0.0728416	3.48411	0.127853	2.77928	0.208906	0.54838	0.318962	4.31198	0.103501	3.79254	0.132596	3.01201	0.148432	0.733338	0.29592	4.5826	0.0412942	3.78798	0.124104	3.09681	0.169743
8.12_771.4789m.z	12.737	4.75e-05	0.0005179	226.62	1.4e-50	3.58e-49	4.2426	0.00063287	0.0040762	-0.49449	0.199306	3.27875	0.187267	1.81858	0.354621	0.337942	0.315504	-0.738228	0	3.47841	0.0457267	2.93401	0.123395	1.76935	0.106983	-0.490126	0.248101	3.5834	0.0304955	2.90126	0.063809	0.934961	0.283249
3.34_591.3578m.z	1.3166	0.27887	0.36117	225.47	1.84e-50	4.64e-49	3.2759	0.0049949	0.019604	2.03294	0.13142	3.54718	0.0724025	2.84138	0.0825189	2.67181	0.0728139	1.95233	0.0671027	3.47842	0.0571747	3.26043	0.108914	2.837	0.0704056	1.77528	0.110927	3.61967	0.0422654	3.07667	0.0800485	2.76601	0.0645866
8.05_791.0140m.z	14.984	1.23e-05	0.00017302	224.51	2.31e-50	5.76e-49	1.8033	0.10358	0.18449	-0.39099	0.274093	3.65987	0.168174	2.60635	0.189972	1.35952	0.300344	-0.238084	0.25075	3.82462	0.0484267	3.35573	0.0944884	2.39142	0.0887055	0.368339	0.318676	4.01778	0.0331927	3.37923	0.0756566	1.92894	0.148731
3.68_1472.7604n	2.5864	0.087238	0.14987	224.43	2.35e-50	5.81e-49	2.6374	0.019197	0.051974	-0.748352	0.160398	3.28497	0.074651	1.15922	0.362862	0.128491	0.360255	-0.90875	0	3.11126	0.0933545	2.22369	0.190358	0.370401	0.313385	-0.819366	0.0893845	3.37858	0.0628597	2.0771	0.186216	0.889138	0.316599
3.40_736.4882m.z	0.52835	0.59345	0.65679	223.97	2.62e-50	6.42e-49	1.8762	0.089886	0.16444	-1.47653	0.34077	3.45292	0.102714	1.46474	0.265194	1.50223	0.216836	-1.64688	0.290562	3.43737	0.0938182	2.38151	0.281509	0.895323	0.36407	-1.2007	0.329266	3.60902	0.0419551	2.07017	0.244961	1.29731	0.286098
3.34_590.3510n	0.91409	0.40871	0.48775	219.39	7.8e-50	1.89e-48	3.2593	0.0051745	0.019955	2.27796	0.133791	3.7279	0.0670473	3.074	0.0759462	2.89238	0.0780755	2.13704	0.0756096	3.63526	0.0570825	3.45519	0.108598	3.07228	0.0651639	2.0784	0.095527	3.82852	0.040988	3.32981	0.0738292	3.00808	0.057497
3.71_527.6598m.z	3.1412	0.053538	0.10568	219.01	8.57e-50	2.06e-48	1.0217	0.41431	0.51028	-0.978961	0.204257	3.23476	0.11673	1.8536	0.295132	0.904111	0.382293	-1.09262	0.0906006	3.12535	0.135721	2.5744	0.152773	1.05749	0.347115	-0.877703	0.184812	3.50745	0.0478776	2.70316	0.137634	1.50238	0.331966
3.70_1496.9229n	5.4417	0.0079163	0.026064	218.89	8.81e-50	2.1e-48	1.4754	0.19181	0.29371	0.407376	0.39021	4.68119	0.066567	3.75597	0.127487	3.13499	0.198379	1.31542	0.181452	4.58095	0.0783383	4.11826	0.115754	3.38396	0.129059	1.31647	0.324059	4.78319	0.0411367	4.0711	0.109446	3.4507	0.146568
3.52_594.2883m.z	3.7821	0.030883	0.070934	217.94	1.11e-49	2.61e-48	1.847	0.09516	0.1722	-0.847337	0	2.90703	0.112406	1.26446	0.322042	0.148539	0.357138	-0.847337	0	2.81177	0.0782316	2.09844	0.173199	0.834976	0.2846	-0.700459	0.146878	3.06105	0.077763	2.22419	0.145765	0.761272	0.318242
3.38_443.2508n	3.4556	0.040801	0.08719	216.71	1.49e-49	3.49e-48	2.5032	0.025365	0.064483	1.05161	0.0848779	3.09154	0.0732632	2.06627	0.125311	1.70465	0.139919	0.667877	0.166739	2.92525	0.0990336	2.35866	0.149115	1.46379	0.233349	1.32413	0.0971452	3.17415	0.0533035	2.48074	0.109804	1.85058	0.143751
3.59_660.3277m.z	6.7776	0.002812	0.011426	216.31	1.65e-49	3.81e-48	2.7431	0.015395	0.044121	-1.08093	0	2.8582	0.0967956	1.03165	0.374088	0.0951462	0.345932	-1.08093	0	2.94633	0.108229	2.27393	0.170896	0.414271	0.347391	-0.900451	0.180481	3.11947	0.119576	2.33407	0.146301	1.04212	0.278711
3.78_1661.0184n	6.0192	0.0050291	0.018347	216.11	1.73e-49	3.97e-48	2.7825	0.014174	0.041624	2.00489	0.103209	3.83629	0.07133	2.70555	0.0943502	2.3125	0.0748867	2.32326	0.0650859	3.6715	0.0586021	3.12218	0.11911	2.57104	0.0882394	2.08357	0.0848088	3.64573	0.0432159	2.69586	0.101143	2.39699	0.0993036
7.96_754.4564n	12.651	5.01e-05	0.00053931	214.48	2.58e-49	5.85e-48	4.673	0.00025226	0.0020191	-0.113492	0.147277	3.32508	0.143273	2.1294	0.323075	0.139459	0.2416	-0.260769	0	3.44226	0.0419929	3.05304	0.0608915	1.67124	0.276426	-0.0507738	0.209995	3.48822	0.0370695	2.93919	0.101258	0.522478	0.299905
7.38_754.9844m.z	6.762	0.0028453	0.011543	213.79	3.05e-49	6.88e-48	2.0618	0.062291	0.12707	-0.240873	0.152682	2.82809	0.29352	1.26928	0.248066	0.0680326	0.184231	-0.252519	0.0988856	3.15701	0.0496625	2.38161	0.159111	0.380049	0.227043	-0.177963	0.215591	3.3531	0.0346766	2.07215	0.145907	0.152344	0.191583
8.05_793.4924m.z	3.4764	0.040076	0.086486	213.59	3.2e-49	7.08e-48	2.3792	0.032749	0.076772	-1.10598	0.488791	3.81422	0.160126	2.55941	0.383207	1.19071	0.406477	-1.563	0.331093	3.9693	0.049461	3.5167	0.0887508	2.5157	0.100223	-1.53494	0.476983	4.13661	0.0361039	3.53678	0.0658707	2.03518	0.146679
5.71_741.4788m.z	3.1531	0.052986	0.10476	213.6	3.2e-49	7.08e-48	1.7154	0.12261	0.20873	-0.326727	0.243598	3.31056	0.156054	1.68467	0.200677	0.351755	0.242059	-0.570325	0	3.39779	0.0608338	2.4698	0.253153	1.07033	0.219876	-0.293856	0.276469	3.50902	0.0379733	2.24481	0.154677	0.641452	0.263928
3.43_640.4460n	3.0868	0.056139	0.10909	213.24	3.5e-49	7.67e-48	3.506	0.0030591	0.013627	1.73983	0.147468	3.41116	0.0832004	2.58027	0.0807886	2.40257	0.0714798	1.62475	0.116418	3.39566	0.0622408	3.11154	0.110778	2.57083	0.0635171	1.31518	0.164831	3.41338	0.041474	2.73994	0.0873015	2.43344	0.0786315
7.38_735.4502m.z	7.5821	0.001544	0.0072934	211.54	5.31e-49	1.15e-47	1.7324	0.11869	0.20465	-0.675153	0.193767	2.92398	0.212362	1.13621	0.290907	-0.405196	0.208749	-0.654681	0.121874	3.19903	0.0493533	2.27864	0.266994	0.285527	0.253815	-0.613587	0.255333	3.29892	0.0405983	2.03129	0.127122	-0.209678	0.251011
5.71_721.9434m.z	3.1826	0.051645	0.10284	211.22	5.75e-49	1.24e-47	1.9372	0.079754	0.1494	-0.155438	0.242758	3.41587	0.148406	1.82642	0.211008	0.757543	0.213796	-0.398196	0	3.48022	0.0604863	2.69746	0.181409	1.40726	0.17222	-0.124284	0.273912	3.57765	0.0379269	2.30735	0.222595	0.988459	0.271022
6.20_1518.9515n	1.9614	0.15334	0.22647	208.72	1.07e-48	2.3e-47	2.4368	0.029092	0.071134	-0.0160288	0.197176	3.20932	0.139087	1.15136	0.229907	-0.00361023	0.168529	-0.260548	0.123011	3.06634	0.0670194	2.11957	0.240236	0.338605	0.207223	-0.197187	0.237068	3.29578	0.0445282	1.52128	0.186903	0.217748	0.174227
3.38_634.3748n	1.0263	0.36712	0.44863	207.85	1.34e-48	2.83e-47	2.9958	0.0090466	0.029708	2.94988	0.137	4.33752	0.0583721	3.7324	0.0701978	3.5662	0.0758959	2.842	0.0703937	4.25952	0.0489351	4.11061	0.102136	3.72835	0.0650566	2.74019	0.0991035	4.40775	0.034448	3.95613	0.0731513	3.67025	0.0579628
6.20_1601.9816n	2.2626	0.11662	0.18503	206.95	1.68e-48	3.52e-47	2.1259	0.054789	0.11486	-0.225274	0.202318	3.35222	0.155473	1.35866	0.212012	-0.0186882	0.165537	-0.496059	0	3.2991	0.060126	2.2048	0.25863	0.501493	0.226203	-0.138387	0.254219	3.51839	0.0433097	1.51286	0.267459	0.345316	0.226511
3.65_690.3676n	3.3373	0.045173	0.093449	206.81	1.74e-48	3.62e-47	2.2563	0.042089	0.094164	-0.825919	0.112802	2.98336	0.059525	1.02856	0.356067	0.23411	0.329353	-0.938721	0	2.96847	0.0881476	2.15619	0.187446	0.516764	0.299283	-0.809092	0.12963	3.17084	0.0821212	2.00718	0.191624	0.840753	0.330283
3.31_648.7151m.z	4.9802	0.011458	0.033686	206.35	1.95e-48	4.03e-47	1.6585	0.1366	0.22712	-1.93358	0.0783211	2.79286	0.0783729	1.59277	0.214415	0.233039	0.519347	-1.97315	0.0746318	2.74487	0.0736716	2.20411	0.190288	1.2597	0.3777	-1.18412	0.327012	2.95865	0.0432408	2.22631	0.148673	1.39466	0.370972
8.18_683.4255m.z	8.0596	0.0010903	0.0055946	205.36	2.51e-48	5.1e-47	2.3658	0.033656	0.078441	-1.67071	0.237018	2.95597	0.249065	1.32843	0.452672	-0.444952	0.398519	-1.86113	0.046598	3.3333	0.0405071	2.7256	0.168732	0.926389	0.330021	-1.43567	0.342339	3.34824	0.0333494	2.57799	0.0727991	0.536058	0.349932
3.47_722.4280n	1.5543	0.22326	0.30404	205.38	2.5e-48	5.1e-47	3.5572	0.0027424	0.012621	2.86016	0.135453	4.21761	0.0626588	3.5699	0.0745039	3.36601	0.0720351	2.71593	0.0735102	4.15233	0.0466574	3.99179	0.107588	3.56932	0.0639645	2.64278	0.0773923	4.27892	0.0373286	3.73101	0.0789234	3.44415	0.063782
3.43_678.4018n	0.9675	0.38834	0.46679	205.32	2.54e-48	5.11e-47	3.0549	0.0079836	0.027368	2.85208	0.137331	4.24911	0.0604555	3.63898	0.0736978	3.43248	0.081181	2.72158	0.081389	4.16747	0.0541732	4.01921	0.106998	3.62806	0.0662352	2.66285	0.0941742	4.33797	0.037085	3.85089	0.0748167	3.55056	0.0606066
3.34_591.3520n	1.1594	0.32351	0.40463	204.03	3.52e-48	7.04e-47	3.1665	0.0063018	0.022976	2.37594	0.141454	3.88411	0.065445	3.22792	0.0865657	3.06371	0.0799977	2.30997	0.0732652	3.80122	0.0567036	3.63736	0.108968	3.24673	0.0701299	2.11415	0.139716	3.97342	0.0406681	3.49917	0.0731838	3.17667	0.0622133
7.33_799.0106m.z	9.7426	0.00033424	0.002301	201.5	6.75e-48	1.34e-46	2.7892	0.013976	0.041234	-0.182323	0.148995	2.85654	0.287522	0.912345	0.267528	-0.112721	0.122002	-0.306522	0.0766805	3.18424	0.0514458	2.23165	0.232081	0.364516	0.207327	-0.118611	0.214709	3.37562	0.0377265	1.9476	0.196017	0.24598	0.182673
5.69_1507.9350n	5.8351	0.0058055	0.020348	201.21	7.27e-48	1.43e-46	1.9819	0.073014	0.14155	-0.508768	0.272633	3.45928	0.153142	1.71033	0.241717	0.483247	0.232411	-0.694588	0.104115	3.5313	0.0620321	2.68765	0.189	1.3064	0.20765	-0.496765	0.301825	3.63751	0.0371423	2.37998	0.142252	0.640926	0.317778
5.71_1613.0219n	5.1621	0.0098969	0.030384	200.73	8.24e-48	1.61e-46	3.7726	0.0017302	0.0088062	-1.1413	0.321301	3.34711	0.19215	0.97002	0.371792	-0.522867	0.327872	-1.58318	0.046598	3.50008	0.0656826	2.54233	0.172766	0.691795	0.326647	-1.2231	0.34774	3.62974	0.0380966	2.10122	0.16121	-0.312978	0.39469
3.75_1699.9684n	4.5855	0.015803	0.042646	200.64	8.45e-48	1.64e-46	1.2916	0.26577	0.36951	1.35572	0.102946	3.60212	0.0775246	2.37403	0.13038	1.8748	0.187691	1.21639	0.0775081	3.311	0.0888099	2.59151	0.147718	1.85955	0.160439	1.63736	0.0822704	3.56837	0.0529159	2.74416	0.132917	2.19321	0.110024
3.43_806.4445n	6.6795	0.0030288	0.012106	200.26	9.32e-48	1.79e-46	3.0478	0.0081049	0.027632	-1.25904	0.222497	2.87566	0.0865602	1.49149	0.296076	0.548572	0.385977	-2.05101	0.0754631	2.77626	0.101536	2.12815	0.169733	1.06997	0.364937	-0.54667	0.333922	3.09605	0.0476715	2.35269	0.109663	1.47289	0.306261
5.71_1524.9690n	0.77554	0.46694	0.54187	199.9	1.02e-47	1.95e-46	2.2438	0.043178	0.096084	-0.570188	0.326409	3.56675	0.173228	1.91235	0.180819	0.739378	0.231739	-1.18505	0	3.68333	0.0604282	2.60707	0.313856	1.31095	0.24669	-0.536106	0.343578	3.80521	0.0365417	2.44971	0.164771	0.63145	0.367713
3.75_1650.9860n	3.5722	0.036923	0.081558	199.21	1.22e-47	2.32e-46	1.2368	0.29193	0.39605	2.62101	0.0565064	4.47952	0.0770116	3.51834	0.0984235	3.00663	0.209849	2.45494	0.0472824	4.24297	0.0895514	3.70033	0.127179	3.108	0.118474	2.7672	0.0570301	4.50968	0.0474372	3.81139	0.11172	3.31186	0.0893544
6.20_713.9459m.z	3.7315	0.032235	0.073233	195.98	2.86e-47	5.33e-46	3.5798	0.0026129	0.012137	-1.19535	0.301907	3.12581	0.125065	1.0713	0.326901	-1.25862	0.273248	-1.69294	0.0759352	3.01961	0.0590543	2.23569	0.177307	0.19298	0.340694	-1.39602	0.326257	3.19073	0.0453116	1.51307	0.282559	-0.438814	0.387542
5.71_1441.8723n	2.2798	0.11483	0.18301	196.01	2.84e-47	5.33e-46	2.6537	0.018554	0.050871	-0.381408	0.284858	3.47396	0.155667	1.90413	0.214756	0.645787	0.252445	-0.767216	0	3.54588	0.0624337	2.67332	0.21487	1.50501	0.188464	-0.259711	0.30756	3.64865	0.036122	2.28566	0.249666	0.635875	0.312609
3.38_599.3229n	1.3415	0.27241	0.35493	195.65	3.12e-47	5.77e-46	0.62314	0.71148	0.76341	-1.45367	0.400764	3.28954	0.0899869	2.00178	0.180597	1.20302	0.379842	-1.54093	0.28798	3.22843	0.0746446	2.54205	0.178199	1.87114	0.15444	-1.33701	0.40665	3.35135	0.056853	2.363	0.167816	1.72334	0.313461
7.37_757.4628m.z	11.433	0.00010858	0.00096909	195.34	3.38e-47	6.22e-46	2.9078	0.010893	0.03424	-0.989906	0.212449	2.82868	0.224877	0.773057	0.383312	-0.607244	0.239043	-1.10489	0.0974694	3.09832	0.0448156	2.34615	0.149789	0.28198	0.305438	-0.927928	0.274427	3.22355	0.0397714	2.09596	0.115577	-0.0186237	0.282916
3.35_644.3248n	1.3714	0.26488	0.34803	195.21	3.51e-47	6.4e-46	0.24064	0.96222	0.9657	-0.913293	0.294222	2.84707	0.0674813	1.95823	0.283939	1.57419	0.213156	-1.43427	0	2.6621	0.107078	1.87243	0.318889	1.32006	0.300585	-1.0135	0.320497	2.83524	0.0572371	2.15149	0.115304	1.52585	0.2464
5.71_1392.8901n	6.8689	0.0026248	0.010842	194.14	4.66e-47	8.44e-46	2.3891	0.03209	0.075796	-0.411014	0.267917	3.5036	0.160223	1.82364	0.218858	0.478118	0.234011	-0.580582	0.0983488	3.597	0.0630402	2.72842	0.195975	1.47076	0.14282	-0.117855	0.316147	3.68754	0.039072	2.29196	0.19046	0.70088	0.304244
3.41_956.5376n	3.8144	0.030049	0.069402	191.44	9.6e-47	1.73e-45	1.4879	0.18749	0.28834	1.60714	0.0855076	3.98851	0.0751468	2.82183	0.164522	2.38559	0.189848	1.94211	0.0656379	3.92469	0.105235	3.37756	0.156465	2.74319	0.125425	1.70503	0.16519	4.02924	0.0484154	3.24618	0.124612	2.71734	0.147182
3.45_780.4163m.z	0.52403	0.59595	0.65859	190.78	1.15e-46	2.05e-45	0.43451	0.85467	0.8744	-1.02065	0.405106	3.35949	0.106778	1.90707	0.155648	1.80513	0.120573	-0.720024	0.341641	3.30252	0.101232	2.28862	0.255447	1.62447	0.145018	-0.723376	0.360672	3.55112	0.0440616	2.10019	0.178541	1.80074	0.145162
3.50_572.2746m.z	2.9059	0.065767	0.12224	190.41	1.27e-46	2.24e-45	1.1725	0.32522	0.42706	-0.920628	0.0798553	3.03817	0.103854	1.36355	0.322569	0.417548	0.378402	-0.953885	0.046598	2.90331	0.0972948	2.04601	0.262978	0.74099	0.352915	-0.831143	0.16934	3.19512	0.0636989	2.30763	0.141688	1.08107	0.320926
8.05_810.5483m.z	6.5405	0.0033667	0.013044	189.89	1.46e-46	2.57e-45	2.2998	0.038522	0.087568	-0.415917	0.168681	2.89508	0.296751	1.71451	0.218731	0.578607	0.204637	-0.266841	0.183664	3.22103	0.0591023	2.53935	0.144112	1.19636	0.21123	-0.143021	0.254761	3.46679	0.0403716	2.59552	0.105621	0.39333	0.27363
3.70_512.9844m.z	2.7744	0.07384	0.13299	186.61	3.57e-46	6.24e-45	2.3187	0.037064	0.085083	-0.853681	0.228193	3.05019	0.098003	1.45134	0.330717	0.62218	0.394539	-1.01666	0.0652165	2.94071	0.12495	2.42853	0.141349	0.506822	0.366685	-1.08187	0	3.33322	0.0554789	2.48786	0.145711	1.19531	0.349341
3.43_995.6082n	1.9991	0.14814	0.2201	186.32	3.87e-46	6.72e-45	0.774	0.59176	0.66704	1.15659	0.124097	3.83379	0.0741388	3.00495	0.133336	2.46695	0.206133	0.973317	0.304981	3.72689	0.101671	3.3135	0.140127	2.72657	0.131591	1.21969	0.279081	4.00857	0.0463846	3.4741	0.0993561	2.87287	0.124097
3.30_824.4603n	1.6157	0.21086	0.29177	186.28	3.92e-46	6.75e-45	1.9593	0.076351	0.14488	-0.174966	0.169026	3.04138	0.0994032	1.52671	0.277509	0.929734	0.307598	-0.421795	0	2.96093	0.135031	2.26691	0.228964	1.4696	0.235753	-0.217112	0.204683	3.11865	0.0678885	2.23063	0.153997	1.44415	0.270577
3.41_713.4417n	7.1624	0.0021064	0.0092025	185.93	4.32e-46	7.39e-45	0.71335	0.63947	0.70616	0.304921	0.128927	3.26356	0.0646995	2.51649	0.126213	1.82858	0.284742	0.592777	0.212182	3.10819	0.0914903	2.76477	0.144237	2.24593	0.144445	0.744421	0.228442	3.51279	0.0432976	3.02235	0.094779	2.45662	0.131743
4.90_1424.8781n	3.5487	0.03767	0.082648	185.14	5.36e-46	9.11e-45	1.9601	0.076233	0.14487	-0.728579	0.253091	3.03303	0.193982	0.715367	0.332021	-0.393451	0.275882	-1.00704	0.046598	3.37156	0.0998097	1.98947	0.306159	-0.213097	0.229027	-0.699305	0.297654	3.51269	0.0739719	1.72871	0.175087	-0.121358	0.359376
3.61_982.5557n	2.1086	0.13408	0.20406	184.84	5.83e-46	9.84e-45	0.79018	0.57923	0.65676	0.689448	0.310785	3.97363	0.0869797	2.64746	0.151065	2.14333	0.195637	0.896568	0.194657	3.8858	0.0740145	3.26067	0.14087	2.42667	0.141127	0.786521	0.218817	3.96284	0.0410891	2.89524	0.131987	2.38865	0.176302
4.90_1512.9322n	3.8929	0.028121	0.066122	184.68	6.09e-46	1.02e-44	2.9114	0.01081	0.034153	-0.788428	0.228604	2.9325	0.212173	0.521462	0.365275	-0.387793	0.251639	-1.01703	0	3.31658	0.102346	1.89898	0.295719	-0.718556	0.175269	-0.731576	0.285456	3.44124	0.076396	1.52166	0.246588	-0.0122102	0.337146
7.38_732.9712m.z	8.2578	0.00094521	0.0050364	184.32	6.73e-46	1.12e-44	3.3043	0.004702	0.018875	-0.341263	0.179931	2.83004	0.239598	1.01357	0.283723	0.0997333	0.207052	-0.496486	0.0987686	3.05239	0.0528742	2.23721	0.235727	0.652938	0.190729	-0.261038	0.225087	3.23677	0.0340972	2.00084	0.145465	-0.0242013	0.191036
3.70_508.9606m.z	3.3812	0.043495	0.090882	183.5	8.45e-46	1.4e-44	0.80771	0.56576	0.64529	-0.771755	0.263715	3.28867	0.0751679	2.05419	0.166184	0.958552	0.378743	-0.634408	0.251542	3.16005	0.0981806	2.61833	0.133058	1.10839	0.324243	-0.525576	0.26798	3.4539	0.0511355	2.5679	0.139578	1.70657	0.217359
3.73_1528.9342n	0.65279	0.52579	0.59671	181.95	1.3e-45	2.14e-44	1.1496	0.33774	0.43752	0.308576	0.249319	4.0711	0.0563433	2.68498	0.233349	1.50207	0.360745	0.109748	0.156219	3.96501	0.0760957	3.36351	0.157888	1.937	0.298187	0.399674	0.21206	3.98995	0.0426321	2.93757	0.158483	1.73766	0.335773
3.71_1506.8893n	0.80901	0.45212	0.52821	179.81	2.39e-45	3.9e-44	0.65446	0.68646	0.74585	-1.00243	0.343007	4.20886	0.0569575	2.76333	0.283418	1.20802	0.527849	-1.14813	0.22553	4.06636	0.0671422	3.38946	0.201384	1.89607	0.386482	-1.02914	0.312785	4.15741	0.0468555	3.19892	0.136433	1.75217	0.463626
3.71_1523.9155n	1.9586	0.15373	0.22692	178.38	3.58e-45	5.81e-44	0.54396	0.77389	0.8119	0.470147	0.358075	4.51391	0.0597681	3.47377	0.128681	2.7232	0.196992	1.02416	0.331004	4.36981	0.0730795	3.85281	0.128766	2.97301	0.148517	0.814996	0.36129	4.55449	0.0427159	3.72954	0.120589	3.0465	0.161722
3.50_766.4512n	2.751	0.075384	0.13495	178.17	3.81e-45	6.14e-44	3.6117	0.002441	0.011547	2.60675	0.150875	4.00718	0.0716669	3.27454	0.0846648	3.06502	0.0786384	2.50764	0.0819409	3.94726	0.0478464	3.78835	0.113321	3.32449	0.0719954	2.42693	0.077097	4.0678	0.0388068	3.4543	0.0841062	3.13926	0.0708838
3.58_933.5729n	4.9469	0.011771	0.034244	177.28	4.91e-45	7.87e-44	0.6886	0.65918	0.72345	0.370059	0.202143	4.18041	0.0620653	3.30406	0.125391	2.6496	0.190224	1.10803	0.369623	4.17487	0.0611197	3.65802	0.115906	2.99016	0.13837	0.851752	0.367257	4.2889	0.0572227	3.56897	0.109976	3.09801	0.100505
8.12_702.9609m.z	14.289	1.85e-05	0.00024405	177.16	5.08e-45	8.09e-44	2.6218	0.019832	0.053233	-0.29999	0.147089	2.97323	0.239814	1.50713	0.335634	0.490883	0.224304	-0.16511	0.178912	3.29689	0.0424856	2.6989	0.153441	1.53522	0.114049	-0.0370307	0.241684	3.3691	0.0383148	2.54898	0.0950112	0.753279	0.23586
3.55_884.6183n	3.412	0.042359	0.089329	175.67	7.81e-45	1.24e-43	2.0759	0.06057	0.12479	2.34328	0.02546	3.42722	0.058612	3.02452	0.0774551	2.79102	0.0965103	2.05721	0.131994	3.44273	0.0446635	3.19532	0.10627	2.75061	0.106016	2.34357	0.078367	3.65953	0.0681517	3.35527	0.0786334	2.87648	0.0772279
8.09_746.9876m.z	10.888	0.00015501	0.0012416	175.35	8.55e-45	1.34e-43	1.6028	0.15166	0.24515	-0.890658	0.337404	3.51732	0.176111	2.34044	0.262754	0.890994	0.38657	-0.9057	0.354636	3.71332	0.0452418	3.19843	0.115785	2.26686	0.0907965	-0.487975	0.425833	3.85356	0.0319401	3.2067	0.0780882	1.85237	0.161182
3.45_762.7765n	1.4936	0.23625	0.3193	174.79	1.01e-44	1.57e-43	0.76704	0.59719	0.67185	-2.04111	0.146276	2.88568	0.0717772	1.0204	0.399924	0.399141	0.458339	-2.12307	0.106664	2.86929	0.0682434	1.94352	0.338382	0.561328	0.432308	-1.85412	0.272947	3.03875	0.0381306	1.87472	0.206928	0.845151	0.430131
3.34_590.5775n	1.1011	0.34191	0.42341	174.69	1.04e-44	1.61e-43	3.2816	0.0049349	0.019452	1.04581	0.168054	2.8006	0.0706315	1.98563	0.116802	1.79806	0.0993482	0.922239	0.0900444	2.7188	0.0617813	2.49191	0.129109	2.0243	0.0868191	0.652872	0.207898	2.9137	0.0416081	2.31711	0.0861892	1.97141	0.0730102
3.64_1026.5800n	2.0135	0.14621	0.21774	173.09	1.65e-44	2.55e-43	2.2038	0.046822	0.10246	-0.513501	0.232593	3.59761	0.104748	1.45138	0.351957	0.790591	0.351401	-0.764304	0.0785764	3.51532	0.0841371	2.60606	0.196166	1.47275	0.246419	-0.62794	0.214941	3.5607	0.0527034	1.8367	0.323361	1.30251	0.324998
7.30_843.0361m.z	6.3674	0.0038432	0.014685	172.74	1.83e-44	2.81e-43	1.7834	0.10762	0.18967	-0.617648	0.180522	2.75175	0.241004	0.845322	0.253839	-0.186234	0.227908	-0.384542	0.1976	3.03386	0.0520557	2.03826	0.248505	0.192258	0.248576	-0.348403	0.270338	3.21641	0.0415022	1.54255	0.175315	-0.342671	0.216047
7.38_744.4556m.z	2.6941	0.079277	0.13989	172.54	1.94e-44	2.96e-43	1.7125	0.1233	0.20948	-0.246223	0.274748	3.63482	0.103853	2.36165	0.275225	1.33536	0.289919	-0.285245	0.300007	3.58215	0.0459638	3.04067	0.17301	2.10656	0.118093	0.139571	0.353844	3.74436	0.0241792	2.98836	0.0969518	1.43927	0.242319
3.55_889.5466n	7.2104	0.0020324	0.0089892	170.98	3.07e-44	4.65e-43	1.1794	0.32147	0.42238	0.357914	0.213222	3.90853	0.0508272	3.23016	0.104466	2.57365	0.249647	1.21081	0.302874	3.83138	0.052119	3.49713	0.10801	2.92846	0.119566	0.978927	0.330781	4.07377	0.0467418	3.56816	0.0917202	3.0652	0.0876413
3.44_1001.5727m.z	1.53	0.22837	0.31033	170.79	3.25e-44	4.89e-43	1.2229	0.29887	0.40197	-0.685871	0	3.16366	0.0878728	1.27599	0.29918	0.611099	0.335408	-0.510243	0.128229	3.15222	0.0893247	2.22385	0.250335	0.854035	0.323938	-0.547689	0.138182	3.09887	0.0558716	1.46633	0.304111	0.787754	0.322666
8.11_724.9743m.z	11.253	0.00012204	0.001034	170.01	4.09e-44	6.11e-43	1.6072	0.15041	0.24409	-0.808707	0.249113	3.31361	0.200467	1.87528	0.372533	1.02637	0.286938	-0.69767	0.2871	3.56354	0.0433598	2.99504	0.153209	1.96664	0.108291	-0.226411	0.354066	3.67234	0.0341048	2.98392	0.0775439	1.45098	0.231108
8.05_788.5351m.z	11.63	9.56e-05	0.00087873	169.21	5.19e-44	7.71e-43	1.5277	0.1743	0.27326	-0.499125	0.204543	2.91135	0.252242	1.41068	0.324393	0.21389	0.287023	-0.471679	0.205265	3.20359	0.057329	2.53085	0.140037	0.990241	0.175126	-0.185299	0.27934	3.44105	0.0419366	2.54983	0.106502	0.822334	0.211064
3.67_553.3324m.z	6.036	0.0049637	0.018188	169.01	5.51e-44	8.15e-43	1.0724	0.38261	0.48024	-0.933509	0.297745	3.41167	0.0741395	2.05343	0.275474	1.03857	0.407426	-0.478766	0.316408	3.29133	0.0735107	2.71613	0.131638	1.82397	0.16383	-0.477273	0.350757	3.51666	0.0481383	2.62356	0.123399	2.08083	0.1258
5.71_1468.8788n	5.8682	0.0056572	0.019996	168.16	7.1e-44	1.04e-42	1.6911	0.12841	0.21665	-1.11615	0.287067	3.10328	0.196888	0.953703	0.329936	-0.861196	0.244307	-1.20024	0.14459	3.24358	0.0674104	2.15277	0.321764	0.301834	0.294265	-1.03054	0.326075	3.32586	0.0388383	1.73178	0.262954	-0.125416	0.349766
6.21_1337.8232n	2.3729	0.10559	0.17179	167.05	9.9e-44	1.45e-42	2.5019	0.02543	0.064517	-1.32207	0.314013	3.15025	0.139567	0.963036	0.316749	-1.44382	0.222818	-1.60965	0.108155	3.05037	0.064332	1.98684	0.321717	-0.274486	0.382362	-1.19896	0.354514	3.21822	0.0501751	0.891759	0.393111	-0.690962	0.3607
3.52_566.3224n	6.2617	0.0041686	0.015784	166.01	1.35e-43	1.97e-42	0.57924	0.74631	0.78875	0.437901	0.242877	4.22107	0.064813	3.16541	0.160004	2.46948	0.200875	1.10309	0.343411	4.28247	0.0664288	3.77896	0.118477	3.06607	0.120355	0.929664	0.394546	4.28394	0.0436507	3.52093	0.124087	2.98544	0.143488
7.30_821.0240m.z	2.4415	0.099289	0.16378	164.28	2.29e-43	3.31e-42	0.9791	0.44226	0.53444	-1.26515	0.249654	2.85487	0.238272	1.04599	0.2292	-0.620828	0.335784	-1.23831	0.206499	3.12858	0.0534366	1.867	0.384659	-0.125985	0.376494	-1.11076	0.324125	3.31151	0.0379059	1.81202	0.15259	-0.774171	0.322888
3.58_938.5268n	5.4036	0.0081597	0.026555	164.17	2.37e-43	3.4e-42	1.2845	0.26906	0.3725	0.244625	0.323578	3.90765	0.0844933	2.67857	0.141099	1.9906	0.293692	0.996037	0.245192	3.80755	0.0681745	3.26051	0.136036	2.52144	0.137681	0.502164	0.272605	3.93318	0.0404835	3.0207	0.124306	2.57777	0.14708
3.75_1712.0367n	3.6828	0.033599	0.075576	164.13	2.4e-43	3.42e-42	1.5662	0.16236	0.2581	-1.48878	0.21434	3.23684	0.150232	1.52454	0.37484	0.640551	0.382549	-1.70312	0	2.66734	0.283578	2.01688	0.220911	-0.0399611	0.492723	-1.70312	0	3.39658	0.0746826	2.52962	0.189424	0.969018	0.426982
8.05_766.5225m.z	13.676	2.67e-05	0.00032532	163.87	2.6e-43	3.69e-42	0.8659	0.52204	0.60481	-0.655225	0.153646	2.91126	0.22874	1.55238	0.225691	0.217588	0.283899	-0.528031	0.209573	3.16227	0.0533263	2.32919	0.25548	1.05801	0.217491	-0.128562	0.295328	3.36784	0.0390501	2.50078	0.110893	0.884844	0.202699
6.14_1513.9825n	3.8921	0.028138	0.066122	163.32	3.07e-43	4.34e-42	1.4376	0.20537	0.30806	-1.32716	0.317488	3.5425	0.132537	1.67522	0.284352	-0.437965	0.357318	-1.08386	0.268262	3.44517	0.0571903	2.40493	0.331589	0.877545	0.242623	-1.31024	0.353951	3.65091	0.043432	1.78766	0.306088	-0.240184	0.44523
3.64_1330.7889n	4.8719	0.012509	0.035685	162.87	3.53e-43	4.96e-42	0.67603	0.66922	0.73061	-1.19587	0.340173	3.64299	0.0544151	2.46321	0.176871	1.18206	0.444606	-0.620449	0.387617	3.54647	0.0702142	3.01284	0.134169	2.02854	0.177586	-0.79424	0.412182	3.68749	0.046637	2.86252	0.123764	2.01268	0.234238
5.70_675.4386m.z	3.5885	0.03641	0.080736	162.27	4.24e-43	5.93e-42	1.9072	0.084602	0.15701	-1.24353	0.289137	2.94796	0.178606	0.884418	0.304112	-0.670814	0.328524	-1.53267	0	3.06647	0.067897	2.01046	0.30069	0.34321	0.313692	-1.15995	0.326124	3.1552	0.0380024	1.51134	0.284603	-0.357292	0.348426
5.71_1331.8379n	9.5384	0.00038444	0.0025756	162.11	4.46e-43	6.19e-42	3.289	0.0048573	0.019237	-1.0115	0.314618	3.26106	0.154599	1.38222	0.309105	-0.691558	0.303109	-1.12162	0.149292	3.32445	0.0694192	2.37276	0.307227	1.20667	0.151789	-1.02945	0.338673	3.39548	0.0403883	1.9676	0.27202	0.54819	0.347133
3.52_850.4760n	2.7732	0.073923	0.13299	161.18	5.93e-43	8.19e-42	0.44602	0.84665	0.86783	-0.274215	0.282108	3.47483	0.0655788	2.68667	0.119138	1.93713	0.321957	0.12587	0.270405	3.27152	0.080558	2.88646	0.150754	2.26267	0.157553	0.110672	0.320875	3.63727	0.0481583	3.08788	0.0866182	2.28703	0.245182
3.50_928.5496n	6.9349	0.0024976	0.010437	160.86	6.55e-43	8.99e-42	3.3883	0.0039319	0.016626	-0.244819	0.0984663	2.87967	0.0893129	1.03852	0.309338	0.497094	0.319327	-0.292738	0.0505472	2.84412	0.0801625	2.28954	0.147117	0.89128	0.304785	-0.137782	0.14004	3.11319	0.0505831	2.37248	0.117253	1.25793	0.316462
3.45_399.2460m.z	6.8407	0.0026811	0.011002	160.82	6.65e-43	9.08e-42	2.1762	0.049505	0.10656	-0.230359	0.116142	2.78573	0.0709687	1.69086	0.266181	0.865794	0.329622	-0.20136	0.105954	2.54165	0.130252	2.02888	0.301121	1.46939	0.284191	-0.0271845	0.191946	3.14209	0.0493157	2.6967	0.0888512	1.99154	0.201776
5.69_832.0088m.z	3.3355	0.045245	0.093521	160.79	6.7e-43	9.09e-42	1.5106	0.17986	0.27935	-1.1899	0.282419	3.04471	0.198996	0.682228	0.360685	-0.778898	0.265407	-1.42572	0.046598	3.20148	0.0649468	1.8807	0.378605	0.0416021	0.347371	-1.15616	0.316158	3.32796	0.0381352	1.61127	0.265591	-0.339846	0.372344
5.71_1573.9512n	1.9401	0.15635	0.2293	160.75	6.78e-43	9.16e-42	1.6604	0.13609	0.22642	-1.66647	0.443772	3.61144	0.165579	1.70925	0.325181	-0.000388797	0.467633	-2.26587	0.169428	3.71706	0.0609293	2.84479	0.198208	1.13639	0.390434	-1.97132	0.416653	3.82969	0.0362324	2.23393	0.357984	0.430426	0.484746
8.05_769.0006m.z	8.7587	0.0006618	0.0039089	160.45	7.44e-43	1e-41	2.047	0.06416	0.12899	-0.226008	0.281992	3.51818	0.16551	2.37597	0.278309	1.37537	0.278305	-0.367169	0.28506	3.68758	0.0475712	3.23083	0.0932474	2.33762	0.0852825	0.194399	0.350221	3.86866	0.034313	3.26599	0.0752004	1.64298	0.281765
7.97_854.5739m.z	9.7984	0.00032174	0.0022334	159.63	9.61e-43	1.28e-41	1.759	0.1128	0.19699	-1.14516	0.159551	2.79514	0.335028	1.12016	0.354976	-0.468836	0.326986	-1.01256	0.204286	3.17006	0.0579792	2.28082	0.275762	0.782479	0.282667	-0.781385	0.299371	3.42658	0.0365988	2.42103	0.111509	0.127962	0.327765
7.97_1717.0489n	7.1913	0.0020615	0.0090251	157.95	1.63e-42	2.16e-41	1.1298	0.34883	0.44704	-0.899299	0.403247	3.95405	0.177768	2.85308	0.181465	1.22836	0.432752	-0.687373	0.399325	4.12345	0.0547715	3.63136	0.0885445	2.51124	0.119536	-0.196007	0.491634	4.335	0.0353266	3.62063	0.0689914	1.82307	0.32311
5.69_1706.0300n	4.9309	0.011925	0.034371	157.76	1.73e-42	2.28e-41	2.5021	0.02542	0.064517	-1.97775	0.321496	2.99346	0.230757	-0.188109	0.468576	-1.6949	0.324211	-2.25264	0.046598	3.21986	0.0720205	1.88641	0.353195	-1.24681	0.406944	-1.93142	0.36782	3.32367	0.0454765	1.06688	0.380509	-0.974325	0.43556
3.54_810.4808n	5.8613	0.0056877	0.020019	157.17	2.08e-42	2.73e-41	4.3563	0.0004962	0.003475	2.48455	0.151656	3.78161	0.0734116	3.02687	0.0836927	2.80888	0.0694424	2.41643	0.0851492	3.76509	0.0481682	3.61948	0.125351	3.15562	0.0783089	2.20293	0.0823316	3.82968	0.0418227	3.20587	0.0829366	2.89613	0.0652574
3.55_894.5042n	3.9814	0.026101	0.062959	155.35	3.7e-42	4.84e-41	1.006	0.42449	0.51949	-1.3295	0.606321	4.4343	0.0697715	3.39265	0.11354	2.92328	0.157958	0.011204	0.52132	4.42284	0.0557916	3.89622	0.123967	3.25004	0.127524	-0.217247	0.588126	4.50364	0.0415818	3.6772	0.117622	3.27099	0.124162
5.71_699.9301m.z	3.4502	0.040991	0.087329	154.58	4.73e-42	6.16e-41	2.3624	0.033898	0.078802	-2.10861	0.376212	3.33311	0.143634	1.40757	0.416421	0.162765	0.38231	-2.27623	0.165331	3.39215	0.061593	2.64707	0.178548	1.13317	0.286939	-1.82974	0.425834	3.47463	0.0367649	2.07783	0.344575	-0.440307	0.557313
7.95_923.0921m.z	9.9515	0.00028993	0.0020642	154.23	5.3e-42	6.86e-41	1.2494	0.28573	0.38958	-0.651493	0.187845	2.95891	0.329651	1.40807	0.274891	0.344501	0.297778	-0.311622	0.210283	3.37611	0.0543116	2.62964	0.146789	0.977801	0.214145	-0.216252	0.296962	3.58367	0.0333048	2.47436	0.0946665	0.511312	0.320179
3.76_839.9992m.z	0.29141	0.74871	0.78813	152.23	1.01e-41	1.3e-40	1.2724	0.27474	0.37849	-1.7877	0.332118	3.51819	0.0737028	1.78248	0.361999	0.533393	0.486704	-2.70535	0.183234	3.26851	0.0705991	2.42079	0.178953	0.29265	0.543803	-1.90831	0.356185	3.43797	0.0541658	2.1298	0.212896	-0.1151	0.629825
3.48_720.4082m.z	0.60269	0.552	0.61998	152.16	1.03e-41	1.32e-40	1.3972	0.22081	0.32478	-1.01822	0.252736	3.08994	0.0997996	1.18669	0.367423	0.747879	0.38108	-1.32679	0.046598	2.95817	0.0890202	2.15896	0.173205	1.05103	0.296959	-1.09449	0.2789	3.06869	0.0448373	1.58264	0.283686	1.00537	0.349449
8.10_769.5015m.z	11.67	9.32e-05	0.00086649	151.7	1.2e-41	1.53e-40	1.6168	0.14774	0.24114	-0.308482	0.240119	2.8959	0.18948	1.57706	0.283184	0.297802	0.263343	-0.397085	0.226813	3.09044	0.0440228	2.46862	0.129954	1.23506	0.186652	-0.246084	0.27346	3.22437	0.0343695	2.42149	0.0848805	1.05966	0.205929
7.33_779.4762m.z	4.9751	0.011505	0.033747	150.51	1.76e-41	2.23e-40	1.8915	0.087243	0.16007	-0.899452	0.288599	3.00511	0.256456	0.943047	0.398976	-0.293714	0.275578	-1.03903	0.198556	3.35785	0.047944	2.41495	0.296288	0.249684	0.332635	-0.971851	0.315957	3.4744	0.0394825	2.22818	0.138232	-0.00262	0.357521
3.28_546.3239n	1.4537	0.24523	0.32772	149.67	2.32e-41	2.93e-40	3.3872	0.0039414	0.016638	3.12646	0.131223	4.39932	0.0631758	3.83279	0.0933473	3.68686	0.0860836	3.05861	0.0975598	4.32813	0.0559105	4.23461	0.102381	3.91525	0.0701386	2.85251	0.151695	4.5045	0.0432714	4.16181	0.0613864	3.85344	0.0483665
7.33_801.4895m.z	5.072	0.01064	0.032005	149.09	2.81e-41	3.53e-40	1.1903	0.31572	0.41679	-0.775957	0.238365	3.08162	0.218698	1.32014	0.279955	-0.0298846	0.296038	-0.797349	0.238358	3.36723	0.0466172	2.36615	0.290328	0.110263	0.33501	-0.103221	0.334593	3.4896	0.0377375	2.17897	0.124995	0.159694	0.293454
3.05_411.2219m.z	1.8891	0.16383	0.23816	148.9	2.99e-41	3.73e-40	2.7786	0.014292	0.041869	0.812721	0.221406	2.95101	0.0780914	2.17332	0.0948485	1.9927	0.119418	0.154321	0.240706	2.99019	0.0701718	2.57246	0.133936	2.21635	0.122145	0.853306	0.277351	3.06968	0.0644232	2.51327	0.0852126	2.26151	0.0712251
3.75_557.0109m.z	3.803	0.03034	0.069945	148.69	3.21e-41	3.99e-40	0.48937	0.81531	0.84262	-1.57835	0.273222	3.31028	0.128502	2.01755	0.248935	0.549285	0.498371	-1.67984	0.195525	2.97818	0.202032	2.45244	0.169845	0.244007	0.525836	-1.08404	0.337009	3.52976	0.0538141	2.73844	0.14391	1.21609	0.4517
7.30_823.5027m.z	10.439	0.00020881	0.0015764	144.6	1.25e-40	1.55e-39	1.0878	0.37334	0.47168	-0.419673	0.189458	2.90224	0.323569	1.16297	0.258497	0.0158501	0.192429	-0.0778926	0.195676	3.32835	0.0504143	2.35052	0.252415	0.191824	0.275729	0.168535	0.273543	3.45595	0.0391409	2.08325	0.104056	0.233529	0.250053
5.71_655.9037m.z	3.6664	0.03407	0.076291	144.31	1.38e-40	1.7e-39	1.4975	0.18425	0.28443	-1.4899	0.316452	3.00234	0.150909	0.826417	0.368295	-0.367706	0.360859	-1.6335	0.118047	3.04748	0.0641547	2.07849	0.32124	0.596786	0.341096	-1.45752	0.348831	3.12572	0.0387845	1.73912	0.275392	0.260653	0.384343
3.73_1550.9211n	2.5953	0.086548	0.14906	142.46	2.58e-40	3.17e-39	3.5911	0.0025507	0.011892	1.5093	0.146638	3.33088	0.0666205	2.06606	0.121346	1.44442	0.198198	1.43257	0.116607	3.11416	0.0758592	2.64097	0.125165	2.01517	0.126337	1.31209	0.103874	3.2887	0.0495293	2.29619	0.135267	1.81416	0.106957
5.69_1260.8103n	1.9137	0.16018	0.23409	142.37	2.66e-40	3.24e-39	1.3943	0.22194	0.32578	-1.86484	0.338651	2.86837	0.208099	0.263652	0.413718	-1.32726	0.355896	-2.20349	0	3.00478	0.0713061	1.63902	0.429362	-0.687026	0.414315	-1.69502	0.388991	3.07146	0.0480578	1.14789	0.38529	-0.987241	0.413572
3.75_566.0100m.z	2.112	0.13367	0.20393	142.26	2.77e-40	3.36e-39	1.2061	0.30747	0.40958	-1.271	0.262643	3.43072	0.0896323	1.61807	0.367807	0.350101	0.453027	-0.636144	0.26828	3.12976	0.0999445	2.35181	0.190531	0.525477	0.434556	-0.981461	0.285076	3.48448	0.0584234	2.47989	0.184287	1.11224	0.411156
3.52_845.5205n	4.1394	0.022865	0.056785	141.95	3.08e-40	3.72e-39	3.1889	0.0060098	0.022184	0.314857	0.301275	3.89238	0.063939	3.3366	0.104762	2.85823	0.166429	1.58817	0.26856	3.69904	0.0714771	3.41524	0.136609	2.90089	0.149953	1.03416	0.391885	4.06709	0.05122	3.63564	0.0798807	3.08561	0.0750771
5.71_1402.8632n	3.0179	0.059619	0.11399	139.94	6.14e-40	7.38e-39	3.6872	0.002077	0.010278	-0.501315	0.274119	3.08079	0.201811	0.290389	0.343977	-0.489634	0.211601	-0.596375	0.131485	3.22755	0.0685865	1.92339	0.389283	-0.873598	0	-0.58226	0.291338	3.29982	0.0404024	1.07838	0.352439	0.0361604	0.300255
3.70_1494.8051n	2.3204	0.1107	0.17756	138.4	1.05e-39	1.25e-38	0.87386	0.51619	0.59942	-1.83838	0.349134	3.21957	0.0801915	1.4193	0.343106	-0.47502	0.543504	-1.99241	0.279996	3.03936	0.0900478	2.29538	0.160718	0.159219	0.472998	-1.56862	0.342486	3.32567	0.0520898	2.12311	0.174952	0.547035	0.511463
3.73_542.3355m.z	4.8006	0.013254	0.037343	138.32	1.08e-39	1.28e-38	4.0606	0.00093414	0.0053741	0.239353	0.288476	3.39249	0.107009	1.9285	0.314064	0.929748	0.418172	-1.1136	0.0981361	3.17688	0.144658	2.67448	0.1561	1.13864	0.368877	0.322012	0.235422	3.59906	0.0460621	2.76756	0.143646	1.65578	0.296766
3.65_1428.7355n	1.2404	0.29965	0.38089	138.28	1.09e-39	1.3e-38	2.456	0.027961	0.069114	-0.440483	0.319573	3.2334	0.0730531	1.55913	0.300418	0.206463	0.454035	-1.18636	0.275763	3.09621	0.0881611	2.29031	0.153828	1.13394	0.190688	-0.516261	0.30344	3.34782	0.0669749	2.19473	0.174979	0.888985	0.405133
3.68_1418.8416n	0.4271	0.6552	0.70745	137.75	1.31e-39	1.55e-38	0.68364	0.66314	0.72684	0.0757127	0.488242	4.34952	0.0578919	3.21399	0.139236	2.4947	0.224764	-0.138944	0.482354	4.19588	0.0606236	3.68391	0.122112	2.81646	0.138422	-0.581955	0.505134	4.32103	0.0433565	3.5288	0.11328	2.54987	0.378451
7.95_1888.1947n	4.9016	0.012211	0.034993	136.97	1.73e-39	2.03e-38	1.8745	0.090185	0.16475	-0.203091	0.27486	2.97069	0.306443	1.47954	0.118997	0.372675	0.285832	-0.481094	0.264965	3.38436	0.058935	2.48531	0.152933	0.905914	0.175897	-0.0274737	0.337738	3.58977	0.0435418	2.0925	0.123469	0.353427	0.2977
7.40_713.4368m.z	7.2187	0.0020198	0.0089496	135.77	2.64e-39	3.08e-38	2.1292	0.054426	0.1142	-1.1518	0.206116	2.34443	0.423452	0.56606	0.374941	-0.600514	0.258612	-1.1177	0.163676	3.01048	0.0490961	2.02317	0.27935	-0.12166	0.319094	-1.03254	0.279343	3.08149	0.0454096	1.55883	0.242832	-0.947185	0.222213
7.92_493.3058m.z	14.221	1.92e-05	0.00024881	135.58	2.82e-39	3.28e-38	0.71642	0.63704	0.70472	0.232063	0.210254	2.81507	0.15941	1.99933	0.0941327	1.09373	0.198591	0.761964	0.19316	2.8777	0.0739876	2.39002	0.081702	1.40904	0.152599	0.987656	0.187775	3.06287	0.0310902	2.44654	0.0861025	1.44235	0.105941
7.95_901.0787m.z	10.396	0.00021495	0.0016131	134.81	3.71e-39	4.29e-38	1.0293	0.40942	0.506	-0.820446	0.256652	3.06317	0.364419	1.88797	0.267375	0.132546	0.370148	-0.677766	0.248644	3.52362	0.0539184	2.8942	0.120151	1.23711	0.276576	-0.340036	0.349786	3.73875	0.0331542	2.75958	0.0975435	0.555189	0.365187
3.28_542.2931n	3.7642	0.031353	0.071949	134.74	3.8e-39	4.38e-38	1.3645	0.23397	0.33777	-0.143273	0.464238	4.05814	0.0782114	3.23094	0.115355	2.93668	0.135289	1.04611	0.350089	4.00933	0.0800318	3.61086	0.128303	3.16303	0.113618	0.280516	0.517065	4.21239	0.0510523	3.62695	0.0914278	3.20761	0.0845846
3.88_723.9285n	0.47824	0.62321	0.68068	133.67	5.56e-39	6.38e-38	7.5089	6.81e-07	2.08e-05	0.835843	0.170238	3.04218	0.0788056	1.48333	0.180431	1.35933	0.159013	0.221136	0.0780356	2.95217	0.11529	2.3534	0.165632	0.963719	0.333295	-0.47934	0.334574	3.08166	0.0508346	1.89023	0.160079	1.60417	0.217532
3.45_757.4682n	4.224	0.021307	0.053622	133.6	5.71e-39	6.51e-38	0.34251	0.91309	0.92232	0.928776	0.26065	3.67094	0.0596424	3.06785	0.109919	2.57697	0.173534	1.04477	0.396703	3.51985	0.0886409	3.25071	0.130748	2.80416	0.131016	1.48964	0.249627	3.93226	0.0447724	3.49611	0.0844172	3.01748	0.084332
3.75_1716.9898n	1.7105	0.19313	0.27175	132.63	8.06e-39	9.16e-38	0.67809	0.66757	0.72977	-1.99915	0.429808	3.42035	0.128114	1.99399	0.212896	0.129554	0.616082	-2.20323	0.351242	2.97268	0.150183	2.16259	0.218542	-0.0756832	0.617053	-2.09265	0.353922	3.44194	0.0707024	2.4454	0.197144	1.09164	0.473408
3.50_771.4463n	5.2513	0.0092136	0.029089	132.35	8.94e-39	1.01e-37	3.304	0.0047056	0.018875	1.68823	0.17983	3.12436	0.0728028	2.40551	0.0935505	2.14567	0.0975463	1.64425	0.0840264	3.09329	0.0510016	2.9745	0.141185	2.46524	0.0802604	1.30613	0.142975	3.19639	0.0483063	2.53962	0.083348	2.24009	0.0689758
6.76_311.1626m.z	0.30846	0.73623	0.77761	132.07	9.89e-39	1.11e-37	2.6132	0.020189	0.053845	3.24599	0.0725581	3.11842	0.106686	0.100286	0.199083	2.78022	0.109386	3.3109	0.0767388	2.77609	0.0794998	0.984439	0.340632	2.62882	0.234851	3.19725	0.102848	3.14078	0.0674829	0.662839	0.333047	2.42642	0.229593
7.30_1689.0174n	7.1221	0.0021707	0.0094255	130.17	1.97e-38	2.21e-37	1.3129	0.25614	0.36051	-0.604916	0.256745	3.18055	0.251653	1.20171	0.281109	0.00984478	0.32898	-0.246428	0.266108	3.49686	0.0498964	2.57014	0.185494	0.481179	0.311283	0.105511	0.343095	3.63247	0.0411618	1.96368	0.180873	0.159132	0.323803
3.85_715.4263m.z	1.3234	0.27709	0.35953	128.52	3.61e-38	4.03e-37	1.9507	0.077657	0.14657	-0.433284	0.0728167	3.12143	0.0937554	0.889302	0.346147	0.81685	0.294482	-0.539264	0	3.01714	0.107575	1.955	0.287835	0.686301	0.31772	-0.399497	0.139767	3.18488	0.0380455	1.60143	0.270065	1.25275	0.411113
7.38_1393.8855n	2.6888	0.079656	0.14018	125.1	1.29e-37	1.43e-36	2.5654	0.022299	0.057986	-0.251682	0.252527	3.46419	0.120627	2.10682	0.317144	0.862559	0.358909	-0.140369	0.294543	3.38113	0.0549077	2.97493	0.111633	1.71453	0.259912	0.162564	0.369298	3.60683	0.0298518	2.73757	0.154297	0.480049	0.350062
7.97_699.4660m.z	1.5947	0.21501	0.29555	122.51	3.44e-37	3.81e-36	0.73371	0.62336	0.69181	0.400561	0.288141	2.84243	0.195716	2.33243	0.11069	1.78883	0.184302	0.405042	0.225068	2.98529	0.0449975	2.7312	0.0568908	2.14076	0.0623011	0.397562	0.307367	3.05377	0.0378786	2.68405	0.0756344	1.66935	0.216884
7.95_903.5579m.z	3.8719	0.028624	0.067027	119.85	9.56e-37	1.05e-35	0.99206	0.43363	0.52706	-0.105551	0.26787	3.41286	0.213675	2.39097	0.163264	0.980054	0.375452	-0.0693089	0.305998	3.63444	0.0533855	3.08075	0.111243	1.63955	0.249325	0.372114	0.380839	3.84573	0.0342183	3.06684	0.0669075	1.02058	0.376727
7.95_925.5709m.z	3.8898	0.028193	0.066155	119.78	9.85e-37	1.08e-35	1.3447	0.2423	0.3464	-0.303788	0.283318	3.23172	0.273207	2.26367	0.119429	0.681387	0.391872	-0.103815	0.317623	3.54414	0.058963	2.92133	0.118743	1.42253	0.215864	0.45679	0.378624	3.75536	0.0348486	2.82046	0.0853474	0.637835	0.395399
5.70_1221.7391n	2.4393	0.099488	0.164	118.4	1.69e-36	1.84e-35	1.1222	0.35317	0.45098	-1.77612	0.408268	2.94651	0.173357	0.994103	0.2952	-0.915066	0.410123	-1.85859	0.234445	3.00566	0.0680668	1.72536	0.463145	0.309957	0.38052	-1.30621	0.447999	3.08184	0.0465052	1.67423	0.202084	-0.441118	0.433426
8.08_744.5093m.z	7.3854	0.0017849	0.0081723	117.85	2.09e-36	2.27e-35	1.2568	0.28215	0.38635	-0.610937	0.224652	2.64289	0.323692	1.29402	0.283847	-0.0460317	0.330105	-0.770888	0.239559	3.05627	0.0506646	2.17488	0.261224	0.920431	0.190516	-0.180252	0.321537	3.24108	0.0419943	2.04896	0.136551	0.571727	0.281816
3.80_1739.0384n	1.3745	0.2641	0.34763	117.69	2.23e-36	2.41e-35	0.7787	0.58811	0.66482	-0.604587	0.321112	3.76412	0.0757998	1.97409	0.324929	0.844516	0.402471	-0.0201938	0.335349	3.60245	0.118978	2.75627	0.207621	0.944999	0.358353	-0.166506	0.313852	3.72243	0.0864893	2.27605	0.233416	1.23064	0.314051
3.64_531.3186m.z	5.4649	0.0077719	0.025725	117.17	2.73e-36	2.94e-35	0.65326	0.68742	0.74657	-0.71748	0.338886	3.43029	0.0651707	2.30952	0.242474	1.12243	0.441791	-0.437671	0.401689	3.35184	0.0672852	2.84736	0.132887	1.84634	0.287265	-0.103273	0.419204	3.59005	0.0599226	2.85526	0.103392	2.18496	0.126865
7.95_831.5441m.z	3.9683	0.026391	0.063536	113.51	1.18e-35	1.27e-34	1.2884	0.26723	0.37101	0.668517	0.148737	3.15662	0.281857	2.09244	0.279034	0.994779	0.238289	0.482521	0.085602	3.51765	0.0443658	2.93814	0.188888	1.53594	0.233741	0.701698	0.209439	3.55157	0.0378957	2.58238	0.242465	1.13032	0.243109
7.38_1525.9648n	4.5436	0.016356	0.043668	111.39	2.79e-35	2.98e-34	2.065	0.061896	0.12637	0.193137	0.28584	3.66901	0.115177	2.37499	0.24833	1.05771	0.366696	0.626701	0.298629	3.58575	0.0505254	3.10291	0.117271	1.99984	0.145769	0.842896	0.340159	3.80887	0.0270038	2.96387	0.123439	0.976328	0.327876
7.41_1614.0167n	5.3575	0.0084647	0.027259	108.58	8.91e-35	9.48e-34	2.4194	0.030148	0.072989	-0.0506414	0.258159	3.47523	0.140842	2.14062	0.156226	0.876523	0.351696	0.449595	0.305641	3.3976	0.0543323	2.80906	0.122218	1.57022	0.206178	1.0112	0.32005	3.64369	0.0366919	2.63623	0.135387	0.726941	0.312166
3.61_977.5981n	8.1665	0.0010094	0.0052497	107.52	1.39e-34	1.47e-33	2.4959	0.025751	0.065112	0.0106271	0.349157	3.65864	0.0548816	2.76739	0.150935	1.88395	0.315274	1.35367	0.294982	3.64122	0.0657931	3.19962	0.118672	2.48752	0.161048	0.202584	0.450783	3.85592	0.0589402	3.15972	0.104259	2.62352	0.105586
7.18_891.5620m.z	2.6255	0.084259	0.14622	106.3	2.33e-34	2.46e-33	1.9583	0.076502	0.14505	0.842028	0.209927	3.01426	0.287777	1.32773	0.229467	0.883306	0.212414	0.700897	0.134514	3.44346	0.0620002	2.28298	0.307759	0.931513	0.190768	0.734217	0.201608	3.53025	0.0470224	2.22617	0.255825	0.835534	0.172941
3.28_546.5431n	2.361	0.10673	0.1732	105.08	3.9e-34	4.09e-33	5.9142	1.82e-05	0.00025605	1.22276	0.157171	2.8653	0.0870168	2.0271	0.147346	1.87041	0.120222	1.15181	0.107909	2.81491	0.0728416	2.59949	0.133493	2.19949	0.0916575	0.215319	0.385824	3.01055	0.0483016	2.4687	0.0793326	2.0766	0.0919641
3.79_575.0084m.z	3.5723	0.036918	0.081558	104.42	5.17e-34	5.41e-33	2.7414	0.01545	0.044124	-2.32946	0.278657	3.372	0.0733887	1.64656	0.332194	0.0844013	0.536023	-0.417258	0.370055	3.12133	0.0746172	2.18753	0.193058	-0.0872881	0.522959	-0.949268	0.429593	3.32352	0.0497172	1.96275	0.228846	0.88321	0.421019
3.79_1705.0460n	1.607	0.21256	0.29369	103.96	6.32e-34	6.58e-33	1.891	0.08733	0.16012	-0.577426	0.273339	3.54685	0.0921532	1.87895	0.239844	0.563624	0.352557	0.285811	0.27817	3.29671	0.0636205	2.40907	0.176183	0.820521	0.366373	0.415671	0.271978	3.3124	0.0520529	1.65179	0.253288	0.738636	0.376971
3.75_1611.9696n	6.6438	0.0031121	0.012364	103.86	6.59e-34	6.83e-33	2.2995	0.038545	0.087568	-1.62119	0.351253	4.24704	0.0669494	3.00292	0.170232	1.16379	0.567476	0.346134	0.432716	4.01382	0.0778809	3.30657	0.158735	1.71086	0.457386	0.0834697	0.506198	4.24576	0.0459727	3.25585	0.147561	2.16451	0.366207
3.31_648.4251m.z	0.21905	0.80419	0.83806	102.43	1.22e-33	1.26e-32	1.8267	0.098982	0.17808	-2.06648	0.42353	3.315	0.125831	0.859523	0.497147	0.744602	0.489418	-2.70803	0.221139	3.30079	0.102865	1.83118	0.476169	0.418636	0.521477	-1.37707	0.398425	3.54855	0.0566946	1.55551	0.549045	-0.0641126	0.638223
3.79_862.0121m.z	0.45811	0.6356	0.69106	101.95	1.51e-33	1.55e-32	1.3101	0.25739	0.36176	-2.72605	0.466485	3.24956	0.0772595	1.09456	0.437051	-0.641596	0.649567	-3.70168	0.245028	3.01118	0.0728172	1.73463	0.442393	-1.03449	0.680715	-2.01571	0.539167	3.13872	0.0538933	1.22577	0.444329	-1.02685	0.700871
1.73_332.0733n	1.2482	0.29745	0.37906	101.78	1.62e-33	1.66e-32	2.4615	0.027645	0.068604	3.88389	0.190811	3.05033	0.0646376	3.59981	0.125701	4.54847	0.0503291	4.0896	0.0956834	3.11756	0.0683032	3.49866	0.173749	4.59311	0.0946729	3.94478	0.15557	2.92304	0.0697866	4.04109	0.0758809	4.67291	0.0599411
3.84_1345.8014n	0.76542	0.47151	0.54552	100.18	3.29e-33	3.35e-32	4.0384	0.00097972	0.0055392	-1.63722	0.206898	2.89688	0.119622	-0.0773926	0.467536	-0.733409	0.424356	-1.84411	0	2.76534	0.124975	1.447	0.39002	-0.723469	0.449235	-1.57477	0.26934	2.95005	0.044941	-0.289992	0.527357	0.508476	0.502333
3.68_494.2842m.z	4.9348	0.011887	0.034344	99.995	3.56e-33	3.62e-32	1.275	0.27351	0.37721	0.622605	0.270291	3.0595	0.0752553	1.95476	0.163551	1.10151	0.314472	0.862148	0.168744	2.91287	0.110512	2.56759	0.154117	1.63518	0.151471	0.64664	0.182129	3.25506	0.0612233	2.48834	0.114111	1.65905	0.163855
4.80_240.2322m.z	6.5106	0.0034442	0.013267	99.839	3.81e-33	3.86e-32	4.2274	0.00065374	0.004189	2.75795	0.059854	3.48043	0.0937729	3.54454	0.0599335	2.99474	0.0368845	2.40134	0.104935	3.17542	0.0676144	3.62258	0.0640877	3.10093	0.0722181	2.62999	0.0730428	3.10808	0.062131	3.41066	0.0646902	2.88081	0.0575239
1.77_386.9998m.z	1.4636	0.24295	0.32612	99.446	4.54e-33	4.57e-32	1.9852	0.072547	0.14098	3.63846	0.208908	2.78941	0.0659589	3.31937	0.114434	4.32203	0.0607712	3.78939	0.11067	2.81435	0.0540899	3.24185	0.137878	4.39596	0.117094	3.59953	0.196031	2.73076	0.0500113	3.7631	0.0885396	4.53955	0.0761075
7.38_766.4692m.z	3.2782	0.047541	0.097462	98.811	6.02e-33	6.04e-32	1.0506	0.39603	0.49336	0.481086	0.205957	3.66361	0.101812	2.21598	0.296974	1.46287	0.2685	0.539501	0.266257	3.60815	0.0456957	2.97098	0.231058	1.72661	0.259265	1.00711	0.321658	3.76882	0.0247469	2.96267	0.119425	1.49764	0.261886
5.71_680.3976m.z	1.0254	0.36745	0.44863	98.585	6.66e-33	6.66e-32	0.79433	0.57603	0.65382	-3.8819	0.509935	2.89172	0.189784	-0.315944	0.691253	-2.43527	0.623142	-4.20435	0.298187	3.00737	0.073054	1.41882	0.640388	-1.58981	0.743995	-3.77105	0.567401	3.04702	0.043721	0.475125	0.682299	-2.30979	0.736044
3.73_538.3103m.z	1.3617	0.26729	0.34972	98.264	7.69e-33	7.66e-32	1.2683	0.27668	0.38011	0.71458	0.296207	3.26128	0.0805093	2.1017	0.159365	1.23773	0.301954	0.799071	0.235316	3.06576	0.101865	2.64333	0.166094	1.71051	0.1631	0.490826	0.242567	3.36224	0.042491	2.40694	0.164868	1.69947	0.181794
3.67_1065.6510n	2.0805	0.13755	0.20795	97.82	9.38e-33	9.31e-32	0.62641	0.70887	0.76167	-0.412176	0.390111	3.31513	0.0806407	2.0556	0.197363	1.30166	0.229165	0.268343	0.418468	3.20083	0.0746692	2.59804	0.137225	1.56539	0.226248	0.267913	0.439856	3.40724	0.0506682	2.34396	0.164504	1.64266	0.187524
3.68_448.1707n	1.4898	0.23708	0.32008	97.529	1.07e-32	1.06e-31	7.2927	1.06e-06	2.93e-05	2.37081	0.0295649	2.19716	0.0960085	2.81712	0.0639656	2.93561	0.0977889	2.64081	0.0440316	2.0018	0.0720225	2.48881	0.0617699	2.97048	0.0488318	2.73817	0.0781957	1.84546	0.0833835	2.47782	0.0665815	2.89148	0.0524076
6.76_1414.9012n	3.8978	0.028005	0.066086	96.452	1.74e-32	1.71e-31	2.4793	0.026649	0.066998	0.1379	0.320815	2.91647	0.167794	1.27963	0.206456	-0.0544703	0.327914	-0.277929	0.286455	3.03297	0.0767289	2.35546	0.134481	0.986944	0.259046	0.1709	0.358951	3.23527	0.0504433	1.89238	0.172952	0.22457	0.31701
1.79_339.0903m.z	2.5889	0.087047	0.14971	96.152	1.99e-32	1.95e-31	2.6873	0.017298	0.048192	2.79631	0.169909	2.02931	0.0763068	2.6363	0.117621	3.44241	0.055032	3.01227	0.0893158	2.17113	0.0711288	2.54618	0.134396	3.44101	0.0853277	2.89049	0.151926	1.98825	0.047155	3.08797	0.0720351	3.56126	0.058132
3.82_1805.1049n	1.2804	0.28856	0.37056	96.053	2.09e-32	2.04e-31	1.4639	0.19585	0.29716	-0.884842	0.405803	3.24736	0.0913827	1.54943	0.187283	0.14182	0.397419	-0.900337	0.345023	3.11634	0.0986475	1.92651	0.36721	0.475871	0.372177	-1.56131	0.345483	3.14984	0.0939487	0.712074	0.503686	0.681998	0.399769
3.68_1462.8105n	4.1414	0.022826	0.056785	96.008	2.13e-32	2.07e-31	1.7261	0.12012	0.20632	1.05626	0.213923	2.93333	0.0690626	1.77642	0.158834	1.35451	0.19087	1.15791	0.117589	2.78362	0.102466	2.41583	0.129124	1.73283	0.160646	1.0883	0.161138	3.059	0.0608479	2.27584	0.117671	1.74269	0.102974
6.63_986.6000n	9.0799	0.0005282	0.003315	94.942	3.46e-32	3.35e-31	1.7721	0.10999	0.19303	0.244179	0.231055	2.78139	0.286634	1.13027	0.247212	0.194089	0.187151	0.431818	0.169538	3.16643	0.0534604	2.38715	0.135033	0.92728	0.239652	0.686181	0.281915	3.23957	0.0520124	1.47104	0.288038	0.540642	0.234283
4.51_476.2956n	6.3581	0.0038709	0.014768	93.974	5.41e-32	5.22e-31	5.5233	4.15e-05	0.00046589	3.75881	0.0937241	2.56882	0.080713	3.31312	0.0383396	3.5377	0.0676403	3.50881	0.0857334	3.06744	0.125349	3.61214	0.106748	3.73896	0.0875714	3.49556	0.0791729	2.54528	0.122816	3.09007	0.0956103	3.47757	0.0697952
7.96_947.5839m.z	5.068	0.010674	0.032023	93.129	8e-32	7.69e-31	0.50734	0.80188	0.83316	-0.429167	0.271033	3.1178	0.228646	1.72459	0.236945	0.156838	0.381959	-0.0260972	0.313165	3.35627	0.0599045	2.45457	0.281465	0.754306	0.304222	0.207129	0.382167	3.57589	0.036489	2.41243	0.0940972	0.228445	0.40465
6.14_900.5621n	3.559	0.037342	0.082001	92.354	1.15e-31	1.1e-30	2.9805	0.0093436	0.030522	-0.0304834	0.324414	3.03459	0.309794	0.615645	0.364447	0.258825	0.304793	-0.498267	0.147078	3.41317	0.0518004	2.36816	0.332514	0.59102	0.370659	-0.331362	0.313983	3.45994	0.046564	2.07931	0.229548	0.498247	0.356048
5.71_1578.9138n	2.9339	0.064168	0.12035	90.263	3.07e-31	2.93e-30	2.5059	0.025222	0.064224	-0.111287	0.407079	3.20055	0.213153	0.536517	0.379646	-0.634971	0.302338	-0.842497	0.270898	3.37379	0.0732453	1.99325	0.390571	0.187956	0.316599	0.103198	0.416452	3.46399	0.0392692	1.4913	0.258767	-0.34191	0.340906
1.78_229.9669n	2.3764	0.10526	0.17136	90.144	3.25e-31	3.09e-30	1.7115	0.12352	0.20969	2.94791	0.161159	2.22777	0.0812394	2.71175	0.106855	3.50782	0.0664912	3.06615	0.0795333	2.28579	0.088859	2.67087	0.10083	3.57151	0.0851216	2.95531	0.141772	2.20104	0.0846905	3.10664	0.0842802	3.69736	0.0656768
6.20_716.4277m.z	0.71285	0.49608	0.56815	90.095	3.33e-31	3.15e-30	2.0135	0.068583	0.13647	-0.581496	0.47031	3.20287	0.128807	1.39428	0.294807	-1.05418	0.450242	-1.8627	0.315013	3.06772	0.0607464	2.04224	0.370772	-0.853069	0.46939	-0.879199	0.508574	3.23208	0.0447886	1.41081	0.449186	0.0260481	0.510433
1.79_484.9684m.z	1.4769	0.23996	0.32362	89.283	4.9e-31	4.62e-30	1.972	0.07446	0.14335	3.14203	0.213381	2.28491	0.0883378	2.79433	0.150924	3.82225	0.0622391	3.39269	0.101331	2.46447	0.0623114	2.80916	0.148052	3.91688	0.113733	3.12776	0.206474	2.21114	0.075612	3.23315	0.0858099	4.05692	0.0638909
3.23_502.5082n	2.3125	0.11149	0.17837	87.646	1.08e-30	1.01e-29	4.8111	0.00018791	0.0016082	0.791751	0.29042	2.68508	0.0796206	1.7792	0.135014	1.45397	0.234471	0.626539	0.306181	2.67496	0.0747316	2.49329	0.142501	1.99362	0.121951	-0.339083	0.356015	2.83969	0.0605541	2.30479	0.0831885	1.92511	0.074263
3.60_898.5305n	3.9479	0.026846	0.064323	87.125	1.39e-30	1.3e-29	5.3639	5.81e-05	0.00062577	2.14599	0.178702	3.17111	0.090153	2.38348	0.0961677	2.20188	0.071761	1.8748	0.106483	3.07369	0.0616208	3.00091	0.163194	2.56358	0.0996699	1.688	0.0643842	3.13168	0.0413042	2.47483	0.0878859	2.2602	0.0791864
3.23_525.2882m.z	0.38521	0.68268	0.7322	86.519	1.86e-30	1.74e-29	5.6661	3.07e-05	0.00037417	2.31169	0.135324	3.43219	0.0906736	2.76438	0.141432	2.77735	0.0923775	1.82566	0.21535	3.47516	0.0751982	3.35074	0.14304	2.95519	0.105921	1.50387	0.231901	3.66244	0.0672515	3.30045	0.0657248	2.96194	0.0529036
3.23_502.2971n	1.8852	0.16442	0.23867	86.213	2.16e-30	2.01e-29	4.8516	0.00017239	0.0015139	2.88141	0.17048	4.17291	0.0586957	3.59875	0.100118	3.47738	0.0962074	2.72134	0.217568	4.15495	0.0512801	4.0847	0.103091	3.74029	0.0729555	2.01132	0.314328	4.29357	0.0469277	3.97641	0.0641343	3.67371	0.0463246
7.93_896.6066n	6.4547	0.0035946	0.013799	86.055	2.34e-30	2.16e-29	0.98114	0.4409	0.5333	0.840285	0.261092	3.56226	0.182469	2.79095	0.108005	2.13587	0.226959	1.65472	0.223233	3.70869	0.0449525	3.27588	0.0666779	2.17719	0.253615	1.6287	0.294035	3.80023	0.034816	3.25149	0.0871338	2.25812	0.196057
3.69_575.3502m.z	6.7127	0.0029535	0.011885	85.138	3.67e-30	3.38e-29	1.0632	0.3882	0.48603	-0.446579	0.310754	3.08753	0.0862732	1.53973	0.321029	0.282177	0.408882	-0.00429031	0.331691	2.96594	0.0794999	2.38175	0.134773	1.18888	0.302285	-0.102666	0.374701	3.20474	0.0490864	2.19774	0.136593	1.37459	0.19521
2.08_332.0744n	1.4193	0.25324	0.33609	84.237	5.73e-30	5.27e-29	1.9859	0.072436	0.14096	3.39378	0.130196	2.87723	0.0455573	3.30541	0.0837352	3.89137	0.0586034	3.54983	0.0757571	2.80762	0.0542638	3.23146	0.0970486	3.8475	0.0940124	3.44862	0.11996	2.81802	0.0818188	3.61409	0.0527939	3.92792	0.0491345
3.50_392.7476m.z	1.1737	0.31916	0.4004	83.751	7.31e-30	6.69e-29	1.3667	0.23306	0.33734	1.19513	0.268872	2.97461	0.0689051	2.42777	0.0821683	2.01196	0.204507	0.954309	0.244138	2.80014	0.0569573	2.80891	0.142985	2.36764	0.110672	1.00515	0.251505	3.16819	0.0513755	2.79759	0.0760859	2.2936	0.0845042
3.58_854.5070n	0.9888	0.38052	0.4596	82.806	1.17e-29	1.07e-28	3.0273	0.0084633	0.028595	1.77186	0.200376	3.16909	0.0848821	2.36314	0.082458	2.06413	0.0830785	1.41596	0.203794	3.01491	0.0637261	2.90794	0.159844	2.38775	0.108618	1.31442	0.217203	3.16228	0.0377359	2.5041	0.0969026	2.18498	0.0982193
7.16_501.3025m.z	8.3304	0.00089728	0.0048535	81.999	1.76e-29	1.6e-28	1.4295	0.20839	0.31127	-0.528675	0.397326	2.56356	0.361588	1.21509	0.33441	-0.572686	0.374122	-0.626666	0.292101	3.04143	0.0586842	2.13674	0.29966	0.585944	0.340861	-0.217937	0.36398	3.20744	0.0441039	2.10183	0.120442	1.11597	0.244479
1.78_171.0294m.z	0.80172	0.4553	0.53032	81.473	2.3e-29	2.08e-28	1.1508	0.33704	0.43708	2.72238	0.161353	2.15608	0.0581354	2.51788	0.0909391	3.24264	0.047953	2.80509	0.0891806	2.2637	0.0332252	2.51678	0.106372	3.32323	0.088817	2.67422	0.151408	2.11906	0.0465496	2.75695	0.0649229	3.40424	0.0612048
7.17_912.6007n	4.0332	0.02499	0.060927	79.435	6.54e-29	5.9e-28	1.7417	0.1166	0.20206	0.706659	0.333375	3.19177	0.204823	1.76024	0.285176	0.949686	0.33099	0.537073	0.286453	3.47531	0.0596435	2.89133	0.105908	1.80865	0.201444	0.470038	0.362868	3.57322	0.0416302	2.46081	0.115955	1.15431	0.319918
3.76_1655.9849n	1.2617	0.29369	0.3754	76.805	2.58e-28	2.32e-27	1.6067	0.15054	0.24409	1.546	0.175077	3.6227	0.0724699	2.46273	0.136559	1.54637	0.230349	1.44845	0.206671	3.37658	0.0801134	2.85298	0.154058	2.12875	0.153588	1.13845	0.270265	3.60921	0.0534788	2.37513	0.285654	1.84856	0.249288
7.38_741.9764m.z	4.4803	0.017231	0.045517	76.453	3.11e-28	2.79e-27	1.6345	0.1429	0.2351	-1.36743	0.485901	3.34617	0.116104	1.76191	0.465104	-0.194523	0.554772	-0.708871	0.489458	3.26912	0.0502891	2.60283	0.330311	1.65698	0.219473	-0.929698	0.560835	3.48719	0.0261081	2.73839	0.109923	0.0870726	0.532787
6.23_746.4212n	0.60502	0.55075	0.61941	75.798	4.41e-28	3.93e-27	1.1094	0.36058	0.45857	1.33345	0.274341	3.27859	0.12766	1.61193	0.201029	0.923796	0.246879	0.909475	0.277311	3.13247	0.0614156	2.0486	0.311066	1.0561	0.212272	0.68786	0.316718	3.32541	0.0467027	1.62064	0.252188	0.804061	0.207049
4.07_403.1370m.z	5.3498	0.0085169	0.027392	75.513	5.13e-28	4.56e-27	17.913	6.08e-15	5.07e-12	1.78242	0.03502	2.6719	0.0503754	2.87123	0.0508509	2.78781	0.0737256	2.11255	0.103919	2.10699	0.153703	2.1786	0.129438	2.29213	0.0860246	1.9211	0.0682457	2.40641	0.0906411	2.51448	0.0924685	2.47672	0.0824684
6.18_791.4806m.z	2.7726	0.073963	0.13299	75.392	5.47e-28	4.85e-27	1.0367	0.40474	0.50196	1.10281	0.241657	3.20803	0.225731	2.06292	0.174665	1.57262	0.223999	0.901149	0.170507	3.426	0.0477637	2.81842	0.179258	1.89834	0.244326	1.15151	0.28245	3.5103	0.0448077	2.66203	0.177285	1.74669	0.213652
3.75_558.6623m.z	3.76	0.031465	0.072073	74.48	8.92e-28	7.88e-27	0.66796	0.67566	0.7354	0.758148	0.217846	3.11534	0.10768	1.83756	0.27845	1.16513	0.326353	0.904013	0.221422	2.88186	0.110599	2.27851	0.164709	1.4627	0.195049	1.1139	0.187823	3.28601	0.0527029	2.36197	0.164314	1.77791	0.152755
3.55_414.7606m.z	0.33807	0.71507	0.76008	73.689	1.37e-27	1.2e-26	0.96551	0.45143	0.54419	1.04431	0.282613	3.03709	0.0544482	2.38218	0.113599	2.01142	0.189465	0.85835	0.284249	2.81947	0.063431	2.77917	0.162466	2.25825	0.144142	1.02002	0.265181	3.11545	0.0521408	2.72882	0.0746987	2.00648	0.171555
3.80_1722.0653n	3.8951	0.028069	0.066122	72.766	2.26e-27	1.98e-26	2.4094	0.03078	0.07396	-1.13357	0.35837	3.36333	0.07988	1.34238	0.384172	-0.570893	0.449693	0.665586	0.305389	3.08882	0.0782067	2.17665	0.148669	0.19084	0.470168	-0.571001	0.414895	3.22238	0.0574149	1.0426	0.494645	0.298083	0.488398
5.71_754.4390n	2.1797	0.1257	0.19518	72.353	2.83e-27	2.48e-26	1.464	0.19583	0.29716	1.91797	0.112435	3.16674	0.149298	2.10737	0.0700338	2.04063	0.0786699	1.75598	0.11863	3.21879	0.0690899	2.18094	0.262126	1.69002	0.116354	1.3627	0.26455	3.309	0.0368651	1.89908	0.155315	1.74621	0.126649
5.73_688.3807n	8.7483	0.00066664	0.0039107	72.182	3.11e-27	2.71e-26	1.314	0.25567	0.36024	0.351352	0.329938	3.04009	0.184767	1.59972	0.176974	0.811137	0.282071	0.880342	0.263273	3.14137	0.0713121	2.50525	0.109339	1.66834	0.049711	0.792397	0.323812	3.2083	0.0403925	1.60746	0.25017	1.05939	0.197042
7.13_1044.6804n	7.5249	0.0016102	0.0075355	71.865	3.71e-27	3.22e-26	1.3255	0.25059	0.3554	0.673289	0.268243	3.03169	0.217295	1.25464	0.25029	0.466201	0.305201	0.792979	0.249336	3.31554	0.0663121	2.32856	0.238923	0.921983	0.262962	0.680349	0.312099	3.47392	0.0439092	2.09078	0.21941	1.39644	0.201063
3.47_370.7345m.z	2.8678	0.068005	0.1251	71.378	4.85e-27	4.19e-26	0.53831	0.77826	0.81516	0.225472	0.406265	2.89776	0.0530554	2.2025	0.0973401	1.48948	0.353625	0.286631	0.395294	2.79284	0.0697169	2.65896	0.136414	2.10659	0.121892	0.473679	0.38498	3.11675	0.0463001	2.65801	0.0753446	2.14956	0.0924485
7.43_854.5225m.z	5.1723	0.0098158	0.030246	71.222	5.28e-27	4.55e-26	1.293	0.26513	0.36951	0.0492041	0.213582	3.14635	0.138865	1.1431	0.274509	0.898377	0.325812	0.454626	0.280601	3.08406	0.0584229	2.16523	0.236356	0.990253	0.300684	0.712191	0.309476	3.28149	0.0414633	2.20477	0.223319	0.941517	0.273985
2.96_309.0403m.z	5.9807	0.005182	0.018768	69.495	1.39e-26	1.19e-25	1.9603	0.076211	0.14487	2.23301	0.0497773	2.66235	0.0395191	2.73967	0.0630077	2.67803	0.0885517	2.178	0.150779	2.66187	0.0643864	2.93306	0.0710471	2.9116	0.0642933	2.3892	0.0637342	2.86906	0.0292182	3.13279	0.054284	2.88992	0.0611765
7.88_1072.7111n	4.938	0.011856	0.034344	69.314	1.53e-26	1.31e-25	0.20068	0.97602	0.97837	1.28465	0.283837	3.34353	0.135858	2.64105	0.0434845	1.81422	0.296581	1.6087	0.27663	3.41879	0.0688578	2.99966	0.0589394	2.0959	0.233341	1.76385	0.189579	3.60751	0.0282463	2.98651	0.086288	2.29417	0.048779
1.77_817.0422m.z	1.4566	0.24457	0.32718	69.282	1.56e-26	1.33e-25	0.80513	0.56774	0.64696	0.398913	0.837222	-2.72893	0.349467	-1.89425	0.553708	2.74002	0.149974	1.4749	0.469156	-2.02259	0.40223	-1.90028	0.617762	2.94094	0.284406	-0.0180554	0.785651	-3.06245	0.296405	-1.5978	0.642802	3.28146	0.131564
6.74_752.4540m.z	2.9053	0.065803	0.12224	68.898	1.94e-26	1.65e-25	0.42392	0.86194	0.87989	-0.129696	0.316451	3.03394	0.155879	1.23284	0.266342	0.197566	0.366356	0.0712798	0.332472	3.11042	0.0727694	2.08387	0.330465	0.687339	0.371056	0.24069	0.38943	3.34877	0.0483028	2.12905	0.260891	0.56577	0.373562
1.33_967.0367m.z	1.0053	0.37459	0.45512	68.174	2.93e-26	2.48e-25	0.5786	0.74681	0.78875	1.24589	0.556273	-0.778687	0.277569	0.326594	0.41469	2.77236	0.0716474	2.01796	0.188731	-0.299161	0.273545	0.29101	0.372664	2.90929	0.176498	1.38455	0.402594	-0.55531	0.258168	0.68407	0.388105	3.0097	0.0773823
6.16_812.5135n	0.53395	0.59021	0.65438	67.485	4.34e-26	3.66e-25	3.465	0.0033384	0.014662	0.79723	0.32646	3.35924	0.167519	1.87028	0.303966	1.42331	0.325192	0.208469	0.131658	3.50963	0.0524436	2.94702	0.0905888	1.33231	0.380268	1.38045	0.369482	3.6079	0.0398529	2.06064	0.297011	1.2774	0.319869
2.08_374.0452n	2.7904	0.072809	0.13166	67.457	4.41e-26	3.71e-25	1.7847	0.10735	0.1896	2.60213	0.111786	2.25645	0.0519846	2.53739	0.0603896	3.04697	0.0669913	2.64778	0.0702812	2.11112	0.04606	2.39435	0.0835215	3.03244	0.0896746	2.62754	0.103445	2.13533	0.0770694	2.77648	0.0592791	3.11293	0.0546105
2.07_269.9594n	5.7832	0.0060463	0.020956	66.577	7.31e-26	6.13e-25	2.1646	0.050679	0.10834	2.22025	0.136481	1.67411	0.0860148	2.25558	0.0886953	2.80216	0.0898218	2.38302	0.0847229	1.51236	0.0861972	2.05956	0.135808	2.74534	0.0902163	2.34145	0.135564	1.67999	0.134001	2.69222	0.0759381	2.91203	0.0538105
8.14_680.5055n	2.8949	0.066402	0.12265	66.021	1.01e-25	8.43e-25	0.9807	0.44119	0.53339	1.88908	0.129284	2.85344	0.146189	2.50378	0.0510873	2.2939	0.114204	1.75692	0.0898308	2.92265	0.0372464	2.75785	0.0500473	2.49335	0.0978429	1.99884	0.148568	2.9784	0.0400435	2.77688	0.0778798	2.41838	0.0504959
1.79_422.9777m.z	0.095221	0.90937	0.92529	65.54	1.33e-25	1.11e-24	1.7322	0.11874	0.20465	2.81723	0.157484	2.45209	0.0478489	2.73405	0.0681427	3.33963	0.0607811	2.92326	0.0786437	2.44875	0.0484438	2.65366	0.0990217	3.40019	0.0880599	2.75979	0.153879	2.26145	0.0605949	2.91103	0.0663483	3.51235	0.0659336
3.24_406.1252n	1.0048	0.37476	0.45512	65.346	1.49e-25	1.24e-24	5.4467	4.88e-05	0.00053452	2.37787	0.0753467	3.42578	0.0465384	3.65282	0.046311	3.55045	0.0526729	2.99354	0.263923	3.3566	0.188833	3.57799	0.187102	3.51422	0.186806	2.65581	0.136948	3.19535	0.161184	3.3805	0.158204	3.12641	0.157743
3.09_414.2462n	3.6772	0.03376	0.075868	64.989	1.84e-25	1.52e-24	4.5279	0.00034385	0.0025422	2.81276	0.175845	4.01641	0.0540885	3.51436	0.098199	3.41119	0.0943684	3.03402	0.16595	3.9759	0.0517308	3.99903	0.104243	3.56458	0.157261	2.1705	0.257036	4.10363	0.0506461	3.86146	0.0638571	3.59641	0.0429375
3.58_436.7733m.z	2.7877	0.072979	0.13187	64.703	2.18e-25	1.8e-24	1.7201	0.12152	0.20766	1.78392	0.214491	3.01941	0.0605786	2.43257	0.0901576	2.07764	0.173916	1.75949	0.132038	2.94185	0.0553937	2.93526	0.146383	2.45836	0.121461	1.68304	0.137777	3.16248	0.0568172	2.76883	0.0739484	2.29378	0.0665024
3.24_311.0891m.z	0.8968	0.41554	0.49438	64.422	2.57e-25	2.11e-24	3.932	0.0012302	0.0066833	1.22585	0.186898	2.82003	0.0548985	2.97245	0.0553416	2.84073	0.0591619	1.98468	0.360205	2.76871	0.196957	2.93948	0.20166	2.85558	0.193865	1.71236	0.21209	2.54897	0.190432	2.70056	0.166462	2.36494	0.216124
3.20_271.1780n	0.026624	0.97374	0.97726	64.116	3.08e-25	2.52e-24	2.984	0.0092754	0.030339	1.29246	0.16695	2.88502	0.276518	1.57298	0.270008	1.6007	0.214723	0.562248	0.208306	3.21468	0.0924474	2.38938	0.239585	1.32458	0.20572	0.833446	0.240768	3.34526	0.06338	1.9166	0.291318	1.24486	0.269715
7.15_956.6302n	3.3784	0.043603	0.09103	63.933	3.43e-25	2.8e-24	1.6129	0.1488	0.24241	1.30063	0.336661	3.15177	0.194198	2.12599	0.241073	1.85564	0.220981	1.32208	0.262987	3.42203	0.0597125	2.89419	0.0960245	2.16567	0.0762019	1.82317	0.130109	3.53018	0.0402561	2.49952	0.105372	1.91514	0.185947
3.64_1021.6251n	9.1144	0.00051563	0.003254	63.827	3.65e-25	2.97e-24	4.3147	0.00054239	0.0036838	-1.00369	0.460956	3.48455	0.0698941	2.24472	0.371082	0.95901	0.51862	1.52641	0.310709	3.40582	0.0751731	2.8826	0.135677	1.71728	0.353754	-0.506478	0.601977	3.61373	0.0632999	2.79901	0.126891	2.19976	0.118378
1.79_452.0466n	0.12317	0.88443	0.90545	61.72	1.29e-24	1.04e-23	1.5303	0.17348	0.27214	2.46693	0.131072	1.88123	0.0463111	2.09947	0.0918053	2.92154	0.0560412	2.39166	0.099925	1.89763	0.0439142	2.04193	0.121108	2.94521	0.101211	2.27211	0.245917	1.70908	0.0565355	2.32407	0.0981259	3.13142	0.0708421
2.08_512.0659n	0.53925	0.58717	0.65157	60.985	2.01e-24	1.63e-23	2.0745	0.060734	0.12492	2.15564	0.337605	1.48356	0.0747779	2.09171	0.135109	3.28518	0.0707833	2.72331	0.143061	1.43165	0.0944302	1.95664	0.163907	3.2474	0.14936	2.22428	0.30796	1.31684	0.17753	2.53563	0.097192	3.43455	0.0723321
8.52_754.3512n	44.129	4.76e-11	1.49e-08	59.791	4.17e-24	3.37e-23	14.904	7.93e-13	3.17e-10	-0.0740812	0	2.32876	0.4552	2.44546	0.478595	2.19784	0.499022	0.705165	0.296574	3.02822	0.0720919	3.29135	0.0787741	3.30184	0.11114	-0.0740812	0	-0.0740812	0	-0.0740812	0	-0.0274832	0.046598
8.19_527.3921m.z	0.065323	0.93686	0.94671	58.694	8.23e-24	6.61e-23	3.1913	0.0059792	0.022104	1.50257	0.287574	2.43807	0.131368	2.40313	0.215223	2.35366	0.183195	0.79061	0.288953	2.45796	0.0450714	2.8633	0.0766686	2.75326	0.062852	0.684471	0.321358	2.53481	0.0501018	2.85612	0.0715243	2.75085	0.0644044
7.44_1618.9773n	2.9052	0.065806	0.12224	58.106	1.19e-23	9.51e-23	1.0362	0.40506	0.50211	0.309259	0.290733	3.76821	0.115758	1.84824	0.355174	1.38728	0.412633	0.503345	0.34876	3.72474	0.0494354	2.78173	0.331844	1.06227	0.37604	1.09122	0.409943	3.90798	0.0254178	2.871	0.254484	1.24488	0.357591
4.05_422.1671n	0.60276	0.55197	0.61998	57.679	1.55e-23	1.24e-22	1.3167	0.25444	0.35924	2.99391	0.0217208	3.54003	0.129834	3.76899	0.119992	3.76529	0.116057	3.14166	0.0553426	3.48917	0.135161	3.71685	0.121519	3.82086	0.121091	3.01149	0.0372227	3.66887	0.144655	4.02099	0.0985262	3.84406	0.114575
3.80_580.6855m.z	2.6609	0.081652	0.1424	57.034	2.33e-23	1.86e-22	1.186	0.31797	0.41868	0.450023	0.326389	3.23594	0.0772787	1.82574	0.199813	0.192078	0.499722	1.00536	0.228809	2.92717	0.104506	2.22579	0.170973	0.488182	0.477037	0.916522	0.250187	3.24346	0.0604981	2.20537	0.191351	1.29045	0.306074
3.80_1766.0836n	2.8586	0.068557	0.12569	56.704	2.87e-23	2.28e-22	1.6003	0.15237	0.24597	-1.58356	0.512659	3.2715	0.0799591	1.18997	0.356349	-0.45725	0.501591	0.258996	0.404081	3.0065	0.101339	2.08285	0.196723	-0.169959	0.550278	-0.672624	0.525472	3.10605	0.0637368	0.906413	0.454325	-0.167449	0.561006
0.47_342.1151n	4.1391	0.02287	0.056785	56.339	3.62e-23	2.87e-22	1.4514	0.20034	0.30214	3.68602	0.0789262	3.57725	0.0889163	4.12479	0.0597624	4.10848	0.0985273	3.66677	0.0673593	3.39494	0.0876014	3.98164	0.0867927	4.15915	0.0642651	3.84626	0.0597261	3.57767	0.0544008	4.30296	0.0608835	4.11677	0.0450414
6.19_680.4352n	0.39867	0.67372	0.72508	56.166	4.05e-23	3.19e-22	1.3937	0.22216	0.32578	2.64275	0.0892721	3.38985	0.138382	2.99994	0.0566136	2.73855	0.0503715	2.40123	0.112205	3.55204	0.0361435	3.18575	0.0554936	2.84423	0.0616865	2.48993	0.221668	3.5355	0.0471067	2.92792	0.0973825	2.77434	0.0649711
0.54_138.0559m.z	0.58575	0.56117	0.62858	55.567	5.94e-23	4.67e-22	5.1729	8.71e-05	0.00087394	3.46766	0.0434384	3.77892	0.0281544	3.89786	0.0291459	3.8133	0.0472807	3.51775	0.0309909	3.69626	0.0390766	3.82771	0.046983	3.81368	0.0225719	3.18106	0.137623	3.82521	0.0182537	3.99999	0.0426148	3.79648	0.0318997
2.08_385.9928n	2.5526	0.089909	0.15295	54.963	8.76e-23	6.86e-22	1.7483	0.11514	0.19981	3.33318	0.130158	3.06433	0.0630583	3.39784	0.0525226	3.87335	0.0658246	3.43705	0.0814644	2.92363	0.0432871	3.23737	0.0835487	3.85192	0.092212	3.32709	0.137313	3.05119	0.0755442	3.64156	0.0567733	3.94023	0.0547201
3.72_167.0344m.z	0.93384	0.40105	0.47975	54.931	8.94e-23	6.98e-22	11.716	2.09e-10	2.05e-08	2.37693	0.0271858	2.85237	0.0526781	3.05813	0.0521975	2.93412	0.0795472	2.82892	0.0600276	2.74044	0.0700614	2.91593	0.0643657	2.97755	0.0524676	2.31799	0.107241	3.02709	0.0912657	3.21385	0.0850794	3.02671	0.0436178
6.17_1597.0213n	1.3058	0.28174	0.36385	54.886	9.21e-23	7.17e-22	0.29158	0.94	0.94498	0.403741	0.191964	2.86695	0.246914	1.04751	0.288717	0.678154	0.283573	0.525849	0.233744	2.91289	0.0655096	1.45321	0.302735	0.932884	0.320522	0.679362	0.268354	3.24081	0.0812919	1.56563	0.392259	0.713233	0.283042
3.46_799.0980m.z	3.2729	0.04776	0.097824	54.416	1.25e-22	9.69e-22	1.1572	0.33354	0.43526	2.24828	0.298443	0.67831	0.320361	2.44477	0.198772	3.04608	0.151686	2.43776	0.175008	0.863747	0.249241	2.18412	0.225215	3.15521	0.303746	2.34911	0.263458	1.4642	0.19581	3.07341	0.138959	3.36643	0.184574
2.95_340.1731n	0.15449	0.85733	0.88277	52.722	3.79e-22	2.93e-21	2.6345	0.019313	0.052234	1.52573	0.223618	2.9997	0.0668432	2.24296	0.126775	1.85741	0.197717	0.79125	0.292569	2.7445	0.0834666	2.7235	0.145642	2.28227	0.120004	0.87161	0.405255	2.94203	0.0593189	2.46858	0.0741652	2.04479	0.141584
3.05_384.1988n	2.3409	0.10868	0.17534	52.216	5.3e-22	4.09e-21	1.5482	0.16783	0.26511	1.24188	0.216018	2.85027	0.0640254	2.10265	0.143328	1.52333	0.237274	1.22838	0.203903	2.72848	0.0661344	2.65382	0.145018	2.1376	0.171763	1.14109	0.308037	2.83763	0.0668539	2.40025	0.0683203	2.0634	0.0760128
1.60_331.9517n	2.6654	0.081325	0.14222	51.42	9.01e-22	6.93e-21	0.68067	0.66551	0.72847	3.10775	0.129122	2.74212	0.0687215	3.0819	0.0833948	3.53938	0.0656044	3.22673	0.0597654	2.77324	0.0743916	3.09105	0.116233	3.645	0.0757063	3.14573	0.109829	2.79863	0.0728284	3.32331	0.0604025	3.72886	0.0583585
3.16_458.2719n	2.9992	0.060601	0.1156	51.1	1.12e-21	8.56e-21	3.1183	0.0069809	0.024745	2.37613	0.314925	4.15894	0.0639731	3.38844	0.254066	3.06204	0.325334	2.74197	0.293097	4.13956	0.0515444	4.08804	0.104862	3.71032	0.0921344	1.6608	0.404727	4.25435	0.0516645	3.94451	0.0654835	3.6429	0.0536797
0.56_504.1679n	2.1987	0.12356	0.19307	51.002	1.19e-21	9.12e-21	1.8239	0.099511	0.17878	3.87593	0.0541034	3.5679	0.0698849	3.9432	0.0392593	3.90766	0.0529301	3.75327	0.0558764	3.46241	0.0377545	3.85708	0.0315929	3.98152	0.0485628	3.89888	0.0560622	3.38937	0.0506179	3.82894	0.0571467	3.91535	0.0368898
5.33_506.2903n	8.5332	0.00077642	0.00437	50.724	1.44e-21	1.1e-20	3.0701	0.0077311	0.026722	3.08314	0.186027	2.05943	0.142912	2.91339	0.0554006	3.28637	0.0738754	3.19218	0.0558349	2.47187	0.108217	2.982	0.0766705	3.06152	0.116641	3.00402	0.166525	1.70364	0.190523	2.3994	0.108295	3.18594	0.0816243
3.49_412.1063n	1.9644	0.15291	0.22611	50.454	1.73e-21	1.31e-20	2.079	0.06019	0.12421	2.93171	0.0300164	2.80202	0.0572501	3.22814	0.0449543	3.22113	0.0812946	3.02377	0.061153	2.61745	0.0771036	3.04246	0.0746105	3.13863	0.0426673	2.95475	0.053375	2.67132	0.0378577	3.12578	0.0603191	3.04976	0.0505908
4.90_388.2818n	4.4525	0.01763	0.046182	50.233	2.01e-21	1.52e-20	2.1917	0.047979	0.10435	3.53816	0.167832	2.06867	0.253758	3.38465	0.0709849	3.34139	0.0699727	3.5266	0.0889135	2.72762	0.182828	3.55301	0.141425	3.52499	0.119684	3.32634	0.136576	1.53937	0.406958	3.21814	0.124997	3.23676	0.134863
3.60_458.7864m.z	5.2225	0.0094284	0.029403	49.959	2.42e-21	1.82e-20	1.7605	0.11248	0.19657	1.6651	0.223795	2.86027	0.0616167	2.2645	0.0994842	1.94194	0.155077	1.79494	0.135873	2.79416	0.0682388	2.84631	0.168815	2.44653	0.136928	1.72183	0.122854	3.03138	0.0654853	2.64436	0.0871185	2.19076	0.0626577
0.48_334.0820n	0.71396	0.49555	0.56806	49.076	4.42e-21	3.33e-20	4.6709	0.00025337	0.0020191	2.63885	0.0433796	3.2651	0.072419	3.53409	0.0999267	3.40842	0.118373	2.79976	0.0788563	3.06226	0.0919746	3.23642	0.135476	3.501	0.081905	2.8325	0.0748708	3.23153	0.0892545	3.69126	0.0546188	3.21479	0.0821062
2.20_312.1401n	0.021692	0.97855	0.98091	48.839	5.2e-21	3.91e-20	6.9073	2.32e-06	5.19e-05	2.74531	0.0386719	2.67552	0.0353807	2.81892	0.0430445	2.97595	0.0386256	2.41088	0.034952	2.68262	0.062655	3.04065	0.0896028	3.10755	0.0571438	2.71604	0.0906733	2.60227	0.0566791	2.87912	0.0637994	3.06349	0.0559942
3.87_333.0626m.z	0.22171	0.80208	0.83621	47.723	1.13e-20	8.44e-20	4.7987	0.00019295	0.0016401	3.51409	0.0284459	3.38225	0.0776073	3.49768	0.0615814	3.73396	0.0711105	3.20095	0.0753081	3.48131	0.0810409	3.61396	0.0700671	3.85097	0.0585537	3.20682	0.0841278	3.31289	0.0864597	3.58845	0.0943515	3.85789	0.0462094
8.01_448.2928m.z	0.82268	0.4462	0.52252	47.425	1.39e-20	1.04e-19	1.292	0.2656	0.36951	2.99123	0.0555853	3.47193	0.0896424	3.57536	0.10131	3.47116	0.105086	2.92834	0.10044	3.21624	0.107685	3.35576	0.111334	3.44716	0.132542	2.93102	0.0964373	3.43984	0.0691968	3.47737	0.0701842	3.3982	0.0490294
7.10_591.2583m.z	1.8997	0.16224	0.23645	46.923	1.98e-20	1.47e-19	3.6474	0.0022616	0.010997	3.57203	0.0579275	3.84603	0.079584	3.4401	0.0826145	3.33417	0.071988	3.18045	0.0693434	3.83903	0.0474525	3.48652	0.0723476	3.26692	0.0711079	3.22984	0.0599085	3.88853	0.0370327	3.37827	0.0800789	3.41974	0.0585048
3.66_981.6272n	1.9996	0.14807	0.2201	46.837	2.1e-20	1.56e-19	3.1692	0.0062664	0.022976	2.14544	0.187025	3.10829	0.0794396	2.40732	0.0886343	2.08549	0.138038	2.01745	0.114735	2.91416	0.0743032	2.98029	0.178749	2.48309	0.157097	1.87017	0.0872921	3.12723	0.0559096	2.6363	0.0806879	2.24489	0.0569619
0.55_342.1160n	1.8187	0.17479	0.25031	46.661	2.38e-20	1.76e-19	2.949	0.0099857	0.032158	4.56163	0.0292981	4.4429	0.0343548	4.68688	0.029726	4.66492	0.0432539	4.47044	0.0321488	4.42834	0.0314684	4.64472	0.0353357	4.76571	0.0275882	4.5563	0.02923	4.30606	0.0460867	4.67175	0.0466421	4.64194	0.0261687
2.95_1083.1060n	4.547	0.01631	0.043593	46.207	3.28e-20	2.42e-19	0.97234	0.44681	0.53967	2.12386	0.0716783	2.65704	0.0519932	2.68286	0.053824	2.55756	0.101912	2.27981	0.107118	2.59832	0.0717585	2.80288	0.0722868	2.73219	0.0580404	2.28776	0.0623068	2.76747	0.0550034	2.96508	0.066906	2.7446	0.055882
3.58_980.1478n	0.76393	0.47219	0.5458	45.856	4.2e-20	3.09e-19	4.6361	0.00027293	0.0021381	2.97132	0.0861957	3.65045	0.0851834	3.86935	0.077367	3.70981	0.128639	3.50436	0.0600233	3.57227	0.0927412	3.78466	0.0619582	3.74532	0.0430192	3.0658	0.142502	3.68755	0.0771341	3.92514	0.0918134	3.73647	0.0449377
5.59_284.3303m.z	1.0887	0.34598	0.42759	45.834	4.27e-20	3.13e-19	4.6703	0.0002537	0.0020191	3.79507	0.0906862	3.40043	0.0757733	3.06265	0.101206	3.17493	0.0715086	3.84748	0.0850409	3.08653	0.0572078	3.39506	0.0952437	3.46247	0.0723544	3.86956	0.0861307	3.34199	0.0565579	3.03964	0.122278	3.19383	0.0553941
3.23_246.0821n	1.6431	0.20556	0.28593	45.791	4.4e-20	3.22e-19	3.2061	0.0057941	0.021579	1.74107	0.107506	2.86063	0.0545689	3.00697	0.0537758	2.88405	0.0573723	2.40755	0.272795	2.85178	0.185527	3.00406	0.196818	2.90176	0.19431	1.89694	0.191141	2.67984	0.145283	2.64073	0.224234	2.44821	0.195554
5.29_268.2635m.z	7.4184	0.0017419	0.0080165	45.737	4.58e-20	3.33e-19	1.5876	0.15601	0.25073	2.39861	0.0604137	3.11024	0.0984833	3.14478	0.066455	2.63583	0.0457628	2.09849	0.0965918	2.75202	0.0699027	3.24338	0.0751003	2.5077	0.212226	2.1491	0.133677	2.62355	0.088341	2.89173	0.0705246	2.45818	0.0624162
3.31_332.1826n	17.88	2.41e-06	4.6e-05	45.536	5.28e-20	3.84e-19	10.708	1.34e-09	9.06e-08	3.41994	0.0283909	3.03224	0.130602	3.41132	0.0907338	3.38476	0.106471	3.15376	0.207542	1.48643	0.311914	2.18322	0.269958	2.36766	0.164629	3.6038	0.069079	3.00607	0.0879568	3.38537	0.0772535	3.12193	0.065043
3.53_463.3724m.z	5.1477	0.010012	0.030662	44.927	8.18e-20	5.92e-19	1.1482	0.33848	0.43782	2.79199	0.0197502	2.41512	0.0632395	2.89916	0.0373698	2.87059	0.060957	2.76434	0.0355384	2.29738	0.0910794	2.66196	0.118284	2.83719	0.0391398	2.82278	0.0490159	2.48951	0.0432709	2.96133	0.0619787	2.91686	0.0376764
3.47_348.1239n	6.0108	0.0050619	0.01844	44.84	8.7e-20	6.28e-19	2.0695	0.061339	0.12564	2.92883	0.0318987	2.53832	0.0472255	2.8383	0.0297473	2.87081	0.0397317	2.86756	0.0483804	2.45089	0.0510121	2.66775	0.0325937	2.82225	0.0393046	3.0059	0.060066	2.41564	0.0628128	2.62572	0.0857516	2.69717	0.0410088
3.15_216.0789n	3.9703	0.026346	0.06349	44.546	1.08e-19	7.75e-19	5.6141	3.43e-05	0.00040387	3.16368	0.0249471	3.31961	0.0367772	3.56959	0.0538566	3.4372	0.0602889	3.4225	0.0501818	3.36116	0.0469871	3.58608	0.0638638	3.57637	0.0523578	3.15837	0.0559666	3.4939	0.0519666	3.77394	0.0576619	3.50589	0.0243183
1.79_377.0167n	0.77657	0.46647	0.54169	44.325	1.26e-19	9.06e-19	0.99052	0.43465	0.52805	2.35264	0.289664	1.2804	0.244452	1.32132	0.363162	3.12644	0.0867303	2.56767	0.163769	1.2872	0.31879	1.73997	0.330629	3.3527	0.129858	2.07216	0.333366	0.707468	0.325481	1.76769	0.264132	3.40344	0.119978
3.15_226.0641n	4.6377	0.015141	0.041261	43.03	3.25e-19	2.33e-18	5.0365	0.00011632	0.0011267	3.20664	0.0264775	3.38653	0.0388763	3.61633	0.0580198	3.48141	0.0624681	3.47856	0.0529969	3.44645	0.048949	3.66718	0.0689468	3.63478	0.0557634	3.20353	0.0530779	3.56474	0.0524286	3.83648	0.0596597	3.55369	0.0241917
6.71_774.4674m.z	4.0406	0.024836	0.060729	42.519	4.74e-19	3.38e-18	0.60586	0.72524	0.77386	-0.647834	0.397358	3.0969	0.140432	0.620879	0.461852	-0.477266	0.488627	-0.259252	0.471232	3.13379	0.0694402	2.02128	0.376104	0.659372	0.516237	-0.0811012	0.530708	3.38853	0.0443897	1.49406	0.525471	0.134839	0.475729
3.83_448.2297n	3.3056	0.046426	0.095724	42.411	5.13e-19	3.65e-18	2.1767	0.049455	0.10656	3.03899	0.0353721	2.48358	0.179127	2.82526	0.164917	2.74312	0.182472	3.11286	0.123454	2.06156	0.0810089	2.38043	0.075578	2.32056	0.0882561	3.04911	0.073594	2.30553	0.0851044	2.58011	0.0835602	2.4351	0.074597
6.71_796.4825m.z	8.7325	0.00067412	0.0039355	42.116	6.39e-19	4.53e-18	1.0146	0.41885	0.51435	0.514144	0.291968	3.0829	0.128131	1.35602	0.317636	0.630508	0.360749	1.294	0.253595	3.07763	0.0721199	2.53	0.126657	1.2657	0.346448	1.05371	0.353995	3.35389	0.0430236	1.88436	0.354547	0.597501	0.324742
7.89_1028.6826n	2.5296	0.091767	0.15569	41.987	7.03e-19	4.98e-18	0.14328	0.99006	0.99045	1.13444	0.43901	3.58032	0.1264	3.00508	0.0412278	1.97276	0.329286	1.36871	0.416993	3.62658	0.059668	3.21731	0.0623072	2.36758	0.267868	1.6753	0.394274	3.79175	0.0286451	3.24711	0.0912477	2.42637	0.262914
1.57_468.9952m.z	4.5643	0.01608	0.043208	41.835	7.87e-19	5.56e-18	2.7357	0.015635	0.044501	1.39142	0.44277	-1.37166	0.512569	-0.172607	0.645927	2.67965	0.0798322	2.15856	0.136293	-0.0728876	0.358775	0.283197	0.491021	2.66126	0.120282	1.33807	0.541692	-0.784014	0.476461	1.95948	0.143399	2.93492	0.0507625
6.71_818.4969m.z	7.961	0.0011709	0.0059127	41.794	8.11e-19	5.71e-18	1.1266	0.35067	0.44848	-0.539218	0.384867	3.03309	0.133135	0.837908	0.419395	0.100312	0.414124	0.588285	0.447297	2.99385	0.0778255	2.33569	0.155235	0.689786	0.468393	0.40043	0.468148	3.29522	0.0446571	1.7812	0.382488	-0.0394552	0.405977
2.98_222.0399n	4.9841	0.011422	0.033619	41.024	1.45e-18	1.01e-17	1.6055	0.15088	0.24436	2.78597	0.0801208	2.60301	0.0453611	2.89264	0.0559198	3.15431	0.0724894	2.91998	0.0842477	2.64093	0.0473261	2.9489	0.0873578	3.38605	0.0561239	2.9027	0.0959875	2.66194	0.0427141	3.26227	0.0945945	3.33588	0.117113
2.08_132.0426n	0.49038	0.61586	0.67442	40.446	2.24e-18	1.57e-17	1.2276	0.29651	0.40031	2.50061	0.0931984	2.34956	0.0347045	2.57299	0.0465666	2.85432	0.0533328	2.53957	0.0575501	2.25219	0.0381964	2.46808	0.0654906	2.87379	0.0751941	2.40858	0.118265	2.32227	0.0524552	2.66691	0.0415335	2.904	0.0493361
2.95_407.1797n	7.7596	0.0013557	0.0066953	40.409	2.3e-18	1.61e-17	4.1935	0.00070292	0.0043729	3.34476	0.0809912	2.32228	0.161449	2.34883	0.245751	2.91834	0.0733404	3.28907	0.0558673	1.68955	0.224196	1.92397	0.192498	2.87392	0.126518	3.29105	0.124286	2.71652	0.197572	2.98357	0.154019	3.14196	0.117238
2.56_193.0504m.z	0.14209	0.86796	0.8915	40.361	2.39e-18	1.66e-17	14.947	7.38e-13	3.17e-10	2.15515	0.0419246	2.89018	0.0420291	3.11565	0.0395967	2.98413	0.0567019	2.85472	0.0545703	2.57144	0.0635431	2.81609	0.0801354	2.80727	0.0436058	2.32259	0.13088	2.82393	0.0845569	3.14558	0.0651774	2.83892	0.0515415
1.77_518.0598n	0.28253	0.7553	0.79406	39.945	3.27e-18	2.27e-17	0.85452	0.53047	0.61202	1.08466	0.767168	-1.14648	0.552377	-1.04974	0.627058	3.10252	0.10927	1.78316	0.453676	-0.965452	0.49263	-0.582358	0.608551	2.94158	0.521787	0.728289	0.716301	-1.64912	0.569695	0.0969695	0.593184	3.54758	0.146936
3.46_332.0769n	4.3104	0.019831	0.050517	39.63	4.16e-18	2.88e-17	2.0109	0.068938	0.13688	3.42419	0.0231855	3.55752	0.0383475	3.79538	0.0371839	3.70075	0.0667008	3.65369	0.043771	3.6361	0.0493959	3.85963	0.0543945	3.86538	0.0416139	3.47215	0.0502998	3.66563	0.0509507	3.89362	0.070035	3.72742	0.0247669
3.48_436.1299n	1.4553	0.24486	0.3274	39.605	4.24e-18	2.93e-17	1.6436	0.14047	0.23186	3.09238	0.0283776	2.78984	0.0940552	3.17437	0.0886518	3.18027	0.0974334	3.02538	0.0975603	2.67528	0.152056	3.08558	0.117892	3.24032	0.102965	2.99351	0.0492643	2.61203	0.0625885	2.9892	0.080212	2.91521	0.0330893
2.96_306.0744n	6.5024	0.0034658	0.013325	39.214	5.73e-18	3.95e-17	1.366	0.23338	0.33734	2.63582	0.0489346	2.46877	0.0625855	2.59067	0.0805672	2.92856	0.0631842	2.85776	0.0582167	2.49863	0.0636158	2.68655	0.0591817	3.01669	0.0397677	2.76943	0.0818513	2.615	0.0551987	2.87989	0.055739	3.11607	0.0530504
3.52_279.0366n	4.7147	0.014217	0.039345	38.817	7.78e-18	5.34e-17	2.0211	0.067556	0.13463	3.01513	0.051092	3.12716	0.0610396	3.41895	0.0659296	3.30377	0.0762949	3.18767	0.106604	3.33675	0.0867476	3.60296	0.0902137	3.65252	0.0621105	2.95354	0.0702224	3.35338	0.0635066	3.55233	0.0741863	3.37735	0.0478551
7.68_586.1986n	4.4732	0.017332	0.045688	38.238	1.22e-17	8.35e-17	4.9796	0.00013127	0.001252	3.34146	0.0650669	3.56917	0.0407919	3.69692	0.0397102	3.67442	0.0446144	3.71701	0.152655	3.79532	0.122682	4.0363	0.134912	4.00041	0.112361	3.15706	0.0794717	3.82366	0.081034	3.85447	0.0871531	3.75708	0.0614071
6.32_443.2979m.z	4.2565	0.020738	0.052324	38.062	1.4e-17	9.55e-17	5.4165	5.2e-05	0.00056732	2.41348	0.0942509	2.67775	0.102449	2.75031	0.067131	2.72548	0.073879	1.77887	0.16755	2.63299	0.0373051	2.94628	0.0643222	2.91575	0.0271277	2.38054	0.12174	2.76402	0.0404408	2.89886	0.0783264	2.88386	0.0496101
3.08_336.0123n	9.5087	0.00039239	0.0026124	38.005	1.46e-17	9.96e-17	1.0166	0.41756	0.51328	2.05114	0.171897	2.46718	0.0759354	2.50868	0.080032	2.91584	0.0830988	2.494	0.0931785	2.65228	0.0681387	2.74941	0.0866985	3.13014	0.120981	2.25164	0.129576	2.78222	0.0768629	2.90764	0.0637071	3.22574	0.0776713
5.08_256.0756n	3.181	0.051719	0.1029	37.931	1.55e-17	1.05e-16	2.0556	0.063068	0.12769	3.85769	0.03209	4.03105	0.0635017	4.17579	0.0795639	4.12798	0.109609	3.41137	0.153967	3.87516	0.0667274	3.96272	0.0747265	4.04864	0.0343762	3.53307	0.0943272	4.00621	0.0742905	4.13047	0.0967617	4.03407	0.045056
2.23_666.1050n	2.5702	0.08851	0.15114	37.874	1.62e-17	1.1e-16	0.73366	0.62339	0.69181	2.71615	0.0848417	3.04194	0.0491962	3.21636	0.0441406	3.04187	0.0355102	2.65418	0.0363686	3.0055	0.0699926	3.11541	0.0775307	3.06441	0.0536111	2.47541	0.102774	3.00978	0.0991299	3.11006	0.0661093	2.93304	0.0554592
3.15_434.1188n	3.9883	0.025949	0.062663	37.867	1.63e-17	1.1e-16	4.9432	0.00014185	0.0013277	2.96462	0.0348766	3.04055	0.0334195	3.36071	0.0516112	3.24006	0.0551199	3.27326	0.0543329	3.09196	0.0641612	3.38613	0.0774116	3.33844	0.0730788	3.05526	0.0524555	3.21665	0.0508043	3.61808	0.0668401	3.27733	0.0328436
8.48_795.2414m.z	3.7102	0.032824	0.074166	37.858	1.64e-17	1.1e-16	13.374	1.09e-11	1.6e-09	3.00138	0.0707753	3.01205	0.141327	3.16983	0.140633	3.06532	0.12534	3.23272	0.184218	3.5289	0.155487	3.65986	0.158778	3.58691	0.135917	2.35402	0.12872	3.49664	0.0904458	3.46208	0.139734	3.40129	0.0977931
6.16_1420.9191n	0.50376	0.60786	0.66801	37.751	1.78e-17	1.2e-16	2.2651	0.041348	0.092671	1.82601	0.15331	3.10107	0.122685	2.0119	0.225557	1.54809	0.288003	1.2751	0.240479	2.97572	0.0562973	2.3356	0.135097	1.62364	0.146463	1.91886	0.200354	3.14884	0.0512102	1.78299	0.265203	1.95858	0.232883
2.62_948.1595n	7.6838	0.001433	0.0069542	37.615	1.99e-17	1.33e-16	3.9061	0.0013004	0.0070034	2.70566	0.211586	2.40422	0.142652	2.61039	0.0723217	3.48896	0.103056	3.28788	0.133993	1.43017	0.238684	1.76441	0.169163	2.95803	0.0851706	2.88172	0.21983	1.84834	0.295149	1.83131	0.226777	3.23524	0.121071
7.70_740.2608n	2.4047	0.10262	0.16806	37.607	2e-17	1.33e-16	4.7921	0.00019566	0.0016519	3.77135	0.0491201	4.00655	0.0529361	4.06521	0.036911	4.02569	0.0548429	3.97083	0.14717	4.12064	0.123125	4.30134	0.108248	4.35434	0.0898232	3.54626	0.0969149	4.20534	0.0761868	4.21312	0.0956709	4.11205	0.0613226
3.59_416.1102n	1.4243	0.25206	0.33487	36.599	4.42e-17	2.95e-16	3.216	0.0056737	0.021257	3.86583	0.040411	3.78849	0.04633	4.16139	0.0464083	4.06676	0.0557003	4.01537	0.0802939	3.88165	0.0939448	4.18148	0.091529	4.27017	0.0653358	3.81749	0.0605725	3.98049	0.0534695	4.2607	0.0611567	4.09198	0.0374519
3.46_188.0331n	0.97617	0.38514	0.46428	36.367	5.32e-17	3.54e-16	1.8757	0.089973	0.16448	3.316	0.0275194	3.48487	0.036287	3.68782	0.0342455	3.63648	0.0658653	3.48675	0.0384309	3.45803	0.0407293	3.66628	0.0509366	3.72273	0.0261734	3.36805	0.0565319	3.52094	0.0466691	3.74072	0.0672283	3.63297	0.0239354
8.26_795.2410m.z	3.2585	0.048356	0.098565	36.25	5.84e-17	3.87e-16	13.252	1.35e-11	1.77e-09	2.89583	0.0707623	2.96817	0.13703	3.03179	0.15588	2.96197	0.139981	3.08537	0.196904	3.43383	0.156666	3.55974	0.158676	3.50851	0.123665	2.08478	0.193297	3.44806	0.114284	3.37276	0.157422	3.33152	0.10696
3.13_214.1122n	0.012583	0.9875	0.98908	35.988	7.2e-17	4.76e-16	1.8576	0.093213	0.16934	1.46879	0.285053	2.92238	0.0713556	2.09025	0.246164	1.50804	0.287651	0.776059	0.340213	2.68187	0.0823793	2.67163	0.16162	1.89773	0.238995	0.945514	0.40936	2.84408	0.0649796	2.49253	0.0863562	1.82513	0.216443
3.69_1025.6525n	3.2355	0.049332	0.10006	35.931	7.54e-17	4.97e-16	4.2573	0.00061319	0.004001	2.20227	0.176161	3.03502	0.0757743	2.31957	0.0897082	2.02326	0.171266	2.03658	0.109193	2.802	0.0599479	2.93264	0.180497	2.54218	0.129879	1.86425	0.0710364	2.9581	0.0503177	2.52594	0.0822779	2.2289	0.0574299
6.71_840.5087m.z	6.0805	0.0047954	0.017752	35.876	7.88e-17	5.18e-16	0.63669	0.70066	0.7557	-0.0171951	0.355148	2.801	0.178441	0.372669	0.40394	-0.318295	0.390902	0.721373	0.405857	2.84375	0.0861172	1.80587	0.34699	0.515334	0.457155	0.47193	0.419716	3.15004	0.0459993	1.21708	0.43646	0.244058	0.395553
6.56_706.3885n	7.8251	0.0012924	0.0063956	35.8	8.38e-17	5.5e-16	0.71572	0.6376	0.70502	2.3658	0.193172	3.53425	0.194086	3.56014	0.217377	3.53155	0.177717	3.08863	0.0906225	3.72985	0.0963706	3.86572	0.0811691	3.90751	0.127663	2.29529	0.234792	3.35047	0.164137	3.2914	0.186333	3.3305	0.0854657
2.08_502.0820n	0.21334	0.80875	0.84176	35.61	9.76e-17	6.39e-16	3.2214	0.0056084	0.021076	1.87451	0.310709	0.990572	0.122056	1.44202	0.31779	2.87044	0.0612659	2.21471	0.149062	0.722473	0.24765	0.828793	0.459777	2.86935	0.144687	1.33205	0.521953	0.50259	0.282153	2.13637	0.113327	3.04696	0.0802056
3.24_352.0949n	1.9493	0.15504	0.22831	35.591	9.91e-17	6.47e-16	3.2604	0.0051622	0.019939	1.87427	0.0860416	2.70058	0.05726	2.84608	0.0527239	2.71897	0.057016	2.50746	0.255432	2.7892	0.198678	2.93836	0.205355	2.83762	0.203759	2.04305	0.147433	2.54898	0.136407	2.56013	0.170109	2.37524	0.143636
5.84_215.0713m.z	0.037148	0.96357	0.97044	35.46	1.1e-16	7.16e-16	7.4915	7.06e-07	2.12e-05	3.9791	0.0484333	4.05149	0.0441151	4.20609	0.0656757	4.0801	0.0936811	3.94078	0.113088	4.03693	0.0944925	4.21268	0.100012	4.20519	0.0667597	3.6117	0.0680737	4.19761	0.0648687	4.30963	0.0738347	4.18828	0.045472
7.90_447.2895m.z	2.5589	0.089404	0.1523	35.194	1.36e-16	8.86e-16	3.4803	0.0032316	0.014268	3.59905	0.048344	3.993	0.0426499	4.19976	0.0493919	4.10413	0.0689895	3.69903	0.13621	3.70385	0.115569	3.92147	0.114911	4.01489	0.137144	3.77268	0.0908409	4.13097	0.0728188	4.26639	0.0717984	4.1234	0.0555384
3.48_275.0694n	1.083	0.34783	0.42904	35.166	1.4e-16	9.04e-16	2.439	0.028956	0.071134	2.72433	0.0295978	2.49393	0.0782544	2.76566	0.0686888	2.80758	0.0973638	2.8002	0.0648427	2.50393	0.105451	2.84058	0.0787313	2.95108	0.0702947	2.89288	0.0546797	2.29461	0.0709224	2.67035	0.0744796	2.80543	0.0347357
3.25_574.1215n	1.0462	0.36024	0.4415	35.082	1.49e-16	9.65e-16	2.7697	0.01456	0.042458	3.22854	0.13406	3.47826	0.106564	3.84497	0.0726478	3.99204	0.0880516	3.51997	0.0790219	3.21572	0.0529142	3.55567	0.0685289	3.93246	0.076247	3.35553	0.144195	3.38479	0.0710109	3.90462	0.083667	3.96435	0.0723281
3.48_332.1824n	19.66	9.42e-07	2.14e-05	34.971	1.64e-16	1.05e-15	10.785	1.16e-09	8.08e-08	3.32906	0.0391552	2.86421	0.151547	3.38994	0.108416	3.38533	0.119426	3.12178	0.282114	1.25399	0.309671	1.52315	0.378733	2.40893	0.110011	3.63519	0.0855377	2.89576	0.0905665	3.29726	0.113187	3.11068	0.0802017
3.97_1042.1632n	1.868	0.16703	0.24142	34.747	1.96e-16	1.26e-15	6.3625	7.16e-06	0.00012002	2.83112	0.0915183	3.37605	0.117227	3.62251	0.0959927	3.42246	0.128663	3.27004	0.0977079	3.44918	0.12515	3.54604	0.105075	3.55765	0.0615944	2.19443	0.320984	3.5014	0.106033	3.54877	0.135213	3.48049	0.0885974
3.45_468.1259n	4.5871	0.015782	0.042638	34.702	2.03e-16	1.3e-15	3.9114	0.0012857	0.0069396	3.31895	0.0263689	3.33606	0.0538424	3.69888	0.0413562	3.59202	0.071065	3.7004	0.0490587	3.41477	0.0870973	3.78222	0.0777767	3.82507	0.0684483	3.41376	0.0678358	3.49164	0.0555676	3.8452	0.0834363	3.62308	0.036083
5.08_508.2891n	2.4465	0.098848	0.16348	34.703	2.03e-16	1.3e-15	0.71783	0.63592	0.70379	3.34234	0.158886	2.63269	0.125148	3.2787	0.0552917	3.65008	0.0804604	3.28177	0.0785876	2.54913	0.0722821	2.97556	0.0886584	3.32163	0.0919961	3.54768	0.127704	2.60952	0.189024	3.21095	0.0776618	3.4467	0.200798
3.19_769.0861m.z	3.5595	0.037324	0.082001	34.699	2.04e-16	1.3e-15	2.757	0.014953	0.043271	2.79628	0.248695	2.69127	0.0770069	3.39995	0.137128	3.71118	0.0991637	3.22593	0.112894	2.55695	0.0689282	3.07976	0.164683	3.75897	0.163839	2.99132	0.217609	2.85972	0.130554	3.91596	0.0934536	3.8845	0.120938
3.16_457.0766m.z	2.1906	0.12447	0.19392	34.413	2.57e-16	1.64e-15	4.1447	0.00078036	0.0046542	2.90391	0.0314815	2.84386	0.0422977	3.20565	0.0393756	3.16091	0.0556014	3.09645	0.0442083	2.82263	0.0623037	3.1177	0.0770736	3.1533	0.0616749	2.96212	0.0589007	2.9974	0.0424447	3.38614	0.0685475	3.15474	0.0315046
0.48_305.1308m.z	8.818	0.00063467	0.0037763	34.353	2.7e-16	1.71e-15	2.8597	0.012052	0.037001	2.14658	0.0485091	2.30293	0.065561	2.73678	0.0746168	2.60723	0.100097	2.10486	0.0665183	2.02419	0.104733	2.43953	0.1118	2.60094	0.059742	2.24591	0.063256	2.38735	0.09933	2.99075	0.0604593	2.5507	0.0860143
2.67_235.0592m.z	5.6593	0.0066648	0.022599	34.299	2.83e-16	1.79e-15	11.607	2.55e-10	2.29e-08	2.97617	0.0458262	3.46133	0.0485368	3.68426	0.039044	3.58494	0.0375333	3.69936	0.0655262	3.46021	0.103546	3.66675	0.101099	3.7124	0.0588449	3.05505	0.120894	3.48647	0.0518883	3.73939	0.0489709	3.50442	0.0498785
5.08_153.0184m.z	1.7408	0.18779	0.26574	34.252	2.94e-16	1.85e-15	2.8879	0.011359	0.035219	3.0307	0.0427435	3.20626	0.0466504	3.35343	0.0661259	3.25432	0.102969	2.85402	0.11893	3.04458	0.0683155	3.20534	0.075761	3.19748	0.0271208	2.66231	0.0793235	3.21569	0.0739113	3.29574	0.0865513	3.21638	0.0505999
6.52_467.1487m.z	0.065872	0.93635	0.94671	34.149	3.19e-16	2.01e-15	7.7216	4.43e-07	1.46e-05	2.71153	0.0675574	2.96326	0.0388955	3.1704	0.0529436	3.04057	0.115331	2.76541	0.182505	2.82333	0.13167	3.07903	0.129607	3.09478	0.0712936	2.17266	0.184938	3.21265	0.103682	3.33265	0.106386	3.21997	0.0844398
7.60_448.2925m.z	5.3832	0.0082933	0.026811	34.062	3.43e-16	2.15e-15	0.42539	0.86093	0.87959	3.01376	0.0554461	3.35765	0.0794341	3.48324	0.10267	3.36905	0.110112	3.18309	0.052029	3.51154	0.0785711	3.65979	0.0852153	3.65382	0.0577928	2.91386	0.0953375	3.3733	0.0670726	3.47763	0.0711822	3.3677	0.0431705
6.89_446.2918n	0.48303	0.6203	0.67809	34.036	3.51e-16	2.2e-15	1.5043	0.18197	0.28157	3.66362	0.0443781	4.09549	0.065688	4.19887	0.0715075	4.13971	0.0927333	3.76521	0.102906	3.9056	0.0702648	4.06757	0.0737535	4.13393	0.100202	3.67652	0.105631	4.12079	0.0753168	4.2322	0.0776578	4.14921	0.0403364
4.05_260.1054n	17.697	2.66e-06	4.93e-05	33.924	3.84e-16	2.4e-15	1.1448	0.34039	0.43916	3.00609	0.0604743	3.26369	0.0778215	3.51837	0.077263	3.40836	0.0865238	3.52073	0.0919499	3.94006	0.139011	4.23982	0.118496	4.21247	0.135787	3.06142	0.0935629	3.65702	0.158522	3.99257	0.135132	3.76593	0.147616
8.12_618.1887n	8.3024	0.00091547	0.0049305	33.909	3.89e-16	2.43e-15	6.5785	4.57e-06	8.66e-05	2.23645	0.239941	2.81123	0.145021	3.03333	0.223419	2.84737	0.190767	3.15901	0.245488	3.47966	0.222354	3.76757	0.173468	3.7404	0.156503	1.41718	0.282	3.33196	0.144878	3.53399	0.0995032	3.15473	0.223859
0.53_221.0905n	3.6683	0.034015	0.076237	33.77	4.36e-16	2.71e-15	2.5304	0.023976	0.061515	3.84789	0.0282287	3.9656	0.0366053	4.23201	0.0335474	4.14011	0.0487175	3.84836	0.0420231	3.81616	0.0584623	4.04911	0.0639775	4.12396	0.0488284	3.89544	0.0422349	3.97581	0.0664723	4.2898	0.0441487	4.05049	0.0481465
2.67_372.1046n	4.8942	0.012285	0.035166	33.47	5.59e-16	3.47e-15	10.803	1.13e-09	8.03e-08	3.78938	0.037756	4.20962	0.0472731	4.43783	0.0386557	4.33621	0.0415219	4.42856	0.0609931	4.20162	0.0929146	4.41094	0.0904849	4.44746	0.0555384	3.87663	0.10579	4.24251	0.0485194	4.49659	0.0502476	4.2587	0.0501627
3.51_435.1266m.z	1.8849	0.16446	0.23867	33.396	5.94e-16	3.68e-15	1.9511	0.077601	0.14657	2.55826	0.0750943	2.25723	0.0891963	2.97005	0.0778204	2.8787	0.0847152	2.84702	0.119277	2.3433	0.175213	2.97742	0.119641	3.24495	0.0824797	2.61254	0.0866077	2.43066	0.129413	3.14896	0.12571	2.8544	0.0782005
3.69_545.3504m.z	4.365	0.018952	0.048676	33.21	6.93e-16	4.28e-15	1.3026	0.26078	0.36489	-0.21536	0.445498	2.75127	0.0755768	1.57303	0.358034	-0.129939	0.541407	1.01862	0.428375	2.61836	0.0815958	2.0211	0.134654	1.11911	0.234445	0.601851	0.482121	2.77361	0.0576224	1.77297	0.191467	0.997255	0.317519
3.58_492.0888n	6.0283	0.0049934	0.018258	33.104	7.57e-16	4.66e-15	1.8574	0.093242	0.16934	3.58574	0.0241848	3.32906	0.058734	3.72658	0.0470085	3.68656	0.0784819	3.4503	0.163797	2.96472	0.123842	3.40132	0.139151	3.52582	0.131067	3.67465	0.0906051	3.52804	0.0545064	3.86137	0.0745356	3.87143	0.0508673
3.34_771.0983m.z	0.65129	0.52656	0.59731	33.017	8.14e-16	5e-15	1.9742	0.074139	0.14296	2.99285	0.168251	3.27364	0.0941985	3.70613	0.0649824	3.82072	0.0817217	3.42811	0.0986567	3.16222	0.126364	3.58476	0.0892715	3.98421	0.059224	3.23673	0.156805	3.17876	0.0728487	3.75996	0.0873327	3.80858	0.0879737
7.63_432.1371n	2.1204	0.13264	0.20321	33.012	8.17e-16	5e-15	3.5759	0.0026347	0.012196	4.62103	0.0370711	4.81448	0.0435572	4.92553	0.0348709	4.87124	0.0514808	4.80913	0.0970411	4.87912	0.0855043	5.05304	0.0868667	5.0867	0.0562598	4.50207	0.0791307	4.98387	0.0617756	5.07982	0.0898733	4.97322	0.0416305
2.08_439.9807n	1.7932	0.17893	0.25551	32.985	8.36e-16	5.11e-15	1.976	0.073873	0.14255	2.71879	0.116054	2.52254	0.0495061	2.8659	0.0582089	3.16695	0.0820882	2.96724	0.0721006	2.3998	0.0581471	2.72452	0.106699	3.0949	0.0970072	2.8266	0.128592	2.49792	0.127664	3.09709	0.0684512	3.25255	0.0529188
5.75_154.0750n	0.56472	0.57278	0.63843	32.968	8.47e-16	5.17e-15	2.4655	0.027419	0.06818	3.001	0.0272463	3.15883	0.0326067	3.3037	0.0425987	3.21992	0.0667021	3.10442	0.065821	3.11346	0.0630477	3.30779	0.057622	3.30645	0.0375216	2.91813	0.048492	3.20405	0.0444082	3.29115	0.0583701	3.20116	0.0292461
3.45_132.0822n	5.661	0.006656	0.022599	32.816	9.61e-16	5.85e-15	2.4118	0.030629	0.073739	2.65926	0.0276307	2.75732	0.0368361	3.01393	0.0322555	2.91125	0.0658214	2.94339	0.0537695	2.8471	0.0703514	3.12756	0.069881	3.1269	0.0533101	2.68562	0.0551177	2.85579	0.0501435	3.08547	0.071977	2.9063	0.0284623
2.66_253.0710m.z	5.6784	0.0065652	0.022475	32.682	1.08e-15	6.52e-15	13.479	9.06e-12	1.57e-09	2.15446	0.0335315	2.61034	0.0592119	2.86742	0.0506455	2.75576	0.0452166	2.89642	0.0624513	2.60567	0.0984082	2.81166	0.0904643	2.89488	0.0640664	2.25818	0.113221	2.64159	0.0472006	2.89279	0.0467897	2.65169	0.0585347
3.24_286.0828n	0.34386	0.711	0.75656	32.36	1.41e-15	8.52e-15	7.1782	1.33e-06	3.4e-05	2.27729	0.061374	3.14625	0.0441449	3.27349	0.0428156	3.13904	0.0577544	2.90037	0.19887	3.0233	0.156454	3.20111	0.154086	3.13364	0.158243	2.76427	0.0997699	2.96563	0.143817	3.17373	0.113047	2.92692	0.116758
4.97_109.0550n	6.5419	0.0033632	0.013044	32.313	1.46e-15	8.82e-15	1.9659	0.075361	0.14425	4.18123	0.0364708	4.38243	0.0596063	4.55578	0.0527244	4.51992	0.0777291	4.01598	0.0961522	4.10498	0.0528748	4.26309	0.0613765	4.45151	0.0317021	3.99408	0.0797028	4.32455	0.0464809	4.47303	0.0658557	4.39676	0.0503132
2.32_137.0852n	0.081506	0.92187	0.93573	32.313	1.47e-15	8.82e-15	2.2768	0.040369	0.091048	3.09934	0.0461815	2.88594	0.0400351	3.12218	0.0472347	2.99886	0.0510147	2.99799	0.0389073	2.78685	0.0236226	3.21542	0.0690442	3.14243	0.0410665	3.01651	0.0629739	2.82886	0.0335071	3.23417	0.0444921	3.07919	0.029949
3.33_746.1209n	0.98914	0.38039	0.4596	32.247	1.55e-15	9.31e-15	1.5964	0.15348	0.24744	2.7664	0.265227	2.49665	0.0947074	3.22947	0.119979	3.63721	0.107213	3.09925	0.143392	2.52181	0.0874636	3.00906	0.131002	3.78076	0.169457	2.7007	0.284283	2.66332	0.0884718	3.57053	0.103568	3.82327	0.138246
4.11_352.0248n	37.822	4.04e-10	9.18e-08	31.938	2.01e-15	1.2e-14	9.1972	2.39e-08	1.24e-06	3.05798	0.0313977	3.06696	0.0432657	3.12292	0.0589589	3.13765	0.0668967	1.90404	0.0459019	2.55118	0.0792377	2.64668	0.101304	2.69938	0.110332	2.66574	0.0831211	2.981	0.0692718	2.91592	0.0925488	3.06096	0.0542779
3.22_978.0940n	12.814	4.53e-05	0.00050484	31.762	2.33e-15	1.39e-14	2.3084	0.037856	0.086396	2.79916	0.0661534	3.00351	0.0652883	3.38239	0.0668247	3.01567	0.071013	2.88917	0.0787321	2.89535	0.0875482	3.26518	0.130106	3.05564	0.0738133	2.90508	0.0956509	3.32553	0.0911975	3.79575	0.046978	3.20979	0.0714579
2.93_315.0712m.z	4.3375	0.019389	0.049595	31.73	2.4e-15	1.43e-14	0.98653	0.4373	0.53023	3.38221	0.0657524	3.58648	0.0439665	3.78996	0.0413387	3.69122	0.0594757	3.48641	0.0506386	3.59401	0.0375832	3.78094	0.0598191	3.79486	0.047491	3.4318	0.0814474	3.72362	0.050049	3.94827	0.0448166	3.78551	0.0492749
3.38_356.1105n	0.45786	0.63576	0.69106	31.705	2.45e-15	1.46e-14	5.6617	3.1e-05	0.00037417	3.26321	0.0905558	1.99878	0.12164	2.40757	0.149689	2.44533	0.122373	2.70285	0.109814	2.46279	0.164501	2.73022	0.130065	2.61502	0.114688	3.06659	0.146348	2.23354	0.0837491	2.38208	0.132539	2.39496	0.0984359
3.69_594.2063n	3.799	0.030443	0.070054	31.543	2.81e-15	1.67e-14	0.78252	0.58515	0.66227	2.89005	0.0491185	2.35981	0.102747	2.77445	0.0792037	2.74601	0.128718	2.71618	0.0477731	2.24103	0.0924683	2.63694	0.0948148	2.77327	0.0740661	3.05414	0.0511167	2.48606	0.0684075	2.82251	0.0889987	2.83627	0.0539182
5.37_530.1401n	2.0641	0.13962	0.2101	31.527	2.84e-15	1.68e-14	14.102	3.09e-12	7.73e-10	3.48683	0.0632427	3.53851	0.0582142	3.66477	0.0960485	3.45106	0.143568	2.84524	0.301927	3.41116	0.121934	3.35284	0.245264	3.49444	0.0970718	1.6476	0.352066	3.68091	0.104743	3.6834	0.134345	3.6782	0.0850542
3.67_1132.1577n	1.197	0.31218	0.39261	31.464	3e-15	1.77e-14	2.5507	0.022986	0.059342	2.24217	0.211009	2.78955	0.239277	3.38265	0.0951439	3.13841	0.172637	2.78007	0.144968	2.97997	0.130826	3.36339	0.0801098	3.20436	0.0797929	2.03037	0.246455	3.13236	0.145485	3.5978	0.0744265	3.22999	0.0643246
6.14_730.3505n	11.586	9.84e-05	0.00090058	31.374	3.24e-15	1.91e-14	7.5401	6.39e-07	1.97e-05	0.414793	0.138759	2.45159	0.412543	2.47152	0.42341	2.31799	0.450893	0.675239	0.177608	2.23271	0.373003	2.3801	0.400647	2.44028	0.409621	0.361813	0.0857798	0.322631	0.046598	0.276033	0	0.706518	0.205531
5.75_119.0504n	0.40871	0.66712	0.71828	31.043	4.29e-15	2.52e-14	4.2892	0.00057273	0.0038269	2.57343	0.0342108	2.78675	0.0381498	2.92423	0.039758	2.86672	0.0729996	2.66622	0.107955	2.66714	0.0973576	2.84808	0.0923388	2.90788	0.0541235	2.33193	0.116471	2.82338	0.0588027	2.89216	0.068348	2.81427	0.0529007
6.91_182.0371n	5.249	0.0092307	0.029089	30.892	4.88e-15	2.86e-14	2.5399	0.023507	0.06056	3.58904	0.0434236	3.8584	0.0920243	3.98766	0.111619	3.88494	0.117873	3.89947	0.0687403	4.02092	0.0756222	4.1671	0.072223	4.195	0.057962	3.44086	0.0689089	3.95815	0.0695239	4.09611	0.0688016	3.98629	0.035604
7.55_527.3359m.z	1.4485	0.24642	0.32896	30.835	5.13e-15	3e-14	1.1517	0.33657	0.43708	1.86703	0.241561	2.3927	0.109797	2.65708	0.108651	2.46665	0.1153	1.97704	0.0657522	2.33317	0.104715	2.64646	0.106366	2.76533	0.0871785	1.90074	0.168346	2.64281	0.0864127	2.8964	0.0537054	2.61805	0.0717749
8.12_817.2219m.z	5.7438	0.0062364	0.021556	30.679	5.86e-15	3.42e-14	6.8749	2.48e-06	5.26e-05	1.26382	0.190924	1.53756	0.227893	1.66803	0.279974	1.66826	0.199956	1.83148	0.306128	2.34235	0.262903	2.64695	0.18941	2.54595	0.218732	0.317601	0.194713	2.1511	0.192797	2.3348	0.15419	2.04895	0.188827
5.76_552.1393n	0.80825	0.45245	0.52835	30.367	7.66e-15	4.46e-14	8.9623	3.78e-08	1.81e-06	3.17985	0.0645059	3.26226	0.0484074	3.40574	0.0613492	3.27529	0.112092	2.92489	0.15891	3.13415	0.111503	3.22173	0.134513	3.29372	0.0606378	2.54144	0.133195	3.43873	0.0946615	3.56326	0.100791	3.44589	0.0710492
2.73_257.0088n	3.2716	0.047811	0.097824	30.301	8.11e-15	4.71e-14	1.1589	0.33261	0.43427	3.24833	0.0499471	3.3762	0.0387878	3.57	0.0337333	3.42687	0.0601915	3.07932	0.0397941	3.2776	0.0469331	3.47315	0.0757444	3.45627	0.0736104	3.18245	0.0738	3.44842	0.0554819	3.65954	0.0627057	3.45256	0.0380585
5.72_531.1665m.z	0.33243	0.71905	0.76237	30.271	8.32e-15	4.83e-14	8.6205	7.39e-08	3.3e-06	3.8805	0.0607504	3.91954	0.0447368	4.06746	0.0667582	3.9403	0.108609	3.68048	0.13686	3.82274	0.0942133	3.99018	0.106137	3.99534	0.0536988	3.34558	0.0952448	4.07622	0.0869179	4.17932	0.0924984	4.09102	0.0632526
8.48_619.1965m.z	3.9584	0.02661	0.063817	30.188	8.94e-15	5.17e-14	10.151	3.83e-09	2.39e-07	2.96861	0.0727362	3.04373	0.132381	3.24604	0.125114	3.15508	0.123982	3.29884	0.19338	3.55753	0.170135	3.70777	0.177451	3.64426	0.137761	2.18793	0.236344	3.52269	0.102047	3.46152	0.138684	3.41413	0.105781
2.73_303.0140m.z	4.2586	0.020701	0.052308	30.145	9.28e-15	5.35e-14	1.3542	0.23828	0.34222	3.72337	0.0419577	3.83361	0.0364432	4.02576	0.0329899	3.86839	0.0597936	3.52175	0.0382475	3.74831	0.0418062	3.92345	0.070569	3.90384	0.0701032	3.66689	0.0677155	3.91297	0.0515406	4.09592	0.0606564	3.90194	0.036619
2.98_108.0580n	3.0946	0.055754	0.10843	30.135	9.36e-15	5.39e-14	1.1924	0.31463	0.41667	3.38384	0.054383	3.53028	0.034444	3.7393	0.0355072	3.67849	0.0567011	3.48221	0.0458599	3.50697	0.0342736	3.70112	0.0597923	3.73917	0.047312	3.41454	0.0706471	3.62896	0.0460008	3.86831	0.0499722	3.74583	0.0397319
2.68_200.9957n	6.6375	0.0031271	0.012384	30.042	1.01e-14	5.83e-14	11.598	2.59e-10	2.29e-08	2.46285	0.0554143	2.99347	0.0568869	3.21066	0.0438264	3.1047	0.0370315	3.30911	0.0801281	3.03073	0.130119	3.24982	0.124537	3.28073	0.0722776	2.54829	0.128789	3.00384	0.060489	3.25476	0.0533684	3.02404	0.0502478
2.56_164.0480n	0.07437	0.92845	0.94087	29.89	1.16e-14	6.63e-14	13.455	9.45e-12	1.57e-09	2.92312	0.0353451	3.48832	0.038892	3.69308	0.0368679	3.59753	0.053656	3.55987	0.0423315	3.24792	0.0571748	3.47683	0.0717362	3.47012	0.0349449	3.06771	0.12304	3.41946	0.0705625	3.72813	0.0642153	3.479	0.0412514
6.73_482.3032n	5.6235	0.0068557	0.023163	29.884	1.16e-14	6.65e-14	2.3811	0.032619	0.076612	4.44195	0.0421967	4.6593	0.0402912	4.79259	0.0475619	4.72366	0.0637684	4.37736	0.0940268	4.43224	0.0599375	4.59405	0.0715695	4.6574	0.0922335	4.42912	0.0912334	4.79766	0.0549599	4.95106	0.0641837	4.81159	0.0361377
5.41_214.1788n	3.0649	0.057218	0.11055	29.793	1.26e-14	7.18e-14	1.2083	0.30632	0.4085	3.0853	0.0469294	3.27596	0.0735545	3.35146	0.0826932	3.29447	0.105974	2.81262	0.077917	3.01185	0.0649963	3.19532	0.0828245	3.21271	0.0684455	2.80311	0.0577661	3.12783	0.0765625	3.23797	0.077447	3.16907	0.0663996
2.68_318.0746n	5.5858	0.0070623	0.023721	29.729	1.33e-14	7.57e-14	11.449	3.41e-10	2.75e-08	2.90161	0.0403431	3.34031	0.0534668	3.56394	0.039413	3.45687	0.0359842	3.62905	0.0749622	3.36879	0.119505	3.57786	0.114585	3.60838	0.0680804	3.01348	0.0948392	3.3516	0.0548251	3.59908	0.0514336	3.37452	0.048663
7.09_257.0821m.z	2.8104	0.07153	0.12972	29.705	1.36e-14	7.72e-14	1.2797	0.27128	0.37454	2.66872	0.0440132	3.07306	0.0891227	3.21832	0.0873714	3.1789	0.114716	2.68663	0.123031	2.80038	0.0831841	2.96429	0.0883703	2.97028	0.0448228	2.5272	0.0665147	2.90218	0.0652409	3.03571	0.0867831	2.9847	0.0546991
4.96_257.2240m.z	7.1048	0.0021989	0.0094741	29.69	1.38e-14	7.8e-14	1.9553	0.076959	0.1457	2.93677	0.0574662	3.21051	0.0821378	3.38101	0.0676442	3.36181	0.0892511	2.65116	0.146817	2.82219	0.079257	2.9683	0.0835143	3.24933	0.0321453	2.57891	0.125825	3.11308	0.0654071	3.17753	0.0825923	3.17402	0.0751616
4.96_89.0161n	6.232	0.0042653	0.016101	29.564	1.54e-14	8.68e-14	1.9648	0.075533	0.14427	3.24432	0.0564855	3.53208	0.0796279	3.6953	0.0679416	3.67474	0.090181	3.04671	0.134585	3.16367	0.0753498	3.31082	0.0809668	3.5599	0.0314338	2.92988	0.118455	3.42153	0.0614246	3.509	0.0789548	3.49841	0.065892
3.57_522.1018n	6.2185	0.0043098	0.016225	29.445	1.7e-14	9.61e-14	2.436	0.029136	0.071134	3.91289	0.0382149	3.97146	0.0830084	4.31721	0.0665431	4.23371	0.0897199	3.22863	0.327867	3.02487	0.325153	3.42067	0.337178	3.53243	0.32066	3.98928	0.0814857	4.04209	0.0674726	4.36753	0.0754706	4.18225	0.0463134
3.65_496.1072m.z	10.283	0.00023187	0.0017194	29.437	1.72e-14	9.65e-14	3.7606	0.0017752	0.0090167	1.96259	0.10779	1.84656	0.216551	2.65153	0.151874	2.43541	0.171899	1.76131	0.0914543	1.69653	0.0984206	2.16893	0.149903	2.47485	0.102568	1.94566	0.171696	2.60565	0.0862228	3.06258	0.0916998	2.73126	0.0918934
2.73_276.0279n	2.4677	0.096985	0.16115	29.418	1.75e-14	9.79e-14	0.90826	0.4913	0.57777	3.78284	0.04635	3.91947	0.0356947	4.11886	0.0324035	3.97547	0.0586451	3.67419	0.0365122	3.8315	0.0409928	4.01867	0.067482	4.00379	0.063015	3.7329	0.0670852	3.98146	0.0540123	4.16982	0.0632384	3.98222	0.0356313
6.19_724.4004n	1.1493	0.32663	0.40752	29.416	1.75e-14	9.79e-14	2.0987	0.057865	0.1203	2.56384	0.0439592	3.30408	0.133859	2.44199	0.121168	2.12081	0.304841	2.0444	0.288403	3.2014	0.0458313	2.75091	0.0938801	2.28489	0.246856	2.35387	0.138546	3.40906	0.0348536	2.67858	0.0941013	2.65935	0.0609776
6.61_730.4032n	30.507	6.57e-09	5.29e-07	29.393	1.78e-14	9.97e-14	9.9983	5.12e-09	3.05e-07	0.237224	0.046598	2.3782	0.416596	2.35864	0.423178	2.24242	0.454622	0.950859	0.264985	2.85706	0.0770761	2.67331	0.273164	2.97436	0.22117	0.44631	0.174219	0.190626	0	0.2953	0.104674	0.287429	0.0968025
3.53_463.2841m.z	5.6735	0.0065904	0.022499	29.248	2.02e-14	1.13e-13	0.85846	0.52754	0.60977	2.92172	0.0214628	2.75952	0.0267607	3.04103	0.0329177	3.01195	0.0569628	2.88192	0.0360062	2.6568	0.0446983	2.89439	0.0784796	2.98229	0.0372346	2.92521	0.0484789	2.78135	0.0286688	3.11073	0.0582674	3.06035	0.0331348
5.77_234.0894n	0.65533	0.5245	0.59551	29.23	2.06e-14	1.14e-13	5.9091	1.84e-05	0.00025631	4.0793	0.0451546	4.17802	0.0393637	4.30138	0.0579137	4.20193	0.0941921	3.95368	0.103536	4.05296	0.0725053	4.1953	0.0846599	4.21799	0.0361903	3.70221	0.0725011	4.26905	0.06587	4.35901	0.0816113	4.27409	0.044631
2.24_254.0820n	1.4713	0.24123	0.32462	29.225	2.07e-14	1.15e-13	3.2284	0.0055254	0.020921	3.12612	0.0988831	3.05545	0.0746829	3.34928	0.0353497	3.46988	0.0752016	3.35177	0.0643802	2.81322	0.0658693	3.0731	0.0680806	3.45303	0.0678823	3.27254	0.107595	2.85829	0.0736257	3.078	0.0908915	3.35389	0.0573323
6.00_241.0467m.z	2.1557	0.12846	0.1981	29.197	2.12e-14	1.17e-13	1.8296	0.098419	0.17745	4.00755	0.0315387	4.15673	0.0360664	4.29956	0.036339	4.23634	0.0666273	3.95069	0.0626054	4.0212	0.0459647	4.16299	0.053223	4.25387	0.0294506	3.94194	0.0606611	4.21623	0.0439393	4.33573	0.0744328	4.24091	0.0318846
5.93_258.0498n	0.18263	0.83373	0.86202	29.196	2.12e-14	1.17e-13	2.0317	0.066152	0.13228	3.97102	0.0216551	4.10703	0.0363638	4.26356	0.038056	4.19857	0.0701177	3.95329	0.109549	4.01483	0.0763904	4.19596	0.0720805	4.217	0.0457661	3.81921	0.0691622	4.16859	0.0490825	4.26401	0.0693721	4.17501	0.0414474
3.19_599.0663m.z	5.2777	0.0090216	0.028736	29.187	2.13e-14	1.18e-13	2.2517	0.042489	0.094803	1.91715	0.200075	1.90145	0.0660282	2.39912	0.117142	2.67217	0.104054	2.15071	0.100117	1.63767	0.0810575	2.08922	0.150372	2.71979	0.177864	2.04147	0.18501	1.99853	0.088754	2.85651	0.0978051	2.86864	0.123276
7.78_447.2892m.z	3.7478	0.031794	0.072626	29.129	2.25e-14	1.24e-13	1.722	0.12107	0.20737	4.18884	0.0389033	4.43517	0.0503343	4.60922	0.0632821	4.50691	0.0715845	4.39173	0.0358096	4.45973	0.0450883	4.65412	0.0745589	4.67499	0.0427552	4.23816	0.0833725	4.6243	0.0636446	4.732	0.0638469	4.61365	0.0454871
2.67_194.0222n	6.5252	0.0034062	0.013156	29.103	2.3e-14	1.26e-13	11.99	1.27e-10	1.32e-08	2.55156	0.0443635	3.07163	0.0560244	3.29076	0.0449662	3.19341	0.037801	3.38621	0.0774622	3.09978	0.125325	3.30963	0.119029	3.34806	0.0710773	2.63372	0.131455	3.07905	0.0558262	3.32593	0.0532102	3.09199	0.0535283
2.96_632.0645n	3.522	0.038541	0.084263	29.099	2.31e-14	1.26e-13	1.5035	0.18222	0.28179	3.07108	0.0447631	2.95083	0.0732809	3.00584	0.0800632	3.43013	0.0891867	2.94116	0.0890019	3.0264	0.0742377	3.1332	0.0924286	3.56323	0.125298	2.953	0.101596	3.18813	0.0810499	3.32854	0.073142	3.68853	0.083491
3.43_418.1259n	16.397	5.46e-06	9.03e-05	29.006	2.5e-14	1.37e-13	3.5279	0.0029194	0.013241	2.24837	0.0338834	2.46568	0.0976708	2.81956	0.0799445	2.7437	0.089524	2.97528	0.0423414	2.84581	0.0813309	3.13639	0.0869288	3.10107	0.0721004	2.4965	0.0840923	2.72232	0.0824976	3.01358	0.0722891	2.77247	0.0641551
4.96_145.0056n	7.1984	0.0020507	0.0090087	28.963	2.6e-14	1.42e-13	2.2191	0.045392	0.1002	3.00791	0.0502532	3.24235	0.0755836	3.39411	0.0640629	3.38093	0.0935566	2.76754	0.11486	2.87531	0.0725917	3.01388	0.0816559	3.27183	0.0296723	2.73415	0.113034	3.18261	0.0625079	3.31992	0.0774535	3.27571	0.050015
3.98_1043.1690m.z	2.2572	0.1172	0.18571	28.954	2.62e-14	1.43e-13	5.6726	3.03e-05	0.0003729	2.28817	0.0779786	2.74311	0.118135	3.03097	0.109672	2.79834	0.140044	2.70239	0.0921088	2.85344	0.142794	2.97113	0.126906	2.95515	0.0744224	1.63319	0.30414	2.84332	0.114126	2.92357	0.130132	2.86962	0.0966606
5.25_578.2512n	2.2602	0.11688	0.18533	28.918	2.7e-14	1.47e-13	2.7143	0.016351	0.046018	2.5519	0.0590742	2.60811	0.0965233	3.04408	0.0606831	2.77867	0.0845329	2.2595	0.0992814	2.63526	0.0774858	2.82102	0.0792522	2.8916	0.0757731	2.52821	0.0837786	2.79832	0.0578716	3.07542	0.0660308	2.74843	0.0803717
0.63_228.0241n	1.3698	0.26529	0.34823	28.875	2.81e-14	1.52e-13	1.4166	0.21327	0.31593	3.67172	0.0521416	3.58127	0.0574791	3.91937	0.0483252	3.87835	0.0711726	3.70478	0.0394194	3.51686	0.0595733	3.79273	0.0618921	4.00298	0.048108	3.73651	0.0529124	3.5478	0.0708652	4.0245	0.081743	3.94899	0.0484455
6.90_501.2609m.z	2.9318	0.064289	0.12035	28.617	3.52e-14	1.91e-13	1.753	0.1141	0.19884	4.15134	0.053767	4.38768	0.103448	4.55713	0.12356	4.43598	0.138125	3.86824	0.192196	4.07972	0.135458	4.24818	0.143386	4.24262	0.193239	4.00838	0.0813313	4.56084	0.0767458	4.72263	0.0709026	4.53946	0.0539974
2.95_292.0215n	2.9494	0.063303	0.11912	28.579	3.64e-14	1.97e-13	0.63282	0.70375	0.75805	3.02257	0.0234651	3.18262	0.0312932	3.33556	0.0401271	3.26833	0.0615912	2.95858	0.0371796	3.05198	0.0670608	3.23501	0.0829738	3.26952	0.0779714	3.05214	0.0317836	3.2459	0.0471861	3.39267	0.0561296	3.31473	0.0431974
6.73_243.1022m.z	1.7761	0.18178	0.25863	28.412	4.22e-14	2.27e-13	1.6547	0.13757	0.22843	4.97414	0.0313914	5.24392	0.0429338	5.39505	0.0535472	5.31388	0.0717556	5.16593	0.0344358	5.20842	0.0453174	5.39303	0.0483577	5.43588	0.0319589	4.98367	0.0772453	5.28625	0.0594939	5.40227	0.0710808	5.30572	0.0306584
3.88_445.1472m.z	1.6813	0.19841	0.27788	28.321	4.58e-14	2.46e-13	0.95101	0.46134	0.55136	3.23431	0.0304186	3.48033	0.0682921	3.63257	0.0744511	3.51997	0.0748104	3.18973	0.09784	3.4926	0.0807479	3.67277	0.0594965	3.75626	0.0487401	3.10207	0.0566018	3.33934	0.129984	3.51721	0.130749	3.46605	0.124316
7.26_257.0820m.z	2.8145	0.071272	0.12944	28.314	4.61e-14	2.47e-13	0.94807	0.46336	0.55335	2.97713	0.0466618	3.36929	0.0798061	3.49862	0.0878351	3.43982	0.116336	2.93997	0.135212	3.07181	0.0924532	3.24963	0.0880208	3.24524	0.039536	2.85923	0.0663439	3.21286	0.0558249	3.32249	0.0799368	3.25178	0.0437053
5.74_447.2858m.z	1.8442	0.17073	0.24549	28.281	4.74e-14	2.54e-13	2.5067	0.025182	0.064214	3.73895	0.0404138	3.93323	0.0602629	4.0455	0.0658676	3.99186	0.0734469	3.85661	0.0594794	3.95973	0.0435948	4.09271	0.0429042	4.13164	0.0398265	3.64826	0.102329	4.09134	0.0645056	4.22592	0.06541	4.11558	0.0285299
6.64_232.0742n	4.5593	0.016147	0.043295	28.203	5.08e-14	2.71e-13	2.754	0.015046	0.043417	3.48928	0.0420881	3.72284	0.0900445	3.84124	0.10638	3.74541	0.113627	3.75008	0.0522194	3.86317	0.0603016	3.99475	0.0582522	4.00574	0.0317246	3.3214	0.0777023	3.84278	0.061809	3.91833	0.0767497	3.85901	0.0319639
3.70_377.1561n	1.0663	0.35342	0.43486	27.965	6.28e-14	3.34e-13	2.4165	0.030334	0.073242	2.63122	0.0659215	1.50928	0.475847	2.38847	0.225634	2.64864	0.160068	2.76225	0.165147	1.64509	0.0997787	1.93134	0.102408	2.20464	0.101406	3.00134	0.127874	2.05637	0.0907329	2.29927	0.110009	2.30593	0.080441
4.96_266.9823n	6.928	0.0025106	0.010457	27.71	7.88e-14	4.19e-13	2.236	0.043867	0.097443	2.68756	0.0559777	2.97879	0.0971263	3.14447	0.0808596	3.12109	0.105408	2.43928	0.139361	2.54258	0.0768806	2.68361	0.0850052	2.99376	0.0368945	2.3913	0.12222	2.89445	0.0665517	3.00252	0.0879636	2.99069	0.0683976
0.44_235.9105n	0.35952	0.70014	0.74676	27.683	8.07e-14	4.28e-13	1.1529	0.33588	0.43649	3.06258	0.056313	3.197	0.0397643	3.40142	0.0372603	3.30175	0.0538644	3.09124	0.0432552	3.152	0.0385602	3.38239	0.0537046	3.42505	0.0303279	3.10671	0.0675541	3.24139	0.0608156	3.43784	0.0433348	3.29421	0.0402892
2.67_277.0667m.z	6.8849	0.0025934	0.010748	27.678	8.11e-14	4.3e-13	8.7182	6.09e-08	2.77e-06	2.47449	0.0430131	2.90606	0.060816	3.12329	0.0523207	3.04126	0.0466722	3.12184	0.0520674	2.90676	0.0940857	3.10577	0.077791	3.18304	0.0469655	2.54946	0.112764	2.92097	0.0533282	3.14004	0.06153	2.93271	0.0602379
3.57_292.0937n	2.0869	0.13675	0.20725	27.656	8.27e-14	4.37e-13	1.9004	0.085727	0.15841	2.75711	0.0975411	2.96288	0.0710779	3.32873	0.064476	3.20095	0.092153	3.05781	0.085371	3.04619	0.117891	3.34458	0.10193	3.45596	0.055633	2.75248	0.113551	3.10171	0.0799749	3.38059	0.0733797	3.16792	0.0753171
0.57_292.9965n	5.5603	0.0072064	0.024173	27.613	8.59e-14	4.53e-13	2.0042	0.06986	0.13812	2.82271	0.0725676	2.79404	0.0784312	3.21273	0.0548454	3.13462	0.0987162	2.83049	0.0645576	2.61932	0.0731226	2.95418	0.0881515	3.20049	0.0598126	2.91917	0.0902171	2.80074	0.0793715	3.41962	0.0856545	3.20972	0.0635593
4.03_532.1567n	12.359	6.02e-05	0.00061729	27.6	8.7e-14	4.57e-13	3.0791	0.0075852	0.026399	2.49109	0.0684426	2.53564	0.0321695	2.697	0.0341653	2.65472	0.0707342	2.57359	0.147959	2.93083	0.0993177	3.08313	0.0684961	3.19572	0.0340772	2.21525	0.123503	2.67216	0.0696125	2.69974	0.0918336	2.72532	0.0406816
6.25_204.1302n	0.71735	0.49393	0.56646	27.601	8.68e-14	4.57e-13	1.6631	0.13541	0.22554	4.43426	0.0260462	4.5974	0.039414	4.72916	0.0455888	4.65036	0.0558459	4.49165	0.030086	4.52096	0.0365956	4.7086	0.0417281	4.71468	0.0291345	4.41326	0.065277	4.67758	0.0480516	4.79196	0.0609759	4.68278	0.0289727
2.69_104.0274n	7.6308	0.0014897	0.0071472	27.435	1.01e-13	5.28e-13	1.4771	0.1912	0.29296	2.94333	0.0804368	3.08129	0.0408124	3.2834	0.0503644	3.21164	0.0608824	2.96213	0.0408412	3.06487	0.0421176	3.24235	0.0638931	3.24259	0.032612	2.96027	0.0917491	3.27732	0.0499509	3.51325	0.0460769	3.29755	0.0317873
4.74_245.0810m.z	9.0669	0.00053301	0.0033217	27.4	1.04e-13	5.44e-13	1.8007	0.10409	0.18488	1.95472	0.0766199	2.0606	0.0725562	2.40818	0.147387	2.56415	0.13027	2.77624	0.19498	2.3432	0.213968	2.80348	0.204926	3.34737	0.0817581	1.97037	0.143752	1.90679	0.0975845	2.38703	0.167422	2.57667	0.128334
0.58_151.1258n	0.29358	0.74711	0.78711	27.389	1.05e-13	5.48e-13	0.72347	0.63145	0.69978	3.31445	0.0886986	3.56359	0.038429	3.73593	0.0383624	3.65037	0.0387792	3.39411	0.0342991	3.54574	0.0593708	3.68367	0.0735275	3.74371	0.0462759	3.33963	0.0826057	3.55739	0.0564646	3.73266	0.0585638	3.60613	0.0216143
6.46_945.5329m.z	1.5988	0.21421	0.29531	27.375	1.06e-13	5.54e-13	1.3324	0.24759	0.35222	2.58383	0.265124	1.46887	0.377629	0.216585	0.379697	2.3313	0.245244	2.31399	0.282525	0.771339	0.311932	0.603541	0.340026	1.55746	0.36075	2.26983	0.241913	0.364384	0.338213	0.196068	0.387603	2.28094	0.285476
6.00_345.3604m.z	2.9038	0.065889	0.12224	27.245	1.19e-13	6.21e-13	2.4778	0.026733	0.067074	2.96614	0.0436997	3.13513	0.0496893	3.25458	0.0462382	3.2361	0.0751078	2.87288	0.0709048	2.96892	0.045765	3.06669	0.0555827	3.21075	0.0275621	2.82115	0.0989144	3.22483	0.0480032	3.30941	0.0813783	3.23531	0.0410295
3.57_346.0687n	4.9709	0.011545	0.033823	27.168	1.28e-13	6.64e-13	1.168	0.32763	0.42957	3.78999	0.0345847	4.00027	0.0568641	4.19534	0.0596278	4.11095	0.0838996	3.47148	0.177985	3.52033	0.176142	3.74207	0.183167	3.73026	0.200553	3.84762	0.0767143	4.0618	0.0492213	4.23613	0.0684292	4.05948	0.0459645
2.60_1085.1302m.z	1.3891	0.26052	0.34446	27.117	1.34e-13	6.94e-13	0.57771	0.74752	0.78875	1.80839	0.2743	2.73776	0.0741705	2.91799	0.0639272	2.57854	0.0972682	1.59007	0.192871	2.50343	0.119956	2.59413	0.148178	2.14167	0.347588	1.32012	0.295633	2.55144	0.186839	2.51695	0.270458	2.44959	0.182778
7.47_446.2827n	0.33089	0.72014	0.7632	27.03	1.45e-13	7.49e-13	1.1838	0.31912	0.41973	4.11159	0.0354746	4.30211	0.0682103	4.41894	0.0808195	4.35178	0.088354	4.11946	0.0577534	4.27279	0.0423379	4.40946	0.0530286	4.45184	0.0670891	4.04029	0.0768065	4.3976	0.0635005	4.521	0.0643743	4.42074	0.0343987
2.83_634.0798n	2.3282	0.10993	0.17677	26.936	1.58e-13	8.14e-13	0.36945	0.89716	0.90917	4.3867	0.0378887	4.5207	0.0297505	4.70059	0.0291307	4.60348	0.0502107	4.33777	0.0342272	4.46269	0.0326222	4.61962	0.0589819	4.59016	0.0416609	4.39227	0.0540182	4.55846	0.04375	4.72696	0.0643223	4.58104	0.0281385
3.60_370.1388n	1.5091	0.23285	0.31539	26.801	1.78e-13	9.17e-13	4.2471	0.00062672	0.0040574	2.576	0.040317	2.37198	0.0745885	2.74122	0.0731185	2.72966	0.093408	2.809	0.112335	1.94533	0.148004	2.37304	0.11849	2.63642	0.0788184	2.8905	0.114622	2.09275	0.114504	2.2584	0.176413	2.65632	0.0599613
5.74_345.2812m.z	3.4688	0.04034	0.086829	26.665	2.02e-13	1.04e-12	2.6162	0.020065	0.053628	3.1165	0.031876	3.24065	0.0455075	3.34618	0.053746	3.31993	0.0782853	2.94752	0.0899357	2.99448	0.060387	3.21895	0.063819	3.24556	0.0458262	2.9191	0.0785819	3.28129	0.0505181	3.39717	0.0667971	3.28987	0.036638
3.55_451.0884m.z	0.8858	0.41995	0.49825	26.654	2.04e-13	1.04e-12	2.0598	0.062544	0.12717	2.54402	0.0310241	2.67781	0.0719708	2.93137	0.0501052	3.00626	0.0703346	2.64482	0.0690754	2.49166	0.106224	2.69955	0.10563	2.94936	0.0823136	2.69949	0.0844731	2.59738	0.0395178	2.77894	0.0590804	2.94666	0.0335929
6.01_156.0585n	0.60379	0.55141	0.61987	26.653	2.04e-13	1.04e-12	2.745	0.015334	0.044076	2.82368	0.0412238	3.10407	0.0470133	3.1823	0.0512995	3.10961	0.0802289	2.99992	0.112544	3.06363	0.114139	3.193	0.100592	3.27448	0.0681636	2.7003	0.0774707	3.16694	0.0577703	3.16696	0.0901312	3.14077	0.0432231
5.75_260.1054n	0.63522	0.53483	0.60504	26.634	2.08e-13	1.06e-12	2.335	0.035854	0.08258	4.48342	0.0307107	4.64538	0.0383909	4.7674	0.0425056	4.70275	0.0621295	4.58542	0.02445	4.59373	0.042751	4.76406	0.0419513	4.79867	0.0240662	4.42892	0.0754107	4.72199	0.0483596	4.84792	0.0594055	4.74406	0.0286867
3.25_788.1060n	5.0222	0.011076	0.032873	26.514	2.31e-13	1.18e-12	4.7689	0.00020559	0.0017183	1.83593	0.212798	2.30552	0.188679	2.79212	0.124408	2.97923	0.113007	2.36675	0.0925875	1.80248	0.0621122	2.23688	0.12856	2.62084	0.139998	2.29597	0.190579	2.26916	0.0962221	2.98819	0.10103	2.95935	0.0701119
3.90_442.1473n	0.49327	0.61412	0.67311	26.503	2.34e-13	1.19e-12	20.742	8.47e-17	2.12e-13	2.49827	0.0519686	3.00023	0.0501409	3.25685	0.0439328	3.21641	0.0822738	3.29744	0.0407509	2.77452	0.0319464	3.00482	0.0633357	3.06889	0.0588317	2.53538	0.119546	3.16051	0.121844	3.32326	0.124558	3.25474	0.0758388
2.73_784.0757n	2.4638	0.097325	0.1615	26.378	2.62e-13	1.33e-12	1.412	0.21503	0.31777	4.44473	0.0409444	4.54217	0.0326758	4.71968	0.0290711	4.58778	0.0672102	4.28905	0.0347717	4.47122	0.0355309	4.61566	0.0601922	4.65328	0.0571269	4.38012	0.0693539	4.60566	0.0467588	4.7552	0.0608478	4.61757	0.0314783
3.34_958.1498m.z	3.1168	0.054687	0.10719	26.365	2.65e-13	1.34e-12	2.1402	0.053235	0.11236	1.82247	0.248534	2.05443	0.27507	2.87332	0.0875564	2.96605	0.11074	2.62337	0.123914	2.16879	0.157757	2.74888	0.116951	3.13236	0.0649222	2.41443	0.169732	2.31074	0.0865455	3.05777	0.11134	3.0052	0.0852087
3.45_196.0740n	2.3108	0.11166	0.17852	26.361	2.66e-13	1.34e-12	5.6083	3.47e-05	0.00040614	2.58491	0.0270543	2.47831	0.0601866	2.89022	0.0531918	2.84801	0.0449417	3.03693	0.0467706	2.50046	0.137628	2.84934	0.122221	2.93888	0.10756	2.67896	0.0542891	2.48951	0.074907	2.77698	0.0810661	2.6262	0.0511901
2.71_315.0713m.z	0.84795	0.43549	0.51214	26.291	2.83e-13	1.43e-12	1.0321	0.40766	0.50458	3.19752	0.090515	3.29613	0.0758342	3.57042	0.07006	3.43027	0.0702186	3.21229	0.0678927	3.32289	0.0615934	3.63431	0.0931017	3.59332	0.0788065	3.12177	0.0877492	3.43742	0.0738231	3.73365	0.040402	3.50693	0.0690908
7.69_329.0849m.z	2.4418	0.099265	0.16378	26.123	3.31e-13	1.66e-12	2.5603	0.022533	0.058354	3.64783	0.048019	3.88769	0.0514557	4.00749	0.0555809	3.93425	0.0594386	3.92265	0.129845	4.01766	0.122894	4.17921	0.121244	4.20868	0.0785411	3.54122	0.0902956	4.08175	0.0680731	4.13477	0.104457	4.07131	0.0519711
3.41_940.1164n	0.93337	0.40123	0.47975	26.037	3.58e-13	1.79e-12	6.903	2.34e-06	5.19e-05	1.33701	0.307582	2.46864	0.227991	3.06729	0.139983	3.10858	0.158536	2.69642	0.147219	2.14429	0.194302	2.63286	0.115738	2.97798	0.0929379	1.95572	0.295678	2.69041	0.10607	3.10045	0.116527	3.08514	0.0825272
3.52_212.0326n	5.163	0.0098895	0.030384	26.01	3.66e-13	1.83e-12	2.6999	0.016851	0.047103	2.42288	0.0365724	2.42658	0.0538967	2.66811	0.0743866	2.59439	0.075041	2.68367	0.103018	2.65475	0.111671	2.9228	0.109976	2.97232	0.0784949	2.4133	0.0593939	2.68502	0.0514668	2.90195	0.0732224	2.72978	0.034439
6.00_345.2790m.z	3.9594	0.026589	0.063817	25.966	3.81e-13	1.91e-12	2.1317	0.054156	0.11374	3.23678	0.0371016	3.38028	0.0487507	3.50543	0.0471302	3.4769	0.0754098	3.1224	0.0613125	3.20924	0.0441241	3.32132	0.051897	3.4481	0.0271296	3.11714	0.0826365	3.46489	0.0513249	3.55278	0.0792933	3.48208	0.0365758
