# Supplementary material for: Both Constitutive and Infection-Responsive Secondary Metabolites Linked to Resistance against Austropuccinia psidii (Myrtle Rust) in Melaleuca quinquenervia
Source: Microorganisms. 2022 Feb 7;10(2):383. doi: 10.3390/microorganisms10020383 (PMC8879604; doi:10.3390/microorganisms10020383)
Supplement: Supplementary file 1 [file microorganisms-10-00383-s001.zip › Supplementary tables Moffitt et al/Moffitt_Sup_Table_2.xlsx]

## Sheet: Sheet1
Table S2: Enriched molecular features that differentiated the phenotypes during early stages of infection with Austropuccinia psidii
Compound	Compound.ID	Adducts	Formula	Score	Fragmentation.Score	Mass.Error..ppm.	Description	Neutral.mass..Da.	m.z	Charge	Retention.time..min.	phenotype.F.val.	phenotype.raw.p.	phenotype.adj.p.	Time.F.val.	Time.raw.p.	Time.adj.p.	Interaction.F.val.	Interaction.raw.p.	Interaction.adj.p.
1.32_482.0699n	CHEBI:57417	M+H-H2O, M+H, M+K, M+Na, M+NH4, 2M+K, 2M+NH4, 2M+Na	C17H17N5O10P-	37.9	0.0105	-3.01355	2,3-dihydroxybenzoyl 5'-adenylate(1-)	482.07	465.067	1	1.32443	8.2744	0.00093402	0.0049981	5.3988	0.0015799	0.0022344	5.77	2.4682e-05	0.00031959
1.32_482.0699n	HMDB0133388	M+H-H2O, M+H, M+K, M+Na, M+NH4, 2M+K, 2M+NH4, 2M+Na	C20H18O14	40.6	12.6	0.405329	6,7,8,11,12,13,21,22,23-nonahydroxy-2,17,20-trioxatetracyclo[17.3.1.0⁴,⁹.0¹⁰,¹⁵]tricosa-4,6,8,10,12,14-hexaene-3,16-dione	482.07	465.067	1	1.32443	8.2744	0.00093402	0.0049981	5.3988	0.0015799	0.0022344	5.77	2.4682e-05	0.00031959
1.32_482.0699n	HMDB0136076	M+H-H2O, M+H, M+K, M+Na, M+NH4, 2M+K, 2M+NH4, 2M+Na	C20H18O14	40.6	12.6	0.405329	3,4,5,11,12,13,21,22,23-nonahydroxy-9,14,17-trioxatetracyclo[17.4.0.0²,⁷.0¹⁰,¹⁵]tricosa-1(23),2,4,6,19,21-hexaene-8,18-dione	482.07	465.067	1	1.32443	8.2744	0.00093402	0.0049981	5.3988	0.0015799	0.0022344	5.77	2.4682e-05	0.00031959
1.32_482.0699n	HMDB0137009	M+H-H2O, M+H, M+K, M+Na, M+NH4, 2M+K, 2M+NH4, 2M+Na	C20H18O14	40.6	12.6	0.405329	3,4,5,11,14,20,21,22-octahydroxy-13-(hydroxymethyl)-9,12,16-trioxatetracyclo[16.4.0.0²,⁷.0¹⁰,¹⁵]docosa-1(22),2,4,6,18,20-hexaene-8,17-dione	482.07	465.067	1	1.32443	8.2744	0.00093402	0.0049981	5.3988	0.0015799	0.0022344	5.77	2.4682e-05	0.00031959
3.53_462.0795n	CHEBI:131730	M+H, M+Na, M+K, M+2Na-H, 2M+Na, M+H-H2O, M+H-2H2O	C18H18N6O5S2	37.1	0.246	3.18819	cefatrizine	462.079	463.087	1	3.53333	5.3988	0.0081909	0.026583	24.49	1.4946e-12	6.8787e-12	0.92084	0.48237	0.56861
3.53_462.0795n	CHEBI:18128	M+H, M+Na, M+K, M+2Na-H, 2M+Na, M+H-H2O, M+H-2H2O	C21H18O12	40	10.5	-0.742548	luteolin 7-O-beta-D-glucosiduronic acid	462.079	463.087	1	3.53333	5.3988	0.0081909	0.026583	24.49	1.4946e-12	6.8787e-12	0.92084	0.48237	0.56861
3.53_462.0795n	CHEBI:3480	M+H, M+Na, M+K, M+2Na-H, 2M+Na, M+H-H2O, M+H-2H2O	C18H18N6O5S2	37.1	0.252	3.18819	cefamandole	462.079	463.087	1	3.53333	5.3988	0.0081909	0.026583	24.49	1.4946e-12	6.8787e-12	0.92084	0.48237	0.56861
3.53_462.0795n	CHEBI:61278	M+H, M+Na, M+K, M+2Na-H, 2M+Na, M+H-H2O, M+H-2H2O	C21H18O12	39.5	8.12	-0.742548	scutellarin	462.079	463.087	1	3.53333	5.3988	0.0081909	0.026583	24.49	1.4946e-12	6.8787e-12	0.92084	0.48237	0.56861
3.53_462.0795n	CHEBI:75721	M+H, M+Na, M+K, M+2Na-H, 2M+Na, M+H-H2O, M+H-2H2O	C21H18O12	40	10.5	-0.742548	kaempferol 3-O-glucuronide	462.079	463.087	1	3.53333	5.3988	0.0081909	0.026583	24.49	1.4946e-12	6.8787e-12	0.92084	0.48237	0.56861
3.53_462.0795n	CHEBI:75723	M+H, M+Na, M+K, M+2Na-H, 2M+Na, M+H-H2O, M+H-2H2O	C21H18O12	40	10.5	-0.742548	kaempferol 5-O-glucuronide	462.079	463.087	1	3.53333	5.3988	0.0081909	0.026583	24.49	1.4946e-12	6.8787e-12	0.92084	0.48237	0.56861
3.53_462.0795n	CHEBI:75724	M+H, M+Na, M+K, M+2Na-H, 2M+Na, M+H-H2O, M+H-2H2O	C21H18O12	40	10.5	-0.742548	kaempferol 7-O-glucuronide	462.079	463.087	1	3.53333	5.3988	0.0081909	0.026583	24.49	1.4946e-12	6.8787e-12	0.92084	0.48237	0.56861
3.53_462.0795n	CHEBI:75726	M+H, M+Na, M+K, M+2Na-H, 2M+Na, M+H-H2O, M+H-2H2O	C21H18O12	40	10.5	-0.742548	luteolin 3'-O-glucuronide	462.079	463.087	1	3.53333	5.3988	0.0081909	0.026583	24.49	1.4946e-12	6.8787e-12	0.92084	0.48237	0.56861
3.53_462.0795n	CHEBI:75727	M+H, M+Na, M+K, M+2Na-H, 2M+Na, M+H-H2O, M+H-2H2O	C21H18O12	40	10.5	-0.742548	luteolin 5-O-glucuronide	462.079	463.087	1	3.53333	5.3988	0.0081909	0.026583	24.49	1.4946e-12	6.8787e-12	0.92084	0.48237	0.56861
3.53_462.0795n	HMDB0015421	M+H, M+Na, M+K, M+2Na-H, 2M+Na, M+H-H2O, M+H-2H2O	C18H18N6O5S2	37.1	0.252	3.18819	Cefamandole	462.079	463.087	1	3.53333	5.3988	0.0081909	0.026583	24.49	1.4946e-12	6.8787e-12	0.92084	0.48237	0.56861
3.53_462.0795n	HMDB0029500	M+H, M+Na, M+K, M+2Na-H, 2M+Na, M+H-H2O, M+H-2H2O	C21H18O12	39.5	8.11	-0.742548	Kaempferol 3-glucuronide	462.079	463.087	1	3.53333	5.3988	0.0081909	0.026583	24.49	1.4946e-12	6.8787e-12	0.92084	0.48237	0.56861
3.53_462.0795n	HMDB0037079	M+H, M+Na, M+K, M+2Na-H, 2M+Na, M+H-H2O, M+H-2H2O	C21H18O12	38	0.615	-0.742548	3-Methylellagic acid 8-rhamnoside	462.079	463.087	1	3.53333	5.3988	0.0081909	0.026583	24.49	1.4946e-12	6.8787e-12	0.92084	0.48237	0.56861
3.53_462.0795n	HMDB0125272	M+H, M+Na, M+K, M+2Na-H, 2M+Na, M+H-H2O, M+H-2H2O	C21H18O12	39.5	8.13	-0.742548	3,4,5-trihydroxy-6-[3-(3,5,7-trihydroxy-4-oxo-4H-chromen-2-yl)phenoxy]oxane-2-carboxylic acid	462.079	463.087	1	3.53333	5.3988	0.0081909	0.026583	24.49	1.4946e-12	6.8787e-12	0.92084	0.48237	0.56861
3.53_462.0795n	HMDB0125273	M+H, M+Na, M+K, M+2Na-H, 2M+Na, M+H-H2O, M+H-2H2O	C21H18O12	39.5	8.12	-0.742548	6-{[3,7-dihydroxy-2-(3-hydroxyphenyl)-4-oxo-4H-chromen-5-yl]oxy}-3,4,5-trihydroxyoxane-2-carboxylic acid	462.079	463.087	1	3.53333	5.3988	0.0081909	0.026583	24.49	1.4946e-12	6.8787e-12	0.92084	0.48237	0.56861
3.53_462.0795n	HMDB0125274	M+H, M+Na, M+K, M+2Na-H, 2M+Na, M+H-H2O, M+H-2H2O	C21H18O12	39.5	8.12	-0.742548	6-{[3,5-dihydroxy-2-(3-hydroxyphenyl)-4-oxo-4H-chromen-7-yl]oxy}-3,4,5-trihydroxyoxane-2-carboxylic acid	462.079	463.087	1	3.53333	5.3988	0.0081909	0.026583	24.49	1.4946e-12	6.8787e-12	0.92084	0.48237	0.56861
3.53_462.0795n	HMDB0125275	M+H, M+Na, M+K, M+2Na-H, 2M+Na, M+H-H2O, M+H-2H2O	C21H18O12	39.5	8.11	-0.742548	6-{[5,7-dihydroxy-2-(3-hydroxyphenyl)-4-oxo-4H-chromen-3-yl]oxy}-3,4,5-trihydroxyoxane-2-carboxylic acid	462.079	463.087	1	3.53333	5.3988	0.0081909	0.026583	24.49	1.4946e-12	6.8787e-12	0.92084	0.48237	0.56861
3.53_462.0795n	HMDB0125378	M+H, M+Na, M+K, M+2Na-H, 2M+Na, M+H-H2O, M+H-2H2O	C21H18O12	39.5	8.13	-0.742548	3,4,5-trihydroxy-6-[4-(3,5,7-trihydroxy-4-oxo-4H-chromen-2-yl)phenoxy]oxane-2-carboxylic acid	462.079	463.087	1	3.53333	5.3988	0.0081909	0.026583	24.49	1.4946e-12	6.8787e-12	0.92084	0.48237	0.56861
3.53_462.0795n	HMDB0125379	M+H, M+Na, M+K, M+2Na-H, 2M+Na, M+H-H2O, M+H-2H2O	C21H18O12	39.5	8.12	-0.742548	6-{[3,7-dihydroxy-2-(4-hydroxyphenyl)-4-oxo-4H-chromen-5-yl]oxy}-3,4,5-trihydroxyoxane-2-carboxylic acid	462.079	463.087	1	3.53333	5.3988	0.0081909	0.026583	24.49	1.4946e-12	6.8787e-12	0.92084	0.48237	0.56861
3.53_462.0795n	HMDB0125380	M+H, M+Na, M+K, M+2Na-H, 2M+Na, M+H-H2O, M+H-2H2O	C21H18O12	39.5	8.12	-0.742548	6-{[3,5-dihydroxy-2-(4-hydroxyphenyl)-4-oxo-4H-chromen-7-yl]oxy}-3,4,5-trihydroxyoxane-2-carboxylic acid	462.079	463.087	1	3.53333	5.3988	0.0081909	0.026583	24.49	1.4946e-12	6.8787e-12	0.92084	0.48237	0.56861
3.53_462.0795n	HMDB0125418	M+H, M+Na, M+K, M+2Na-H, 2M+Na, M+H-H2O, M+H-2H2O	C21H18O12	39.5	8.12	-0.742548	3,4,5-trihydroxy-6-[(3,5,7-trihydroxy-4-oxo-2-phenyl-4H-chromen-6-yl)oxy]oxane-2-carboxylic acid	462.079	463.087	1	3.53333	5.3988	0.0081909	0.026583	24.49	1.4946e-12	6.8787e-12	0.92084	0.48237	0.56861
3.53_462.0795n	HMDB0125419	M+H, M+Na, M+K, M+2Na-H, 2M+Na, M+H-H2O, M+H-2H2O	C21H18O12	39.5	8.12	-0.742548	3,4,5-trihydroxy-6-[(3,6,7-trihydroxy-4-oxo-2-phenyl-4H-chromen-5-yl)oxy]oxane-2-carboxylic acid	462.079	463.087	1	3.53333	5.3988	0.0081909	0.026583	24.49	1.4946e-12	6.8787e-12	0.92084	0.48237	0.56861
3.53_462.0795n	HMDB0125420	M+H, M+Na, M+K, M+2Na-H, 2M+Na, M+H-H2O, M+H-2H2O	C21H18O12	39.5	8.12	-0.742548	3,4,5-trihydroxy-6-[(3,5,6-trihydroxy-4-oxo-2-phenyl-4H-chromen-7-yl)oxy]oxane-2-carboxylic acid	462.079	463.087	1	3.53333	5.3988	0.0081909	0.026583	24.49	1.4946e-12	6.8787e-12	0.92084	0.48237	0.56861
3.53_462.0795n	HMDB0125421	M+H, M+Na, M+K, M+2Na-H, 2M+Na, M+H-H2O, M+H-2H2O	C21H18O12	39.5	8.13	-0.742548	3,4,5-trihydroxy-6-[(5,6,7-trihydroxy-4-oxo-2-phenyl-4H-chromen-3-yl)oxy]oxane-2-carboxylic acid	462.079	463.087	1	3.53333	5.3988	0.0081909	0.026583	24.49	1.4946e-12	6.8787e-12	0.92084	0.48237	0.56861
3.53_462.0795n	HMDB0126626	M+H, M+Na, M+K, M+2Na-H, 2M+Na, M+H-H2O, M+H-2H2O	C21H18O12	40.5	13.1	-0.742548	6-{4-[(1E)-3-(2,4-dihydroxy-3,6-dioxocyclohexa-1,4-dien-1-yl)-3-oxoprop-1-en-1-yl]phenoxy}-3,4,5-trihydroxyoxane-2-carboxylic acid	462.079	463.087	1	3.53333	5.3988	0.0081909	0.026583	24.49	1.4946e-12	6.8787e-12	0.92084	0.48237	0.56861
3.53_462.0795n	HMDB0128606	M+H, M+Na, M+K, M+2Na-H, 2M+Na, M+H-H2O, M+H-2H2O	C21H18O12	39.5	8.12	-0.742548	6-{[5,6-dihydroxy-2-(4-hydroxyphenyl)-4-oxo-4H-chromen-7-yl]oxy}-3,4,5-trihydroxyoxane-2-carboxylic acid	462.079	463.087	1	3.53333	5.3988	0.0081909	0.026583	24.49	1.4946e-12	6.8787e-12	0.92084	0.48237	0.56861
3.53_462.0795n	HMDB0128607	M+H, M+Na, M+K, M+2Na-H, 2M+Na, M+H-H2O, M+H-2H2O	C21H18O12	39.5	8.12	-0.742548	6-{[5,7-dihydroxy-2-(4-hydroxyphenyl)-4-oxo-4H-chromen-6-yl]oxy}-3,4,5-trihydroxyoxane-2-carboxylic acid	462.079	463.087	1	3.53333	5.3988	0.0081909	0.026583	24.49	1.4946e-12	6.8787e-12	0.92084	0.48237	0.56861
3.53_462.0795n	HMDB0128608	M+H, M+Na, M+K, M+2Na-H, 2M+Na, M+H-H2O, M+H-2H2O	C21H18O12	39.5	8.12	-0.742548	6-{[6,7-dihydroxy-2-(4-hydroxyphenyl)-4-oxo-4H-chromen-5-yl]oxy}-3,4,5-trihydroxyoxane-2-carboxylic acid	462.079	463.087	1	3.53333	5.3988	0.0081909	0.026583	24.49	1.4946e-12	6.8787e-12	0.92084	0.48237	0.56861
3.53_462.0795n	HMDB0128609	M+H, M+Na, M+K, M+2Na-H, 2M+Na, M+H-H2O, M+H-2H2O	C21H18O12	39.5	8.14	-0.742548	3,4,5-trihydroxy-6-[4-(5,6,7-trihydroxy-4-oxo-4H-chromen-2-yl)phenoxy]oxane-2-carboxylic acid	462.079	463.087	1	3.53333	5.3988	0.0081909	0.026583	24.49	1.4946e-12	6.8787e-12	0.92084	0.48237	0.56861
3.53_462.0795n	HMDB0129992	M+H, M+Na, M+K, M+2Na-H, 2M+Na, M+H-H2O, M+H-2H2O	C21H18O12	39.5	8.14	-0.742548	3,4,5-trihydroxy-6-[4-(5,6,7-trihydroxy-4-oxo-4H-chromen-3-yl)phenoxy]oxane-2-carboxylic acid	462.079	463.087	1	3.53333	5.3988	0.0081909	0.026583	24.49	1.4946e-12	6.8787e-12	0.92084	0.48237	0.56861
3.53_462.0795n	HMDB0129993	M+H, M+Na, M+K, M+2Na-H, 2M+Na, M+H-H2O, M+H-2H2O	C21H18O12	39.5	8.12	-0.742548	6-{[5,6-dihydroxy-3-(4-hydroxyphenyl)-4-oxo-4H-chromen-7-yl]oxy}-3,4,5-trihydroxyoxane-2-carboxylic acid	462.079	463.087	1	3.53333	5.3988	0.0081909	0.026583	24.49	1.4946e-12	6.8787e-12	0.92084	0.48237	0.56861
3.53_462.0795n	HMDB0130189	M+H, M+Na, M+K, M+2Na-H, 2M+Na, M+H-H2O, M+H-2H2O	C21H18O12	39.5	8.12	-0.742548	6-{[7,8-dihydroxy-2-(4-hydroxyphenyl)-4-oxo-4H-chromen-5-yl]oxy}-3,4,5-trihydroxyoxane-2-carboxylic acid	462.079	463.087	1	3.53333	5.3988	0.0081909	0.026583	24.49	1.4946e-12	6.8787e-12	0.92084	0.48237	0.56861
3.53_462.0795n	HMDB0130190	M+H, M+Na, M+K, M+2Na-H, 2M+Na, M+H-H2O, M+H-2H2O	C21H18O12	39.5	8.12	-0.742548	6-{[5,8-dihydroxy-2-(4-hydroxyphenyl)-4-oxo-4H-chromen-7-yl]oxy}-3,4,5-trihydroxyoxane-2-carboxylic acid	462.079	463.087	1	3.53333	5.3988	0.0081909	0.026583	24.49	1.4946e-12	6.8787e-12	0.92084	0.48237	0.56861
3.53_462.0795n	HMDB0130191	M+H, M+Na, M+K, M+2Na-H, 2M+Na, M+H-H2O, M+H-2H2O	C21H18O12	39.5	8.14	-0.742548	3,4,5-trihydroxy-6-[4-(5,7,8-trihydroxy-4-oxo-4H-chromen-2-yl)phenoxy]oxane-2-carboxylic acid	462.079	463.087	1	3.53333	5.3988	0.0081909	0.026583	24.49	1.4946e-12	6.8787e-12	0.92084	0.48237	0.56861
3.53_462.0795n	HMDB0130231	M+H, M+Na, M+K, M+2Na-H, 2M+Na, M+H-H2O, M+H-2H2O	C21H18O12	39.5	8.12	-0.742548	3,4,5-trihydroxy-6-[(5,7,8-trihydroxy-4-oxo-2-phenyl-4H-chromen-6-yl)oxy]oxane-2-carboxylic acid	462.079	463.087	1	3.53333	5.3988	0.0081909	0.026583	24.49	1.4946e-12	6.8787e-12	0.92084	0.48237	0.56861
3.53_462.0795n	HMDB0130232	M+H, M+Na, M+K, M+2Na-H, 2M+Na, M+H-H2O, M+H-2H2O	C21H18O12	39.5	8.12	-0.742548	3,4,5-trihydroxy-6-[(6,7,8-trihydroxy-4-oxo-2-phenyl-4H-chromen-5-yl)oxy]oxane-2-carboxylic acid	462.079	463.087	1	3.53333	5.3988	0.0081909	0.026583	24.49	1.4946e-12	6.8787e-12	0.92084	0.48237	0.56861
3.53_462.0795n	HMDB0130233	M+H, M+Na, M+K, M+2Na-H, 2M+Na, M+H-H2O, M+H-2H2O	C21H18O12	39.5	8.12	-0.742548	3,4,5-trihydroxy-6-[(5,6,8-trihydroxy-4-oxo-2-phenyl-4H-chromen-7-yl)oxy]oxane-2-carboxylic acid	462.079	463.087	1	3.53333	5.3988	0.0081909	0.026583	24.49	1.4946e-12	6.8787e-12	0.92084	0.48237	0.56861
3.53_462.0795n	HMDB0131979	M+H, M+Na, M+K, M+2Na-H, 2M+Na, M+H-H2O, M+H-2H2O	C21H18O12	39.5	8.12	-0.742548	6-{[5,6-dihydroxy-2-(3-hydroxyphenyl)-4-oxo-4H-chromen-7-yl]oxy}-3,4,5-trihydroxyoxane-2-carboxylic acid	462.079	463.087	1	3.53333	5.3988	0.0081909	0.026583	24.49	1.4946e-12	6.8787e-12	0.92084	0.48237	0.56861
3.53_462.0795n	HMDB0133345	M+H, M+Na, M+K, M+2Na-H, 2M+Na, M+H-H2O, M+H-2H2O	C21H18O12	39.5	8.12	-0.742548	6-{[2-(3,4-dihydroxyphenyl)-7-hydroxy-4-oxo-4H-chromen-6-yl]oxy}-3,4,5-trihydroxyoxane-2-carboxylic acid	462.079	463.087	1	3.53333	5.3988	0.0081909	0.026583	24.49	1.4946e-12	6.8787e-12	0.92084	0.48237	0.56861
3.53_462.0795n	HMDB0133346	M+H, M+Na, M+K, M+2Na-H, 2M+Na, M+H-H2O, M+H-2H2O	C21H18O12	39.5	8.12	-0.742548	6-{[2-(3,4-dihydroxyphenyl)-6-hydroxy-4-oxo-4H-chromen-7-yl]oxy}-3,4,5-trihydroxyoxane-2-carboxylic acid	462.079	463.087	1	3.53333	5.3988	0.0081909	0.026583	24.49	1.4946e-12	6.8787e-12	0.92084	0.48237	0.56861
3.53_462.0795n	HMDB0133347	M+H, M+Na, M+K, M+2Na-H, 2M+Na, M+H-H2O, M+H-2H2O	C21H18O12	39.5	8.12	-0.742548	6-[5-(6,7-dihydroxy-4-oxo-4H-chromen-2-yl)-2-hydroxyphenoxy]-3,4,5-trihydroxyoxane-2-carboxylic acid	462.079	463.087	1	3.53333	5.3988	0.0081909	0.026583	24.49	1.4946e-12	6.8787e-12	0.92084	0.48237	0.56861
3.53_462.0795n	HMDB0133348	M+H, M+Na, M+K, M+2Na-H, 2M+Na, M+H-H2O, M+H-2H2O	C21H18O12	39.5	8.12	-0.742548	6-[4-(6,7-dihydroxy-4-oxo-4H-chromen-2-yl)-2-hydroxyphenoxy]-3,4,5-trihydroxyoxane-2-carboxylic acid	462.079	463.087	1	3.53333	5.3988	0.0081909	0.026583	24.49	1.4946e-12	6.8787e-12	0.92084	0.48237	0.56861
3.53_462.0795n	HMDB0133355	M+H, M+Na, M+K, M+2Na-H, 2M+Na, M+H-H2O, M+H-2H2O	C21H18O12	39.5	8.12	-0.742548	6-[2,3-dihydroxy-6-(7-hydroxy-4-oxo-4H-chromen-2-yl)phenoxy]-3,4,5-trihydroxyoxane-2-carboxylic acid	462.079	463.087	1	3.53333	5.3988	0.0081909	0.026583	24.49	1.4946e-12	6.8787e-12	0.92084	0.48237	0.56861
3.53_462.0795n	HMDB0133356	M+H, M+Na, M+K, M+2Na-H, 2M+Na, M+H-H2O, M+H-2H2O	C21H18O12	39.5	8.12	-0.742548	3,4,5-trihydroxy-6-{[4-oxo-2-(2,3,4-trihydroxyphenyl)-4H-chromen-7-yl]oxy}oxane-2-carboxylic acid	462.079	463.087	1	3.53333	5.3988	0.0081909	0.026583	24.49	1.4946e-12	6.8787e-12	0.92084	0.48237	0.56861
3.53_462.0795n	HMDB0133357	M+H, M+Na, M+K, M+2Na-H, 2M+Na, M+H-H2O, M+H-2H2O	C21H18O12	39.5	8.12	-0.742548	6-[2,6-dihydroxy-3-(7-hydroxy-4-oxo-4H-chromen-2-yl)phenoxy]-3,4,5-trihydroxyoxane-2-carboxylic acid	462.079	463.087	1	3.53333	5.3988	0.0081909	0.026583	24.49	1.4946e-12	6.8787e-12	0.92084	0.48237	0.56861
3.53_462.0795n	HMDB0133358	M+H, M+Na, M+K, M+2Na-H, 2M+Na, M+H-H2O, M+H-2H2O	C21H18O12	39.5	8.12	-0.742548	6-[2,3-dihydroxy-4-(7-hydroxy-4-oxo-4H-chromen-2-yl)phenoxy]-3,4,5-trihydroxyoxane-2-carboxylic acid	462.079	463.087	1	3.53333	5.3988	0.0081909	0.026583	24.49	1.4946e-12	6.8787e-12	0.92084	0.48237	0.56861
3.53_462.0795n	HMDB0133360	M+H, M+Na, M+K, M+2Na-H, 2M+Na, M+H-H2O, M+H-2H2O	C21H18O12	39.5	8.12	-0.742548	6-[4,5-dihydroxy-2-(7-hydroxy-4-oxo-4H-chromen-2-yl)phenoxy]-3,4,5-trihydroxyoxane-2-carboxylic acid	462.079	463.087	1	3.53333	5.3988	0.0081909	0.026583	24.49	1.4946e-12	6.8787e-12	0.92084	0.48237	0.56861
3.53_462.0795n	HMDB0133361	M+H, M+Na, M+K, M+2Na-H, 2M+Na, M+H-H2O, M+H-2H2O	C21H18O12	39.5	8.12	-0.742548	3,4,5-trihydroxy-6-{[4-oxo-2-(2,4,5-trihydroxyphenyl)-4H-chromen-7-yl]oxy}oxane-2-carboxylic acid	462.079	463.087	1	3.53333	5.3988	0.0081909	0.026583	24.49	1.4946e-12	6.8787e-12	0.92084	0.48237	0.56861
3.53_462.0795n	HMDB0133362	M+H, M+Na, M+K, M+2Na-H, 2M+Na, M+H-H2O, M+H-2H2O	C21H18O12	39.5	8.12	-0.742548	6-[2,4-dihydroxy-5-(7-hydroxy-4-oxo-4H-chromen-2-yl)phenoxy]-3,4,5-trihydroxyoxane-2-carboxylic acid	462.079	463.087	1	3.53333	5.3988	0.0081909	0.026583	24.49	1.4946e-12	6.8787e-12	0.92084	0.48237	0.56861
3.53_462.0795n	HMDB0133363	M+H, M+Na, M+K, M+2Na-H, 2M+Na, M+H-H2O, M+H-2H2O	C21H18O12	39.5	8.12	-0.742548	6-[2,5-dihydroxy-4-(7-hydroxy-4-oxo-4H-chromen-2-yl)phenoxy]-3,4,5-trihydroxyoxane-2-carboxylic acid	462.079	463.087	1	3.53333	5.3988	0.0081909	0.026583	24.49	1.4946e-12	6.8787e-12	0.92084	0.48237	0.56861
3.53_462.0795n	HMDB0133365	M+H, M+Na, M+K, M+2Na-H, 2M+Na, M+H-H2O, M+H-2H2O	C21H18O12	39.5	8.12	-0.742548	6-{[2-(3,4-dihydroxyphenyl)-7-hydroxy-4-oxo-4H-chromen-5-yl]oxy}-3,4,5-trihydroxyoxane-2-carboxylic acid	462.079	463.087	1	3.53333	5.3988	0.0081909	0.026583	24.49	1.4946e-12	6.8787e-12	0.92084	0.48237	0.56861
3.53_462.0795n	HMDB0133366	M+H, M+Na, M+K, M+2Na-H, 2M+Na, M+H-H2O, M+H-2H2O	C21H18O12	39.5	8.12	-0.742548	6-{[2-(3,4-dihydroxyphenyl)-5-hydroxy-4-oxo-4H-chromen-7-yl]oxy}-3,4,5-trihydroxyoxane-2-carboxylic acid	462.079	463.087	1	3.53333	5.3988	0.0081909	0.026583	24.49	1.4946e-12	6.8787e-12	0.92084	0.48237	0.56861
3.53_462.0795n	HMDB0133367	M+H, M+Na, M+K, M+2Na-H, 2M+Na, M+H-H2O, M+H-2H2O	C21H18O12	39.5	8.12	-0.742548	6-[5-(5,7-dihydroxy-4-oxo-4H-chromen-2-yl)-2-hydroxyphenoxy]-3,4,5-trihydroxyoxane-2-carboxylic acid	462.079	463.087	1	3.53333	5.3988	0.0081909	0.026583	24.49	1.4946e-12	6.8787e-12	0.92084	0.48237	0.56861
3.53_462.0795n	HMDB0133368	M+H, M+Na, M+K, M+2Na-H, 2M+Na, M+H-H2O, M+H-2H2O	C21H18O12	39.5	8.12	-0.742548	6-[4-(5,7-dihydroxy-4-oxo-4H-chromen-2-yl)-2-hydroxyphenoxy]-3,4,5-trihydroxyoxane-2-carboxylic acid	462.079	463.087	1	3.53333	5.3988	0.0081909	0.026583	24.49	1.4946e-12	6.8787e-12	0.92084	0.48237	0.56861
3.73_432.1049n	CHEBI:132818	M+H, M+K, M+Na, 2M+Na, M+H-H2O, M+H-2H2O	C21H20O10	39.7	7.9	-1.72398	apigenin 7-O-beta-L-glucoside	432.105	433.112	1	3.73257	21.622	3.5013e-07	9.6151e-06	5.8388	0.00091021	0.0013284	2.4633	0.027543	0.068419
3.73_432.1049n	CHEBI:16778	M+H, M+K, M+Na, 2M+Na, M+H-H2O, M+H-2H2O	C21H20O10	39.7	7.9	-1.72398	apigenin 7-O-beta-D-glucoside	432.105	433.112	1	3.73257	21.622	3.5013e-07	9.6151e-06	5.8388	0.00091021	0.0013284	2.4633	0.027543	0.068419
3.73_432.1049n	CHEBI:16954	M+H, M+K, M+Na, 2M+Na, M+H-H2O, M+H-2H2O	C21H20O10	39.7	7.9	-1.72398	vitexin	432.105	433.112	1	3.73257	21.622	3.5013e-07	9.6151e-06	5.8388	0.00091021	0.0013284	2.4633	0.027543	0.068419
3.73_432.1049n	CHEBI:18330	M+H, M+K, M+Na, 2M+Na, M+H-H2O, M+H-2H2O	C21H20O10	39.7	7.9	-1.72398	isovitexin	432.105	433.112	1	3.73257	21.622	3.5013e-07	9.6151e-06	5.8388	0.00091021	0.0013284	2.4633	0.027543	0.068419
3.73_432.1049n	CHEBI:27514	M+H, M+K, M+Na, 2M+Na, M+H-H2O, M+H-2H2O	C21H20O10	39.7	7.9	-1.72398	genistein 7-O-beta-D-glucoside	432.105	433.112	1	3.73257	21.622	3.5013e-07	9.6151e-06	5.8388	0.00091021	0.0013284	2.4633	0.027543	0.068419
3.73_432.1049n	CHEBI:5304	M+H, M+K, M+Na, 2M+Na, M+H-H2O, M+H-2H2O	C21H20O10	39.7	7.9	-1.72398	genistein 8-C-glucoside	432.105	433.112	1	3.73257	21.622	3.5013e-07	9.6151e-06	5.8388	0.00091021	0.0013284	2.4633	0.027543	0.068419
3.73_432.1049n	CHEBI:68125	M+H, M+K, M+Na, 2M+Na, M+H-H2O, M+H-2H2O	C21H20O10	39.7	7.87	-1.72398	thunberginol F 7-O-beta-D-glucopyranoside	432.105	433.112	1	3.73257	21.622	3.5013e-07	9.6151e-06	5.8388	0.00091021	0.0013284	2.4633	0.027543	0.068419
3.73_432.1049n	CHEBI:69470	M+H, M+K, M+Na, 2M+Na, M+H-H2O, M+H-2H2O	C21H20O10	39.6	7.41	-1.72398	purpurquinone B	432.105	433.112	1	3.73257	21.622	3.5013e-07	9.6151e-06	5.8388	0.00091021	0.0013284	2.4633	0.027543	0.068419
3.73_432.1049n	CHEBI:70030	M+H, M+K, M+Na, 2M+Na, M+H-H2O, M+H-2H2O	C21H20O10	40.3	10.9	-1.72398	luteolin-7-O-alpha-L-rhamnoside	432.105	433.112	1	3.73257	21.622	3.5013e-07	9.6151e-06	5.8388	0.00091021	0.0013284	2.4633	0.027543	0.068419
3.73_432.1049n	CHEBI:80790	M+H, M+K, M+Na, 2M+Na, M+H-H2O, M+H-2H2O	C21H20O10	40	9.52	-1.72398	afzelin	432.105	433.112	1	3.73257	21.622	3.5013e-07	9.6151e-06	5.8388	0.00091021	0.0013284	2.4633	0.027543	0.068419
3.73_432.1049n	HMDB0029501	M+H, M+K, M+Na, 2M+Na, M+H-H2O, M+H-2H2O	C21H20O10	39.5	7.26	-1.72398	alpha-Rhamnorobin	432.105	433.112	1	3.73257	21.622	3.5013e-07	9.6151e-06	5.8388	0.00091021	0.0013284	2.4633	0.027543	0.068419
3.73_432.1049n	HMDB0029577	M+H, M+K, M+Na, 2M+Na, M+H-H2O, M+H-2H2O	C21H20O10	39.3	5.99	-1.72398	6-Hydroxydaidzein 4'-glucoside	432.105	433.112	1	3.73257	21.622	3.5013e-07	9.6151e-06	5.8388	0.00091021	0.0013284	2.4633	0.027543	0.068419
3.73_432.1049n	HMDB0029679	M+H, M+K, M+Na, 2M+Na, M+H-H2O, M+H-2H2O	C21H20O10	38.5	2.03	-1.72398	1,8-Dihydroxy-3-hydroxymethylanthraquinone 8-O-b-D-glucoside	432.105	433.112	1	3.73257	21.622	3.5013e-07	9.6151e-06	5.8388	0.00091021	0.0013284	2.4633	0.027543	0.068419
3.73_432.1049n	HMDB0033982	M+H, M+K, M+Na, 2M+Na, M+H-H2O, M+H-2H2O	C21H20O10	39.7	7.9	-1.72398	Isogenistein 7-glucoside	432.105	433.112	1	3.73257	21.622	3.5013e-07	9.6151e-06	5.8388	0.00091021	0.0013284	2.4633	0.027543	0.068419
3.73_432.1049n	HMDB0033988	M+H, M+K, M+Na, 2M+Na, M+H-H2O, M+H-2H2O	C21H20O10	39.7	7.9	-1.72398	Genistin	432.105	433.112	1	3.73257	21.622	3.5013e-07	9.6151e-06	5.8388	0.00091021	0.0013284	2.4633	0.027543	0.068419
3.73_432.1049n	HMDB0034405	M+H, M+K, M+Na, 2M+Na, M+H-H2O, M+H-2H2O	C21H20O10	38.4	1.68	-1.72398	w-O-beta-D-Glucopyranosylaloeemodin	432.105	433.112	1	3.73257	21.622	3.5013e-07	9.6151e-06	5.8388	0.00091021	0.0013284	2.4633	0.027543	0.068419
3.73_432.1049n	HMDB0037340	M+H, M+K, M+Na, 2M+Na, M+H-H2O, M+H-2H2O	C21H20O10	39.7	7.9	-1.72398	Cosmosiin	432.105	433.112	1	3.73257	21.622	3.5013e-07	9.6151e-06	5.8388	0.00091021	0.0013284	2.4633	0.027543	0.068419
3.73_432.1049n	HMDB0038293	M+H, M+K, M+Na, 2M+Na, M+H-H2O, M+H-2H2O	C21H20O10	38.4	1.68	-1.72398	1-O-beta-D-Glucopyranosylaloeemodin	432.105	433.112	1	3.73257	21.622	3.5013e-07	9.6151e-06	5.8388	0.00091021	0.0013284	2.4633	0.027543	0.068419
3.73_432.1049n	HMDB0038740	M+H, M+K, M+Na, 2M+Na, M+H-H2O, M+H-2H2O	C21H20O10	39.7	7.9	-1.72398	Genistein 5-glucoside	432.105	433.112	1	3.73257	21.622	3.5013e-07	9.6151e-06	5.8388	0.00091021	0.0013284	2.4633	0.027543	0.068419
3.73_432.1049n	HMDB0038887	M+H, M+K, M+Na, 2M+Na, M+H-H2O, M+H-2H2O	C21H20O10	39.6	7.77	-1.72398	Glucoemodin	432.105	433.112	1	3.73257	21.622	3.5013e-07	9.6151e-06	5.8388	0.00091021	0.0013284	2.4633	0.027543	0.068419
3.73_432.1049n	HMDB0038898	M+H, M+K, M+Na, 2M+Na, M+H-H2O, M+H-2H2O	C21H20O10	40.3	10.9	-1.72398	6-C-Fucosylluteolin	432.105	433.112	1	3.73257	21.622	3.5013e-07	9.6151e-06	5.8388	0.00091021	0.0013284	2.4633	0.027543	0.068419
3.73_432.1049n	HMDB0040542	M+H, M+K, M+Na, 2M+Na, M+H-H2O, M+H-2H2O	C21H20O10	40	9.49	-1.72398	Kaempferol 3-O-alpha-L-rhamnofuranoside	432.105	433.112	1	3.73257	21.622	3.5013e-07	9.6151e-06	5.8388	0.00091021	0.0013284	2.4633	0.027543	0.068419
3.73_432.1049n	HMDB0041591	M+H, M+K, M+Na, 2M+Na, M+H-H2O, M+H-2H2O	C21H20O10	39.3	5.98	-1.72398	Apigenin 4'-O-glucoside	432.105	433.112	1	3.73257	21.622	3.5013e-07	9.6151e-06	5.8388	0.00091021	0.0013284	2.4633	0.027543	0.068419
3.73_432.1049n	HMDB0041722	M+H, M+K, M+Na, 2M+Na, M+H-H2O, M+H-2H2O	C21H20O10	39.1	4.86	-1.72398	Dihydrodaidzein 7-O-glucuronide	432.105	433.112	1	3.73257	21.622	3.5013e-07	9.6151e-06	5.8388	0.00091021	0.0013284	2.4633	0.027543	0.068419
3.73_432.1049n	HMDB0126551	M+H, M+K, M+Na, 2M+Na, M+H-H2O, M+H-2H2O	C21H20O10	39.5	7.21	-1.72398	3,5-dihydroxy-2-(4-hydroxyphenyl)-7-[(3,4,5-trihydroxy-6-methyloxan-2-yl)oxy]-4H-chromen-4-one	432.105	433.112	1	3.73257	21.622	3.5013e-07	9.6151e-06	5.8388	0.00091021	0.0013284	2.4633	0.027543	0.068419
3.73_432.1049n	HMDB0127106	M+H, M+K, M+Na, 2M+Na, M+H-H2O, M+H-2H2O	C21H20O10	39.7	7.9	-1.72398	5,7-dihydroxy-2-(4-hydroxyphenyl)-6-[3,4,5-trihydroxy-6-(hydroxymethyl)oxan-2-yl]-4H-chromen-4-one	432.105	433.112	1	3.73257	21.622	3.5013e-07	9.6151e-06	5.8388	0.00091021	0.0013284	2.4633	0.027543	0.068419
3.73_432.1049n	HMDB0127129	M+H, M+K, M+Na, 2M+Na, M+H-H2O, M+H-2H2O	C21H20O10	39.7	7.9	-1.72398	5,7-dihydroxy-2-(4-hydroxyphenyl)-8-[3,4,5-trihydroxy-6-(hydroxymethyl)oxan-2-yl]-4H-chromen-4-one	432.105	433.112	1	3.73257	21.622	3.5013e-07	9.6151e-06	5.8388	0.00091021	0.0013284	2.4633	0.027543	0.068419
3.73_432.1049n	HMDB0127134	M+H, M+K, M+Na, 2M+Na, M+H-H2O, M+H-2H2O	C21H20O10	39	4.34	-1.72398	5,6,7-trihydroxy-2-phenyl-8-[3,4,5-trihydroxy-6-(hydroxymethyl)oxan-2-yl]-4H-chromen-4-one	432.105	433.112	1	3.73257	21.622	3.5013e-07	9.6151e-06	5.8388	0.00091021	0.0013284	2.4633	0.027543	0.068419
3.73_432.1049n	HMDB0127136	M+H, M+K, M+Na, 2M+Na, M+H-H2O, M+H-2H2O	C21H20O10	39.7	7.9	-1.72398	5,7-dihydroxy-2-(3-hydroxyphenyl)-8-[3,4,5-trihydroxy-6-(hydroxymethyl)oxan-2-yl]-4H-chromen-4-one	432.105	433.112	1	3.73257	21.622	3.5013e-07	9.6151e-06	5.8388	0.00091021	0.0013284	2.4633	0.027543	0.068419
3.73_432.1049n	HMDB0127223	M+H, M+K, M+Na, 2M+Na, M+H-H2O, M+H-2H2O	C21H20O10	39.3	6.1	-1.72398	5,6-dihydroxy-2-(4-hydroxyphenyl)-7-methoxy-8-(3,4,5-trihydroxyoxan-2-yl)-4H-chromen-4-one	432.105	433.112	1	3.73257	21.622	3.5013e-07	9.6151e-06	5.8388	0.00091021	0.0013284	2.4633	0.027543	0.068419
3.73_432.1049n	HMDB0127224	M+H, M+K, M+Na, 2M+Na, M+H-H2O, M+H-2H2O	C21H20O10	40	9.54	-1.72398	2-(3,4-dihydroxyphenyl)-5-hydroxy-7-methoxy-8-(3,4,5-trihydroxyoxan-2-yl)-4H-chromen-4-one	432.105	433.112	1	3.73257	21.622	3.5013e-07	9.6151e-06	5.8388	0.00091021	0.0013284	2.4633	0.027543	0.068419
3.73_432.1049n	HMDB0127294	M+H, M+K, M+Na, 2M+Na, M+H-H2O, M+H-2H2O	C21H20O10	38.8	3.78	-1.72398	5,7-dihydroxy-2-(4-hydroxy-3-methoxyphenyl)-8-(3,4,5-trihydroxyoxan-2-yl)-4H-chromen-4-one	432.105	433.112	1	3.73257	21.622	3.5013e-07	9.6151e-06	5.8388	0.00091021	0.0013284	2.4633	0.027543	0.068419
3.73_432.1049n	HMDB0127358	M+H, M+K, M+Na, 2M+Na, M+H-H2O, M+H-2H2O	C21H20O10	39.7	7.9	-1.72398	5,7-dihydroxy-2-(3-hydroxyphenyl)-6-[3,4,5-trihydroxy-6-(hydroxymethyl)oxan-2-yl]-4H-chromen-4-one	432.105	433.112	1	3.73257	21.622	3.5013e-07	9.6151e-06	5.8388	0.00091021	0.0013284	2.4633	0.027543	0.068419
3.73_432.1049n	HMDB0127485	M+H, M+K, M+Na, 2M+Na, M+H-H2O, M+H-2H2O	C21H20O10	40	9.44	-1.72398	5,7-dihydroxy-2-(4-hydroxyphenyl)-3-[(3,4,5-trihydroxy-6-methyloxan-2-yl)oxy]-4H-chromen-4-one	432.105	433.112	1	3.73257	21.622	3.5013e-07	9.6151e-06	5.8388	0.00091021	0.0013284	2.4633	0.027543	0.068419
3.73_432.1049n	HMDB0128089	M+H, M+K, M+Na, 2M+Na, M+H-H2O, M+H-2H2O	C21H20O10	38.9	4.04	-1.72398	3,4,5-trihydroxy-6-[(5-hydroxy-4-oxo-2-phenyl-3,4-dihydro-2H-1-benzopyran-7-yl)oxy]oxane-2-carboxylic acid	432.105	433.112	1	3.73257	21.622	3.5013e-07	9.6151e-06	5.8388	0.00091021	0.0013284	2.4633	0.027543	0.068419
3.73_432.1049n	HMDB0128090	M+H, M+K, M+Na, 2M+Na, M+H-H2O, M+H-2H2O	C21H20O10	38.9	4.04	-1.72398	3,4,5-trihydroxy-6-[(7-hydroxy-4-oxo-2-phenyl-3,4-dihydro-2H-1-benzopyran-5-yl)oxy]oxane-2-carboxylic acid	432.105	433.112	1	3.73257	21.622	3.5013e-07	9.6151e-06	5.8388	0.00091021	0.0013284	2.4633	0.027543	0.068419
3.73_432.1049n	HMDB0128094	M+H, M+K, M+Na, 2M+Na, M+H-H2O, M+H-2H2O	C21H20O10	39.1	5.12	-1.72398	6-[3,5-dihydroxy-2-(3-phenylprop-2-enoyl)phenoxy]-3,4,5-trihydroxyoxane-2-carboxylic acid	432.105	433.112	1	3.73257	21.622	3.5013e-07	9.6151e-06	5.8388	0.00091021	0.0013284	2.4633	0.027543	0.068419
3.73_432.1049n	HMDB0128095	M+H, M+K, M+Na, 2M+Na, M+H-H2O, M+H-2H2O	C21H20O10	39.1	5.12	-1.72398	6-[3,5-dihydroxy-4-(3-phenylprop-2-enoyl)phenoxy]-3,4,5-trihydroxyoxane-2-carboxylic acid	432.105	433.112	1	3.73257	21.622	3.5013e-07	9.6151e-06	5.8388	0.00091021	0.0013284	2.4633	0.027543	0.068419
3.73_432.1049n	HMDB0128107	M+H, M+K, M+Na, 2M+Na, M+H-H2O, M+H-2H2O	C21H20O10	39.1	5.12	-1.72398	6-{3,5-dihydroxy-2-[(2E)-3-phenylprop-2-enoyl]phenoxy}-3,4,5-trihydroxyoxane-2-carboxylic acid	432.105	433.112	1	3.73257	21.622	3.5013e-07	9.6151e-06	5.8388	0.00091021	0.0013284	2.4633	0.027543	0.068419
3.73_432.1049n	HMDB0129987	M+H, M+K, M+Na, 2M+Na, M+H-H2O, M+H-2H2O	C21H20O10	38.9	3.9	-1.72398	3,4,5-trihydroxy-6-[(7-hydroxy-4-oxo-3-phenyl-3,4-dihydro-2H-1-benzopyran-5-yl)oxy]oxane-2-carboxylic acid	432.105	433.112	1	3.73257	21.622	3.5013e-07	9.6151e-06	5.8388	0.00091021	0.0013284	2.4633	0.027543	0.068419
3.73_432.1049n	HMDB0129988	M+H, M+K, M+Na, 2M+Na, M+H-H2O, M+H-2H2O	C21H20O10	38.9	3.9	-1.72398	3,4,5-trihydroxy-6-[(5-hydroxy-4-oxo-3-phenyl-3,4-dihydro-2H-1-benzopyran-7-yl)oxy]oxane-2-carboxylic acid	432.105	433.112	1	3.73257	21.622	3.5013e-07	9.6151e-06	5.8388	0.00091021	0.0013284	2.4633	0.027543	0.068419
3.73_432.1049n	HMDB0134579	M+H, M+K, M+Na, 2M+Na, M+H-H2O, M+H-2H2O	C21H20O10	38.9	4.04	-1.72398	3,4,5-trihydroxy-6-[(8-hydroxy-4-oxo-2-phenyl-3,4-dihydro-2H-1-benzopyran-5-yl)oxy]oxane-2-carboxylic acid	432.105	433.112	1	3.73257	21.622	3.5013e-07	9.6151e-06	5.8388	0.00091021	0.0013284	2.4633	0.027543	0.068419
3.73_432.1049n	HMDB0141940	M+H, M+K, M+Na, 2M+Na, M+H-H2O, M+H-2H2O	C21H20O10	40.1	10.1	-1.72398	2-(3,4-dihydroxyphenyl)-7-{[3,4,5-trihydroxy-6-(hydroxymethyl)oxan-2-yl]oxy}-4H-chromen-4-one	432.105	433.112	1	3.73257	21.622	3.5013e-07	9.6151e-06	5.8388	0.00091021	0.0013284	2.4633	0.027543	0.068419
3.45_468.1259n	HMDB0126678	M+H, M+Na, 2M+NH4, 2M+H, 2M+Na, M+H-H2O	C21H24O12	38.8	0.246	-1.84809	6-[3,4,5-trihydroxy-6-(hydroxymethyl)oxan-2-yl]-2-(2,4,5-trihydroxyphenyl)-3,4-dihydro-2H-1-benzopyran-3,5,7-triol	468.126	469.133	1	3.45478	4.5871	0.015782	0.042638	34.702	2.0343e-16	1.3002e-15	3.9114	0.0012857	0.0069396
3.45_468.1259n	HMDB0126703	M+H, M+Na, 2M+NH4, 2M+H, 2M+Na, M+H-H2O	C21H24O12	39.1	1.48	-1.84809	2-(3,4-dihydroxyphenyl)-8-[3,4,5-trihydroxy-6-(hydroxymethyl)oxan-2-yl]-3,4-dihydro-2H-1-benzopyran-3,5,6,7-tetrol	468.126	469.133	1	3.45478	4.5871	0.015782	0.042638	34.702	2.0343e-16	1.3002e-15	3.9114	0.0012857	0.0069396
3.45_468.1259n	HMDB0126704	M+H, M+Na, 2M+NH4, 2M+H, 2M+Na, M+H-H2O	C21H24O12	38.8	0.246	-1.84809	8-[3,4,5-trihydroxy-6-(hydroxymethyl)oxan-2-yl]-2-(2,4,5-trihydroxyphenyl)-3,4-dihydro-2H-1-benzopyran-3,5,7-triol	468.126	469.133	1	3.45478	4.5871	0.015782	0.042638	34.702	2.0343e-16	1.3002e-15	3.9114	0.0012857	0.0069396
3.45_468.1259n	HMDB0127732	M+H, M+Na, 2M+NH4, 2M+H, 2M+Na, M+H-H2O	C21H24O12	39.1	1.68	-1.84809	6-{2-[3-(3,4-dihydroxyphenyl)-2-hydroxypropyl]-3,5-dihydroxyphenoxy}-3,4,5-trihydroxyoxane-2-carboxylic acid	468.126	469.133	1	3.45478	4.5871	0.015782	0.042638	34.702	2.0343e-16	1.3002e-15	3.9114	0.0012857	0.0069396
3.45_468.1259n	HMDB0127733	M+H, M+Na, 2M+NH4, 2M+H, 2M+Na, M+H-H2O	C21H24O12	39.1	1.68	-1.84809	6-{4-[3-(3,4-dihydroxyphenyl)-2-hydroxypropyl]-3,5-dihydroxyphenoxy}-3,4,5-trihydroxyoxane-2-carboxylic acid	468.126	469.133	1	3.45478	4.5871	0.015782	0.042638	34.702	2.0343e-16	1.3002e-15	3.9114	0.0012857	0.0069396
3.45_468.1259n	HMDB0127734	M+H, M+Na, 2M+NH4, 2M+H, 2M+Na, M+H-H2O	C21H24O12	39	1	-1.84809	3,4,5-trihydroxy-6-{2-hydroxy-4-[2-hydroxy-3-(2,4,6-trihydroxyphenyl)propyl]phenoxy}oxane-2-carboxylic acid	468.126	469.133	1	3.45478	4.5871	0.015782	0.042638	34.702	2.0343e-16	1.3002e-15	3.9114	0.0012857	0.0069396
3.45_468.1259n	HMDB0127735	M+H, M+Na, 2M+NH4, 2M+H, 2M+Na, M+H-H2O	C21H24O12	39	1	-1.84809	3,4,5-trihydroxy-6-{2-hydroxy-5-[2-hydroxy-3-(2,4,6-trihydroxyphenyl)propyl]phenoxy}oxane-2-carboxylic acid	468.126	469.133	1	3.45478	4.5871	0.015782	0.042638	34.702	2.0343e-16	1.3002e-15	3.9114	0.0012857	0.0069396
3.36_464.0949n	CHEBI:28086	M+H, M+Na, 2M+H, 2M+Na, M+H-H2O, M+H-2H2O	C21H20O12	39.4	7.32	-1.13688	gossypetin 8-rhamnoside	464.095	465.102	1	3.3555	20.055	7.6901e-07	1.8841e-05	23.785	2.9009e-12	1.2696e-11	2.3045	0.038156	0.086921
3.36_464.0949n	CHEBI:28299	M+H, M+Na, 2M+H, 2M+Na, M+H-H2O, M+H-2H2O	C21H20O12	39.4	7.33	-1.13688	quercetin 3-O-beta-D-glucofuranoside	464.095	465.102	1	3.3555	20.055	7.6901e-07	1.8841e-05	23.785	2.9009e-12	1.2696e-11	2.3045	0.038156	0.086921
3.36_464.0949n	CHEBI:28529	M+H, M+Na, 2M+H, 2M+Na, M+H-H2O, M+H-2H2O	C21H20O12	39.4	7.27	-1.13688	quercetin 7-O-beta-D-glucoside	464.095	465.102	1	3.3555	20.055	7.6901e-07	1.8841e-05	23.785	2.9009e-12	1.2696e-11	2.3045	0.038156	0.086921
3.36_464.0949n	CHEBI:65859	M+H, M+Na, 2M+H, 2M+Na, M+H-H2O, M+H-2H2O	C21H20O12	39	5.19	-1.13688	(2S)-eriodictoyl-7-O-beta-D-glucopyranosiduronic acid	464.095	465.102	1	3.3555	20.055	7.6901e-07	1.8841e-05	23.785	2.9009e-12	1.2696e-11	2.3045	0.038156	0.086921
3.36_464.0949n	CHEBI:65860	M+H, M+Na, 2M+H, 2M+Na, M+H-H2O, M+H-2H2O	C21H20O12	39	5.19	-1.13688	(2R)-eriodictoyl-7-O-beta-D-glucopyranosiduronic acid	464.095	465.102	1	3.3555	20.055	7.6901e-07	1.8841e-05	23.785	2.9009e-12	1.2696e-11	2.3045	0.038156	0.086921
3.36_464.0949n	CHEBI:66907	M+H, M+Na, 2M+H, 2M+Na, M+H-H2O, M+H-2H2O	C21H20O12	39.6	7.98	-1.13688	bracteatin 6-O-beta-glucoside	464.095	465.102	1	3.3555	20.055	7.6901e-07	1.8841e-05	23.785	2.9009e-12	1.2696e-11	2.3045	0.038156	0.086921
3.36_464.0949n	CHEBI:67486	M+H, M+Na, 2M+H, 2M+Na, M+H-H2O, M+H-2H2O	C21H20O12	39.4	7.31	-1.13688	quercetin 3-O-beta-D-galactopyranoside	464.095	465.102	1	3.3555	20.055	7.6901e-07	1.8841e-05	23.785	2.9009e-12	1.2696e-11	2.3045	0.038156	0.086921
3.36_464.0949n	CHEBI:68352	M+H, M+Na, 2M+H, 2M+Na, M+H-H2O, M+H-2H2O	C21H20O12	39.4	7.31	-1.13688	quercetin 3-O-beta-D-glucopyranoside	464.095	465.102	1	3.3555	20.055	7.6901e-07	1.8841e-05	23.785	2.9009e-12	1.2696e-11	2.3045	0.038156	0.086921
3.36_464.0949n	CHEBI:68534	M+H, M+Na, 2M+H, 2M+Na, M+H-H2O, M+H-2H2O	C21H16F4N4O2S	37.4	0.00355	4.17762	enzalutamide	464.095	465.102	1	3.3555	20.055	7.6901e-07	1.8841e-05	23.785	2.9009e-12	1.2696e-11	2.3045	0.038156	0.086921
3.36_464.0949n	CHEBI:70082	M+H, M+Na, 2M+H, 2M+Na, M+H-H2O, M+H-2H2O	C21H20O12	39.6	8.02	-1.13688	myricitrin	464.095	465.102	1	3.3555	20.055	7.6901e-07	1.8841e-05	23.785	2.9009e-12	1.2696e-11	2.3045	0.038156	0.086921
3.36_464.0949n	CHEBI:75839	M+H, M+Na, 2M+H, 2M+Na, M+H-H2O, M+H-2H2O	C21H20O12	39.4	7.31	-1.13688	quercetin 4'-O-beta-D-glucopyranoside	464.095	465.102	1	3.3555	20.055	7.6901e-07	1.8841e-05	23.785	2.9009e-12	1.2696e-11	2.3045	0.038156	0.086921
3.36_464.0949n	HMDB0030775	M+H, M+Na, 2M+H, 2M+Na, M+H-H2O, M+H-2H2O	C21H20O12	39.4	7.31	-1.13688	Quercetin 3-galactoside	464.095	465.102	1	3.3555	20.055	7.6901e-07	1.8841e-05	23.785	2.9009e-12	1.2696e-11	2.3045	0.038156	0.086921
3.36_464.0949n	HMDB0033132	M+H, M+Na, 2M+H, 2M+Na, M+H-H2O, M+H-2H2O	C21H20O12	39.6	8.01	-1.13688	Myricetin 7-rhamnoside	464.095	465.102	1	3.3555	20.055	7.6901e-07	1.8841e-05	23.785	2.9009e-12	1.2696e-11	2.3045	0.038156	0.086921
3.36_464.0949n	HMDB0034360	M+H, M+Na, 2M+H, 2M+Na, M+H-H2O, M+H-2H2O	C21H20O12	39.6	8.02	-1.13688	Myricitrin	464.095	465.102	1	3.3555	20.055	7.6901e-07	1.8841e-05	23.785	2.9009e-12	1.2696e-11	2.3045	0.038156	0.086921
3.36_464.0949n	HMDB0034725	M+H, M+Na, 2M+H, 2M+Na, M+H-H2O, M+H-2H2O	C21H20O12	39.4	7.31	-1.13688	6-Hydroxykaempferol 7-glucoside	464.095	465.102	1	3.3555	20.055	7.6901e-07	1.8841e-05	23.785	2.9009e-12	1.2696e-11	2.3045	0.038156	0.086921
3.36_464.0949n	HMDB0035883	M+H, M+Na, 2M+H, 2M+Na, M+H-H2O, M+H-2H2O	C21H20O12	39.6	7.95	-1.13688	2'-Hydroxyisoorientin	464.095	465.102	1	3.3555	20.055	7.6901e-07	1.8841e-05	23.785	2.9009e-12	1.2696e-11	2.3045	0.038156	0.086921
3.36_464.0949n	HMDB0037362	M+H, M+Na, 2M+H, 2M+Na, M+H-H2O, M+H-2H2O	C21H20O12	39.4	7.31	-1.13688	Isoquercitrin	464.095	465.102	1	3.3555	20.055	7.6901e-07	1.8841e-05	23.785	2.9009e-12	1.2696e-11	2.3045	0.038156	0.086921
3.36_464.0949n	HMDB0037932	M+H, M+Na, 2M+H, 2M+Na, M+H-H2O, M+H-2H2O	C21H20O12	39.4	7.31	-1.13688	Quercetin 4'-glucoside	464.095	465.102	1	3.3555	20.055	7.6901e-07	1.8841e-05	23.785	2.9009e-12	1.2696e-11	2.3045	0.038156	0.086921
3.36_464.0949n	HMDB0040478	M+H, M+Na, 2M+H, 2M+Na, M+H-H2O, M+H-2H2O	C21H20O12	39.4	7.31	-1.13688	6-Hydroxykaempferol 3-glucoside	464.095	465.102	1	3.3555	20.055	7.6901e-07	1.8841e-05	23.785	2.9009e-12	1.2696e-11	2.3045	0.038156	0.086921
3.36_464.0949n	HMDB0125284	M+H, M+Na, 2M+H, 2M+Na, M+H-H2O, M+H-2H2O	C21H20O12	38.7	3.69	-1.13688	3,4,5-trihydroxy-6-[3-(3,5,7-trihydroxy-4-oxo-3,4-dihydro-2H-1-benzopyran-2-yl)phenoxy]oxane-2-carboxylic acid	464.095	465.102	1	3.3555	20.055	7.6901e-07	1.8841e-05	23.785	2.9009e-12	1.2696e-11	2.3045	0.038156	0.086921
3.36_464.0949n	HMDB0125285	M+H, M+Na, 2M+H, 2M+Na, M+H-H2O, M+H-2H2O	C21H20O12	38.7	3.48	-1.13688	6-{[3,7-dihydroxy-2-(3-hydroxyphenyl)-4-oxo-3,4-dihydro-2H-1-benzopyran-5-yl]oxy}-3,4,5-trihydroxyoxane-2-carboxylic acid	464.095	465.102	1	3.3555	20.055	7.6901e-07	1.8841e-05	23.785	2.9009e-12	1.2696e-11	2.3045	0.038156	0.086921
3.36_464.0949n	HMDB0125286	M+H, M+Na, 2M+H, 2M+Na, M+H-H2O, M+H-2H2O	C21H20O12	38.7	3.48	-1.13688	6-{[3,5-dihydroxy-2-(3-hydroxyphenyl)-4-oxo-3,4-dihydro-2H-1-benzopyran-7-yl]oxy}-3,4,5-trihydroxyoxane-2-carboxylic acid	464.095	465.102	1	3.3555	20.055	7.6901e-07	1.8841e-05	23.785	2.9009e-12	1.2696e-11	2.3045	0.038156	0.086921
3.36_464.0949n	HMDB0125392	M+H, M+Na, 2M+H, 2M+Na, M+H-H2O, M+H-2H2O	C21H20O12	38.7	3.69	-1.13688	3,4,5-trihydroxy-6-[4-(3,5,7-trihydroxy-4-oxo-3,4-dihydro-2H-1-benzopyran-2-yl)phenoxy]oxane-2-carboxylic acid	464.095	465.102	1	3.3555	20.055	7.6901e-07	1.8841e-05	23.785	2.9009e-12	1.2696e-11	2.3045	0.038156	0.086921
3.36_464.0949n	HMDB0125393	M+H, M+Na, 2M+H, 2M+Na, M+H-H2O, M+H-2H2O	C21H20O12	38.7	3.48	-1.13688	6-{[3,7-dihydroxy-2-(4-hydroxyphenyl)-4-oxo-3,4-dihydro-2H-1-benzopyran-5-yl]oxy}-3,4,5-trihydroxyoxane-2-carboxylic acid	464.095	465.102	1	3.3555	20.055	7.6901e-07	1.8841e-05	23.785	2.9009e-12	1.2696e-11	2.3045	0.038156	0.086921
3.36_464.0949n	HMDB0125394	M+H, M+Na, 2M+H, 2M+Na, M+H-H2O, M+H-2H2O	C21H20O12	38.7	3.48	-1.13688	6-{[3,5-dihydroxy-2-(4-hydroxyphenyl)-4-oxo-3,4-dihydro-2H-1-benzopyran-7-yl]oxy}-3,4,5-trihydroxyoxane-2-carboxylic acid	464.095	465.102	1	3.3555	20.055	7.6901e-07	1.8841e-05	23.785	2.9009e-12	1.2696e-11	2.3045	0.038156	0.086921
3.36_464.0949n	HMDB0125400	M+H, M+Na, 2M+H, 2M+Na, M+H-H2O, M+H-2H2O	C21H20O12	38.9	4.64	-1.13688	6-{4-[2,3-dioxo-3-(2,4,6-trihydroxyphenyl)propyl]phenoxy}-3,4,5-trihydroxyoxane-2-carboxylic acid	464.095	465.102	1	3.3555	20.055	7.6901e-07	1.8841e-05	23.785	2.9009e-12	1.2696e-11	2.3045	0.038156	0.086921
3.36_464.0949n	HMDB0125401	M+H, M+Na, 2M+H, 2M+Na, M+H-H2O, M+H-2H2O	C21H20O12	38.7	3.73	-1.13688	6-{3,5-dihydroxy-2-[3-(4-hydroxyphenyl)-2-oxopropanoyl]phenoxy}-3,4,5-trihydroxyoxane-2-carboxylic acid	464.095	465.102	1	3.3555	20.055	7.6901e-07	1.8841e-05	23.785	2.9009e-12	1.2696e-11	2.3045	0.038156	0.086921
3.36_464.0949n	HMDB0125402	M+H, M+Na, 2M+H, 2M+Na, M+H-H2O, M+H-2H2O	C21H20O12	38.7	3.73	-1.13688	6-{3,5-dihydroxy-4-[3-(4-hydroxyphenyl)-2-oxopropanoyl]phenoxy}-3,4,5-trihydroxyoxane-2-carboxylic acid	464.095	465.102	1	3.3555	20.055	7.6901e-07	1.8841e-05	23.785	2.9009e-12	1.2696e-11	2.3045	0.038156	0.086921
3.36_464.0949n	HMDB0125428	M+H, M+Na, 2M+H, 2M+Na, M+H-H2O, M+H-2H2O	C21H20O12	38.8	4	-1.13688	3,4,5-trihydroxy-6-[(3,5,7-trihydroxy-4-oxo-2-phenyl-3,4-dihydro-2H-1-benzopyran-6-yl)oxy]oxane-2-carboxylic acid	464.095	465.102	1	3.3555	20.055	7.6901e-07	1.8841e-05	23.785	2.9009e-12	1.2696e-11	2.3045	0.038156	0.086921
3.36_464.0949n	HMDB0125429	M+H, M+Na, 2M+H, 2M+Na, M+H-H2O, M+H-2H2O	C21H20O12	38.8	4	-1.13688	3,4,5-trihydroxy-6-[(3,6,7-trihydroxy-4-oxo-2-phenyl-3,4-dihydro-2H-1-benzopyran-5-yl)oxy]oxane-2-carboxylic acid	464.095	465.102	1	3.3555	20.055	7.6901e-07	1.8841e-05	23.785	2.9009e-12	1.2696e-11	2.3045	0.038156	0.086921
3.36_464.0949n	HMDB0125430	M+H, M+Na, 2M+H, 2M+Na, M+H-H2O, M+H-2H2O	C21H20O12	38.8	4	-1.13688	3,4,5-trihydroxy-6-[(3,5,6-trihydroxy-4-oxo-2-phenyl-3,4-dihydro-2H-1-benzopyran-7-yl)oxy]oxane-2-carboxylic acid	464.095	465.102	1	3.3555	20.055	7.6901e-07	1.8841e-05	23.785	2.9009e-12	1.2696e-11	2.3045	0.038156	0.086921
3.36_464.0949n	HMDB0125432	M+H, M+Na, 2M+H, 2M+Na, M+H-H2O, M+H-2H2O	C21H20O12	38.8	3.96	-1.13688	3,4,5-trihydroxy-6-[2,4,6-trihydroxy-3-(2-oxo-3-phenylpropanoyl)phenoxy]oxane-2-carboxylic acid	464.095	465.102	1	3.3555	20.055	7.6901e-07	1.8841e-05	23.785	2.9009e-12	1.2696e-11	2.3045	0.038156	0.086921
3.36_464.0949n	HMDB0125433	M+H, M+Na, 2M+H, 2M+Na, M+H-H2O, M+H-2H2O	C21H20O12	38.8	3.96	-1.13688	3,4,5-trihydroxy-6-[2,3,5-trihydroxy-6-(2-oxo-3-phenylpropanoyl)phenoxy]oxane-2-carboxylic acid	464.095	465.102	1	3.3555	20.055	7.6901e-07	1.8841e-05	23.785	2.9009e-12	1.2696e-11	2.3045	0.038156	0.086921
3.36_464.0949n	HMDB0125434	M+H, M+Na, 2M+H, 2M+Na, M+H-H2O, M+H-2H2O	C21H20O12	38.8	3.96	-1.13688	3,4,5-trihydroxy-6-[2,3,5-trihydroxy-4-(2-oxo-3-phenylpropanoyl)phenoxy]oxane-2-carboxylic acid	464.095	465.102	1	3.3555	20.055	7.6901e-07	1.8841e-05	23.785	2.9009e-12	1.2696e-11	2.3045	0.038156	0.086921
3.36_464.0949n	HMDB0125435	M+H, M+Na, 2M+H, 2M+Na, M+H-H2O, M+H-2H2O	C21H20O12	38.8	3.96	-1.13688	3,4,5-trihydroxy-6-[3,4,5-trihydroxy-2-(2-oxo-3-phenylpropanoyl)phenoxy]oxane-2-carboxylic acid	464.095	465.102	1	3.3555	20.055	7.6901e-07	1.8841e-05	23.785	2.9009e-12	1.2696e-11	2.3045	0.038156	0.086921
3.36_464.0949n	HMDB0125451	M+H, M+Na, 2M+H, 2M+Na, M+H-H2O, M+H-2H2O	C21H20O12	38.9	4.64	-1.13688	6-{3-[2,3-dioxo-3-(2,4,6-trihydroxyphenyl)propyl]phenoxy}-3,4,5-trihydroxyoxane-2-carboxylic acid	464.095	465.102	1	3.3555	20.055	7.6901e-07	1.8841e-05	23.785	2.9009e-12	1.2696e-11	2.3045	0.038156	0.086921
3.36_464.0949n	HMDB0125452	M+H, M+Na, 2M+H, 2M+Na, M+H-H2O, M+H-2H2O	C21H20O12	38.7	3.73	-1.13688	6-{3,5-dihydroxy-2-[3-(3-hydroxyphenyl)-2-oxopropanoyl]phenoxy}-3,4,5-trihydroxyoxane-2-carboxylic acid	464.095	465.102	1	3.3555	20.055	7.6901e-07	1.8841e-05	23.785	2.9009e-12	1.2696e-11	2.3045	0.038156	0.086921
3.36_464.0949n	HMDB0125453	M+H, M+Na, 2M+H, 2M+Na, M+H-H2O, M+H-2H2O	C21H20O12	38.7	3.73	-1.13688	6-{3,5-dihydroxy-4-[3-(3-hydroxyphenyl)-2-oxopropanoyl]phenoxy}-3,4,5-trihydroxyoxane-2-carboxylic acid	464.095	465.102	1	3.3555	20.055	7.6901e-07	1.8841e-05	23.785	2.9009e-12	1.2696e-11	2.3045	0.038156	0.086921
3.36_464.0949n	HMDB0126559	M+H, M+Na, 2M+H, 2M+Na, M+H-H2O, M+H-2H2O	C21H20O12	39.4	7.31	-1.13688	2-(3,4-dihydroxyphenyl)-5,7-dihydroxy-3-{[3,4,5-trihydroxy-6-(hydroxymethyl)oxan-2-yl]oxy}-4H-chromen-4-one	464.095	465.102	1	3.3555	20.055	7.6901e-07	1.8841e-05	23.785	2.9009e-12	1.2696e-11	2.3045	0.038156	0.086921
3.36_464.0949n	HMDB0127936	M+H, M+Na, 2M+H, 2M+Na, M+H-H2O, M+H-2H2O	C21H20O12	38.4	2.37	-1.13688	3,4,5-trihydroxy-6-[2-hydroxy-4-(3,5,7-trihydroxy-5H-chromen-2-yl)phenoxy]oxane-2-carboxylic acid	464.095	465.102	1	3.3555	20.055	7.6901e-07	1.8841e-05	23.785	2.9009e-12	1.2696e-11	2.3045	0.038156	0.086921
3.36_464.0949n	HMDB0127937	M+H, M+Na, 2M+H, 2M+Na, M+H-H2O, M+H-2H2O	C21H20O12	38.4	2.37	-1.13688	3,4,5-trihydroxy-6-[2-hydroxy-5-(3,5,7-trihydroxy-5H-chromen-2-yl)phenoxy]oxane-2-carboxylic acid	464.095	465.102	1	3.3555	20.055	7.6901e-07	1.8841e-05	23.785	2.9009e-12	1.2696e-11	2.3045	0.038156	0.086921
3.36_464.0949n	HMDB0127938	M+H, M+Na, 2M+H, 2M+Na, M+H-H2O, M+H-2H2O	C21H20O12	38.4	2.37	-1.13688	6-{[2-(3,4-dihydroxyphenyl)-3,5-dihydroxy-5H-chromen-7-yl]oxy}-3,4,5-trihydroxyoxane-2-carboxylic acid	464.095	465.102	1	3.3555	20.055	7.6901e-07	1.8841e-05	23.785	2.9009e-12	1.2696e-11	2.3045	0.038156	0.086921
3.36_464.0949n	HMDB0127939	M+H, M+Na, 2M+H, 2M+Na, M+H-H2O, M+H-2H2O	C21H20O12	38.7	3.65	-1.13688	6-{[2-(3,4-dihydroxyphenyl)-3,7-dihydroxy-8aH-chromen-5-yl]oxy}-3,4,5-trihydroxyoxane-2-carboxylic acid	464.095	465.102	1	3.3555	20.055	7.6901e-07	1.8841e-05	23.785	2.9009e-12	1.2696e-11	2.3045	0.038156	0.086921
3.36_464.0949n	HMDB0129297	M+H, M+Na, 2M+H, 2M+Na, M+H-H2O, M+H-2H2O	C21H20O12	39.4	7.27	-1.13688	2-(3,4-dihydroxyphenyl)-5,6,7-trihydroxy-8-[3,4,5-trihydroxy-6-(hydroxymethyl)oxan-2-yl]-4H-chromen-4-one	464.095	465.102	1	3.3555	20.055	7.6901e-07	1.8841e-05	23.785	2.9009e-12	1.2696e-11	2.3045	0.038156	0.086921
3.36_464.0949n	HMDB0129298	M+H, M+Na, 2M+H, 2M+Na, M+H-H2O, M+H-2H2O	C21H20O12	39.6	7.95	-1.13688	5,7-dihydroxy-8-[3,4,5-trihydroxy-6-(hydroxymethyl)oxan-2-yl]-2-(2,4,5-trihydroxyphenyl)-4H-chromen-4-one	464.095	465.102	1	3.3555	20.055	7.6901e-07	1.8841e-05	23.785	2.9009e-12	1.2696e-11	2.3045	0.038156	0.086921
3.36_464.0949n	HMDB0129999	M+H, M+Na, 2M+H, 2M+Na, M+H-H2O, M+H-2H2O	C21H20O12	38.7	3.7	-1.13688	6-{[5,7-dihydroxy-3-(4-hydroxyphenyl)-4-oxo-3,4-dihydro-2H-1-benzopyran-6-yl]oxy}-3,4,5-trihydroxyoxane-2-carboxylic acid	464.095	465.102	1	3.3555	20.055	7.6901e-07	1.8841e-05	23.785	2.9009e-12	1.2696e-11	2.3045	0.038156	0.086921
3.36_464.0949n	HMDB0130000	M+H, M+Na, 2M+H, 2M+Na, M+H-H2O, M+H-2H2O	C21H20O12	38.7	3.7	-1.13688	6-{[6,7-dihydroxy-3-(4-hydroxyphenyl)-4-oxo-3,4-dihydro-2H-1-benzopyran-5-yl]oxy}-3,4,5-trihydroxyoxane-2-carboxylic acid	464.095	465.102	1	3.3555	20.055	7.6901e-07	1.8841e-05	23.785	2.9009e-12	1.2696e-11	2.3045	0.038156	0.086921
3.36_464.0949n	HMDB0130001	M+H, M+Na, 2M+H, 2M+Na, M+H-H2O, M+H-2H2O	C21H20O12	38.7	3.7	-1.13688	6-{[5,6-dihydroxy-3-(4-hydroxyphenyl)-4-oxo-3,4-dihydro-2H-1-benzopyran-7-yl]oxy}-3,4,5-trihydroxyoxane-2-carboxylic acid	464.095	465.102	1	3.3555	20.055	7.6901e-07	1.8841e-05	23.785	2.9009e-12	1.2696e-11	2.3045	0.038156	0.086921
3.36_464.0949n	HMDB0130002	M+H, M+Na, 2M+H, 2M+Na, M+H-H2O, M+H-2H2O	C21H20O12	38.5	2.41	-1.13688	3,4,5-trihydroxy-6-[4-(5,6,7-trihydroxy-4-oxo-3,4-dihydro-2H-1-benzopyran-3-yl)phenoxy]oxane-2-carboxylic acid	464.095	465.102	1	3.3555	20.055	7.6901e-07	1.8841e-05	23.785	2.9009e-12	1.2696e-11	2.3045	0.038156	0.086921
3.36_464.0949n	HMDB0130198	M+H, M+Na, 2M+H, 2M+Na, M+H-H2O, M+H-2H2O	C21H20O12	38.7	3.7	-1.13688	6-{[7,8-dihydroxy-2-(4-hydroxyphenyl)-4-oxo-3,4-dihydro-2H-1-benzopyran-5-yl]oxy}-3,4,5-trihydroxyoxane-2-carboxylic acid	464.095	465.102	1	3.3555	20.055	7.6901e-07	1.8841e-05	23.785	2.9009e-12	1.2696e-11	2.3045	0.038156	0.086921
3.36_464.0949n	HMDB0130199	M+H, M+Na, 2M+H, 2M+Na, M+H-H2O, M+H-2H2O	C21H20O12	38.7	3.7	-1.13688	6-{[5,8-dihydroxy-2-(4-hydroxyphenyl)-4-oxo-3,4-dihydro-2H-1-benzopyran-7-yl]oxy}-3,4,5-trihydroxyoxane-2-carboxylic acid	464.095	465.102	1	3.3555	20.055	7.6901e-07	1.8841e-05	23.785	2.9009e-12	1.2696e-11	2.3045	0.038156	0.086921
3.36_464.0949n	HMDB0130200	M+H, M+Na, 2M+H, 2M+Na, M+H-H2O, M+H-2H2O	C21H20O12	38.5	2.41	-1.13688	3,4,5-trihydroxy-6-[4-(5,7,8-trihydroxy-4-oxo-3,4-dihydro-2H-1-benzopyran-2-yl)phenoxy]oxane-2-carboxylic acid	464.095	465.102	1	3.3555	20.055	7.6901e-07	1.8841e-05	23.785	2.9009e-12	1.2696e-11	2.3045	0.038156	0.086921
3.36_464.0949n	HMDB0130208	M+H, M+Na, 2M+H, 2M+Na, M+H-H2O, M+H-2H2O	C21H20O12	38.7	3.48	-1.13688	3,4,5-trihydroxy-6-{3,4,5-trihydroxy-2-[3-(4-hydroxyphenyl)prop-2-enoyl]phenoxy}oxane-2-carboxylic acid	464.095	465.102	1	3.3555	20.055	7.6901e-07	1.8841e-05	23.785	2.9009e-12	1.2696e-11	2.3045	0.038156	0.086921
3.36_464.0949n	HMDB0130209	M+H, M+Na, 2M+H, 2M+Na, M+H-H2O, M+H-2H2O	C21H20O12	38.7	3.48	-1.13688	3,4,5-trihydroxy-6-{2,3,5-trihydroxy-4-[3-(4-hydroxyphenyl)prop-2-enoyl]phenoxy}oxane-2-carboxylic acid	464.095	465.102	1	3.3555	20.055	7.6901e-07	1.8841e-05	23.785	2.9009e-12	1.2696e-11	2.3045	0.038156	0.086921
3.36_464.0949n	HMDB0130210	M+H, M+Na, 2M+H, 2M+Na, M+H-H2O, M+H-2H2O	C21H20O12	38.7	3.48	-1.13688	3,4,5-trihydroxy-6-{2,4,6-trihydroxy-3-[3-(4-hydroxyphenyl)prop-2-enoyl]phenoxy}oxane-2-carboxylic acid	464.095	465.102	1	3.3555	20.055	7.6901e-07	1.8841e-05	23.785	2.9009e-12	1.2696e-11	2.3045	0.038156	0.086921
3.36_464.0949n	HMDB0130211	M+H, M+Na, 2M+H, 2M+Na, M+H-H2O, M+H-2H2O	C21H20O12	38.7	3.48	-1.13688	3,4,5-trihydroxy-6-{2,3,5-trihydroxy-6-[3-(4-hydroxyphenyl)prop-2-enoyl]phenoxy}oxane-2-carboxylic acid	464.095	465.102	1	3.3555	20.055	7.6901e-07	1.8841e-05	23.785	2.9009e-12	1.2696e-11	2.3045	0.038156	0.086921
3.36_464.0949n	HMDB0130212	M+H, M+Na, 2M+H, 2M+Na, M+H-H2O, M+H-2H2O	C21H20O12	38.4	2.19	-1.13688	3,4,5-trihydroxy-6-{4-[3-oxo-3-(2,3,4,6-tetrahydroxyphenyl)prop-1-en-1-yl]phenoxy}oxane-2-carboxylic acid	464.095	465.102	1	3.3555	20.055	7.6901e-07	1.8841e-05	23.785	2.9009e-12	1.2696e-11	2.3045	0.038156	0.086921
3.36_464.0949n	HMDB0130242	M+H, M+Na, 2M+H, 2M+Na, M+H-H2O, M+H-2H2O	C21H20O12	38.8	4.22	-1.13688	3,4,5-trihydroxy-6-[(5,7,8-trihydroxy-4-oxo-2-phenyl-3,4-dihydro-2H-1-benzopyran-6-yl)oxy]oxane-2-carboxylic acid	464.095	465.102	1	3.3555	20.055	7.6901e-07	1.8841e-05	23.785	2.9009e-12	1.2696e-11	2.3045	0.038156	0.086921
3.36_464.0949n	HMDB0130243	M+H, M+Na, 2M+H, 2M+Na, M+H-H2O, M+H-2H2O	C21H20O12	38.8	4.22	-1.13688	3,4,5-trihydroxy-6-[(6,7,8-trihydroxy-4-oxo-2-phenyl-3,4-dihydro-2H-1-benzopyran-5-yl)oxy]oxane-2-carboxylic acid	464.095	465.102	1	3.3555	20.055	7.6901e-07	1.8841e-05	23.785	2.9009e-12	1.2696e-11	2.3045	0.038156	0.086921
3.36_464.0949n	HMDB0130244	M+H, M+Na, 2M+H, 2M+Na, M+H-H2O, M+H-2H2O	C21H20O12	38.8	4.22	-1.13688	3,4,5-trihydroxy-6-[(5,6,8-trihydroxy-4-oxo-2-phenyl-3,4-dihydro-2H-1-benzopyran-7-yl)oxy]oxane-2-carboxylic acid	464.095	465.102	1	3.3555	20.055	7.6901e-07	1.8841e-05	23.785	2.9009e-12	1.2696e-11	2.3045	0.038156	0.086921
3.36_464.0949n	HMDB0133370	M+H, M+Na, 2M+H, 2M+Na, M+H-H2O, M+H-2H2O	C21H20O12	39	5.19	-1.13688	6-{[2-(3,4-dihydroxyphenyl)-7-hydroxy-4-oxo-3,4-dihydro-2H-1-benzopyran-5-yl]oxy}-3,4,5-trihydroxyoxane-2-carboxylic acid	464.095	465.102	1	3.3555	20.055	7.6901e-07	1.8841e-05	23.785	2.9009e-12	1.2696e-11	2.3045	0.038156	0.086921
3.36_464.0949n	HMDB0133371	M+H, M+Na, 2M+H, 2M+Na, M+H-H2O, M+H-2H2O	C21H20O12	39	5.19	-1.13688	6-{[2-(3,4-dihydroxyphenyl)-5-hydroxy-4-oxo-3,4-dihydro-2H-1-benzopyran-7-yl]oxy}-3,4,5-trihydroxyoxane-2-carboxylic acid	464.095	465.102	1	3.3555	20.055	7.6901e-07	1.8841e-05	23.785	2.9009e-12	1.2696e-11	2.3045	0.038156	0.086921
3.36_464.0949n	HMDB0133372	M+H, M+Na, 2M+H, 2M+Na, M+H-H2O, M+H-2H2O	C21H20O12	38.8	3.9	-1.13688	6-[5-(5,7-dihydroxy-4-oxo-3,4-dihydro-2H-1-benzopyran-2-yl)-2-hydroxyphenoxy]-3,4,5-trihydroxyoxane-2-carboxylic acid	464.095	465.102	1	3.3555	20.055	7.6901e-07	1.8841e-05	23.785	2.9009e-12	1.2696e-11	2.3045	0.038156	0.086921
3.36_464.0949n	HMDB0133373	M+H, M+Na, 2M+H, 2M+Na, M+H-H2O, M+H-2H2O	C21H20O12	38.8	3.9	-1.13688	6-[4-(5,7-dihydroxy-4-oxo-3,4-dihydro-2H-1-benzopyran-2-yl)-2-hydroxyphenoxy]-3,4,5-trihydroxyoxane-2-carboxylic acid	464.095	465.102	1	3.3555	20.055	7.6901e-07	1.8841e-05	23.785	2.9009e-12	1.2696e-11	2.3045	0.038156	0.086921
3.36_464.0949n	HMDB0133379	M+H, M+Na, 2M+H, 2M+Na, M+H-H2O, M+H-2H2O	C21H20O12	38.8	3.97	-1.13688	6-{2-[3-(3,4-dihydroxyphenyl)prop-2-enoyl]-3,5-dihydroxyphenoxy}-3,4,5-trihydroxyoxane-2-carboxylic acid	464.095	465.102	1	3.3555	20.055	7.6901e-07	1.8841e-05	23.785	2.9009e-12	1.2696e-11	2.3045	0.038156	0.086921
3.36_464.0949n	HMDB0133380	M+H, M+Na, 2M+H, 2M+Na, M+H-H2O, M+H-2H2O	C21H20O12	38.8	3.97	-1.13688	6-{4-[3-(3,4-dihydroxyphenyl)prop-2-enoyl]-3,5-dihydroxyphenoxy}-3,4,5-trihydroxyoxane-2-carboxylic acid	464.095	465.102	1	3.3555	20.055	7.6901e-07	1.8841e-05	23.785	2.9009e-12	1.2696e-11	2.3045	0.038156	0.086921
3.36_464.0949n	HMDB0133381	M+H, M+Na, 2M+H, 2M+Na, M+H-H2O, M+H-2H2O	C21H20O12	38.9	4.64	-1.13688	3,4,5-trihydroxy-6-{2-hydroxy-5-[3-oxo-3-(2,4,6-trihydroxyphenyl)prop-1-en-1-yl]phenoxy}oxane-2-carboxylic acid	464.095	465.102	1	3.3555	20.055	7.6901e-07	1.8841e-05	23.785	2.9009e-12	1.2696e-11	2.3045	0.038156	0.086921
3.36_464.0949n	HMDB0133382	M+H, M+Na, 2M+H, 2M+Na, M+H-H2O, M+H-2H2O	C21H20O12	38.9	4.64	-1.13688	3,4,5-trihydroxy-6-{2-hydroxy-4-[3-oxo-3-(2,4,6-trihydroxyphenyl)prop-1-en-1-yl]phenoxy}oxane-2-carboxylic acid	464.095	465.102	1	3.3555	20.055	7.6901e-07	1.8841e-05	23.785	2.9009e-12	1.2696e-11	2.3045	0.038156	0.086921
3.36_464.0949n	HMDB0133553	M+H, M+Na, 2M+H, 2M+Na, M+H-H2O, M+H-2H2O	C21H20O12	38.7	3.69	-1.13688	3,4,5-trihydroxy-6-{4-[(2,4,6-trihydroxy-3-oxo-2,3-dihydro-1-benzofuran-2-yl)methyl]phenoxy}oxane-2-carboxylic acid	464.095	465.102	1	3.3555	20.055	7.6901e-07	1.8841e-05	23.785	2.9009e-12	1.2696e-11	2.3045	0.038156	0.086921
3.36_464.0949n	HMDB0133554	M+H, M+Na, 2M+H, 2M+Na, M+H-H2O, M+H-2H2O	C21H20O12	38.7	3.48	-1.13688	6-({2,6-dihydroxy-2-[(4-hydroxyphenyl)methyl]-3-oxo-2,3-dihydro-1-benzofuran-4-yl}oxy)-3,4,5-trihydroxyoxane-2-carboxylic acid	464.095	465.102	1	3.3555	20.055	7.6901e-07	1.8841e-05	23.785	2.9009e-12	1.2696e-11	2.3045	0.038156	0.086921
3.36_464.0949n	HMDB0133555	M+H, M+Na, 2M+H, 2M+Na, M+H-H2O, M+H-2H2O	C21H20O12	38.7	3.48	-1.13688	6-({2,4-dihydroxy-2-[(4-hydroxyphenyl)methyl]-3-oxo-2,3-dihydro-1-benzofuran-6-yl}oxy)-3,4,5-trihydroxyoxane-2-carboxylic acid	464.095	465.102	1	3.3555	20.055	7.6901e-07	1.8841e-05	23.785	2.9009e-12	1.2696e-11	2.3045	0.038156	0.086921
3.36_464.0949n	HMDB0133580	M+H, M+Na, 2M+H, 2M+Na, M+H-H2O, M+H-2H2O	C21H20O12	38.8	3.96	-1.13688	6-[(2-benzyl-2,4,6-trihydroxy-3-oxo-2,3-dihydro-1-benzofuran-5-yl)oxy]-3,4,5-trihydroxyoxane-2-carboxylic acid	464.095	465.102	1	3.3555	20.055	7.6901e-07	1.8841e-05	23.785	2.9009e-12	1.2696e-11	2.3045	0.038156	0.086921
3.36_464.0949n	HMDB0133581	M+H, M+Na, 2M+H, 2M+Na, M+H-H2O, M+H-2H2O	C21H20O12	38.8	3.96	-1.13688	6-[(2-benzyl-2,5,6-trihydroxy-3-oxo-2,3-dihydro-1-benzofuran-4-yl)oxy]-3,4,5-trihydroxyoxane-2-carboxylic acid	464.095	465.102	1	3.3555	20.055	7.6901e-07	1.8841e-05	23.785	2.9009e-12	1.2696e-11	2.3045	0.038156	0.086921
3.36_464.0949n	HMDB0133582	M+H, M+Na, 2M+H, 2M+Na, M+H-H2O, M+H-2H2O	C21H20O12	38.8	3.96	-1.13688	6-[(2-benzyl-2,4,5-trihydroxy-3-oxo-2,3-dihydro-1-benzofuran-6-yl)oxy]-3,4,5-trihydroxyoxane-2-carboxylic acid	464.095	465.102	1	3.3555	20.055	7.6901e-07	1.8841e-05	23.785	2.9009e-12	1.2696e-11	2.3045	0.038156	0.086921
3.36_464.0949n	HMDB0133583	M+H, M+Na, 2M+H, 2M+Na, M+H-H2O, M+H-2H2O	C21H20O12	38.8	4	-1.13688	6-({2,6-dihydroxy-2-[hydroxy(phenyl)methyl]-3-oxo-2,3-dihydro-1-benzofuran-4-yl}oxy)-3,4,5-trihydroxyoxane-2-carboxylic acid	464.095	465.102	1	3.3555	20.055	7.6901e-07	1.8841e-05	23.785	2.9009e-12	1.2696e-11	2.3045	0.038156	0.086921
3.36_464.0949n	HMDB0133584	M+H, M+Na, 2M+H, 2M+Na, M+H-H2O, M+H-2H2O	C21H20O12	38.8	4	-1.13688	6-({2,4-dihydroxy-2-[hydroxy(phenyl)methyl]-3-oxo-2,3-dihydro-1-benzofuran-6-yl}oxy)-3,4,5-trihydroxyoxane-2-carboxylic acid	464.095	465.102	1	3.3555	20.055	7.6901e-07	1.8841e-05	23.785	2.9009e-12	1.2696e-11	2.3045	0.038156	0.086921
3.36_464.0949n	HMDB0133586	M+H, M+Na, 2M+H, 2M+Na, M+H-H2O, M+H-2H2O	C21H20O12	38.7	3.69	-1.13688	3,4,5-trihydroxy-6-{3-[(2,4,6-trihydroxy-3-oxo-2,3-dihydro-1-benzofuran-2-yl)methyl]phenoxy}oxane-2-carboxylic acid	464.095	465.102	1	3.3555	20.055	7.6901e-07	1.8841e-05	23.785	2.9009e-12	1.2696e-11	2.3045	0.038156	0.086921
3.36_464.0949n	HMDB0133587	M+H, M+Na, 2M+H, 2M+Na, M+H-H2O, M+H-2H2O	C21H20O12	38.7	3.48	-1.13688	6-({2,6-dihydroxy-2-[(3-hydroxyphenyl)methyl]-3-oxo-2,3-dihydro-1-benzofuran-4-yl}oxy)-3,4,5-trihydroxyoxane-2-carboxylic acid	464.095	465.102	1	3.3555	20.055	7.6901e-07	1.8841e-05	23.785	2.9009e-12	1.2696e-11	2.3045	0.038156	0.086921
3.36_464.0949n	HMDB0133588	M+H, M+Na, 2M+H, 2M+Na, M+H-H2O, M+H-2H2O	C21H20O12	38.7	3.48	-1.13688	6-({2,4-dihydroxy-2-[(3-hydroxyphenyl)methyl]-3-oxo-2,3-dihydro-1-benzofuran-6-yl}oxy)-3,4,5-trihydroxyoxane-2-carboxylic acid	464.095	465.102	1	3.3555	20.055	7.6901e-07	1.8841e-05	23.785	2.9009e-12	1.2696e-11	2.3045	0.038156	0.086921
3.36_464.0949n	HMDB0133849	M+H, M+Na, 2M+H, 2M+Na, M+H-H2O, M+H-2H2O	C21H20O12	38.8	3.9	-1.13688	6-{[3-(2,4-dihydroxyphenyl)-7-hydroxy-4-oxo-3,4-dihydro-2H-1-benzopyran-5-yl]oxy}-3,4,5-trihydroxyoxane-2-carboxylic acid	464.095	465.102	1	3.3555	20.055	7.6901e-07	1.8841e-05	23.785	2.9009e-12	1.2696e-11	2.3045	0.038156	0.086921
3.36_464.0949n	HMDB0133850	M+H, M+Na, 2M+H, 2M+Na, M+H-H2O, M+H-2H2O	C21H20O12	38.8	3.9	-1.13688	6-{[3-(2,4-dihydroxyphenyl)-5-hydroxy-4-oxo-3,4-dihydro-2H-1-benzopyran-7-yl]oxy}-3,4,5-trihydroxyoxane-2-carboxylic acid	464.095	465.102	1	3.3555	20.055	7.6901e-07	1.8841e-05	23.785	2.9009e-12	1.2696e-11	2.3045	0.038156	0.086921
3.36_464.0949n	HMDB0133851	M+H, M+Na, 2M+H, 2M+Na, M+H-H2O, M+H-2H2O	C21H20O12	39	5.2	-1.13688	6-[2-(5,7-dihydroxy-4-oxo-3,4-dihydro-2H-1-benzopyran-3-yl)-5-hydroxyphenoxy]-3,4,5-trihydroxyoxane-2-carboxylic acid	464.095	465.102	1	3.3555	20.055	7.6901e-07	1.8841e-05	23.785	2.9009e-12	1.2696e-11	2.3045	0.038156	0.086921
3.36_464.0949n	HMDB0133852	M+H, M+Na, 2M+H, 2M+Na, M+H-H2O, M+H-2H2O	C21H20O12	39	5.2	-1.13688	6-[4-(5,7-dihydroxy-4-oxo-3,4-dihydro-2H-1-benzopyran-3-yl)-3-hydroxyphenoxy]-3,4,5-trihydroxyoxane-2-carboxylic acid	464.095	465.102	1	3.3555	20.055	7.6901e-07	1.8841e-05	23.785	2.9009e-12	1.2696e-11	2.3045	0.038156	0.086921
3.36_464.0949n	HMDB0135151	M+H, M+Na, 2M+H, 2M+Na, M+H-H2O, M+H-2H2O	C21H20O12	39.4	7.27	-1.13688	2-(3,4-dihydroxyphenyl)-3,5-dihydroxy-7-{[3,4,5-trihydroxy-6-(hydroxymethyl)oxan-2-yl]oxy}-4H-chromen-4-one	464.095	465.102	1	3.3555	20.055	7.6901e-07	1.8841e-05	23.785	2.9009e-12	1.2696e-11	2.3045	0.038156	0.086921
3.36_464.0949n	HMDB0141185	M+H, M+Na, 2M+H, 2M+Na, M+H-H2O, M+H-2H2O	C21H20O12	38.7	3.7	-1.13688	6-{[5,6-dihydroxy-2-(4-hydroxyphenyl)-4-oxo-3,4-dihydro-2H-1-benzopyran-7-yl]oxy}-3,4,5-trihydroxyoxane-2-carboxylic acid	464.095	465.102	1	3.3555	20.055	7.6901e-07	1.8841e-05	23.785	2.9009e-12	1.2696e-11	2.3045	0.038156	0.086921
3.36_464.0949n	HMDB0141186	M+H, M+Na, 2M+H, 2M+Na, M+H-H2O, M+H-2H2O	C21H20O12	38.7	3.7	-1.13688	6-{[6,7-dihydroxy-2-(4-hydroxyphenyl)-4-oxo-3,4-dihydro-2H-1-benzopyran-5-yl]oxy}-3,4,5-trihydroxyoxane-2-carboxylic acid	464.095	465.102	1	3.3555	20.055	7.6901e-07	1.8841e-05	23.785	2.9009e-12	1.2696e-11	2.3045	0.038156	0.086921
1.73_482.0695n	CHEBI:57417	M+H, M+NH4, M+Na, M+K, 2M+NH4	C17H17N5O10P-	37	0.912	-3.75846	2,3-dihydroxybenzoyl 5'-adenylate(1-)	482.069	483.077	1	1.73007	19.67	9.3706e-07	2.1398e-05	19.288	2.3498e-10	7.7675e-10	7.0233	1.8312e-06	4.3583e-05
1.73_482.0695n	HMDB0133388	M+H, M+NH4, M+Na, M+K, 2M+NH4	C20H18O14	37.6	1.84	-0.339585	6,7,8,11,12,13,21,22,23-nonahydroxy-2,17,20-trioxatetracyclo[17.3.1.0⁴,⁹.0¹⁰,¹⁵]tricosa-4,6,8,10,12,14-hexaene-3,16-dione	482.069	483.077	1	1.73007	19.67	9.3706e-07	2.1398e-05	19.288	2.3498e-10	7.7675e-10	7.0233	1.8312e-06	4.3583e-05
1.73_482.0695n	HMDB0136076	M+H, M+NH4, M+Na, M+K, 2M+NH4	C20H18O14	37.6	1.84	-0.339585	3,4,5,11,12,13,21,22,23-nonahydroxy-9,14,17-trioxatetracyclo[17.4.0.0²,⁷.0¹⁰,¹⁵]tricosa-1(23),2,4,6,19,21-hexaene-8,18-dione	482.069	483.077	1	1.73007	19.67	9.3706e-07	2.1398e-05	19.288	2.3498e-10	7.7675e-10	7.0233	1.8312e-06	4.3583e-05
1.73_482.0695n	HMDB0137009	M+H, M+NH4, M+Na, M+K, 2M+NH4	C20H18O14	37.6	1.84	-0.339585	3,4,5,11,14,20,21,22-octahydroxy-13-(hydroxymethyl)-9,12,16-trioxatetracyclo[16.4.0.0²,⁷.0¹⁰,¹⁵]docosa-1(22),2,4,6,18,20-hexaene-8,17-dione	482.069	483.077	1	1.73007	19.67	9.3706e-07	2.1398e-05	19.288	2.3498e-10	7.7675e-10	7.0233	1.8312e-06	4.3583e-05
2.67_372.1046n	HMDB0031756	M+H, M+Na, M+K, M+H-H2O, M+H-2H2O	C16H20O10	50.3	55.7	-2.90602	Veranisatin C	372.105	373.112	1	2.6713	4.8942	0.012285	0.035166	33.47	5.5878e-16	3.465e-15	10.803	1.125e-09	8.0323e-08
2.67_372.1046n	HMDB0041723	M+H, M+Na, M+K, M+H-H2O, M+H-2H2O	C16H20O10	47.3	40.7	-2.90602	Dihydroferulic acid 4-O-glucuronide	372.105	373.112	1	2.6713	4.8942	0.012285	0.035166	33.47	5.5878e-16	3.465e-15	10.803	1.125e-09	8.0323e-08
2.67_372.1046n	HMDB0127981	M+H, M+Na, M+K, M+H-H2O, M+H-2H2O	C16H20O10	47.3	40.7	-2.90602	6-[4-(2-carboxyethyl)-2-methoxyphenoxy]-3,4,5-trihydroxyoxane-2-carboxylic acid	372.105	373.112	1	2.6713	4.8942	0.012285	0.035166	33.47	5.5878e-16	3.465e-15	10.803	1.125e-09	8.0323e-08
2.67_372.1046n	HMDB0127982	M+H, M+Na, M+K, M+H-H2O, M+H-2H2O	C16H20O10	48	44.2	-2.90602	3,4,5-trihydroxy-6-{[3-(4-hydroxy-3-methoxyphenyl)propanoyl]oxy}oxane-2-carboxylic acid	372.105	373.112	1	2.6713	4.8942	0.012285	0.035166	33.47	5.5878e-16	3.465e-15	10.803	1.125e-09	8.0323e-08
2.67_372.1046n	HMDB0128015	M+H, M+Na, M+K, M+H-H2O, M+H-2H2O	C16H20O10	47.3	40.7	-2.90602	6-[3-(2-carboxyethyl)-5-methoxyphenoxy]-3,4,5-trihydroxyoxane-2-carboxylic acid	372.105	373.112	1	2.6713	4.8942	0.012285	0.035166	33.47	5.5878e-16	3.465e-15	10.803	1.125e-09	8.0323e-08
2.67_372.1046n	HMDB0128016	M+H, M+Na, M+K, M+H-H2O, M+H-2H2O	C16H20O10	48	44.2	-2.90602	3,4,5-trihydroxy-6-{[3-(3-hydroxy-5-methoxyphenyl)propanoyl]oxy}oxane-2-carboxylic acid	372.105	373.112	1	2.6713	4.8942	0.012285	0.035166	33.47	5.5878e-16	3.465e-15	10.803	1.125e-09	8.0323e-08
2.67_372.1046n	HMDB0133870	M+H, M+Na, M+K, M+H-H2O, M+H-2H2O	C16H20O10	47.3	40.7	-2.90602	6-[2-(1-carboxyethyl)-5-methoxyphenoxy]-3,4,5-trihydroxyoxane-2-carboxylic acid	372.105	373.112	1	2.6713	4.8942	0.012285	0.035166	33.47	5.5878e-16	3.465e-15	10.803	1.125e-09	8.0323e-08
2.67_372.1046n	HMDB0133871	M+H, M+Na, M+K, M+H-H2O, M+H-2H2O	C16H20O10	47.9	43.8	-2.90602	3,4,5-trihydroxy-6-{[2-(2-hydroxy-4-methoxyphenyl)propanoyl]oxy}oxane-2-carboxylic acid	372.105	373.112	1	2.6713	4.8942	0.012285	0.035166	33.47	5.5878e-16	3.465e-15	10.803	1.125e-09	8.0323e-08
3.18_524.1142n	HMDB0128783	M+H-H2O, M+Na, M+H, 2M+Na, M+H-2H2O	C23H24O14	38.6	6.43	-4.53493	6-{3,5-dihydroxy-2-[3-(4-hydroxy-3-methoxyphenyl)-2-oxopropanoyl]-6-methoxyphenoxy}-3,4,5-trihydroxyoxane-2-carboxylic acid	524.114	525.123	1	3.17698	6.6414	0.0031178	0.012367	6.7306	0.0003005	0.00046673	5.6617	3.0992e-05	0.00037417
3.18_524.1142n	HMDB0128784	M+H-H2O, M+Na, M+H, 2M+Na, M+H-2H2O	C23H24O14	38.6	6.43	-4.53493	6-{3,5-dihydroxy-4-[3-(4-hydroxy-3-methoxyphenyl)-2-oxopropanoyl]-2-methoxyphenoxy}-3,4,5-trihydroxyoxane-2-carboxylic acid	524.114	525.123	1	3.17698	6.6414	0.0031178	0.012367	6.7306	0.0003005	0.00046673	5.6617	3.0992e-05	0.00037417
3.18_524.1142n	HMDB0128785	M+H-H2O, M+Na, M+H, 2M+Na, M+H-2H2O	C23H24O14	38.3	4.56	-4.53493	6-{3,5-dihydroxy-2-[3-(4-hydroxy-3-methoxyphenyl)-2-oxopropanoyl]-4-methoxyphenoxy}-3,4,5-trihydroxyoxane-2-carboxylic acid	524.114	525.123	1	3.17698	6.6414	0.0031178	0.012367	6.7306	0.0003005	0.00046673	5.6617	3.0992e-05	0.00037417
3.18_524.1142n	HMDB0128786	M+H-H2O, M+Na, M+H, 2M+Na, M+H-2H2O	C23H24O14	39.3	9.83	-4.53493	6-{4-[2,3-dioxo-3-(2,4,6-trihydroxy-3-methoxyphenyl)propyl]-2-methoxyphenoxy}-3,4,5-trihydroxyoxane-2-carboxylic acid	524.114	525.123	1	3.17698	6.6414	0.0031178	0.012367	6.7306	0.0003005	0.00046673	5.6617	3.0992e-05	0.00037417
3.18_524.1142n	HMDB0128849	M+H-H2O, M+Na, M+H, 2M+Na, M+H-2H2O	C23H24O14	39.3	9.83	-4.53493	6-{3-[2,3-dioxo-3-(2,4,6-trihydroxy-3-methoxyphenyl)propyl]-5-methoxyphenoxy}-3,4,5-trihydroxyoxane-2-carboxylic acid	524.114	525.123	1	3.17698	6.6414	0.0031178	0.012367	6.7306	0.0003005	0.00046673	5.6617	3.0992e-05	0.00037417
3.18_524.1142n	HMDB0128850	M+H-H2O, M+Na, M+H, 2M+Na, M+H-2H2O	C23H24O14	38.6	6.43	-4.53493	6-{3,5-dihydroxy-2-[3-(3-hydroxy-5-methoxyphenyl)-2-oxopropanoyl]-6-methoxyphenoxy}-3,4,5-trihydroxyoxane-2-carboxylic acid	524.114	525.123	1	3.17698	6.6414	0.0031178	0.012367	6.7306	0.0003005	0.00046673	5.6617	3.0992e-05	0.00037417
3.18_524.1142n	HMDB0128851	M+H-H2O, M+Na, M+H, 2M+Na, M+H-2H2O	C23H24O14	38.6	6.43	-4.53493	6-{3,5-dihydroxy-4-[3-(3-hydroxy-5-methoxyphenyl)-2-oxopropanoyl]-2-methoxyphenoxy}-3,4,5-trihydroxyoxane-2-carboxylic acid	524.114	525.123	1	3.17698	6.6414	0.0031178	0.012367	6.7306	0.0003005	0.00046673	5.6617	3.0992e-05	0.00037417
3.18_524.1142n	HMDB0128852	M+H-H2O, M+Na, M+H, 2M+Na, M+H-2H2O	C23H24O14	38.3	4.56	-4.53493	6-{3,5-dihydroxy-2-[3-(3-hydroxy-5-methoxyphenyl)-2-oxopropanoyl]-4-methoxyphenoxy}-3,4,5-trihydroxyoxane-2-carboxylic acid	524.114	525.123	1	3.17698	6.6414	0.0031178	0.012367	6.7306	0.0003005	0.00046673	5.6617	3.0992e-05	0.00037417
3.57_522.1018n	HMDB0035462	M+H, M+K, M+2Na-H, M+Na, 2M+Na	C23H22O14	48.3	50.4	1.59902	Myricetin 3-(6-acetylgalactoside)	522.102	523.109	1	3.56903	6.2185	0.0043098	0.016225	29.445	1.7032e-14	9.608e-14	2.436	0.029136	0.071134
3.57_522.1018n	HMDB0037457	M+H, M+K, M+2Na-H, M+Na, 2M+Na	C23H22O14	40.9	13.4	1.59902	Spinatoside	522.102	523.109	1	3.56903	6.2185	0.0043098	0.016225	29.445	1.7032e-14	9.608e-14	2.436	0.029136	0.071134
3.57_522.1018n	HMDB0038262	M+H, M+K, M+2Na-H, M+Na, 2M+Na	C23H22O14	40	8.77	1.59902	3,4',5,6-Tetrahydroxy-3',7-dimethoxyflavone 3-glucuronide	522.102	523.109	1	3.56903	6.2185	0.0043098	0.016225	29.445	1.7032e-14	9.608e-14	2.436	0.029136	0.071134
3.57_522.1018n	HMDB0038263	M+H, M+K, M+2Na-H, M+Na, 2M+Na	C23H22O14	40	8.77	1.59902	3,3',5,6-Tetrahydroxy-4',7-dimethoxyflavone 3-glucuronide	522.102	523.109	1	3.56903	6.2185	0.0043098	0.016225	29.445	1.7032e-14	9.608e-14	2.436	0.029136	0.071134
3.57_522.1018n	HMDB0126047	M+H, M+K, M+2Na-H, M+Na, 2M+Na	C23H22O14	40	8.91	1.59902	3,4,5-trihydroxy-6-({5-hydroxy-11-methoxy-16,18-dioxo-6,8,19-trioxapentacyclo[10.7.0.0²,⁹.0³,⁷.0¹³,¹⁷]nonadeca-1(12),2(9),10,13(17)-tetraen-4-yl}oxy)oxane-2-carboxylic acid	522.102	523.109	1	3.56903	6.2185	0.0043098	0.016225	29.445	1.7032e-14	9.608e-14	2.436	0.029136	0.071134
3.57_522.1018n	HMDB0126049	M+H, M+K, M+2Na-H, M+Na, 2M+Na	C23H22O14	47.4	46	1.59902	3,4,5-trihydroxy-6-({5-hydroxy-11-methoxy-16,18-dioxo-6,8,19-trioxapentacyclo[10.7.0.0²,⁹.0³,⁷.0¹³,¹⁷]nonadeca-1(12),2(9),10,13(17)-tetraen-14-yl}oxy)oxane-2-carboxylic acid	522.102	523.109	1	3.56903	6.2185	0.0043098	0.016225	29.445	1.7032e-14	9.608e-14	2.436	0.029136	0.071134
3.63_298.0701n	CHEBI:12886	M+H-H2O, M+H, M+2Na-H, 2M+H, M+H-2H2O	C9H17NO8P-	40.2	6.02	3.03189	(R)-4'-phosphopantothenate(1-)	298.07	281.067	1	3.6333	14.449	1.6783e-05	0.00022548	11.406	1.1423e-06	2.3709e-06	4.3732	0.0004786	0.0033978
3.63_298.0701n	CHEBI:27441	M+H-H2O, M+H, M+2Na-H, 2M+H, M+H-2H2O	C13H14O8	39.6	6.97	4.07438	D-prephenyl lactate	298.07	281.067	1	3.6333	14.449	1.6783e-05	0.00022548	11.406	1.1423e-06	2.3709e-06	4.3732	0.0004786	0.0033978
3.63_298.0701n	HMDB0010324	M+H-H2O, M+H, M+2Na-H, 2M+H, M+H-2H2O	C13H14O8	40.6	11.9	4.07438	Benzoyl glucuronide (Benzoic acid)	298.07	281.067	1	3.6333	14.449	1.6783e-05	0.00022548	11.406	1.1423e-06	2.3709e-06	4.3732	0.0004786	0.0033978
3.63_298.0701n	HMDB0125176	M+H-H2O, M+H, M+2Na-H, 2M+H, M+H-2H2O	C13H14O8	40.6	11.9	4.07438	6-(benzoyloxy)-3,4,5-trihydroxyoxane-2-carboxylic acid	298.07	281.067	1	3.6333	14.449	1.6783e-05	0.00022548	11.406	1.1423e-06	2.3709e-06	4.3732	0.0004786	0.0033978
3.52_566.3224n	HMDB0041367	2M+H, 2M+K, 2M+Na, 2M+NH4, M+H-2H2O	C34H46O7	36.6	0	-3.51121	25-Cinnamoyl-vulgaroside	566.322	1150.68	1	3.51905	6.2617	0.0041686	0.015784	166.01	1.3537e-43	1.9669e-42	0.57924	0.74631	0.78875
3.38_478.0717n	CHEBI:1890	M+H-2H2O, M+Na, M+H, 2M+ACN+H, M+H-H2O	C17H22N2O10S2	37.9	0.275	0.325022	4-methoxyglucobrassicin	478.072	479.082	1	3.37622	4.3571	0.019077	0.048853	24.068	2.2197e-12	9.8702e-12	0.47865	0.82321	0.85008
3.38_478.0717n	CHEBI:27506	M+H-2H2O, M+Na, M+H, 2M+ACN+H, M+H-H2O	C17H22N2O10S2	37.9	0.275	0.325022	neoglucobrassicin	478.072	479.082	1	3.37622	4.3571	0.019077	0.048853	24.068	2.2197e-12	9.8702e-12	0.47865	0.82321	0.85008
3.38_478.0717n	HMDB0038384	M+H-2H2O, M+Na, M+H, 2M+ACN+H, M+H-H2O	C17H22N2O10S2	37.9	0.275	0.325022	Neoglucobrassicin	478.072	479.082	1	3.37622	4.3571	0.019077	0.048853	24.068	2.2197e-12	9.8702e-12	0.47865	0.82321	0.85008
2.66_210.0536n	CHEBI:131735	M+H-H2O, M+K, M+Na, M+H-2H2O	C10H10O5	42.7	23.9	3.79997	4-[(2-hydroxyethoxy)carbonyl]benzoic acid	210.054	193.05	1	2.66417	9.6941	0.0003455	0.0023526	23.33	4.463e-12	1.8968e-11	11.585	2.6543e-10	2.2872e-08
2.66_210.0536n	CHEBI:134393	M+H-H2O, M+K, M+Na, M+H-2H2O	C11H6N4O	39.4	7.36	-2.56705	3-amino-9-oxo-9H-imidazo[1,2-a]indole-2-carbonitrile	210.054	193.05	1	2.66417	9.6941	0.0003455	0.0023526	23.33	4.463e-12	1.8968e-11	11.585	2.6543e-10	2.2872e-08
2.66_210.0536n	CHEBI:137424	M+H-H2O, M+K, M+Na, M+H-2H2O	C10H10O5-2	41	15	3.79997	prohexadione(2-)	210.054	193.05	1	2.66417	9.6941	0.0003455	0.0023526	23.33	4.463e-12	1.8968e-11	11.585	2.6543e-10	2.2872e-08
2.66_210.0536n	CHEBI:142914	M+H-H2O, M+K, M+Na, M+H-2H2O	C10H10O5	42.6	23.1	3.79997	vanilloylacetic acid	210.054	193.05	1	2.66417	9.6941	0.0003455	0.0023526	23.33	4.463e-12	1.8968e-11	11.585	2.6543e-10	2.2872e-08
2.66_210.0536n	CHEBI:20582	M+H-H2O, M+K, M+Na, M+H-2H2O	C10H10O5	42.5	22.8	3.79997	5-hydroxyferulic acid	210.054	193.05	1	2.66417	9.6941	0.0003455	0.0023526	23.33	4.463e-12	1.8968e-11	11.585	2.6543e-10	2.2872e-08
2.66_210.0536n	CHEBI:78688	M+H-H2O, M+K, M+Na, M+H-2H2O	C10H10O5	40.3	11.7	3.79997	2,4-diacetylphloroglucinol	210.054	193.05	1	2.66417	9.6941	0.0003455	0.0023526	23.33	4.463e-12	1.8968e-11	11.585	2.6543e-10	2.2872e-08
2.66_210.0536n	HMDB0011714	M+H-H2O, M+K, M+Na, M+H-2H2O	C10H10O5	42.2	21.3	3.79997	Vanilpyruvic acid	210.054	193.05	1	2.66417	9.6941	0.0003455	0.0023526	23.33	4.463e-12	1.8968e-11	11.585	2.6543e-10	2.2872e-08
2.66_210.0536n	HMDB0035484	M+H-H2O, M+K, M+Na, M+H-2H2O	C10H10O5	42.5	22.8	3.79997	3-(3,4-Dihydroxy-5-methoxy)-2-propenoic acid	210.054	193.05	1	2.66417	9.6941	0.0003455	0.0023526	23.33	4.463e-12	1.8968e-11	11.585	2.6543e-10	2.2872e-08
2.66_210.0536n	HMDB0125514	M+H-H2O, M+K, M+Na, M+H-2H2O	C10H10O5	42.6	23.3	3.79997	(2E)-3-(2,4-dihydroxy-5-methoxyphenyl)prop-2-enoic acid	210.054	193.05	1	2.66417	9.6941	0.0003455	0.0023526	23.33	4.463e-12	1.8968e-11	11.585	2.6543e-10	2.2872e-08
2.66_210.0536n	HMDB0125515	M+H-H2O, M+K, M+Na, M+H-2H2O	C10H10O5	42.5	22.8	3.79997	(2E)-3-(2,4-dihydroxy-3-methoxyphenyl)prop-2-enoic acid	210.054	193.05	1	2.66417	9.6941	0.0003455	0.0023526	23.33	4.463e-12	1.8968e-11	11.585	2.6543e-10	2.2872e-08
2.66_210.0536n	HMDB0125516	M+H-H2O, M+K, M+Na, M+H-2H2O	C10H10O5	42.7	23.6	3.79997	3-(4-hydroxy-3-methoxyphenyl)oxirane-2-carboxylic acid	210.054	193.05	1	2.66417	9.6941	0.0003455	0.0023526	23.33	4.463e-12	1.8968e-11	11.585	2.6543e-10	2.2872e-08
2.66_210.0536n	HMDB0127490	M+H-H2O, M+K, M+Na, M+H-2H2O	C10H10O5	42.5	22.8	3.79997	3-(3,4-dihydroxy-5-methoxyphenyl)prop-2-enoic acid	210.054	193.05	1	2.66417	9.6941	0.0003455	0.0023526	23.33	4.463e-12	1.8968e-11	11.585	2.6543e-10	2.2872e-08
2.66_210.0536n	HMDB0127946	M+H-H2O, M+K, M+Na, M+H-2H2O	C10H10O5	42.6	23.3	3.79997	3-(2,4-dihydroxy-5-methoxyphenyl)prop-2-enoic acid	210.054	193.05	1	2.66417	9.6941	0.0003455	0.0023526	23.33	4.463e-12	1.8968e-11	11.585	2.6543e-10	2.2872e-08
2.66_210.0536n	HMDB0127947	M+H-H2O, M+K, M+Na, M+H-2H2O	C10H10O5	42.5	22.8	3.79997	3-(2,4-dihydroxy-3-methoxyphenyl)prop-2-enoic acid	210.054	193.05	1	2.66417	9.6941	0.0003455	0.0023526	23.33	4.463e-12	1.8968e-11	11.585	2.6543e-10	2.2872e-08
2.66_210.0536n	HMDB0132221	M+H-H2O, M+K, M+Na, M+H-2H2O	C10H10O5	42.3	21.9	3.79997	3-(2,3-dihydroxy-4-methoxyphenyl)prop-2-enoic acid	210.054	193.05	1	2.66417	9.6941	0.0003455	0.0023526	23.33	4.463e-12	1.8968e-11	11.585	2.6543e-10	2.2872e-08
2.66_210.0536n	HMDB0132228	M+H-H2O, M+K, M+Na, M+H-2H2O	C10H10O5	42.6	23.3	3.79997	3-(2,5-dihydroxy-4-methoxyphenyl)prop-2-enoic acid	210.054	193.05	1	2.66417	9.6941	0.0003455	0.0023526	23.33	4.463e-12	1.8968e-11	11.585	2.6543e-10	2.2872e-08
2.66_210.0536n	HMDB0140909	M+H-H2O, M+K, M+Na, M+H-2H2O	C10H10O5	42.7	23.6	3.79997	3-(3-hydroxy-4-methoxyphenyl)oxirane-2-carboxylic acid	210.054	193.05	1	2.66417	9.6941	0.0003455	0.0023526	23.33	4.463e-12	1.8968e-11	11.585	2.6543e-10	2.2872e-08
2.66_210.0536n	HMDB0141258	M+H-H2O, M+K, M+Na, M+H-2H2O	C10H10O5	42.7	23.7	3.79997	(2Z)-2-hydroxy-3-(4-hydroxy-3-methoxyphenyl)prop-2-enoic acid	210.054	193.05	1	2.66417	9.6941	0.0003455	0.0023526	23.33	4.463e-12	1.8968e-11	11.585	2.6543e-10	2.2872e-08
2.66_210.0536n	HMDB0141331	M+H-H2O, M+K, M+Na, M+H-2H2O	C10H10O5	42.5	22.8	3.79997	3-(3,5-dihydroxy-4-methoxyphenyl)prop-2-enoic acid	210.054	193.05	1	2.66417	9.6941	0.0003455	0.0023526	23.33	4.463e-12	1.8968e-11	11.585	2.6543e-10	2.2872e-08
2.66_210.0536n	HMDB0142176	M+H-H2O, M+K, M+Na, M+H-2H2O	C10H10O5	42.3	21.8	3.79997	2-[(2-hydroxyphenyl)methyl]propanedioic acid	210.054	193.05	1	2.66417	9.6941	0.0003455	0.0023526	23.33	4.463e-12	1.8968e-11	11.585	2.6543e-10	2.2872e-08
2.66_210.0536n	HMDB0142177	M+H-H2O, M+K, M+Na, M+H-2H2O	C10H10O5	42.4	22.1	3.79997	2-[hydroxy(phenyl)methyl]propanedioic acid	210.054	193.05	1	2.66417	9.6941	0.0003455	0.0023526	23.33	4.463e-12	1.8968e-11	11.585	2.6543e-10	2.2872e-08
2.66_210.0536n	HMDB0142178	M+H-H2O, M+K, M+Na, M+H-2H2O	C10H10O5	42.3	21.8	3.79997	2-[(4-hydroxyphenyl)methyl]propanedioic acid	210.054	193.05	1	2.66417	9.6941	0.0003455	0.0023526	23.33	4.463e-12	1.8968e-11	11.585	2.6543e-10	2.2872e-08
2.66_210.0536n	HMDB0142180	M+H-H2O, M+K, M+Na, M+H-2H2O	C10H10O5	40.9	14.5	3.79997	2-benzyl-2-hydroxypropanedioic acid	210.054	193.05	1	2.66417	9.6941	0.0003455	0.0023526	23.33	4.463e-12	1.8968e-11	11.585	2.6543e-10	2.2872e-08
2.66_210.0536n	HMDB0142181	M+H-H2O, M+K, M+Na, M+H-2H2O	C10H10O5	42.3	21.8	3.79997	2-[(3-hydroxyphenyl)methyl]propanedioic acid	210.054	193.05	1	2.66417	9.6941	0.0003455	0.0023526	23.33	4.463e-12	1.8968e-11	11.585	2.6543e-10	2.2872e-08
2.93_354.0935n	CHEBI:136555	M+H, M+Na, M+H-H2O, M+H-2H2O	C16H18O9	48.6	49.2	-4.4707	1-O-caffeoylquinic acid	354.093	355.101	1	2.93488	5.0334	0.010977	0.032655	21.597	2.3699e-11	9.1535e-11	8.9691	3.7269e-08	1.8148e-06
2.93_354.0935n	CHEBI:16065	M+H, M+Na, M+H-H2O, M+H-2H2O	C16H18O9	55.6	84.1	-4.4707	scopolin	354.093	355.101	1	2.93488	5.0334	0.010977	0.032655	21.597	2.3699e-11	9.1535e-11	8.9691	3.7269e-08	1.8148e-06
2.93_354.0935n	CHEBI:16112	M+H, M+Na, M+H-H2O, M+H-2H2O	C16H18O9	55.6	84.2	-4.4707	chlorogenic acid	354.093	355.101	1	2.93488	5.0334	0.010977	0.032655	21.597	2.3699e-11	9.1535e-11	8.9691	3.7269e-08	1.8148e-06
2.93_354.0935n	CHEBI:16384	M+H, M+Na, M+H-H2O, M+H-2H2O	C16H18O9	55.6	84.2	-4.4707	trans-5-O-caffeoyl-D-quinic acid	354.093	355.101	1	2.93488	5.0334	0.010977	0.032655	21.597	2.3699e-11	9.1535e-11	8.9691	3.7269e-08	1.8148e-06
2.93_354.0935n	CHEBI:75489	M+H, M+Na, M+H-H2O, M+H-2H2O	C16H18O9	55.6	84	-4.4707	5-O-cis-caffeoylquinic acid	354.093	355.101	1	2.93488	5.0334	0.010977	0.032655	21.597	2.3699e-11	9.1535e-11	8.9691	3.7269e-08	1.8148e-06
2.93_354.0935n	CHEBI:75491	M+H, M+Na, M+H-H2O, M+H-2H2O	C16H18O9	55.4	83.3	-4.4707	4-O-trans-caffeoylquinic acid	354.093	355.101	1	2.93488	5.0334	0.010977	0.032655	21.597	2.3699e-11	9.1535e-11	8.9691	3.7269e-08	1.8148e-06
2.93_354.0935n	HMDB0002336	M+H, M+Na, M+H-H2O, M+H-2H2O	C16H18O9	54.2	77.3	-4.4707	Biflorin	354.093	355.101	1	2.93488	5.0334	0.010977	0.032655	21.597	2.3699e-11	9.1535e-11	8.9691	3.7269e-08	1.8148e-06
2.93_354.0935n	HMDB0003164	M+H, M+Na, M+H-H2O, M+H-2H2O	C16H18O9	55.6	84.2	-4.4707	Chlorogenic acid	354.093	355.101	1	2.93488	5.0334	0.010977	0.032655	21.597	2.3699e-11	9.1535e-11	8.9691	3.7269e-08	1.8148e-06
2.93_354.0935n	HMDB0029278	M+H, M+Na, M+H-H2O, M+H-2H2O	C16H18O9	55.6	84	-4.4707	Cis-5-Caffeoylquinic acid	354.093	355.101	1	2.93488	5.0334	0.010977	0.032655	21.597	2.3699e-11	9.1535e-11	8.9691	3.7269e-08	1.8148e-06
2.93_354.0935n	HMDB0030652	M+H, M+Na, M+H-H2O, M+H-2H2O	C16H18O9	48.6	49.2	-4.4707	1-O-Caffeoylquinic acid	354.093	355.101	1	2.93488	5.0334	0.010977	0.032655	21.597	2.3699e-11	9.1535e-11	8.9691	3.7269e-08	1.8148e-06
2.93_354.0935n	HMDB0030653	M+H, M+Na, M+H-H2O, M+H-2H2O	C16H18O9	55.4	83.3	-4.4707	Cryptochlorogenic acid	354.093	355.101	1	2.93488	5.0334	0.010977	0.032655	21.597	2.3699e-11	9.1535e-11	8.9691	3.7269e-08	1.8148e-06
2.93_354.0935n	HMDB0032849	M+H, M+Na, M+H-H2O, M+H-2H2O	C16H18O9	55.6	84	-4.4707	trans-Chlorogenic acid	354.093	355.101	1	2.93488	5.0334	0.010977	0.032655	21.597	2.3699e-11	9.1535e-11	8.9691	3.7269e-08	1.8148e-06
2.93_354.0935n	HMDB0040632	M+H, M+Na, M+H-H2O, M+H-2H2O	C16H18O9	55.4	83.1	-4.4707	Isobiflorin	354.093	355.101	1	2.93488	5.0334	0.010977	0.032655	21.597	2.3699e-11	9.1535e-11	8.9691	3.7269e-08	1.8148e-06
2.93_354.0935n	HMDB0040690	M+H, M+Na, M+H-H2O, M+H-2H2O	C16H18O9	55.6	84.2	-4.4707	5Z-Caffeoylquinic acid	354.093	355.101	1	2.93488	5.0334	0.010977	0.032655	21.597	2.3699e-11	9.1535e-11	8.9691	3.7269e-08	1.8148e-06
2.93_354.0935n	HMDB0127978	M+H, M+Na, M+H-H2O, M+H-2H2O	C16H18O9	55.3	82.5	-4.4707	3,4,5-trihydroxy-6-{[3-(3-methoxyphenyl)prop-2-enoyl]oxy}oxane-2-carboxylic acid	354.093	355.101	1	2.93488	5.0334	0.010977	0.032655	21.597	2.3699e-11	9.1535e-11	8.9691	3.7269e-08	1.8148e-06
2.93_354.0935n	HMDB0133309	M+H, M+Na, M+H-H2O, M+H-2H2O	C16H18O9	55.3	82.5	-4.4707	3,4,5-trihydroxy-6-{[(2E)-3-(3-methoxyphenyl)prop-2-enoyl]oxy}oxane-2-carboxylic acid	354.093	355.101	1	2.93488	5.0334	0.010977	0.032655	21.597	2.3699e-11	9.1535e-11	8.9691	3.7269e-08	1.8148e-06
2.93_354.0935n	HMDB0133659	M+H, M+Na, M+H-H2O, M+H-2H2O	C16H18O9	55.2	82.3	-4.4707	6-[(2Z)-2-carboxy-2-(phenylmethylidene)ethoxy]-3,4,5-trihydroxyoxane-2-carboxylic acid	354.093	355.101	1	2.93488	5.0334	0.010977	0.032655	21.597	2.3699e-11	9.1535e-11	8.9691	3.7269e-08	1.8148e-06
2.93_354.0935n	HMDB0133660	M+H, M+Na, M+H-H2O, M+H-2H2O	C16H18O9	55.3	82.5	-4.4707	3,4,5-trihydroxy-6-{[(2E)-2-(hydroxymethyl)-3-phenylprop-2-enoyl]oxy}oxane-2-carboxylic acid	354.093	355.101	1	2.93488	5.0334	0.010977	0.032655	21.597	2.3699e-11	9.1535e-11	8.9691	3.7269e-08	1.8148e-06
2.93_354.0935n	HMDB0133662	M+H, M+Na, M+H-H2O, M+H-2H2O	C16H18O9	55.3	82.5	-4.4707	6-{3-[(1E)-2-carboxy-2-methyleth-1-en-1-yl]phenoxy}-3,4,5-trihydroxyoxane-2-carboxylic acid	354.093	355.101	1	2.93488	5.0334	0.010977	0.032655	21.597	2.3699e-11	9.1535e-11	8.9691	3.7269e-08	1.8148e-06
2.93_354.0935n	HMDB0133663	M+H, M+Na, M+H-H2O, M+H-2H2O	C16H18O9	55.3	82.4	-4.4707	3,4,5-trihydroxy-6-{[(2E)-3-(3-hydroxyphenyl)-2-methylprop-2-enoyl]oxy}oxane-2-carboxylic acid	354.093	355.101	1	2.93488	5.0334	0.010977	0.032655	21.597	2.3699e-11	9.1535e-11	8.9691	3.7269e-08	1.8148e-06
2.93_354.0935n	HMDB0133665	M+H, M+Na, M+H-H2O, M+H-2H2O	C16H18O9	55.3	82.5	-4.4707	6-{4-[(1E)-2-carboxy-2-methyleth-1-en-1-yl]phenoxy}-3,4,5-trihydroxyoxane-2-carboxylic acid	354.093	355.101	1	2.93488	5.0334	0.010977	0.032655	21.597	2.3699e-11	9.1535e-11	8.9691	3.7269e-08	1.8148e-06
2.93_354.0935n	HMDB0133666	M+H, M+Na, M+H-H2O, M+H-2H2O	C16H18O9	55.3	82.4	-4.4707	3,4,5-trihydroxy-6-{[(2E)-3-(4-hydroxyphenyl)-2-methylprop-2-enoyl]oxy}oxane-2-carboxylic acid	354.093	355.101	1	2.93488	5.0334	0.010977	0.032655	21.597	2.3699e-11	9.1535e-11	8.9691	3.7269e-08	1.8148e-06
2.93_354.0935n	HMDB0133668	M+H, M+Na, M+H-H2O, M+H-2H2O	C16H18O9	55.3	82.5	-4.4707	3,4,5-trihydroxy-6-(2-methyl-3-phenyloxirane-2-carbonyloxy)oxane-2-carboxylic acid	354.093	355.101	1	2.93488	5.0334	0.010977	0.032655	21.597	2.3699e-11	9.1535e-11	8.9691	3.7269e-08	1.8148e-06
2.93_354.0935n	HMDB0133672	M+H, M+Na, M+H-H2O, M+H-2H2O	C16H18O9	55.3	82.4	-4.4707	3,4,5-trihydroxy-6-{[(2E)-3-(2-hydroxyphenyl)-2-methylprop-2-enoyl]oxy}oxane-2-carboxylic acid	354.093	355.101	1	2.93488	5.0334	0.010977	0.032655	21.597	2.3699e-11	9.1535e-11	8.9691	3.7269e-08	1.8148e-06
2.93_354.0935n	HMDB0135667	M+H, M+Na, M+H-H2O, M+H-2H2O	C16H18O9	55.3	82.4	-4.4707	3,4,5-trihydroxy-6-[5-methoxy-2-(3-oxoprop-1-en-1-yl)phenoxy]oxane-2-carboxylic acid	354.093	355.101	1	2.93488	5.0334	0.010977	0.032655	21.597	2.3699e-11	9.1535e-11	8.9691	3.7269e-08	1.8148e-06
2.93_354.0935n	HMDB0135670	M+H, M+Na, M+H-H2O, M+H-2H2O	C16H18O9	55.3	82.5	-4.4707	3,4,5-trihydroxy-6-{[3-(4-methoxyphenyl)prop-2-enoyl]oxy}oxane-2-carboxylic acid	354.093	355.101	1	2.93488	5.0334	0.010977	0.032655	21.597	2.3699e-11	9.1535e-11	8.9691	3.7269e-08	1.8148e-06
2.93_354.0935n	HMDB0135679	M+H, M+Na, M+H-H2O, M+H-2H2O	C16H18O9	55.4	83.1	-4.4707	3,4,5-trihydroxy-6-[2-hydroxy-4-(3-oxobut-1-en-1-yl)phenoxy]oxane-2-carboxylic acid	354.093	355.101	1	2.93488	5.0334	0.010977	0.032655	21.597	2.3699e-11	9.1535e-11	8.9691	3.7269e-08	1.8148e-06
2.93_354.0935n	HMDB0135680	M+H, M+Na, M+H-H2O, M+H-2H2O	C16H18O9	55.4	83.1	-4.4707	3,4,5-trihydroxy-6-[2-hydroxy-5-(3-oxobut-1-en-1-yl)phenoxy]oxane-2-carboxylic acid	354.093	355.101	1	2.93488	5.0334	0.010977	0.032655	21.597	2.3699e-11	9.1535e-11	8.9691	3.7269e-08	1.8148e-06
3.62_286.0467n	CHEBI:15864	M+H, M+Na, 2M+Na, M+H-H2O	C15H10O6	39.4	24.1	-3.47664	luteolin	286.047	287.054	1	3.61902	8.9053	0.00059691	0.0036118	0.78959	0.50187	0.51655	0.37077	0.89636	0.90872
3.62_286.0467n	CHEBI:18149	M+H, M+Na, 2M+Na, M+H-H2O	C15H10O6	39.1	22.6	-3.47664	aureusidin	286.047	287.054	1	3.61902	8.9053	0.00059691	0.0036118	0.78959	0.50187	0.51655	0.37077	0.89636	0.90872
3.62_286.0467n	CHEBI:28499	M+H, M+Na, 2M+Na, M+H-H2O	C15H10O6	40.8	31.2	-3.47664	kaempferol	286.047	287.054	1	3.61902	8.9053	0.00059691	0.0036118	0.78959	0.50187	0.51655	0.37077	0.89636	0.90872
3.62_286.0467n	CHEBI:42567	M+H, M+Na, 2M+Na, M+H-H2O	C15H10O6	40.6	30.6	-3.47664	fisetin	286.047	287.054	1	3.61902	8.9053	0.00059691	0.0036118	0.78959	0.50187	0.51655	0.37077	0.89636	0.90872
3.62_286.0467n	CHEBI:6059	M+H, M+Na, 2M+Na, M+H-H2O	C15H10O6	39.5	24.6	-3.47664	isoscutellarein	286.047	287.054	1	3.61902	8.9053	0.00059691	0.0036118	0.78959	0.50187	0.51655	0.37077	0.89636	0.90872
3.62_286.0467n	CHEBI:65453	M+H, M+Na, 2M+Na, M+H-H2O	C15H10O6	39	22.4	-3.47664	asphodelin A	286.047	287.054	1	3.61902	8.9053	0.00059691	0.0036118	0.78959	0.50187	0.51655	0.37077	0.89636	0.90872
3.62_286.0467n	CHEBI:6694	M+H, M+Na, 2M+Na, M+H-H2O	C15H10O6	39.1	22.6	-3.47664	maritimetin	286.047	287.054	1	3.61902	8.9053	0.00059691	0.0036118	0.78959	0.50187	0.51655	0.37077	0.89636	0.90872
3.62_286.0467n	CHEBI:68716	M+H, M+Na, 2M+Na, M+H-H2O	C15H10O6	38.9	22	-3.47664	2-hydroxyvertixanthone	286.047	287.054	1	3.61902	8.9053	0.00059691	0.0036118	0.78959	0.50187	0.51655	0.37077	0.89636	0.90872
3.62_286.0467n	CHEBI:69437	M+H, M+Na, 2M+Na, M+H-H2O	C15H10O6	39.1	22.7	-3.47664	orobol	286.047	287.054	1	3.61902	8.9053	0.00059691	0.0036118	0.78959	0.50187	0.51655	0.37077	0.89636	0.90872
3.62_286.0467n	CHEBI:70031	M+H, M+Na, 2M+Na, M+H-H2O	C15H10O6	39.1	22.7	-3.47664	2'-hydroxygenistein	286.047	287.054	1	3.61902	8.9053	0.00059691	0.0036118	0.78959	0.50187	0.51655	0.37077	0.89636	0.90872
3.62_286.0467n	CHEBI:75107	M+H, M+Na, 2M+Na, M+H-H2O	C15H10O6	40.8	31.2	-3.47664	datiscetin	286.047	287.054	1	3.61902	8.9053	0.00059691	0.0036118	0.78959	0.50187	0.51655	0.37077	0.89636	0.90872
3.62_286.0467n	CHEBI:9062	M+H, M+Na, 2M+Na, M+H-H2O	C15H10O6	39.5	24.6	-3.47664	scutellarein	286.047	287.054	1	3.61902	8.9053	0.00059691	0.0036118	0.78959	0.50187	0.51655	0.37077	0.89636	0.90872
3.62_286.0467n	HMDB0005800	M+H, M+Na, 2M+Na, M+H-H2O	C15H10O6	39.4	24.1	-3.47664	Luteolin	286.047	287.054	1	3.61902	8.9053	0.00059691	0.0036118	0.78959	0.50187	0.51655	0.37077	0.89636	0.90872
3.62_286.0467n	HMDB0005801	M+H, M+Na, 2M+Na, M+H-H2O	C15H10O6	40.8	31.2	-3.47664	Kaempferol	286.047	287.054	1	3.61902	8.9053	0.00059691	0.0036118	0.78959	0.50187	0.51655	0.37077	0.89636	0.90872
3.62_286.0467n	HMDB0029711	M+H, M+Na, 2M+Na, M+H-H2O	C15H10O6	39.1	22.6	-3.47664	Maritimetin	286.047	287.054	1	3.61902	8.9053	0.00059691	0.0036118	0.78959	0.50187	0.51655	0.37077	0.89636	0.90872
3.62_286.0467n	HMDB0030543	M+H, M+Na, 2M+Na, M+H-H2O	C15H10O6	39.4	24.1	-3.47664	Norartocarpetin	286.047	287.054	1	3.61902	8.9053	0.00059691	0.0036118	0.78959	0.50187	0.51655	0.37077	0.89636	0.90872
3.62_286.0467n	HMDB0034014	M+H, M+Na, 2M+Na, M+H-H2O	C15H10O6	39.1	22.7	-3.47664	2'-Hydroxygenistein	286.047	287.054	1	3.61902	8.9053	0.00059691	0.0036118	0.78959	0.50187	0.51655	0.37077	0.89636	0.90872
3.62_286.0467n	HMDB0034150	M+H, M+Na, 2M+Na, M+H-H2O	C15H10O6	39.1	22.6	-3.47664	Cernuine	286.047	287.054	1	3.61902	8.9053	0.00059691	0.0036118	0.78959	0.50187	0.51655	0.37077	0.89636	0.90872
3.62_286.0467n	HMDB0034444	M+H, M+Na, 2M+Na, M+H-H2O	C15H10O6	39	22.2	-3.47664	Citreorosein	286.047	287.054	1	3.61902	8.9053	0.00059691	0.0036118	0.78959	0.50187	0.51655	0.37077	0.89636	0.90872
3.62_286.0467n	HMDB0041658	M+H, M+Na, 2M+Na, M+H-H2O	C15H10O6	39.1	22.7	-3.47664	3'-Hydroxygenistein	286.047	287.054	1	3.61902	8.9053	0.00059691	0.0036118	0.78959	0.50187	0.51655	0.37077	0.89636	0.90872
3.62_286.0467n	HMDB0041688	M+H, M+Na, 2M+Na, M+H-H2O	C15H10O6	39.1	22.6	-3.47664	5,6,7,4'-Tetrahydroxyisoflavone	286.047	287.054	1	3.61902	8.9053	0.00059691	0.0036118	0.78959	0.50187	0.51655	0.37077	0.89636	0.90872
3.62_286.0467n	HMDB0041702	M+H, M+Na, 2M+Na, M+H-H2O	C15H10O6	39.1	22.7	-3.47664	7,8,3',4'-Tetrahydroxyisoflavone	286.047	287.054	1	3.61902	8.9053	0.00059691	0.0036118	0.78959	0.50187	0.51655	0.37077	0.89636	0.90872
3.62_286.0467n	HMDB0125209	M+H, M+Na, 2M+Na, M+H-H2O	C15H10O6	40.8	31.2	-3.47664	3,5,7-trihydroxy-2-(3-hydroxyphenyl)-4H-chromen-4-one	286.047	287.054	1	3.61902	8.9053	0.00059691	0.0036118	0.78959	0.50187	0.51655	0.37077	0.89636	0.90872
3.62_286.0467n	HMDB0125367	M+H, M+Na, 2M+Na, M+H-H2O	C15H10O6	40.5	30	-3.47664	3,5,6,7-tetrahydroxy-2-phenyl-4H-chromen-4-one	286.047	287.054	1	3.61902	8.9053	0.00059691	0.0036118	0.78959	0.50187	0.51655	0.37077	0.89636	0.90872
3.62_286.0467n	HMDB0126024	M+H, M+Na, 2M+Na, M+H-H2O	C15H10O6	39.5	24.6	-3.47664	5,6,7-trihydroxy-2-(3-hydroxyphenyl)-4H-chromen-4-one	286.047	287.054	1	3.61902	8.9053	0.00059691	0.0036118	0.78959	0.50187	0.51655	0.37077	0.89636	0.90872
3.62_286.0467n	HMDB0126034	M+H, M+Na, 2M+Na, M+H-H2O	C15H10O6	39.4	24.1	-3.47664	2-(3,5-dihydroxyphenyl)-5,7-dihydroxy-4H-chromen-4-one	286.047	287.054	1	3.61902	8.9053	0.00059691	0.0036118	0.78959	0.50187	0.51655	0.37077	0.89636	0.90872
3.62_286.0467n	HMDB0126621	M+H, M+Na, 2M+Na, M+H-H2O	C15H10O6	40.7	30.8	-3.47664	3,5-dihydroxy-2-[(2E)-3-(4-hydroxyphenyl)prop-2-enoyl]cyclohexa-2,5-diene-1,4-dione	286.047	287.054	1	3.61902	8.9053	0.00059691	0.0036118	0.78959	0.50187	0.51655	0.37077	0.89636	0.90872
3.62_286.0467n	HMDB0128587	M+H, M+Na, 2M+Na, M+H-H2O	C15H10O6	39.5	24.6	-3.47664	5,6,7-trihydroxy-2-(4-hydroxyphenyl)-4H-chromen-4-one	286.047	287.054	1	3.61902	8.9053	0.00059691	0.0036118	0.78959	0.50187	0.51655	0.37077	0.89636	0.90872
3.62_286.0467n	HMDB0129345	M+H, M+Na, 2M+Na, M+H-H2O	C15H10O6	39.1	22.6	-3.47664	5,6,7-trihydroxy-3-(3-hydroxyphenyl)-4H-chromen-4-one	286.047	287.054	1	3.61902	8.9053	0.00059691	0.0036118	0.78959	0.50187	0.51655	0.37077	0.89636	0.90872
3.62_286.0467n	HMDB0130166	M+H, M+Na, 2M+Na, M+H-H2O	C15H10O6	39.5	24.6	-3.47664	5,7,8-trihydroxy-2-(4-hydroxyphenyl)-4H-chromen-4-one	286.047	287.054	1	3.61902	8.9053	0.00059691	0.0036118	0.78959	0.50187	0.51655	0.37077	0.89636	0.90872
3.62_286.0467n	HMDB0130178	M+H, M+Na, 2M+Na, M+H-H2O	C15H10O6	39.1	23	-3.47664	5,6,7,8-tetrahydroxy-2-phenyl-4H-chromen-4-one	286.047	287.054	1	3.61902	8.9053	0.00059691	0.0036118	0.78959	0.50187	0.51655	0.37077	0.89636	0.90872
3.62_286.0467n	HMDB0132872	M+H, M+Na, 2M+Na, M+H-H2O	C15H10O6	39.1	22.6	-3.47664	6,7,8-trihydroxy-3-(4-hydroxyphenyl)-4H-chromen-4-one	286.047	287.054	1	3.61902	8.9053	0.00059691	0.0036118	0.78959	0.50187	0.51655	0.37077	0.89636	0.90872
3.62_286.0467n	HMDB0133315	M+H, M+Na, 2M+Na, M+H-H2O	C15H10O6	39.4	24.1	-3.47664	2-(3,4-dihydroxyphenyl)-6,7-dihydroxy-4H-chromen-4-one	286.047	287.054	1	3.61902	8.9053	0.00059691	0.0036118	0.78959	0.50187	0.51655	0.37077	0.89636	0.90872
3.62_286.0467n	HMDB0133317	M+H, M+Na, 2M+Na, M+H-H2O	C15H10O6	39.3	23.8	-3.47664	7-hydroxy-2-(2,3,4-trihydroxyphenyl)-4H-chromen-4-one	286.047	287.054	1	3.61902	8.9053	0.00059691	0.0036118	0.78959	0.50187	0.51655	0.37077	0.89636	0.90872
3.62_286.0467n	HMDB0133318	M+H, M+Na, 2M+Na, M+H-H2O	C15H10O6	39.3	23.8	-3.47664	7-hydroxy-2-(2,4,5-trihydroxyphenyl)-4H-chromen-4-one	286.047	287.054	1	3.61902	8.9053	0.00059691	0.0036118	0.78959	0.50187	0.51655	0.37077	0.89636	0.90872
3.62_286.0467n	HMDB0133988	M+H, M+Na, 2M+Na, M+H-H2O	C15H10O6	39.1	22.7	-3.47664	3-(3,4-dihydroxyphenyl)-6,7-dihydroxy-4H-chromen-4-one	286.047	287.054	1	3.61902	8.9053	0.00059691	0.0036118	0.78959	0.50187	0.51655	0.37077	0.89636	0.90872
3.62_286.0467n	HMDB0134010	M+H, M+Na, 2M+Na, M+H-H2O	C15H10O6	39.1	22.7	-3.47664	3-(2,4-dihydroxyphenyl)-6,7-dihydroxy-4H-chromen-4-one	286.047	287.054	1	3.61902	8.9053	0.00059691	0.0036118	0.78959	0.50187	0.51655	0.37077	0.89636	0.90872
3.62_286.0467n	HMDB0134014	M+H, M+Na, 2M+Na, M+H-H2O	C15H10O6	39	22.4	-3.47664	7-hydroxy-3-(2,3,4-trihydroxyphenyl)-4H-chromen-4-one	286.047	287.054	1	3.61902	8.9053	0.00059691	0.0036118	0.78959	0.50187	0.51655	0.37077	0.89636	0.90872
3.62_286.0467n	HMDB0134018	M+H, M+Na, 2M+Na, M+H-H2O	C15H10O6	39	22.4	-3.47664	7-hydroxy-3-(2,4,5-trihydroxyphenyl)-4H-chromen-4-one	286.047	287.054	1	3.61902	8.9053	0.00059691	0.0036118	0.78959	0.50187	0.51655	0.37077	0.89636	0.90872
3.62_286.0467n	HMDB0134022	M+H, M+Na, 2M+Na, M+H-H2O	C15H10O6	39.1	22.7	-3.47664	3-(2,4-dihydroxyphenyl)-7,8-dihydroxy-4H-chromen-4-one	286.047	287.054	1	3.61902	8.9053	0.00059691	0.0036118	0.78959	0.50187	0.51655	0.37077	0.89636	0.90872
3.62_286.0467n	HMDB0140457	M+H, M+Na, 2M+Na, M+H-H2O	C15H10O6	39.3	23.8	-3.47664	7-hydroxy-2-(3,4,5-trihydroxyphenyl)-4H-chromen-4-one	286.047	287.054	1	3.61902	8.9053	0.00059691	0.0036118	0.78959	0.50187	0.51655	0.37077	0.89636	0.90872
3.62_286.0467n	HMDB0140464	M+H, M+Na, 2M+Na, M+H-H2O	C15H10O6	39.3	23.8	-3.47664	6-hydroxy-2-(3,4,5-trihydroxyphenyl)-4H-chromen-4-one	286.047	287.054	1	3.61902	8.9053	0.00059691	0.0036118	0.78959	0.50187	0.51655	0.37077	0.89636	0.90872
3.62_286.0467n	HMDB0140477	M+H, M+Na, 2M+Na, M+H-H2O	C15H10O6	39.3	23.8	-3.47664	5-hydroxy-2-(3,4,5-trihydroxyphenyl)-4H-chromen-4-one	286.047	287.054	1	3.61902	8.9053	0.00059691	0.0036118	0.78959	0.50187	0.51655	0.37077	0.89636	0.90872
3.78_208.9801n	CHEBI:33301	2M+H, 2M+Na, 2M+K, M+ACN+Na	Bi	38.5	0	-1.29342	bismuth atom	208.98	418.968	1	3.78257	11.385	0.00011201	0.00098511	19.01	3.1142e-10	1.0094e-09	1.7275	0.11982	0.20594
3.78_208.9801n	CHEBI:85545	2M+H, 2M+Na, 2M+K, M+ACN+Na	Bi+3	38.5	0	-1.29342	bismuth(3+)	208.98	418.968	1	3.78257	11.385	0.00011201	0.00098511	19.01	3.1142e-10	1.0094e-09	1.7275	0.11982	0.20594
3.78_208.9801n	HMDB0002196	2M+H, 2M+Na, 2M+K, M+ACN+Na	Bi+3	38.5	0	-1.29342	Bismuth	208.98	418.968	1	3.78257	11.385	0.00011201	0.00098511	19.01	3.1142e-10	1.0094e-09	1.7275	0.11982	0.20594
3.81_416.1113n	CHEBI:3688	M+H, M+Na, M+H-H2O, M+H-2H2O	C21H20O9	52	64.9	1.32886	chrysophanol 8-O-beta-D-glucoside	416.111	417.119	1	3.81113	5.2293	0.0093775	0.029342	19.312	2.2939e-10	7.6127e-10	3.6045	0.0024787	0.011643
3.81_416.1113n	CHEBI:42202	M+H, M+Na, M+H-H2O, M+H-2H2O	C21H20O9	52	64.7	1.32886	daidzein 7-O-beta-D-glucoside	416.111	417.119	1	3.81113	5.2293	0.0093775	0.029342	19.312	2.2939e-10	7.6127e-10	3.6045	0.0024787	0.011643
3.81_416.1113n	CHEBI:66186	M+H, M+Na, M+H-H2O, M+H-2H2O	C21H20O9	47.6	42.8	1.32886	talosin A	416.111	417.119	1	3.81113	5.2293	0.0093775	0.029342	19.312	2.2939e-10	7.6127e-10	3.6045	0.0024787	0.011643
3.81_416.1113n	CHEBI:69469	M+H, M+Na, M+H-H2O, M+H-2H2O	C21H20O9	46.7	38.5	1.32886	purpurquinone A	416.111	417.119	1	3.81113	5.2293	0.0093775	0.029342	19.312	2.2939e-10	7.6127e-10	3.6045	0.0024787	0.011643
3.81_416.1113n	CHEBI:8633	M+H, M+Na, M+H-H2O, M+H-2H2O	C21H20O9	52	64.7	1.32886	puerarin	416.111	417.119	1	3.81113	5.2293	0.0093775	0.029342	19.312	2.2939e-10	7.6127e-10	3.6045	0.0024787	0.011643
3.81_416.1113n	CHEBI:9763	M+H, M+Na, M+H-H2O, M+H-2H2O	C20H15F3N4O3	42.9	23.5	3.98969	trovafloxacin	416.111	417.119	1	3.81113	5.2293	0.0093775	0.029342	19.312	2.2939e-10	7.6127e-10	3.6045	0.0024787	0.011643
3.81_416.1113n	HMDB0014823	M+H, M+Na, M+H-H2O, M+H-2H2O	C20H15F3N4O3	42.9	23.5	3.98969	Trovafloxacin	416.111	417.119	1	3.81113	5.2293	0.0093775	0.029342	19.312	2.2939e-10	7.6127e-10	3.6045	0.0024787	0.011643
3.81_416.1113n	HMDB0030671	M+H, M+Na, M+H-H2O, M+H-2H2O	C21H20O9	52	64.9	1.32886	Pulmatin	416.111	417.119	1	3.81113	5.2293	0.0093775	0.029342	19.312	2.2939e-10	7.6127e-10	3.6045	0.0024787	0.011643
3.81_416.1113n	HMDB0033162	M+H, M+Na, M+H-H2O, M+H-2H2O	C21H20O9	52	64.9	1.32886	(Z)-4',6-Dihydroxyaurone 6-glucoside	416.111	417.119	1	3.81113	5.2293	0.0093775	0.029342	19.312	2.2939e-10	7.6127e-10	3.6045	0.0024787	0.011643
3.81_416.1113n	HMDB0033651	M+H, M+Na, M+H-H2O, M+H-2H2O	C21H20O9	47.5	42.5	1.32886	Genistein 4'-rhamnoside	416.111	417.119	1	3.81113	5.2293	0.0093775	0.029342	19.312	2.2939e-10	7.6127e-10	3.6045	0.0024787	0.011643
3.81_416.1113n	HMDB0033991	M+H, M+Na, M+H-H2O, M+H-2H2O	C21H20O9	52	64.7	1.32886	Daidzin	416.111	417.119	1	3.81113	5.2293	0.0093775	0.029342	19.312	2.2939e-10	7.6127e-10	3.6045	0.0024787	0.011643
3.81_416.1113n	HMDB0036408	M+H, M+Na, M+H-H2O, M+H-2H2O	C21H20O9	47.5	42.5	1.32886	Franguloside	416.111	417.119	1	3.81113	5.2293	0.0093775	0.029342	19.312	2.2939e-10	7.6127e-10	3.6045	0.0024787	0.011643
3.81_416.1113n	HMDB0036618	M+H, M+Na, M+H-H2O, M+H-2H2O	C21H20O9	52.9	69.2	1.32886	Toringin	416.111	417.119	1	3.81113	5.2293	0.0093775	0.029342	19.312	2.2939e-10	7.6127e-10	3.6045	0.0024787	0.011643
3.81_416.1113n	HMDB0039098	M+H, M+Na, M+H-H2O, M+H-2H2O	C21H20O9	52	64.9	1.32886	Chrysophanein	416.111	417.119	1	3.81113	5.2293	0.0093775	0.029342	19.312	2.2939e-10	7.6127e-10	3.6045	0.0024787	0.011643
3.81_416.1113n	HMDB0127107	M+H, M+Na, M+H-H2O, M+H-2H2O	C21H20O9	52.9	69.2	1.32886	5,7-dihydroxy-2-phenyl-6-[3,4,5-trihydroxy-6-(hydroxymethyl)oxan-2-yl]-4H-chromen-4-one	416.111	417.119	1	3.81113	5.2293	0.0093775	0.029342	19.312	2.2939e-10	7.6127e-10	3.6045	0.0024787	0.011643
3.81_416.1113n	HMDB0127131	M+H, M+Na, M+H-H2O, M+H-2H2O	C21H20O9	52.9	69.2	1.32886	5,7-dihydroxy-2-phenyl-8-[3,4,5-trihydroxy-6-(hydroxymethyl)oxan-2-yl]-4H-chromen-4-one	416.111	417.119	1	3.81113	5.2293	0.0093775	0.029342	19.312	2.2939e-10	7.6127e-10	3.6045	0.0024787	0.011643
3.81_416.1113n	HMDB0127222	M+H, M+Na, M+H-H2O, M+H-2H2O	C21H20O9	50.4	57.1	1.32886	5-hydroxy-2-(4-hydroxyphenyl)-7-methoxy-8-(3,4,5-trihydroxyoxan-2-yl)-4H-chromen-4-one	416.111	417.119	1	3.81113	5.2293	0.0093775	0.029342	19.312	2.2939e-10	7.6127e-10	3.6045	0.0024787	0.011643
3.81_416.1113n	HMDB0127229	M+H, M+Na, M+H-H2O, M+H-2H2O	C21H20O9	50.4	57.1	1.32886	5,6-dihydroxy-7-methoxy-2-phenyl-8-(3,4,5-trihydroxyoxan-2-yl)-4H-chromen-4-one	416.111	417.119	1	3.81113	5.2293	0.0093775	0.029342	19.312	2.2939e-10	7.6127e-10	3.6045	0.0024787	0.011643
3.81_416.1113n	HMDB0127232	M+H, M+Na, M+H-H2O, M+H-2H2O	C21H20O9	50.4	57.1	1.32886	5-hydroxy-2-(3-hydroxyphenyl)-7-methoxy-8-(3,4,5-trihydroxyoxan-2-yl)-4H-chromen-4-one	416.111	417.119	1	3.81113	5.2293	0.0093775	0.029342	19.312	2.2939e-10	7.6127e-10	3.6045	0.0024787	0.011643
3.81_416.1113n	HMDB0130491	M+H, M+Na, M+H-H2O, M+H-2H2O	C21H20O9	51.9	64.2	1.32886	3-(4-hydroxyphenyl)-7-{[3,4,5-trihydroxy-6-(hydroxymethyl)oxan-2-yl]oxy}-4H-chromen-4-one	416.111	417.119	1	3.81113	5.2293	0.0093775	0.029342	19.312	2.2939e-10	7.6127e-10	3.6045	0.0024787	0.011643
3.81_416.1113n	HMDB0135364	M+H, M+Na, M+H-H2O, M+H-2H2O	C21H20O9	52.8	68.9	1.32886	3,4,5-trihydroxy-6-{4-hydroxy-2-[(2E)-3-phenylprop-2-enoyl]phenoxy}oxane-2-carboxylic acid	416.111	417.119	1	3.81113	5.2293	0.0093775	0.029342	19.312	2.2939e-10	7.6127e-10	3.6045	0.0024787	0.011643
3.81_416.1113n	HMDB0135365	M+H, M+Na, M+H-H2O, M+H-2H2O	C21H20O9	52.8	68.9	1.32886	3,4,5-trihydroxy-6-[4-hydroxy-3-(3-phenylprop-2-enoyl)phenoxy]oxane-2-carboxylic acid	416.111	417.119	1	3.81113	5.2293	0.0093775	0.029342	19.312	2.2939e-10	7.6127e-10	3.6045	0.0024787	0.011643
3.81_416.1113n	HMDB0135410	M+H, M+Na, M+H-H2O, M+H-2H2O	C21H20O9	52.8	68.9	1.32886	3,4,5-trihydroxy-6-{2-hydroxy-5-[(2E)-3-phenylprop-2-enoyl]phenoxy}oxane-2-carboxylic acid	416.111	417.119	1	3.81113	5.2293	0.0093775	0.029342	19.312	2.2939e-10	7.6127e-10	3.6045	0.0024787	0.011643
3.81_416.1113n	HMDB0135411	M+H, M+Na, M+H-H2O, M+H-2H2O	C21H20O9	52.8	68.9	1.32886	3,4,5-trihydroxy-6-{2-hydroxy-4-[(2E)-3-phenylprop-2-enoyl]phenoxy}oxane-2-carboxylic acid	416.111	417.119	1	3.81113	5.2293	0.0093775	0.029342	19.312	2.2939e-10	7.6127e-10	3.6045	0.0024787	0.011643
3.81_416.1113n	HMDB0240265	M+H, M+Na, M+H-H2O, M+H-2H2O	C21H20O9	51.9	64.2	1.32886	Puerarin	416.111	417.119	1	3.81113	5.2293	0.0093775	0.029342	19.312	2.2939e-10	7.6127e-10	3.6045	0.0024787	0.011643
8.30_282.1971n	CHEBI:28537	M+H-H2O, M+H, M+CH3OH+H, 2M+H	C20H26O	43.7	26.2	-4.37585	all-trans-dehydroretinal	282.197	565.401	1	8.30202	7.5141	0.0016231	0.0075815	1.6647	0.17799	0.19238	0.82319	0.55398	0.63446
8.30_282.1971n	HMDB0035695	M+H-H2O, M+H, M+CH3OH+H, 2M+H	C20H26O	43.7	26.2	-4.37585	Vitamin A2 aldehyde	282.197	565.401	1	8.30202	7.5141	0.0016231	0.0075815	1.6647	0.17799	0.19238	0.82319	0.55398	0.63446
8.30_282.1971n	HMDB0040643	M+H-H2O, M+H, M+CH3OH+H, 2M+H	C20H26O	38.6	0.609	-4.37585	Juvocimene 1	282.197	565.401	1	8.30202	7.5141	0.0016231	0.0075815	1.6647	0.17799	0.19238	0.82319	0.55398	0.63446
4.10_464.2248n	CHEBI:136549	M+Na, M+K, 2M+Na, M+NH4	C21H36O11	41	14.7	-2.05843	linalool 3,6-oxide primeveroside	464.225	487.214	1	4.10323	7.6836	0.0014331	0.0069542	8.8825	2.1969e-05	3.8419e-05	1.3064	0.25905	0.36359
4.10_464.2248n	CHEBI:136551	M+Na, M+K, 2M+Na, M+NH4	C21H36O11	40.8	13.9	-2.05843	linalool 3,7-oxide beta-primeveroside	464.225	487.214	1	4.10323	7.6836	0.0014331	0.0069542	8.8825	2.1969e-05	3.8419e-05	1.3064	0.25905	0.36359
4.10_464.2248n	CHEBI:79300	M+Na, M+K, 2M+Na, M+NH4	C21H36O11	38.4	2.1	-2.05843	glas#3	464.225	487.214	1	4.10323	7.6836	0.0014331	0.0069542	8.8825	2.1969e-05	3.8419e-05	1.3064	0.25905	0.36359
4.10_464.2248n	HMDB0031367	M+Na, M+K, 2M+Na, M+NH4	C21H36O11	40.8	13.9	-2.05843	Linalool oxide D 3-[apiosyl-(1->6)-glucoside]	464.225	487.214	1	4.10323	7.6836	0.0014331	0.0069542	8.8825	2.1969e-05	3.8419e-05	1.3064	0.25905	0.36359
4.10_464.2248n	HMDB0035489	M+Na, M+K, 2M+Na, M+NH4	C21H36O11	41	14.7	-2.05843	Linalool 3,6-oxide primeveroside	464.225	487.214	1	4.10323	7.6836	0.0014331	0.0069542	8.8825	2.1969e-05	3.8419e-05	1.3064	0.25905	0.36359
4.10_464.2248n	HMDB0036571	M+Na, M+K, 2M+Na, M+NH4	C21H36O11	40.8	13.9	-2.05843	Linalool 3,7-oxide beta-primeveroside	464.225	487.214	1	4.10323	7.6836	0.0014331	0.0069542	8.8825	2.1969e-05	3.8419e-05	1.3064	0.25905	0.36359
4.11_352.0248n	HMDB0125406	M+H, M+NH4, M+2Na-H, M+K	C15H12O8S	39.1	4.8	-1.27659	(5,7-dihydroxy-4-oxo-2-phenyl-3,4-dihydro-2H-1-benzopyran-3-yl)oxidanesulfonic acid	352.025	353.032	1	4.11037	37.822	4.0388e-10	9.1755e-08	31.938	2.008e-15	1.2033e-14	9.1972	2.3894e-08	1.244e-06
4.11_352.0248n	HMDB0127945	M+H, M+NH4, M+2Na-H, M+K	C15H12O8S	38.1	0	-1.27659	[3-(3,5,7-trihydroxy-5H-chromen-2-yl)phenyl]oxidanesulfonic acid	352.025	353.032	1	4.11037	37.822	4.0388e-10	9.1755e-08	31.938	2.008e-15	1.2033e-14	9.1972	2.3894e-08	1.244e-06
4.11_352.0248n	HMDB0128084	M+H, M+NH4, M+2Na-H, M+K	C15H12O8S	39.2	5.45	-1.27659	[4-(5,7-dihydroxy-4-oxo-3,4-dihydro-2H-1-benzopyran-2-yl)phenyl]oxidanesulfonic acid	352.025	353.032	1	4.11037	37.822	4.0388e-10	9.1755e-08	31.938	2.008e-15	1.2033e-14	9.1972	2.3894e-08	1.244e-06
4.11_352.0248n	HMDB0128088	M+H, M+NH4, M+2Na-H, M+K	C15H12O8S	38.9	3.8	-1.27659	{4-[3-oxo-3-(2,4,6-trihydroxyphenyl)prop-1-en-1-yl]phenyl}oxidanesulfonic acid	352.025	353.032	1	4.11037	37.822	4.0388e-10	9.1755e-08	31.938	2.008e-15	1.2033e-14	9.1972	2.3894e-08	1.244e-06
4.11_352.0248n	HMDB0128106	M+H, M+NH4, M+2Na-H, M+K	C15H12O8S	38.9	3.8	-1.27659	{4-[(1E)-3-oxo-3-(2,4,6-trihydroxyphenyl)prop-1-en-1-yl]phenyl}oxidanesulfonic acid	352.025	353.032	1	4.11037	37.822	4.0388e-10	9.1755e-08	31.938	2.008e-15	1.2033e-14	9.1972	2.3894e-08	1.244e-06
4.11_352.0248n	HMDB0129980	M+H, M+NH4, M+2Na-H, M+K	C15H12O8S	38.9	3.81	-1.27659	[4-(5,7-dihydroxy-4-oxo-3,4-dihydro-2H-1-benzopyran-3-yl)phenyl]oxidanesulfonic acid	352.025	353.032	1	4.11037	37.822	4.0388e-10	9.1755e-08	31.938	2.008e-15	1.2033e-14	9.1972	2.3894e-08	1.244e-06
4.11_352.0248n	HMDB0133387	M+H, M+NH4, M+2Na-H, M+K	C15H12O8S	39.2	5.45	-1.27659	[3-(5,7-dihydroxy-4-oxo-3,4-dihydro-2H-1-benzopyran-2-yl)phenyl]oxidanesulfonic acid	352.025	353.032	1	4.11037	37.822	4.0388e-10	9.1755e-08	31.938	2.008e-15	1.2033e-14	9.1972	2.3894e-08	1.244e-06
4.11_352.0248n	HMDB0134578	M+H, M+NH4, M+2Na-H, M+K	C15H12O8S	39.2	5.45	-1.27659	[4-(5,8-dihydroxy-4-oxo-3,4-dihydro-2H-1-benzopyran-2-yl)phenyl]oxidanesulfonic acid	352.025	353.032	1	4.11037	37.822	4.0388e-10	9.1755e-08	31.938	2.008e-15	1.2033e-14	9.1972	2.3894e-08	1.244e-06
4.11_352.0248n	HMDB0141341	M+H, M+NH4, M+2Na-H, M+K	C15H12O8S	39.2	5.45	-1.27659	{4-[(2S)-5,7-dihydroxy-4-oxo-3,4-dihydro-2H-1-benzopyran-2-yl]phenyl}oxidanesulfonic acid	352.025	353.032	1	4.11037	37.822	4.0388e-10	9.1755e-08	31.938	2.008e-15	1.2033e-14	9.1972	2.3894e-08	1.244e-06
4.26_470.3390n	CHEBI:132618	M+H-H2O, M+H, M+NH4, M+H-2H2O	C30H46O4	44.7	36.3	-1.36016	triptotritepenonic acid A	470.339	453.336	1	4.26035	4.9954	0.011319	0.033395	6.117	0.00064323	0.00096023	1.92	0.082498	0.15351
4.26_470.3390n	CHEBI:16317	M+H-H2O, M+H, M+NH4, M+H-2H2O	C30H46O4	44.7	36	-1.36016	3alpha-hydroxyglycyrrhetinic acid	470.339	453.336	1	4.26035	4.9954	0.011319	0.033395	6.117	0.00064323	0.00096023	1.92	0.082498	0.15351
4.26_470.3390n	CHEBI:30853	M+H-H2O, M+H, M+NH4, M+H-2H2O	C30H46O4	44.7	36	-1.36016	glycyrrhetinic acid	470.339	453.336	1	4.26035	4.9954	0.011319	0.033395	6.117	0.00064323	0.00096023	1.92	0.082498	0.15351
4.26_470.3390n	CHEBI:5580	M+H-H2O, M+H, M+NH4, M+H-2H2O	C30H46O4	44.9	37.1	-1.36016	gypsogenin	470.339	453.336	1	4.26035	4.9954	0.011319	0.033395	6.117	0.00064323	0.00096023	1.92	0.082498	0.15351
4.26_470.3390n	CHEBI:65946	M+H-H2O, M+H, M+NH4, M+H-2H2O	C30H46O4	43.6	30.4	-1.36016	ganoderone C	470.339	453.336	1	4.26035	4.9954	0.011319	0.033395	6.117	0.00064323	0.00096023	1.92	0.082498	0.15351
4.26_470.3390n	CHEBI:66055	M+H-H2O, M+H, M+NH4, M+H-2H2O	C30H46O4	43.9	32	-1.36016	hyperinol B	470.339	453.336	1	4.26035	4.9954	0.011319	0.033395	6.117	0.00064323	0.00096023	1.92	0.082498	0.15351
4.26_470.3390n	CHEBI:66626	M+H-H2O, M+H, M+NH4, M+H-2H2O	C30H46O4	43.6	30.7	-1.36016	nigranoic acid	470.339	453.336	1	4.26035	4.9954	0.011319	0.033395	6.117	0.00064323	0.00096023	1.92	0.082498	0.15351
4.26_470.3390n	CHEBI:66686	M+H-H2O, M+H, M+NH4, M+H-2H2O	C30H46O4	44.2	33.6	-1.36016	maytenfolone A	470.339	453.336	1	4.26035	4.9954	0.011319	0.033395	6.117	0.00064323	0.00096023	1.92	0.082498	0.15351
4.26_470.3390n	CHEBI:67482	M+H-H2O, M+H, M+NH4, M+H-2H2O	C30H46O4	44.2	33.8	-1.36016	lansic acid	470.339	453.336	1	4.26035	4.9954	0.011319	0.033395	6.117	0.00064323	0.00096023	1.92	0.082498	0.15351
4.26_470.3390n	CHEBI:67591	M+H-H2O, M+H, M+NH4, M+H-2H2O	C30H46O4	45	37.7	-1.36016	zizyberanalic acid	470.339	453.336	1	4.26035	4.9954	0.011319	0.033395	6.117	0.00064323	0.00096023	1.92	0.082498	0.15351
4.26_470.3390n	CHEBI:67945	M+H-H2O, M+H, M+NH4, M+H-2H2O	C30H46O4	44.1	32.8	-1.36016	virgatic acid	470.339	453.336	1	4.26035	4.9954	0.011319	0.033395	6.117	0.00064323	0.00096023	1.92	0.082498	0.15351
4.26_470.3390n	CHEBI:67951	M+H-H2O, M+H, M+NH4, M+H-2H2O	C30H46O4	44.5	35.1	-1.36016	3-oxo-23-hydroxyurs-12-en-28-oic acid	470.339	453.336	1	4.26035	4.9954	0.011319	0.033395	6.117	0.00064323	0.00096023	1.92	0.082498	0.15351
4.26_470.3390n	CHEBI:69000	M+H-H2O, M+H, M+NH4, M+H-2H2O	C30H46O4	44.8	36.8	-1.36016	dysolenticin D	470.339	453.336	1	4.26035	4.9954	0.011319	0.033395	6.117	0.00064323	0.00096023	1.92	0.082498	0.15351
4.26_470.3390n	CHEBI:69216	M+H-H2O, M+H, M+NH4, M+H-2H2O	C30H46O4	44.8	36.4	-1.36016	fatsicarpain A	470.339	453.336	1	4.26035	4.9954	0.011319	0.033395	6.117	0.00064323	0.00096023	1.92	0.082498	0.15351
4.26_470.3390n	CHEBI:69222	M+H-H2O, M+H, M+NH4, M+H-2H2O	C30H46O4	44.5	35.1	-1.36016	fatsicarpain G	470.339	453.336	1	4.26035	4.9954	0.011319	0.033395	6.117	0.00064323	0.00096023	1.92	0.082498	0.15351
4.26_470.3390n	HMDB0011628	M+H-H2O, M+H, M+NH4, M+H-2H2O	C30H46O4	44.7	36	-1.36016	Glycyrrhetinic acid	470.339	453.336	1	4.26035	4.9954	0.011319	0.033395	6.117	0.00064323	0.00096023	1.92	0.082498	0.15351
4.26_470.3390n	HMDB0029345	M+H-H2O, M+H, M+NH4, M+H-2H2O	C30H46O4	44.4	34.7	-1.36016	Murrayenol	470.339	453.336	1	4.26035	4.9954	0.011319	0.033395	6.117	0.00064323	0.00096023	1.92	0.082498	0.15351
4.26_470.3390n	HMDB0033213	M+H-H2O, M+H, M+NH4, M+H-2H2O	C30H46O4	44.9	36.9	-1.36016	(3alpha,20R,24Z)-3-Hydroxy-21-oxoeupha-8,24-dien-26-oic acid	470.339	453.336	1	4.26035	4.9954	0.011319	0.033395	6.117	0.00064323	0.00096023	1.92	0.082498	0.15351
4.26_470.3390n	HMDB0034508	M+H-H2O, M+H, M+NH4, M+H-2H2O	C30H46O4	44.2	33.7	-1.36016	6beta-Hydroxy-3-oxo-12-oleanen-28-oic acid	470.339	453.336	1	4.26035	4.9954	0.011319	0.033395	6.117	0.00064323	0.00096023	1.92	0.082498	0.15351
4.26_470.3390n	HMDB0034517	M+H-H2O, M+H, M+NH4, M+H-2H2O	C30H46O4	44.7	36	-1.36016	beta-Glycyrrhetinic acid	470.339	453.336	1	4.26035	4.9954	0.011319	0.033395	6.117	0.00064323	0.00096023	1.92	0.082498	0.15351
4.26_470.3390n	HMDB0034568	M+H-H2O, M+H, M+NH4, M+H-2H2O	C30H46O4	44.1	33.2	-1.36016	23-Hydroxy-3-oxocycloart-24-en-26-oic acid	470.339	453.336	1	4.26035	4.9954	0.011319	0.033395	6.117	0.00064323	0.00096023	1.92	0.082498	0.15351
4.26_470.3390n	HMDB0035252	M+H-H2O, M+H, M+NH4, M+H-2H2O	C30H46O4	44.6	35.4	-1.36016	3beta-3,24-Dihydroxy-9(11),12-oleanadien-30-oic acid	470.339	453.336	1	4.26035	4.9954	0.011319	0.033395	6.117	0.00064323	0.00096023	1.92	0.082498	0.15351
4.26_470.3390n	HMDB0035327	M+H-H2O, M+H, M+NH4, M+H-2H2O	C30H46O4	44.2	33.7	-1.36016	Ganoderiol B	470.339	453.336	1	4.26035	4.9954	0.011319	0.033395	6.117	0.00064323	0.00096023	1.92	0.082498	0.15351
4.26_470.3390n	HMDB0035334	M+H-H2O, M+H, M+NH4, M+H-2H2O	C30H46O4	44.4	34.7	-1.36016	Ganodermic acid Jb	470.339	453.336	1	4.26035	4.9954	0.011319	0.033395	6.117	0.00064323	0.00096023	1.92	0.082498	0.15351
4.26_470.3390n	HMDB0035788	M+H-H2O, M+H, M+NH4, M+H-2H2O	C30H46O4	44.7	36	-1.36016	Liquiritic acid	470.339	453.336	1	4.26035	4.9954	0.011319	0.033395	6.117	0.00064323	0.00096023	1.92	0.082498	0.15351
4.26_470.3390n	HMDB0035912	M+H-H2O, M+H, M+NH4, M+H-2H2O	C30H46O4	44.7	36.3	-1.36016	Pomonic acid	470.339	453.336	1	4.26035	4.9954	0.011319	0.033395	6.117	0.00064323	0.00096023	1.92	0.082498	0.15351
4.26_470.3390n	HMDB0036655	M+H-H2O, M+H, M+NH4, M+H-2H2O	C30H46O4	44.3	33.9	-1.36016	Rubinic acid	470.339	453.336	1	4.26035	4.9954	0.011319	0.033395	6.117	0.00064323	0.00096023	1.92	0.082498	0.15351
4.26_470.3390n	HMDB0036671	M+H-H2O, M+H, M+NH4, M+H-2H2O	C30H46O4	43.6	30.5	-1.36016	11-Keto-beta-boswellic acid	470.339	453.336	1	4.26035	4.9954	0.011319	0.033395	6.117	0.00064323	0.00096023	1.92	0.082498	0.15351
4.26_470.3390n	HMDB0036786	M+H-H2O, M+H, M+NH4, M+H-2H2O	C30H46O4	44.2	33.8	-1.36016	Lansic acid	470.339	453.336	1	4.26035	4.9954	0.011319	0.033395	6.117	0.00064323	0.00096023	1.92	0.082498	0.15351
4.26_470.3390n	HMDB0036847	M+H-H2O, M+H, M+NH4, M+H-2H2O	C30H46O4	45	37.7	-1.36016	Colubrinic acid	470.339	453.336	1	4.26035	4.9954	0.011319	0.033395	6.117	0.00064323	0.00096023	1.92	0.082498	0.15351
4.26_470.3390n	HMDB0038653	M+H-H2O, M+H, M+NH4, M+H-2H2O	C30H46O4	44.1	32.9	-1.36016	Koetjapic acid	470.339	453.336	1	4.26035	4.9954	0.011319	0.033395	6.117	0.00064323	0.00096023	1.92	0.082498	0.15351
4.26_470.3390n	HMDB0040415	M+H-H2O, M+H, M+NH4, M+H-2H2O	C30H46O4	44	32.4	-1.36016	28-Hydroxymangiferonic acid	470.339	453.336	1	4.26035	4.9954	0.011319	0.033395	6.117	0.00064323	0.00096023	1.92	0.082498	0.15351
4.26_470.3390n	HMDB0040494	M+H-H2O, M+H, M+NH4, M+H-2H2O	C30H46O4	44.1	32.8	-1.36016	2-Hydroxy-3-oxo-12-oleanen-28-oic acid	470.339	453.336	1	4.26035	4.9954	0.011319	0.033395	6.117	0.00064323	0.00096023	1.92	0.082498	0.15351
4.26_470.3390n	HMDB0040618	M+H-H2O, M+H, M+NH4, M+H-2H2O	C30H46O4	44.8	36.7	-1.36016	16-Hydroxy-3-oxo-12-oleanen-28-oic acid	470.339	453.336	1	4.26035	4.9954	0.011319	0.033395	6.117	0.00064323	0.00096023	1.92	0.082498	0.15351
4.26_470.3390n	HMDB0040995	M+H-H2O, M+H, M+NH4, M+H-2H2O	C30H46O4	43.7	31.1	-1.36016	Secoisobryononic acid	470.339	453.336	1	4.26035	4.9954	0.011319	0.033395	6.117	0.00064323	0.00096023	1.92	0.082498	0.15351
4.26_470.3390n	HMDB0040996	M+H-H2O, M+H, M+NH4, M+H-2H2O	C30H46O4	43.6	30.7	-1.36016	Secobryononic acid	470.339	453.336	1	4.26035	4.9954	0.011319	0.033395	6.117	0.00064323	0.00096023	1.92	0.082498	0.15351
3.53_286.0472n	CHEBI:28499	M+H, M+K, M+Na, M+H-H2O	C15H10O6	36.1	31	-1.80817	kaempferol	286.047	287.054	1	3.53333	5.998	0.0051126	0.018597	11.932	6.2693e-07	1.3379e-06	0.58765	0.73968	0.78424
3.53_286.0472n	CHEBI:42567	M+H, M+K, M+Na, M+H-H2O	C15H10O6	35.9	30	-1.80817	fisetin	286.047	287.054	1	3.53333	5.998	0.0051126	0.018597	11.932	6.2693e-07	1.3379e-06	0.58765	0.73968	0.78424
3.53_286.0472n	CHEBI:75107	M+H, M+K, M+Na, M+H-H2O	C15H10O6	36.1	31	-1.80817	datiscetin	286.047	287.054	1	3.53333	5.998	0.0051126	0.018597	11.932	6.2693e-07	1.3379e-06	0.58765	0.73968	0.78424
3.53_286.0472n	HMDB0005801	M+H, M+K, M+Na, M+H-H2O	C15H10O6	36.1	31	-1.80817	Kaempferol	286.047	287.054	1	3.53333	5.998	0.0051126	0.018597	11.932	6.2693e-07	1.3379e-06	0.58765	0.73968	0.78424
3.53_286.0472n	HMDB0125209	M+H, M+K, M+Na, M+H-H2O	C15H10O6	36.1	31	-1.80817	3,5,7-trihydroxy-2-(3-hydroxyphenyl)-4H-chromen-4-one	286.047	287.054	1	3.53333	5.998	0.0051126	0.018597	11.932	6.2693e-07	1.3379e-06	0.58765	0.73968	0.78424
3.53_286.0472n	HMDB0125367	M+H, M+K, M+Na, M+H-H2O	C15H10O6	36.1	30.9	-1.80817	3,5,6,7-tetrahydroxy-2-phenyl-4H-chromen-4-one	286.047	287.054	1	3.53333	5.998	0.0051126	0.018597	11.932	6.2693e-07	1.3379e-06	0.58765	0.73968	0.78424
3.53_286.0472n	HMDB0126621	M+H, M+K, M+Na, M+H-H2O	C15H10O6	36.2	31.7	-1.80817	3,5-dihydroxy-2-[(2E)-3-(4-hydroxyphenyl)prop-2-enoyl]cyclohexa-2,5-diene-1,4-dione	286.047	287.054	1	3.53333	5.998	0.0051126	0.018597	11.932	6.2693e-07	1.3379e-06	0.58765	0.73968	0.78424
3.52_850.4771n	HMDB0013482	M+Na, M+K, M+H, M+2H	C42H76O13P2	38	0	1.18656	PGP(16:0/20:4(5Z,8Z,11Z,14Z))	850.477	851.484	1	3.51905	4.417	0.018154	0.04716	251	5.9434e-53	1.8336e-51	1.3497	0.24017	0.34399
3.52_850.4771n	HMDB0013495	M+Na, M+K, M+H, M+2H	C42H76O13P2	38	0	1.18656	PGP(16:1(9Z)/20:3(5Z,8Z,11Z))	850.477	851.484	1	3.51905	4.417	0.018154	0.04716	251	5.9434e-53	1.8336e-51	1.3497	0.24017	0.34399
3.52_850.4771n	HMDB0013496	M+Na, M+K, M+H, M+2H	C42H76O13P2	38	0	1.18656	PGP(16:1(9Z)/20:3(8Z,11Z,14Z))	850.477	851.484	1	3.51905	4.417	0.018154	0.04716	251	5.9434e-53	1.8336e-51	1.3497	0.24017	0.34399
3.52_850.4771n	HMDB0013523	M+Na, M+K, M+H, M+2H	C42H76O13P2	38	0	1.18656	PGP(18:1(11Z)/18:3(6Z,9Z,12Z))	850.477	851.484	1	3.51905	4.417	0.018154	0.04716	251	5.9434e-53	1.8336e-51	1.3497	0.24017	0.34399
3.52_850.4771n	HMDB0013524	M+Na, M+K, M+H, M+2H	C42H76O13P2	38	0	1.18656	PGP(18:1(11Z)/18:3(9Z,12Z,15Z))	850.477	851.484	1	3.51905	4.417	0.018154	0.04716	251	5.9434e-53	1.8336e-51	1.3497	0.24017	0.34399
3.52_850.4771n	HMDB0013538	M+Na, M+K, M+H, M+2H	C42H76O13P2	38	0	1.18656	PGP(18:1(9Z)/18:3(6Z,9Z,12Z))	850.477	851.484	1	3.51905	4.417	0.018154	0.04716	251	5.9434e-53	1.8336e-51	1.3497	0.24017	0.34399
3.52_850.4771n	HMDB0013539	M+Na, M+K, M+H, M+2H	C42H76O13P2	38	0	1.18656	PGP(18:1(9Z)/18:3(9Z,12Z,15Z))	850.477	851.484	1	3.51905	4.417	0.018154	0.04716	251	5.9434e-53	1.8336e-51	1.3497	0.24017	0.34399
3.52_850.4771n	HMDB0013552	M+Na, M+K, M+H, M+2H	C42H76O13P2	38	0	1.18656	PGP(18:2(9Z,12Z)/18:2(9Z,12Z))	850.477	851.484	1	3.51905	4.417	0.018154	0.04716	251	5.9434e-53	1.8336e-51	1.3497	0.24017	0.34399
3.52_850.4771n	HMDB0013565	M+Na, M+K, M+H, M+2H	C42H76O13P2	38	0	1.18656	PGP(18:3(6Z,9Z,12Z)/18:1(11Z))	850.477	851.484	1	3.51905	4.417	0.018154	0.04716	251	5.9434e-53	1.8336e-51	1.3497	0.24017	0.34399
3.52_850.4771n	HMDB0013566	M+Na, M+K, M+H, M+2H	C42H76O13P2	38	0	1.18656	PGP(18:3(6Z,9Z,12Z)/18:1(9Z))	850.477	851.484	1	3.51905	4.417	0.018154	0.04716	251	5.9434e-53	1.8336e-51	1.3497	0.24017	0.34399
3.52_850.4771n	HMDB0013580	M+Na, M+K, M+H, M+2H	C42H76O13P2	38	0	1.18656	PGP(18:3(9Z,12Z,15Z)/18:1(11Z))	850.477	851.484	1	3.51905	4.417	0.018154	0.04716	251	5.9434e-53	1.8336e-51	1.3497	0.24017	0.34399
3.52_850.4771n	HMDB0013581	M+Na, M+K, M+H, M+2H	C42H76O13P2	38	0	1.18656	PGP(18:3(9Z,12Z,15Z)/18:1(9Z))	850.477	851.484	1	3.51905	4.417	0.018154	0.04716	251	5.9434e-53	1.8336e-51	1.3497	0.24017	0.34399
3.52_850.4771n	HMDB0116481	M+Na, M+K, M+H, M+2H	C42H76O13P2	38	0	1.18656	PGP(20:4(5Z,8Z,11Z,14Z)/16:0)	850.477	851.484	1	3.51905	4.417	0.018154	0.04716	251	5.9434e-53	1.8336e-51	1.3497	0.24017	0.34399
4.42_466.0742n	CHEBI:86435	M+H, 2M+H, M+H-H2O, M+H-2H2O	C17H17N5O9P-	37.9	0	-4.77626	4-hydroxybenzoyl-AMP(1-)	466.074	467.081	1	4.41675	4.9454	0.011785	0.034244	3.7316	0.013053	0.016237	3.4804	0.0032304	0.014268
4.42_466.0742n	CHEBI:86458	M+H, 2M+H, M+H-H2O, M+H-2H2O	C17H17N5O9P-	37.9	0	-4.77626	2-hydroxybenzoyl-AMP(1-)	466.074	467.081	1	4.41675	4.9454	0.011785	0.034244	3.7316	0.013053	0.016237	3.4804	0.0032304	0.014268
3.39_508.0850n	HMDB0128769	M+H, M+Na, M+K, 2M+Na	C22H20O14	39.8	6.63	-0.575133	3,4,5-trihydroxy-6-{[3,6,7-trihydroxy-2-(4-hydroxy-3-methoxyphenyl)-4-oxo-4H-chromen-5-yl]oxy}oxane-2-carboxylic acid	508.085	509.092	1	3.3905	6.5873	0.0032486	0.012725	21.929	1.7165e-11	6.7235e-11	1.3381	0.24512	0.34963
3.39_508.0850n	HMDB0128770	M+H, M+Na, M+K, 2M+Na	C22H20O14	39.8	6.63	-0.575133	3,4,5-trihydroxy-6-{[3,5,7-trihydroxy-2-(4-hydroxy-3-methoxyphenyl)-4-oxo-4H-chromen-6-yl]oxy}oxane-2-carboxylic acid	508.085	509.092	1	3.3905	6.5873	0.0032486	0.012725	21.929	1.7165e-11	6.7235e-11	1.3381	0.24512	0.34963
3.39_508.0850n	HMDB0128771	M+H, M+Na, M+K, 2M+Na	C22H20O14	39.8	6.63	-0.575133	3,4,5-trihydroxy-6-{[3,5,6-trihydroxy-2-(4-hydroxy-3-methoxyphenyl)-4-oxo-4H-chromen-7-yl]oxy}oxane-2-carboxylic acid	508.085	509.092	1	3.3905	6.5873	0.0032486	0.012725	21.929	1.7165e-11	6.7235e-11	1.3381	0.24512	0.34963
3.39_508.0850n	HMDB0128772	M+H, M+Na, M+K, 2M+Na	C22H20O14	39.9	6.84	-0.575133	3,4,5-trihydroxy-6-{[5,6,7-trihydroxy-2-(4-hydroxy-3-methoxyphenyl)-4-oxo-4H-chromen-3-yl]oxy}oxane-2-carboxylic acid	508.085	509.092	1	3.3905	6.5873	0.0032486	0.012725	21.929	1.7165e-11	6.7235e-11	1.3381	0.24512	0.34963
3.39_508.0850n	HMDB0128773	M+H, M+Na, M+K, 2M+Na	C22H20O14	40	7.59	-0.575133	3,4,5-trihydroxy-6-[2-methoxy-4-(3,5,6,7-tetrahydroxy-4-oxo-4H-chromen-2-yl)phenoxy]oxane-2-carboxylic acid	508.085	509.092	1	3.3905	6.5873	0.0032486	0.012725	21.929	1.7165e-11	6.7235e-11	1.3381	0.24512	0.34963
3.39_508.0850n	HMDB0128774	M+H, M+Na, M+K, 2M+Na	C22H20O14	40.7	10.7	-0.575133	6-{[2-(3,4-dihydroxyphenyl)-3,7-dihydroxy-6-methoxy-4-oxo-4H-chromen-5-yl]oxy}-3,4,5-trihydroxyoxane-2-carboxylic acid	508.085	509.092	1	3.3905	6.5873	0.0032486	0.012725	21.929	1.7165e-11	6.7235e-11	1.3381	0.24512	0.34963
3.39_508.0850n	HMDB0128775	M+H, M+Na, M+K, 2M+Na	C22H20O14	40.7	10.7	-0.575133	6-{[2-(3,4-dihydroxyphenyl)-3,5-dihydroxy-6-methoxy-4-oxo-4H-chromen-7-yl]oxy}-3,4,5-trihydroxyoxane-2-carboxylic acid	508.085	509.092	1	3.3905	6.5873	0.0032486	0.012725	21.929	1.7165e-11	6.7235e-11	1.3381	0.24512	0.34963
3.39_508.0850n	HMDB0128776	M+H, M+Na, M+K, 2M+Na	C22H20O14	40.5	10.2	-0.575133	6-{[2-(3,4-dihydroxyphenyl)-5,7-dihydroxy-6-methoxy-4-oxo-4H-chromen-3-yl]oxy}-3,4,5-trihydroxyoxane-2-carboxylic acid	508.085	509.092	1	3.3905	6.5873	0.0032486	0.012725	21.929	1.7165e-11	6.7235e-11	1.3381	0.24512	0.34963
3.39_508.0850n	HMDB0128777	M+H, M+Na, M+K, 2M+Na	C22H20O14	40	7.39	-0.575133	3,4,5-trihydroxy-6-[2-hydroxy-4-(3,5,7-trihydroxy-6-methoxy-4-oxo-4H-chromen-2-yl)phenoxy]oxane-2-carboxylic acid	508.085	509.092	1	3.3905	6.5873	0.0032486	0.012725	21.929	1.7165e-11	6.7235e-11	1.3381	0.24512	0.34963
3.39_508.0850n	HMDB0128778	M+H, M+Na, M+K, 2M+Na	C22H20O14	40	7.39	-0.575133	3,4,5-trihydroxy-6-[2-hydroxy-5-(3,5,7-trihydroxy-6-methoxy-4-oxo-4H-chromen-2-yl)phenoxy]oxane-2-carboxylic acid	508.085	509.092	1	3.3905	6.5873	0.0032486	0.012725	21.929	1.7165e-11	6.7235e-11	1.3381	0.24512	0.34963
4.67_330.0385n	CHEBI:132317	M+H-H2O, M+H, M+ACN+Na, M+ACN+H	C10H14CaN2O8	37.2	0	2.70474	EDTA monocalcium salt	330.038	372.094	1	4.67382	5.4031	0.008163	0.026555	1.8739	0.13735	0.15028	2.6311	0.019451	0.052491
4.67_330.0385n	CHEBI:90183	M+H-H2O, M+H, M+ACN+Na, M+ACN+H	C16H10O8	38.8	5.21	2.82326	kermesic acid	330.038	372.094	1	4.67382	5.4031	0.008163	0.026555	1.8739	0.13735	0.15028	2.6311	0.019451	0.052491
4.67_330.0385n	HMDB0030643	M+H-H2O, M+H, M+ACN+Na, M+ACN+H	C16H10O8	38.8	5.22	2.82326	Blighinone	330.038	372.094	1	4.67382	5.4031	0.008163	0.026555	1.8739	0.13735	0.15028	2.6311	0.019451	0.052491
4.67_330.0385n	HMDB0041395	M+H-H2O, M+H, M+ACN+Na, M+ACN+H	C16H10O8	37.7	0	2.82326	2,3-Di-O-methylellagic acid	330.038	372.094	1	4.67382	5.4031	0.008163	0.026555	1.8739	0.13735	0.15028	2.6311	0.019451	0.052491
4.67_330.0385n	HMDB0041396	M+H-H2O, M+H, M+ACN+Na, M+ACN+H	C16H10O8	37.7	0	2.82326	2,8-Di-O-methylellagic acid	330.038	372.094	1	4.67382	5.4031	0.008163	0.026555	1.8739	0.13735	0.15028	2.6311	0.019451	0.052491
3.33_934.0721n	HMDB0030602	M+H-H2O, M+H, M+Na, M+NH4	C41H26O26	39.7	7.52	0.973055	Vescalagin	934.072	917.069	1	3.33408	23.161	1.6626e-07	5.2591e-06	5.9962	0.00074784	0.0011058	8.4958	9.4494e-08	4.0714e-06
3.33_934.0721n	HMDB0134677	M+H-H2O, M+H, M+Na, M+NH4	C41H26O26	39.3	5.8	0.973055	7-[7,8,9,12,13,14,17,18,19,25-decahydroxy-24-(hydroxymethyl)-4,22,27-trioxo-3,23,26-trioxahexacyclo[13.10.3.1²,⁶.0⁵,¹⁰.0¹¹,²⁸.0¹⁶,²¹]nonacosa-5(10),6,8,11,13,15(28),16,18,20-nonaen-29-yl]-3,4,8,9,10-pentahydroxy-6-oxo-6H-benzo[c]chromene-1-carboxylic acid	934.072	917.069	1	3.33408	23.161	1.6626e-07	5.2591e-06	5.9962	0.00074784	0.0011058	8.4958	9.4494e-08	4.0714e-06
3.33_934.0721n	HMDB0134678	M+H-H2O, M+H, M+Na, M+NH4	C41H26O26	39.3	5.8	0.973055	2-[7,8,9,12,13,14,17,18,19,25-decahydroxy-24-(hydroxymethyl)-4,22,27-trioxo-3,23,26-trioxahexacyclo[13.10.3.1²,⁶.0⁵,¹⁰.0¹¹,²⁸.0¹⁶,²¹]nonacosa-5(10),6,8,11,13,15(28),16,18,20-nonaen-29-yl]-3,4,8,9,10-pentahydroxy-6-oxo-6H-benzo[c]chromene-1-carboxylic acid	934.072	917.069	1	3.33408	23.161	1.6626e-07	5.2591e-06	5.9962	0.00074784	0.0011058	8.4958	9.4494e-08	4.0714e-06
3.11_226.1206n	CHEBI:133220	M+H-H2O, M+Na, M+H, M+H-2H2O	C12H18O4	41.3	8.92	0.557258	tuberonic acid	226.121	209.117	1	3.1127	8.7253	0.00067757	0.0039378	18.129	7.6665e-10	2.3536e-09	4.362	0.00049023	0.0034607
3.11_226.1206n	CHEBI:37420	M+H-H2O, M+Na, M+H, M+H-2H2O	C12H18O4	41.3	8.92	0.557258	12-hydroxyjasmonic acid	226.121	209.117	1	3.1127	8.7253	0.00067757	0.0039378	18.129	7.6665e-10	2.3536e-09	4.362	0.00049023	0.0034607
3.11_226.1206n	CHEBI:53612	M+H-H2O, M+Na, M+H, M+H-2H2O	C12H18O4	40.4	4.31	0.557258	squaric acid dibutyl ester	226.121	209.117	1	3.1127	8.7253	0.00067757	0.0039378	18.129	7.6665e-10	2.3536e-09	4.362	0.00049023	0.0034607
3.11_226.1206n	HMDB0040705	M+H-H2O, M+Na, M+H, M+H-2H2O	C12H18O4	40.5	4.63	0.557258	Allixin	226.121	209.117	1	3.1127	8.7253	0.00067757	0.0039378	18.129	7.6665e-10	2.3536e-09	4.362	0.00049023	0.0034607
3.11_226.1206n	HMDB0059729	M+H-H2O, M+Na, M+H, M+H-2H2O	C12H18O4	41.1	7.94	0.557258	3,4-Methylenesebacic acid	226.121	209.117	1	3.1127	8.7253	0.00067757	0.0039378	18.129	7.6665e-10	2.3536e-09	4.362	0.00049023	0.0034607
5.03_214.0636n	CHEBI:34722	M+H, 2M+K, 2M+Na, M+H-H2O	C13H10O3	39.6	3.92	2.94286	diphenyl carbonate	214.064	215.071	1	5.0305	8.9845	0.00056463	0.0034754	24.95	9.7335e-13	4.6068e-12	4.8959	0.00015686	0.0014152
5.03_214.0636n	CHEBI:34918	M+H, 2M+K, 2M+Na, M+H-H2O	C13H10O3	39.6	3.93	2.94286	phenyl salicylate	214.064	215.071	1	5.0305	8.9845	0.00056463	0.0034754	24.95	9.7335e-13	4.6068e-12	4.8959	0.00015686	0.0014152
5.03_214.0636n	CHEBI:72631	M+H, 2M+K, 2M+Na, M+H-H2O	C13H10O3	39.8	5.05	2.94286	3-phenoxybenzoic acid	214.064	215.071	1	5.0305	8.9845	0.00056463	0.0034754	24.95	9.7335e-13	4.6068e-12	4.8959	0.00015686	0.0014152
5.03_214.0636n	CHEBI:72632	M+H, 2M+K, 2M+Na, M+H-H2O	C13H10O3	39.8	5.05	2.94286	4-phenoxybenzoic acid	214.064	215.071	1	5.0305	8.9845	0.00056463	0.0034754	24.95	9.7335e-13	4.6068e-12	4.8959	0.00015686	0.0014152
5.03_214.0636n	CHEBI:72636	M+H, 2M+K, 2M+Na, M+H-H2O	C13H10O3	39.8	5.05	2.94286	2-phenoxybenzoic acid	214.064	215.071	1	5.0305	8.9845	0.00056463	0.0034754	24.95	9.7335e-13	4.6068e-12	4.8959	0.00015686	0.0014152
5.03_214.0636n	HMDB0032018	M+H, 2M+K, 2M+Na, M+H-H2O	C13H10O3	39.6	3.93	2.94286	Phenyl salicylate	214.064	215.071	1	5.0305	8.9845	0.00056463	0.0034754	24.95	9.7335e-13	4.6068e-12	4.8959	0.00015686	0.0014152
5.03_214.0636n	HMDB0032583	M+H, 2M+K, 2M+Na, M+H-H2O	C13H10O3	39.8	5.06	2.94286	4'-Hydroxy-2-biphenylcarboxylic acid	214.064	215.071	1	5.0305	8.9845	0.00056463	0.0034754	24.95	9.7335e-13	4.6068e-12	4.8959	0.00015686	0.0014152
5.03_214.0636n	HMDB0041807	M+H, 2M+K, 2M+Na, M+H-H2O	C13H10O3	39.8	5.05	2.94286	3-Phenoxybenzoic acid	214.064	215.071	1	5.0305	8.9845	0.00056463	0.0034754	24.95	9.7335e-13	4.6068e-12	4.8959	0.00015686	0.0014152
5.03_214.0636n	HMDB0130049	M+H, 2M+K, 2M+Na, M+H-H2O	C13H10O3	39.8	5.27	2.94286	3-[(1E)-buta-1,3-dien-1-yl]-5-hydroxy-1H-isochromen-1-one	214.064	215.071	1	5.0305	8.9845	0.00056463	0.0034754	24.95	9.7335e-13	4.6068e-12	4.8959	0.00015686	0.0014152
2.76_560.0790n	CHEBI:74153	M+H-2H2O, M+H, M+H-H2O, M+2Na-H	C17H26N2O15P2-2	45.1	34.8	-3.26089	dTDP-5,5-di-C-methyl-beta-L-lyxose(2-)	560.079	525.065	1	2.76348	4.5091	0.016827	0.044639	4.5739	0.0044759	0.0059056	0.36752	0.89834	0.90999
2.76_500.0627n	HMDB0127916	M+H-2H2O, M+H, M+Na, 2M+NH4	C20H20O13S	37.3	0.464	0.39666	(5-{5,7-dihydroxy-3-[(3,4,5-trihydroxyoxan-2-yl)oxy]-5H-chromen-2-yl}-2-hydroxyphenyl)oxidanesulfonic acid	500.063	465.049	1	2.75635	8.5459	0.00076943	0.0043483	14.335	4.2939e-08	1.052e-07	0.23293	0.96513	0.96823
2.76_500.0627n	HMDB0127917	M+H-2H2O, M+H, M+Na, 2M+NH4	C20H20O13S	37.7	2.5	0.39666	(2-{[2-(3,4-dihydroxyphenyl)-5,7-dihydroxy-5H-chromen-3-yl]oxy}-3,5-dihydroxyoxan-4-yl)oxidanesulfonic acid	500.063	465.049	1	2.75635	8.5459	0.00076943	0.0043483	14.335	4.2939e-08	1.052e-07	0.23293	0.96513	0.96823
2.76_500.0627n	HMDB0127918	M+H-2H2O, M+H, M+Na, 2M+NH4	C20H20O13S	37.6	1.68	0.39666	(2-{[2-(3,4-dihydroxyphenyl)-5,7-dihydroxy-5H-chromen-3-yl]oxy}-4,5-dihydroxyoxan-3-yl)oxidanesulfonic acid	500.063	465.049	1	2.75635	8.5459	0.00076943	0.0043483	14.335	4.2939e-08	1.052e-07	0.23293	0.96513	0.96823
2.76_500.0627n	HMDB0127919	M+H-2H2O, M+H, M+Na, 2M+NH4	C20H20O13S	37.7	2.5	0.39666	(6-{[2-(3,4-dihydroxyphenyl)-5,7-dihydroxy-5H-chromen-3-yl]oxy}-4,5-dihydroxyoxan-3-yl)oxidanesulfonic acid	500.063	465.049	1	2.75635	8.5459	0.00076943	0.0043483	14.335	4.2939e-08	1.052e-07	0.23293	0.96513	0.96823
2.76_500.0627n	HMDB0132752	M+H-2H2O, M+H, M+Na, 2M+NH4	C20H20O13S	38.2	4.92	0.39666	[3-(3-{[3,4-dihydroxy-5-(hydroxymethyl)oxolan-2-yl]oxy}-5,7-dihydroxy-4-oxo-3,4-dihydro-2H-1-benzopyran-2-yl)phenyl]oxidanesulfonic acid	500.063	465.049	1	2.75635	8.5459	0.00076943	0.0043483	14.335	4.2939e-08	1.052e-07	0.23293	0.96513	0.96823
2.76_500.0627n	HMDB0132753	M+H-2H2O, M+H, M+Na, 2M+NH4	C20H20O13S	38.6	6.93	0.39666	[(5-{[5,7-dihydroxy-2-(3-hydroxyphenyl)-4-oxo-3,4-dihydro-2H-1-benzopyran-3-yl]oxy}-3,4-dihydroxyoxolan-2-yl)methoxy]sulfonic acid	500.063	465.049	1	2.75635	8.5459	0.00076943	0.0043483	14.335	4.2939e-08	1.052e-07	0.23293	0.96513	0.96823
2.76_500.0627n	HMDB0132754	M+H-2H2O, M+H, M+Na, 2M+NH4	C20H20O13S	38.3	5.13	0.39666	(5-{[5,7-dihydroxy-2-(3-hydroxyphenyl)-4-oxo-3,4-dihydro-2H-1-benzopyran-3-yl]oxy}-4-hydroxy-2-(hydroxymethyl)oxolan-3-yl)oxidanesulfonic acid	500.063	465.049	1	2.75635	8.5459	0.00076943	0.0043483	14.335	4.2939e-08	1.052e-07	0.23293	0.96513	0.96823
2.76_500.0627n	HMDB0132755	M+H-2H2O, M+H, M+Na, 2M+NH4	C20H20O13S	38.3	5.26	0.39666	(2-{[5,7-dihydroxy-2-(3-hydroxyphenyl)-4-oxo-3,4-dihydro-2H-1-benzopyran-3-yl]oxy}-4-hydroxy-5-(hydroxymethyl)oxolan-3-yl)oxidanesulfonic acid	500.063	465.049	1	2.75635	8.5459	0.00076943	0.0043483	14.335	4.2939e-08	1.052e-07	0.23293	0.96513	0.96823
5.32_750.4916n	CHEBI:68957	M+H+Na, M+Na, M+H-2H2O, M+H	C42H70O11	39.4	1.08	-0.239431	klymollin G	750.492	773.492	1	5.31545	22.416	2.3771e-07	6.9075e-06	9.9454	6.2321e-06	1.1553e-05	2.2985	0.038626	0.087671
5.96_528.1790n	CHEBI:62275	M+H, 2M+Na, M+H-H2O, M+H-2H2O	C19H32N2O15	39.7	3.41	-2.4099	alpha-Neup5Gc-(2->6)-D-GalpNAc	528.179	529.186	1	5.96415	7.5704	0.0015572	0.0073287	0.94112	0.42297	0.43805	2.0135	0.068591	0.13647
5.96_528.1790n	CHEBI:72468	M+H, 2M+Na, M+H-H2O, M+H-2H2O	C19H32N2O15	39.7	3.41	-2.4099	alpha-Neup5Gc-(2->6)-alpha-D-GalpNAc	528.179	529.186	1	5.96415	7.5704	0.0015572	0.0073287	0.94112	0.42297	0.43805	2.0135	0.068591	0.13647
1.89_662.0751n	CHEBI:58437	M+H, M+NH4, M+K, M+H-H2O	C21H24N6O15P2-2	37.8	1.13	-3.5823	deamido-NAD(2-)	662.075	680.109	1	1.88718	4.7363	0.013968	0.038827	15.441	1.2951e-08	3.3889e-08	2.2342	0.044028	0.097627
2.11_328.0432n	CHEBI:58165	M+H, M+Na, M+H-H2O	C10H11N5O6P-	44	29.2	-4.65914	3',5'-cyclic AMP(1-)	328.043	329.05	1	2.10785	4.7193	0.014163	0.039238	24.396	1.6328e-12	7.4054e-12	0.67232	0.67218	0.73225
2.11_328.0432n	CHEBI:60879	M+H, M+Na, M+H-H2O	C10H11N5O6P-	38.2	0	-4.65914	2',3'-cyclic AMP(1-)	328.043	329.05	1	2.10785	4.7193	0.014163	0.039238	24.396	1.6328e-12	7.4054e-12	0.67232	0.67218	0.73225
2.21_634.0797n	CHEBI:3884	M+NH4, M+Na, M+K	C27H22O18	47.1	52.9	-1.45319	corilagin	634.08	652.114	1	2.20783	8.7784	0.00065263	0.0038739	13.012	1.8545e-07	4.2323e-07	10.064	4.5206e-09	2.7553e-07
2.21_634.0797n	HMDB0029871	M+NH4, M+Na, M+K	C27H22O18	47.1	52.9	-1.45319	Sanguiin H4	634.08	652.114	1	2.20783	8.7784	0.00065263	0.0038739	13.012	1.8545e-07	4.2323e-07	10.064	4.5206e-09	2.7553e-07
2.21_634.0797n	HMDB0031457	M+NH4, M+Na, M+K	C27H22O18	47.1	52.9	-1.45319	Corilagin	634.08	652.114	1	2.20783	8.7784	0.00065263	0.0038739	13.012	1.8545e-07	4.2323e-07	10.064	4.5206e-09	2.7553e-07
2.21_634.0797n	HMDB0039200	M+NH4, M+Na, M+K	C27H22O18	43.6	35.5	-1.45319	Punicacortein A	634.08	652.114	1	2.20783	8.7784	0.00065263	0.0038739	13.012	1.8545e-07	4.2323e-07	10.064	4.5206e-09	2.7553e-07
2.21_634.0797n	HMDB0039201	M+NH4, M+Na, M+K	C27H22O18	43.6	35.5	-1.45319	Punicacortein B	634.08	652.114	1	2.20783	8.7784	0.00065263	0.0038739	13.012	1.8545e-07	4.2323e-07	10.064	4.5206e-09	2.7553e-07
2.21_634.0797n	HMDB0039743	M+NH4, M+Na, M+K	C27H22O18	47.1	52.9	-1.45319	Pterocaryanin B	634.08	652.114	1	2.20783	8.7784	0.00065263	0.0038739	13.012	1.8545e-07	4.2323e-07	10.064	4.5206e-09	2.7553e-07
2.21_634.0797n	HMDB0136070	M+NH4, M+Na, M+K	C27H22O18	47.1	52.9	-1.45319	3,4,5,12,13,21,22,23-octahydroxy-8,18-dioxo-9,14,17-trioxatetracyclo[17.4.0.0²,⁷.0¹⁰,¹⁵]tricosa-1(23),2,4,6,19,21-hexaen-11-yl 3,4,5-trihydroxybenzoate	634.08	652.114	1	2.20783	8.7784	0.00065263	0.0038739	13.012	1.8545e-07	4.2323e-07	10.064	4.5206e-09	2.7553e-07
2.21_634.0797n	HMDB0136071	M+NH4, M+Na, M+K	C27H22O18	47.1	52.9	-1.45319	3,4,5,11,13,21,22,23-octahydroxy-8,18-dioxo-9,14,17-trioxatetracyclo[17.4.0.0²,⁷.0¹⁰,¹⁵]tricosa-1(23),2,4,6,19,21-hexaen-12-yl 3,4,5-trihydroxybenzoate	634.08	652.114	1	2.20783	8.7784	0.00065263	0.0038739	13.012	1.8545e-07	4.2323e-07	10.064	4.5206e-09	2.7553e-07
2.68_296.0532n	CHEBI:10986	M+H-2H2O, M+H, 2M+K	C9H15NO8P-3	42.8	17.8	-1.00874	(R)-4'-phosphonatopantothenate(3-)	296.053	261.039	1	2.67845	7.3468	0.0018366	0.0083447	22.699	8.1543e-12	3.3516e-11	3.6015	0.0024944	0.011673
2.68_296.0532n	CHEBI:76095	M+H-2H2O, M+H, 2M+K	C13H12O8	43.3	22.9	0.0408332	(2R,3S)-trans-coutaric acid	296.053	261.039	1	2.67845	7.3468	0.0018366	0.0083447	22.699	8.1543e-12	3.3516e-11	3.6015	0.0024944	0.011673
2.68_296.0532n	CHEBI:76096	M+H-2H2O, M+H, 2M+K	C13H12O8	43.3	22.9	0.0408332	(2R,3S)-cis-coutaric acid	296.053	261.039	1	2.67845	7.3468	0.0018366	0.0083447	22.699	8.1543e-12	3.3516e-11	3.6015	0.0024944	0.011673
2.68_296.0532n	CHEBI:77439	M+H-2H2O, M+H, 2M+K	C13H12O8	43.3	22.9	0.0408332	p-coutaric acid	296.053	261.039	1	2.67845	7.3468	0.0018366	0.0083447	22.699	8.1543e-12	3.3516e-11	3.6015	0.0024944	0.011673
2.68_296.0532n	HMDB0029318	M+H-2H2O, M+H, 2M+K	C13H12O8	42.7	19.8	0.0408332	Caffeoylmalic acid	296.053	261.039	1	2.67845	7.3468	0.0018366	0.0083447	22.699	8.1543e-12	3.3516e-11	3.6015	0.0024944	0.011673
2.68_296.0532n	HMDB0032957	M+H-2H2O, M+H, 2M+K	C13H12O8	41.2	12.6	0.0408332	2-O-Feruloyltartronic acid	296.053	261.039	1	2.67845	7.3468	0.0018366	0.0083447	22.699	8.1543e-12	3.3516e-11	3.6015	0.0024944	0.011673
2.68_296.0532n	HMDB0034620	M+H-2H2O, M+H, 2M+K	C13H12O8	43.3	22.9	0.0408332	cis-Coutaric acid	296.053	261.039	1	2.67845	7.3468	0.0018366	0.0083447	22.699	8.1543e-12	3.3516e-11	3.6015	0.0024944	0.011673
2.68_318.0746n	CHEBI:141337	M+H-H2O, M+H, M+H-2H2O	C16H14O7	50.4	58.4	2.1183	botrallin	318.075	319.08	1	2.67845	5.5858	0.0070623	0.023721	29.729	1.3304e-14	7.573e-14	11.449	3.4078e-10	2.7471e-08
2.68_318.0746n	CHEBI:15871	M+H-H2O, M+H, M+H-2H2O	C16H14O7	41.3	12.8	2.1183	o-orsellinate depside	318.075	319.08	1	2.67845	5.5858	0.0070623	0.023721	29.729	1.3304e-14	7.573e-14	11.449	3.4078e-10	2.7471e-08
2.68_318.0746n	CHEBI:48948	M+H-H2O, M+H, M+H-2H2O	C16H14O7	42.4	18.2	2.1183	demethylsulochrin	318.075	319.08	1	2.67845	5.5858	0.0070623	0.023721	29.729	1.3304e-14	7.573e-14	11.449	3.4078e-10	2.7471e-08
2.68_318.0746n	CHEBI:65709	M+H-H2O, M+H, M+H-2H2O	C16H14O7	41.8	15.3	2.1183	cylindol A	318.075	319.08	1	2.67845	5.5858	0.0070623	0.023721	29.729	1.3304e-14	7.573e-14	11.449	3.4078e-10	2.7471e-08
2.68_318.0746n	CHEBI:65894	M+H-H2O, M+H, M+H-2H2O	C16H14O7	51.4	63.3	2.1183	F390C	318.075	319.08	1	2.67845	5.5858	0.0070623	0.023721	29.729	1.3304e-14	7.573e-14	11.449	3.4078e-10	2.7471e-08
2.68_318.0746n	CHEBI:68128	M+H-H2O, M+H, M+H-2H2O	C16H14O7	41.8	15.3	2.1183	2-hydroxy-6-[2-(3,4-dihydroxyphenyl-5-methoxy)-2-oxoethyl]benzoic acid	318.075	319.08	1	2.67845	5.5858	0.0070623	0.023721	29.729	1.3304e-14	7.573e-14	11.449	3.4078e-10	2.7471e-08
2.68_318.0746n	CHEBI:68224	M+H-H2O, M+H, M+H-2H2O	C16H14O7	49.9	55.9	2.1183	(7R,8R)-AGI-B4	318.075	319.08	1	2.67845	5.5858	0.0070623	0.023721	29.729	1.3304e-14	7.573e-14	11.449	3.4078e-10	2.7471e-08
2.68_318.0746n	HMDB0002937	M+H-H2O, M+H, M+H-2H2O	C16H14O7	44.2	27.3	2.1183	Tamarixetin	318.075	319.08	1	2.67845	5.5858	0.0070623	0.023721	29.729	1.3304e-14	7.573e-14	11.449	3.4078e-10	2.7471e-08
2.68_318.0746n	HMDB0033892	M+H-H2O, M+H, M+H-2H2O	C16H14O7	45.5	33.8	2.1183	Mycochromone	318.075	319.08	1	2.67845	5.5858	0.0070623	0.023721	29.729	1.3304e-14	7.573e-14	11.449	3.4078e-10	2.7471e-08
2.68_318.0746n	HMDB0037501	M+H-H2O, M+H, M+H-2H2O	C16H14O7	44.2	27.3	2.1183	Dihydroisorhamnetin	318.075	319.08	1	2.67845	5.5858	0.0070623	0.023721	29.729	1.3304e-14	7.573e-14	11.449	3.4078e-10	2.7471e-08
2.68_318.0746n	HMDB0124873	M+H-H2O, M+H, M+H-2H2O	C16H14O7	44.6	29.1	2.1183	2-(3,4-dihydroxy-5-methoxyphenyl)-5,7-dihydroxy-3,4-dihydro-2H-1-benzopyran-4-one	318.075	319.08	1	2.67845	5.5858	0.0070623	0.023721	29.729	1.3304e-14	7.573e-14	11.449	3.4078e-10	2.7471e-08
2.68_318.0746n	HMDB0124876	M+H-H2O, M+H, M+H-2H2O	C16H14O7	44.6	29.1	2.1183	2-(3,5-dihydroxy-4-methoxyphenyl)-5,7-dihydroxy-3,4-dihydro-2H-1-benzopyran-4-one	318.075	319.08	1	2.67845	5.5858	0.0070623	0.023721	29.729	1.3304e-14	7.573e-14	11.449	3.4078e-10	2.7471e-08
2.68_318.0746n	HMDB0125009	M+H-H2O, M+H, M+H-2H2O	C16H14O7	43	21.3	2.1183	7-hydroxy-6-methoxy-3-(2,4,5-trihydroxyphenyl)-3,4-dihydro-2H-1-benzopyran-4-one	318.075	319.08	1	2.67845	5.5858	0.0070623	0.023721	29.729	1.3304e-14	7.573e-14	11.449	3.4078e-10	2.7471e-08
2.68_318.0746n	HMDB0125011	M+H-H2O, M+H, M+H-2H2O	C16H14O7	42.7	19.9	2.1183	3-(2,5-dihydroxy-4-methoxyphenyl)-6,7-dihydroxy-3,4-dihydro-2H-1-benzopyran-4-one	318.075	319.08	1	2.67845	5.5858	0.0070623	0.023721	29.729	1.3304e-14	7.573e-14	11.449	3.4078e-10	2.7471e-08
2.68_318.0746n	HMDB0125446	M+H-H2O, M+H, M+H-2H2O	C16H14O7	42.2	17.2	2.1183	3-(4-hydroxy-3-methoxyphenyl)-1-(2,4,6-trihydroxyphenyl)propane-1,2-dione	318.075	319.08	1	2.67845	5.5858	0.0070623	0.023721	29.729	1.3304e-14	7.573e-14	11.449	3.4078e-10	2.7471e-08
2.68_318.0746n	HMDB0126505	M+H-H2O, M+H, M+H-2H2O	C16H14O7	43.2	22.1	2.1183	3,5,6,7-tetrahydroxy-2-(3-methoxyphenyl)-3,4-dihydro-2H-1-benzopyran-4-one	318.075	319.08	1	2.67845	5.5858	0.0070623	0.023721	29.729	1.3304e-14	7.573e-14	11.449	3.4078e-10	2.7471e-08
2.68_318.0746n	HMDB0126506	M+H-H2O, M+H, M+H-2H2O	C16H14O7	41.1	12	2.1183	3-(3-methoxyphenyl)-1-(2,3,4,6-tetrahydroxyphenyl)propane-1,2-dione	318.075	319.08	1	2.67845	5.5858	0.0070623	0.023721	29.729	1.3304e-14	7.573e-14	11.449	3.4078e-10	2.7471e-08
2.68_318.0746n	HMDB0126509	M+H-H2O, M+H, M+H-2H2O	C16H14O7	44.2	27.3	2.1183	3,5,7-trihydroxy-2-(3-hydroxy-5-methoxyphenyl)-3,4-dihydro-2H-1-benzopyran-4-one	318.075	319.08	1	2.67845	5.5858	0.0070623	0.023721	29.729	1.3304e-14	7.573e-14	11.449	3.4078e-10	2.7471e-08
2.68_318.0746n	HMDB0126511	M+H-H2O, M+H, M+H-2H2O	C16H14O7	42.2	17.2	2.1183	3-(3-hydroxy-5-methoxyphenyl)-1-(2,4,6-trihydroxyphenyl)propane-1,2-dione	318.075	319.08	1	2.67845	5.5858	0.0070623	0.023721	29.729	1.3304e-14	7.573e-14	11.449	3.4078e-10	2.7471e-08
2.68_318.0746n	HMDB0127501	M+H-H2O, M+H, M+H-2H2O	C16H14O7	43.2	22.1	2.1183	3,5,6,7-tetrahydroxy-2-(4-methoxyphenyl)-3,4-dihydro-2H-1-benzopyran-4-one	318.075	319.08	1	2.67845	5.5858	0.0070623	0.023721	29.729	1.3304e-14	7.573e-14	11.449	3.4078e-10	2.7471e-08
2.68_318.0746n	HMDB0127502	M+H-H2O, M+H, M+H-2H2O	C16H14O7	41.1	12	2.1183	3-(4-methoxyphenyl)-1-(2,3,4,6-tetrahydroxyphenyl)propane-1,2-dione	318.075	319.08	1	2.67845	5.5858	0.0070623	0.023721	29.729	1.3304e-14	7.573e-14	11.449	3.4078e-10	2.7471e-08
2.68_318.0746n	HMDB0128108	M+H-H2O, M+H, M+H-2H2O	C16H14O7	45.7	34.7	2.1183	3,5,6,7-tetrahydroxy-2-(4-hydroxy-3-methoxyphenyl)-8aH-chromen-8a-yl	318.075	319.08	1	2.67845	5.5858	0.0070623	0.023721	29.729	1.3304e-14	7.573e-14	11.449	3.4078e-10	2.7471e-08
2.68_318.0746n	HMDB0128109	M+H-H2O, M+H, M+H-2H2O	C16H14O7	40.2	7.38	2.1183	2-(2,4-dihydroxy-3-methoxyphenyl)-3,5,7-trihydroxy-5H-chromen-5-yl	318.075	319.08	1	2.67845	5.5858	0.0070623	0.023721	29.729	1.3304e-14	7.573e-14	11.449	3.4078e-10	2.7471e-08
2.68_318.0746n	HMDB0128110	M+H-H2O, M+H, M+H-2H2O	C16H14O7	40.2	7.38	2.1183	2-(2,4-dihydroxy-5-methoxyphenyl)-3,5,7-trihydroxy-5H-chromen-5-yl	318.075	319.08	1	2.67845	5.5858	0.0070623	0.023721	29.729	1.3304e-14	7.573e-14	11.449	3.4078e-10	2.7471e-08
2.68_318.0746n	HMDB0128111	M+H-H2O, M+H, M+H-2H2O	C16H14O7	40.2	7.38	2.1183	2-(3,4-dihydroxy-5-methoxyphenyl)-3,5,7-trihydroxy-5H-chromen-5-yl	318.075	319.08	1	2.67845	5.5858	0.0070623	0.023721	29.729	1.3304e-14	7.573e-14	11.449	3.4078e-10	2.7471e-08
2.68_318.0746n	HMDB0128199	M+H-H2O, M+H, M+H-2H2O	C16H14O7	41.7	14.8	2.1183	3-(3,4-dihydroxy-5-methoxyphenyl)-1-(2,4,6-trihydroxyphenyl)prop-2-en-1-one	318.075	319.08	1	2.67845	5.5858	0.0070623	0.023721	29.729	1.3304e-14	7.573e-14	11.449	3.4078e-10	2.7471e-08
2.68_318.0746n	HMDB0128212	M+H-H2O, M+H, M+H-2H2O	C16H14O7	44.6	29.2	2.1183	5,6,7-trihydroxy-2-(3-hydroxy-5-methoxyphenyl)-3,4-dihydro-2H-1-benzopyran-4-one	318.075	319.08	1	2.67845	5.5858	0.0070623	0.023721	29.729	1.3304e-14	7.573e-14	11.449	3.4078e-10	2.7471e-08
2.68_318.0746n	HMDB0128759	M+H-H2O, M+H, M+H-2H2O	C16H14O7	44.4	28.1	2.1183	3,5,7-trihydroxy-2-(3-hydroxyphenyl)-6-methoxy-3,4-dihydro-2H-1-benzopyran-4-one	318.075	319.08	1	2.67845	5.5858	0.0070623	0.023721	29.729	1.3304e-14	7.573e-14	11.449	3.4078e-10	2.7471e-08
2.68_318.0746n	HMDB0128760	M+H-H2O, M+H, M+H-2H2O	C16H14O7	42.3	17.8	2.1183	3-(3-hydroxyphenyl)-1-(2,4,6-trihydroxy-3-methoxyphenyl)propane-1,2-dione	318.075	319.08	1	2.67845	5.5858	0.0070623	0.023721	29.729	1.3304e-14	7.573e-14	11.449	3.4078e-10	2.7471e-08
2.68_318.0746n	HMDB0129342	M+H-H2O, M+H, M+H-2H2O	C16H14O7	42.7	19.8	2.1183	5,6,7-trihydroxy-3-(3-hydroxy-4-methoxyphenyl)-3,4-dihydro-2H-1-benzopyran-4-one	318.075	319.08	1	2.67845	5.5858	0.0070623	0.023721	29.729	1.3304e-14	7.573e-14	11.449	3.4078e-10	2.7471e-08
2.68_318.0746n	HMDB0129350	M+H-H2O, M+H, M+H-2H2O	C16H14O7	42.2	17.5	2.1183	3-(2,3-dihydroxy-4-methoxyphenyl)-5,7-dihydroxy-3,4-dihydro-2H-1-benzopyran-4-one	318.075	319.08	1	2.67845	5.5858	0.0070623	0.023721	29.729	1.3304e-14	7.573e-14	11.449	3.4078e-10	2.7471e-08
2.68_318.0746n	HMDB0129356	M+H-H2O, M+H, M+H-2H2O	C16H14O7	42.7	19.9	2.1183	3-(2,5-dihydroxy-4-methoxyphenyl)-5,7-dihydroxy-3,4-dihydro-2H-1-benzopyran-4-one	318.075	319.08	1	2.67845	5.5858	0.0070623	0.023721	29.729	1.3304e-14	7.573e-14	11.449	3.4078e-10	2.7471e-08
2.68_318.0746n	HMDB0130174	M+H-H2O, M+H, M+H-2H2O	C16H14O7	43.2	22.3	2.1183	5,6,7,8-tetrahydroxy-2-(4-methoxyphenyl)-3,4-dihydro-2H-1-benzopyran-4-one	318.075	319.08	1	2.67845	5.5858	0.0070623	0.023721	29.729	1.3304e-14	7.573e-14	11.449	3.4078e-10	2.7471e-08
2.68_318.0746n	HMDB0130176	M+H-H2O, M+H, M+H-2H2O	C16H14O7	40.7	9.81	2.1183	3-(4-methoxyphenyl)-1-(2,3,4,5,6-pentahydroxyphenyl)prop-2-en-1-one	318.075	319.08	1	2.67845	5.5858	0.0070623	0.023721	29.729	1.3304e-14	7.573e-14	11.449	3.4078e-10	2.7471e-08
2.68_318.0746n	HMDB0130326	M+H-H2O, M+H, M+H-2H2O	C16H14O7	44.6	29.2	2.1183	5,6,7-trihydroxy-2-(4-hydroxy-3-methoxyphenyl)-3,4-dihydro-2H-1-benzopyran-4-one	318.075	319.08	1	2.67845	5.5858	0.0070623	0.023721	29.729	1.3304e-14	7.573e-14	11.449	3.4078e-10	2.7471e-08
2.68_318.0746n	HMDB0130328	M+H-H2O, M+H, M+H-2H2O	C16H14O7	41.8	15.5	2.1183	3-(4-hydroxy-3-methoxyphenyl)-1-(2,3,4,6-tetrahydroxyphenyl)prop-2-en-1-one	318.075	319.08	1	2.67845	5.5858	0.0070623	0.023721	29.729	1.3304e-14	7.573e-14	11.449	3.4078e-10	2.7471e-08
2.68_318.0746n	HMDB0130677	M+H-H2O, M+H, M+H-2H2O	C16H14O7	43.9	25.8	2.1183	5,6,7-trihydroxy-2-(4-hydroxyphenyl)-8-methoxy-3,4-dihydro-2H-1-benzopyran-4-one	318.075	319.08	1	2.67845	5.5858	0.0070623	0.023721	29.729	1.3304e-14	7.573e-14	11.449	3.4078e-10	2.7471e-08
2.68_318.0746n	HMDB0132136	M+H-H2O, M+H, M+H-2H2O	C16H14O7	44.4	28.1	2.1183	3,5,7-trihydroxy-2-(4-hydroxyphenyl)-8-methoxy-3,4-dihydro-2H-1-benzopyran-4-one	318.075	319.08	1	2.67845	5.5858	0.0070623	0.023721	29.729	1.3304e-14	7.573e-14	11.449	3.4078e-10	2.7471e-08
2.68_318.0746n	HMDB0133572	M+H-H2O, M+H, M+H-2H2O	C16H14O7	43.2	22.1	2.1183	2,4,6-trihydroxy-2-[(4-hydroxy-3-methoxyphenyl)methyl]-2,3-dihydro-1-benzofuran-3-one	318.075	319.08	1	2.67845	5.5858	0.0070623	0.023721	29.729	1.3304e-14	7.573e-14	11.449	3.4078e-10	2.7471e-08
2.68_318.0746n	HMDB0133838	M+H-H2O, M+H, M+H-2H2O	C16H14O7	42.7	19.8	2.1183	5,6,7-trihydroxy-3-(2-hydroxy-4-methoxyphenyl)-3,4-dihydro-2H-1-benzopyran-4-one	318.075	319.08	1	2.67845	5.5858	0.0070623	0.023721	29.729	1.3304e-14	7.573e-14	11.449	3.4078e-10	2.7471e-08
2.69_147.0713n	CHEBI:134682	M+Na, M+ACN+H, M+H-H2O	C6H13NOS	38.6	3.8	-3.2224	(E)-5-(methylsulfanyl)pentanal oxime	147.071	170.061	1	2.69273	10.896	0.00015423	0.0012393	20.022	1.1228e-10	3.9245e-10	1.4215	0.2114	0.31464
2.69_147.0713n	CHEBI:50700	M+Na, M+ACN+H, M+H-H2O	C6H13NOS	38.6	3.8	-3.2224	5-(methylsulfanyl)pentanal oxime	147.071	170.061	1	2.69273	10.896	0.00015423	0.0012393	20.022	1.1228e-10	3.9245e-10	1.4215	0.2114	0.31464
2.84_213.0092n	CHEBI:133568	M+H, M+ACN+Na, M+NH4	C8H7NO4S	38.5	0.0528	-1.87004	6-hydroxyindole sulfate	213.009	277.035	1	2.84203	8.1314	0.0010352	0.0053338	22.178	1.3481e-11	5.3989e-11	1.5827	0.15743	0.25268
2.84_213.0092n	CHEBI:43355	M+H, M+ACN+Na, M+NH4	C8H7NO4S	38.5	0.0528	-1.87004	indoxyl sulfate	213.009	277.035	1	2.84203	8.1314	0.0010352	0.0053338	22.178	1.3481e-11	5.3989e-11	1.5827	0.15743	0.25268
2.84_213.0092n	HMDB0000682	M+H, M+ACN+Na, M+NH4	C8H7NO4S	38.5	0.0528	-1.87004	Indoxyl sulfate	213.009	277.035	1	2.84203	8.1314	0.0010352	0.0053338	22.178	1.3481e-11	5.3989e-11	1.5827	0.15743	0.25268
2.97_410.2134n	CHEBI:8871	M+H, M+K, M+Na	C23H27FN4O2	38.3	0.00967	3.7848	risperidone	410.213	411.221	1	2.97058	4.3915	0.018541	0.047873	568	5.3489e-73	3.3417e-70	2.1622	0.050931	0.10869
2.97_410.2134n	HMDB0005020	M+H, M+K, M+Na	C23H27FN4O2	38.3	0.00967	3.7848	Risperidone	410.213	411.221	1	2.97058	4.3915	0.018541	0.047873	568	5.3489e-73	3.3417e-70	2.1622	0.050931	0.10869
3.26_952.0805n	HMDB0037384	M+NH4, M+Na, M+K	C41H28O27	53.7	80.6	-1.4089	Granatin B	952.08	970.114	1	3.25553	4.9608	0.011639	0.033979	19.804	1.3973e-10	4.8032e-10	2.4658	0.027403	0.06818
3.26_952.0805n	HMDB0039260	M+NH4, M+Na, M+K	C41H28O27	53.7	80.8	-1.4089	Sanguiin H11	952.08	970.114	1	3.25553	4.9608	0.011639	0.033979	19.804	1.3973e-10	4.8032e-10	2.4658	0.027403	0.06818
3.26_952.0805n	HMDB0137008	M+NH4, M+Na, M+K	C41H28O27	53.7	80.8	-1.4089	2-({7,8,9,12,13,14,20,29,30,33,34,35-dodecahydroxy-4,17,25,38-tetraoxo-3,18,21,24,39-pentaoxaheptacyclo[20.17.0.0²,¹⁹.0⁵,¹⁰.0¹¹,¹⁶.0²⁶,³¹.0³²,³⁷]nonatriaconta-5,7,9,11,13,15,26,28,30,32,34,36-dodecaen-28-yl}oxy)-3,4,5-trihydroxybenzoic acid	952.08	970.114	1	3.25553	4.9608	0.011639	0.033979	19.804	1.3973e-10	4.8032e-10	2.4658	0.027403	0.06818
3.31_332.1826n	CHEBI:15608	2M+NH4, 2M+Na, M+Na	C16H28O7	39.1	0	-2.78181	(2S,3S)-2-hydroxytridecane-1,2,3-tricarboxylic acid	332.183	355.171	1	3.31265	17.88	2.4121e-06	4.6014e-05	45.536	5.2825e-20	3.8375e-19	10.708	1.3416e-09	9.0612e-08
3.31_332.1826n	HMDB0029784	2M+NH4, 2M+Na, M+Na	C16H28O7	39.3	1.27	-2.78181	Unshuoside A	332.183	355.171	1	3.31265	17.88	2.4121e-06	4.6014e-05	45.536	5.2825e-20	3.8375e-19	10.708	1.3416e-09	9.0612e-08
3.31_332.1826n	HMDB0033019	2M+NH4, 2M+Na, M+Na	C16H28O7	39.3	1.27	-2.78181	7-Hydroxyterpineol 8-glucoside	332.183	355.171	1	3.31265	17.88	2.4121e-06	4.6014e-05	45.536	5.2825e-20	3.8375e-19	10.708	1.3416e-09	9.0612e-08
3.31_332.1826n	HMDB0033110	2M+NH4, 2M+Na, M+Na	C16H28O7	39.3	1.27	-2.78181	(1S,2S,4R)-1,8-Epoxy-p-menthan-2-ol glucoside	332.183	355.171	1	3.31265	17.88	2.4121e-06	4.6014e-05	45.536	5.2825e-20	3.8375e-19	10.708	1.3416e-09	9.0612e-08
3.31_332.1826n	HMDB0033215	2M+NH4, 2M+Na, M+Na	C16H28O7	39.3	1.27	-2.78181	1,8-Epoxy-p-menthan-4-ol glucoside	332.183	355.171	1	3.31265	17.88	2.4121e-06	4.6014e-05	45.536	5.2825e-20	3.8375e-19	10.708	1.3416e-09	9.0612e-08
3.31_332.1826n	HMDB0033220	2M+NH4, 2M+Na, M+Na	C16H28O7	39.3	1.27	-2.78181	(1R,2R,4S,6R)-2,6-Fenchanediol 2-O-b-D-glucoside	332.183	355.171	1	3.31265	17.88	2.4121e-06	4.6014e-05	45.536	5.2825e-20	3.8375e-19	10.708	1.3416e-09	9.0612e-08
3.31_332.1826n	HMDB0033221	2M+NH4, 2M+Na, M+Na	C16H28O7	39.3	1.27	-2.78181	(1R,2S,4R,5S)-2,5-Fenchanediol 2-O-b-D-glucoside	332.183	355.171	1	3.31265	17.88	2.4121e-06	4.6014e-05	45.536	5.2825e-20	3.8375e-19	10.708	1.3416e-09	9.0612e-08
3.31_332.1826n	HMDB0033644	2M+NH4, 2M+Na, M+Na	C16H28O7	39.3	1.27	-2.78181	(1S,2S,4S,5S)-2,4-Thujanediol 4-O-beta-D-Glucopyranoside	332.183	355.171	1	3.31265	17.88	2.4121e-06	4.6014e-05	45.536	5.2825e-20	3.8375e-19	10.708	1.3416e-09	9.0612e-08
3.31_332.1826n	HMDB0034772	2M+NH4, 2M+Na, M+Na	C16H28O7	39.3	1.27	-2.78181	(1R,3S,4S)-1,8-Epoxy-p-menthan-3-ol glucoside	332.183	355.171	1	3.31265	17.88	2.4121e-06	4.6014e-05	45.536	5.2825e-20	3.8375e-19	10.708	1.3416e-09	9.0612e-08
3.31_332.1826n	HMDB0035025	2M+NH4, 2M+Na, M+Na	C16H28O7	39.3	1.27	-2.78181	6Z-8-Hydroxygeraniol 8-O-glucoside	332.183	355.171	1	3.31265	17.88	2.4121e-06	4.6014e-05	45.536	5.2825e-20	3.8375e-19	10.708	1.3416e-09	9.0612e-08
3.31_332.1826n	HMDB0035634	2M+NH4, 2M+Na, M+Na	C16H28O7	39.3	1.27	-2.78181	Betulalbuside A	332.183	355.171	1	3.31265	17.88	2.4121e-06	4.6014e-05	45.536	5.2825e-20	3.8375e-19	10.708	1.3416e-09	9.0612e-08
3.31_332.1826n	HMDB0038747	2M+NH4, 2M+Na, M+Na	C16H28O7	39.3	1.27	-2.78181	(2E,4E,7R)-2,7-Dimethyl-2,4-octadiene-1,8-diol 8-O-b-D-glucopyranoside	332.183	355.171	1	3.31265	17.88	2.4121e-06	4.6014e-05	45.536	5.2825e-20	3.8375e-19	10.708	1.3416e-09	9.0612e-08
3.31_332.1826n	HMDB0038980	2M+NH4, 2M+Na, M+Na	C16H28O7	39.3	1.27	-2.78181	(4R,6S)-p-Menth-1-ene-4,6-diol 4-glucoside	332.183	355.171	1	3.31265	17.88	2.4121e-06	4.6014e-05	45.536	5.2825e-20	3.8375e-19	10.708	1.3416e-09	9.0612e-08
3.31_332.1826n	HMDB0038981	2M+NH4, 2M+Na, M+Na	C16H28O7	39.3	1.27	-2.78181	(S)-p-Menth-1-ene-4,7-diol 4-glucoside	332.183	355.171	1	3.31265	17.88	2.4121e-06	4.6014e-05	45.536	5.2825e-20	3.8375e-19	10.708	1.3416e-09	9.0612e-08
3.31_332.1826n	HMDB0039055	2M+NH4, 2M+Na, M+Na	C16H28O7	39.3	1.27	-2.78181	(1S,2R,4R)-p-Menth-8-ene-2,10-diol 2-glucoside	332.183	355.171	1	3.31265	17.88	2.4121e-06	4.6014e-05	45.536	5.2825e-20	3.8375e-19	10.708	1.3416e-09	9.0612e-08
3.31_332.1826n	HMDB0060012	2M+NH4, 2M+Na, M+Na	C16H28O7	39.1	0	-2.78181	Neomenthol-glucuronide	332.183	355.171	1	3.31265	17.88	2.4121e-06	4.6014e-05	45.536	5.2825e-20	3.8375e-19	10.708	1.3416e-09	9.0612e-08
3.42_1086.0814n	HMDB0031903	M+H, M+NH4, M+H-H2O	C48H30O30	39.8	8.05	-0.706172	Castacrenin D	1086.08	1104.11	1	3.41907	37.311	4.8517e-10	9.3266e-08	1.0162	0.38793	0.4036	3.7907	0.0016645	0.0085943
3.43_806.4445n	CHEBI:53773	M+2H, M+2Na, M+K	C43H66O14	38.7	3.79	-0.94767	3'''-O-acetyldigitoxin	806.444	404.23	2	3.42622	6.6795	0.0030288	0.012106	200.26	9.3217e-48	1.7919e-46	3.0478	0.0081049	0.027632
3.43_806.4445n	HMDB0014652	M+2H, M+2Na, M+K	C43H66O14	38.7	3.79	-0.94767	Acetyldigitoxin	806.444	404.23	2	3.42622	6.6795	0.0030288	0.012106	200.26	9.3217e-48	1.7919e-46	3.0478	0.0081049	0.027632
3.52_212.0326n	CHEBI:16281	M+H-2H2O, M+H, M+H-H2O	C9H8O6	41.1	14.5	2.49909	3-(2-carboxyethenyl)-cis,cis-muconic acid	212.033	195.029	1	3.51905	5.163	0.0098895	0.030384	26.01	3.6634e-13	1.8346e-12	2.6999	0.016851	0.047103
3.52_212.0326n	CHEBI:19615	M+H-2H2O, M+H, M+H-H2O	C9H8O6-2	38.2	0	2.49909	2-hydroxy-6-oxonona-2,4-dienedioate	212.033	195.029	1	3.51905	5.163	0.0098895	0.030384	26.01	3.6634e-13	1.8346e-12	2.6999	0.016851	0.047103
3.52_212.0326n	CHEBI:31082	M+H-2H2O, M+H, M+H-H2O	C9H8O6	41.1	14.5	2.49909	2-hydroxy-6-oxonona-2,4,7-trienedioic acid	212.033	195.029	1	3.51905	5.163	0.0098895	0.030384	26.01	3.6634e-13	1.8346e-12	2.6999	0.016851	0.047103
3.52_212.0326n	CHEBI:61449	M+H-2H2O, M+H, M+H-H2O	C9H8O6-2	38.2	0	2.49909	(2E,4Z)-2-hydroxy-6-oxonona-2,4-dienedioate(2-)	212.033	195.029	1	3.51905	5.163	0.0098895	0.030384	26.01	3.6634e-13	1.8346e-12	2.6999	0.016851	0.047103
3.52_212.0326n	CHEBI:61467	M+H-2H2O, M+H, M+H-H2O	C9H8O6	41.1	14.5	2.49909	(2E,4Z,7E)-2-hydroxy-6-oxonona-2,4,7-trienedioic acid	212.033	195.029	1	3.51905	5.163	0.0098895	0.030384	26.01	3.6634e-13	1.8346e-12	2.6999	0.016851	0.047103
3.52_212.0326n	CHEBI:66887	M+H-2H2O, M+H, M+H-H2O	C9H8O6-2	38.2	0	2.49909	(2Z,4E)-2-hydroxy-6-oxonona-2,4-dienedioate(2-)	212.033	195.029	1	3.51905	5.163	0.0098895	0.030384	26.01	3.6634e-13	1.8346e-12	2.6999	0.016851	0.047103
3.52_212.0326n	CHEBI:66939	M+H-2H2O, M+H, M+H-H2O	C9H8O6	41.1	14.5	2.49909	(2Z,4E,7E)-2-hydroxy-6-oxonona-2,4,7-trienedioic acid	212.033	195.029	1	3.51905	5.163	0.0098895	0.030384	26.01	3.6634e-13	1.8346e-12	2.6999	0.016851	0.047103
3.52_212.0326n	HMDB0125210	M+H-2H2O, M+H, M+H-H2O	C9H8O6	38.2	0	2.49909	2-oxo-3-(3,4,5-trihydroxyphenyl)propanoic acid	212.033	195.029	1	3.51905	5.163	0.0098895	0.030384	26.01	3.6634e-13	1.8346e-12	2.6999	0.016851	0.047103
3.52_212.0326n	HMDB0126568	M+H-2H2O, M+H, M+H-H2O	C9H8O6	38.2	0	2.49909	2-oxo-3-(2,3,4-trihydroxyphenyl)propanoic acid	212.033	195.029	1	3.51905	5.163	0.0098895	0.030384	26.01	3.6634e-13	1.8346e-12	2.6999	0.016851	0.047103
3.52_212.0326n	HMDB0126571	M+H-2H2O, M+H, M+H-H2O	C9H8O6	38.2	0	2.49909	2-oxo-3-(2,4,5-trihydroxyphenyl)propanoic acid	212.033	195.029	1	3.51905	5.163	0.0098895	0.030384	26.01	3.6634e-13	1.8346e-12	2.6999	0.016851	0.047103
3.52_212.0326n	HMDB0128683	M+H-2H2O, M+H, M+H-H2O	C9H8O6	41.2	14.7	2.49909	6-hydroxy-7-methoxy-2H-1,3-benzodioxole-5-carboxylic acid	212.033	195.029	1	3.51905	5.163	0.0098895	0.030384	26.01	3.6634e-13	1.8346e-12	2.6999	0.016851	0.047103
3.52_212.0326n	HMDB0128685	M+H-2H2O, M+H, M+H-H2O	C9H8O6	41.2	14.7	2.49909	7-hydroxy-6-methoxy-2H-1,3-benzodioxole-5-carboxylic acid	212.033	195.029	1	3.51905	5.163	0.0098895	0.030384	26.01	3.6634e-13	1.8346e-12	2.6999	0.016851	0.047103
3.52_212.0326n	HMDB0137303	M+H-2H2O, M+H, M+H-H2O	C9H8O6	41.2	14.7	2.49909	4-hydroxy-7-methoxy-2H-1,3-benzodioxole-5-carboxylic acid	212.033	195.029	1	3.51905	5.163	0.0098895	0.030384	26.01	3.6634e-13	1.8346e-12	2.6999	0.016851	0.047103
3.58_492.0888n	CHEBI:78310	M+H, M+Na, M+K	C22H20O13	38.8	0.259	-3.13339	carminic acid	492.089	493.096	1	3.57617	6.0283	0.0049934	0.018258	33.104	7.5698e-16	4.6593e-15	1.8574	0.093242	0.16934
3.58_492.0888n	HMDB0030658	M+H, M+Na, M+K	C22H20O13	38.8	0.259	-3.13339	Carmine red	492.089	493.096	1	3.57617	6.0283	0.0049934	0.018258	33.104	7.5698e-16	4.6593e-15	1.8574	0.093242	0.16934
3.58_492.0888n	HMDB0037459	M+H, M+Na, M+K	C22H20O13	43.8	25.2	-3.13339	6-Methoxyluteolin 7-glucuronide	492.089	493.096	1	3.57617	6.0283	0.0049934	0.018258	33.104	7.5698e-16	4.6593e-15	1.8574	0.093242	0.16934
3.58_492.0888n	HMDB0038772	M+H, M+Na, M+K	C22H20O13	42.9	20.9	-3.13339	8-Hydroxyluteolin 4'-methyl ether 8-glucuronide	492.089	493.096	1	3.57617	6.0283	0.0049934	0.018258	33.104	7.5698e-16	4.6593e-15	1.8574	0.093242	0.16934
3.58_492.0888n	HMDB0039904	M+H, M+Na, M+K	C22H20O13	42.9	20.9	-3.13339	3'-Methoxytricetin 7-glucuronide	492.089	493.096	1	3.57617	6.0283	0.0049934	0.018258	33.104	7.5698e-16	4.6593e-15	1.8574	0.093242	0.16934
3.58_492.0888n	HMDB0041757	M+H, M+Na, M+K	C22H20O13	43.8	25.2	-3.13339	Isorhamnetin 4'-O-glucuronide	492.089	493.096	1	3.57617	6.0283	0.0049934	0.018258	33.104	7.5698e-16	4.6593e-15	1.8574	0.093242	0.16934
3.58_492.0888n	HMDB0124879	M+H, M+Na, M+K	C22H20O13	42.9	20.9	-3.13339	6-{[2-(3,4-dihydroxy-5-methoxyphenyl)-7-hydroxy-4-oxo-4H-chromen-5-yl]oxy}-3,4,5-trihydroxyoxane-2-carboxylic acid	492.089	493.096	1	3.57617	6.0283	0.0049934	0.018258	33.104	7.5698e-16	4.6593e-15	1.8574	0.093242	0.16934
3.58_492.0888n	HMDB0124880	M+H, M+Na, M+K	C22H20O13	43.8	25.2	-3.13339	6-[4-(5,7-dihydroxy-4-oxo-4H-chromen-2-yl)-2-hydroxy-6-methoxyphenoxy]-3,4,5-trihydroxyoxane-2-carboxylic acid	492.089	493.096	1	3.57617	6.0283	0.0049934	0.018258	33.104	7.5698e-16	4.6593e-15	1.8574	0.093242	0.16934
3.58_492.0888n	HMDB0124881	M+H, M+Na, M+K	C22H20O13	43.8	25.2	-3.13339	6-[5-(5,7-dihydroxy-4-oxo-4H-chromen-2-yl)-2-hydroxy-3-methoxyphenoxy]-3,4,5-trihydroxyoxane-2-carboxylic acid	492.089	493.096	1	3.57617	6.0283	0.0049934	0.018258	33.104	7.5698e-16	4.6593e-15	1.8574	0.093242	0.16934
3.58_492.0888n	HMDB0124882	M+H, M+Na, M+K	C22H20O13	42.9	20.9	-3.13339	6-{[2-(3,5-dihydroxy-4-methoxyphenyl)-5-hydroxy-4-oxo-4H-chromen-7-yl]oxy}-3,4,5-trihydroxyoxane-2-carboxylic acid	492.089	493.096	1	3.57617	6.0283	0.0049934	0.018258	33.104	7.5698e-16	4.6593e-15	1.8574	0.093242	0.16934
3.58_492.0888n	HMDB0124883	M+H, M+Na, M+K	C22H20O13	42.9	20.9	-3.13339	6-{[2-(3,5-dihydroxy-4-methoxyphenyl)-7-hydroxy-4-oxo-4H-chromen-5-yl]oxy}-3,4,5-trihydroxyoxane-2-carboxylic acid	492.089	493.096	1	3.57617	6.0283	0.0049934	0.018258	33.104	7.5698e-16	4.6593e-15	1.8574	0.093242	0.16934
3.58_492.0888n	HMDB0124884	M+H, M+Na, M+K	C22H20O13	43.8	25.2	-3.13339	6-[5-(5,7-dihydroxy-4-oxo-4H-chromen-2-yl)-3-hydroxy-2-methoxyphenoxy]-3,4,5-trihydroxyoxane-2-carboxylic acid	492.089	493.096	1	3.57617	6.0283	0.0049934	0.018258	33.104	7.5698e-16	4.6593e-15	1.8574	0.093242	0.16934
3.58_492.0888n	HMDB0126046	M+H, M+Na, M+K	C22H20O13	43.8	25.3	-3.13339	3,4,5-trihydroxy-6-({5-hydroxy-16,18-dioxo-6,8,19-trioxapentacyclo[10.7.0.0²,⁹.0³,⁷.0¹³,¹⁷]nonadeca-1(12),2(9),10,13(17)-tetraen-11-yl}oxy)oxane-2-carboxylic acid	492.089	493.096	1	3.57617	6.0283	0.0049934	0.018258	33.104	7.5698e-16	4.6593e-15	1.8574	0.093242	0.16934
3.58_492.0888n	HMDB0126574	M+H, M+Na, M+K	C22H20O13	42.9	20.9	-3.13339	6-{[3,5-dihydroxy-2-(4-hydroxy-3-methoxyphenyl)-4-oxo-4H-chromen-7-yl]oxy}-3,4,5-trihydroxyoxane-2-carboxylic acid	492.089	493.096	1	3.57617	6.0283	0.0049934	0.018258	33.104	7.5698e-16	4.6593e-15	1.8574	0.093242	0.16934
3.58_492.0888n	HMDB0126575	M+H, M+Na, M+K	C22H20O13	42.9	20.9	-3.13339	6-{[3,7-dihydroxy-2-(4-hydroxy-3-methoxyphenyl)-4-oxo-4H-chromen-5-yl]oxy}-3,4,5-trihydroxyoxane-2-carboxylic acid	492.089	493.096	1	3.57617	6.0283	0.0049934	0.018258	33.104	7.5698e-16	4.6593e-15	1.8574	0.093242	0.16934
3.58_492.0888n	HMDB0126576	M+H, M+Na, M+K	C22H20O13	42.9	20.9	-3.13339	6-{[5,7-dihydroxy-2-(4-hydroxy-3-methoxyphenyl)-4-oxo-4H-chromen-3-yl]oxy}-3,4,5-trihydroxyoxane-2-carboxylic acid	492.089	493.096	1	3.57617	6.0283	0.0049934	0.018258	33.104	7.5698e-16	4.6593e-15	1.8574	0.093242	0.16934
3.58_492.0888n	HMDB0126577	M+H, M+Na, M+K	C22H20O13	43.8	25.2	-3.13339	3,4,5-trihydroxy-6-[2-methoxy-4-(3,5,7-trihydroxy-4-oxo-4H-chromen-2-yl)phenoxy]oxane-2-carboxylic acid	492.089	493.096	1	3.57617	6.0283	0.0049934	0.018258	33.104	7.5698e-16	4.6593e-15	1.8574	0.093242	0.16934
3.58_492.0888n	HMDB0127506	M+H, M+Na, M+K	C22H20O13	42.9	20.9	-3.13339	3,4,5-trihydroxy-6-{[3,5,7-trihydroxy-2-(4-methoxyphenyl)-4-oxo-4H-chromen-6-yl]oxy}oxane-2-carboxylic acid	492.089	493.096	1	3.57617	6.0283	0.0049934	0.018258	33.104	7.5698e-16	4.6593e-15	1.8574	0.093242	0.16934
3.58_492.0888n	HMDB0127507	M+H, M+Na, M+K	C22H20O13	42.9	20.9	-3.13339	3,4,5-trihydroxy-6-{[3,5,6-trihydroxy-2-(4-methoxyphenyl)-4-oxo-4H-chromen-7-yl]oxy}oxane-2-carboxylic acid	492.089	493.096	1	3.57617	6.0283	0.0049934	0.018258	33.104	7.5698e-16	4.6593e-15	1.8574	0.093242	0.16934
3.58_492.0888n	HMDB0127508	M+H, M+Na, M+K	C22H20O13	42.9	20.9	-3.13339	3,4,5-trihydroxy-6-{[3,6,7-trihydroxy-2-(4-methoxyphenyl)-4-oxo-4H-chromen-5-yl]oxy}oxane-2-carboxylic acid	492.089	493.096	1	3.57617	6.0283	0.0049934	0.018258	33.104	7.5698e-16	4.6593e-15	1.8574	0.093242	0.16934
3.58_492.0888n	HMDB0127509	M+H, M+Na, M+K	C22H20O13	42.9	20.9	-3.13339	3,4,5-trihydroxy-6-{[5,6,7-trihydroxy-2-(4-methoxyphenyl)-4-oxo-4H-chromen-3-yl]oxy}oxane-2-carboxylic acid	492.089	493.096	1	3.57617	6.0283	0.0049934	0.018258	33.104	7.5698e-16	4.6593e-15	1.8574	0.093242	0.16934
3.58_492.0888n	HMDB0128797	M+H, M+Na, M+K	C22H20O13	42.9	20.9	-3.13339	3,4,5-trihydroxy-6-{[3,6,7-trihydroxy-2-(3-methoxyphenyl)-4-oxo-4H-chromen-5-yl]oxy}oxane-2-carboxylic acid	492.089	493.096	1	3.57617	6.0283	0.0049934	0.018258	33.104	7.5698e-16	4.6593e-15	1.8574	0.093242	0.16934
3.58_492.0888n	HMDB0128798	M+H, M+Na, M+K	C22H20O13	42.9	20.9	-3.13339	3,4,5-trihydroxy-6-{[3,5,7-trihydroxy-2-(3-methoxyphenyl)-4-oxo-4H-chromen-6-yl]oxy}oxane-2-carboxylic acid	492.089	493.096	1	3.57617	6.0283	0.0049934	0.018258	33.104	7.5698e-16	4.6593e-15	1.8574	0.093242	0.16934
3.58_492.0888n	HMDB0128799	M+H, M+Na, M+K	C22H20O13	42.9	20.9	-3.13339	3,4,5-trihydroxy-6-{[3,5,6-trihydroxy-2-(3-methoxyphenyl)-4-oxo-4H-chromen-7-yl]oxy}oxane-2-carboxylic acid	492.089	493.096	1	3.57617	6.0283	0.0049934	0.018258	33.104	7.5698e-16	4.6593e-15	1.8574	0.093242	0.16934
3.58_492.0888n	HMDB0128800	M+H, M+Na, M+K	C22H20O13	42.9	20.9	-3.13339	3,4,5-trihydroxy-6-{[5,6,7-trihydroxy-2-(3-methoxyphenyl)-4-oxo-4H-chromen-3-yl]oxy}oxane-2-carboxylic acid	492.089	493.096	1	3.57617	6.0283	0.0049934	0.018258	33.104	7.5698e-16	4.6593e-15	1.8574	0.093242	0.16934
3.58_492.0888n	HMDB0128821	M+H, M+Na, M+K	C22H20O13	43.8	25.1	-3.13339	6-{[3,7-dihydroxy-2-(3-hydroxyphenyl)-6-methoxy-4-oxo-4H-chromen-5-yl]oxy}-3,4,5-trihydroxyoxane-2-carboxylic acid	492.089	493.096	1	3.57617	6.0283	0.0049934	0.018258	33.104	7.5698e-16	4.6593e-15	1.8574	0.093242	0.16934
3.58_492.0888n	HMDB0128822	M+H, M+Na, M+K	C22H20O13	43.8	25.1	-3.13339	6-{[3,5-dihydroxy-2-(3-hydroxyphenyl)-6-methoxy-4-oxo-4H-chromen-7-yl]oxy}-3,4,5-trihydroxyoxane-2-carboxylic acid	492.089	493.096	1	3.57617	6.0283	0.0049934	0.018258	33.104	7.5698e-16	4.6593e-15	1.8574	0.093242	0.16934
3.58_492.0888n	HMDB0128823	M+H, M+Na, M+K	C22H20O13	43.8	25.2	-3.13339	6-{[5,7-dihydroxy-2-(3-hydroxyphenyl)-6-methoxy-4-oxo-4H-chromen-3-yl]oxy}-3,4,5-trihydroxyoxane-2-carboxylic acid	492.089	493.096	1	3.57617	6.0283	0.0049934	0.018258	33.104	7.5698e-16	4.6593e-15	1.8574	0.093242	0.16934
3.58_492.0888n	HMDB0128824	M+H, M+Na, M+K	C22H20O13	43.8	25.2	-3.13339	3,4,5-trihydroxy-6-[3-(3,5,7-trihydroxy-6-methoxy-4-oxo-4H-chromen-2-yl)phenoxy]oxane-2-carboxylic acid	492.089	493.096	1	3.57617	6.0283	0.0049934	0.018258	33.104	7.5698e-16	4.6593e-15	1.8574	0.093242	0.16934
3.58_492.0888n	HMDB0130186	M+H, M+Na, M+K	C22H20O13	42.9	20.9	-3.13339	3,4,5-trihydroxy-6-{[5,7,8-trihydroxy-2-(4-methoxyphenyl)-4-oxo-4H-chromen-6-yl]oxy}oxane-2-carboxylic acid	492.089	493.096	1	3.57617	6.0283	0.0049934	0.018258	33.104	7.5698e-16	4.6593e-15	1.8574	0.093242	0.16934
3.58_492.0888n	HMDB0130187	M+H, M+Na, M+K	C22H20O13	42.9	20.9	-3.13339	3,4,5-trihydroxy-6-{[6,7,8-trihydroxy-2-(4-methoxyphenyl)-4-oxo-4H-chromen-5-yl]oxy}oxane-2-carboxylic acid	492.089	493.096	1	3.57617	6.0283	0.0049934	0.018258	33.104	7.5698e-16	4.6593e-15	1.8574	0.093242	0.16934
3.58_492.0888n	HMDB0130188	M+H, M+Na, M+K	C22H20O13	42.9	20.9	-3.13339	3,4,5-trihydroxy-6-{[5,6,8-trihydroxy-2-(4-methoxyphenyl)-4-oxo-4H-chromen-7-yl]oxy}oxane-2-carboxylic acid	492.089	493.096	1	3.57617	6.0283	0.0049934	0.018258	33.104	7.5698e-16	4.6593e-15	1.8574	0.093242	0.16934
3.58_492.0888n	HMDB0133825	M+H, M+Na, M+K	C22H20O13	43.8	25.1	-3.13339	6-[4-(3,5-dihydroxy-7-methoxy-4-oxo-4H-chromen-2-yl)-2-hydroxyphenoxy]-3,4,5-trihydroxyoxane-2-carboxylic acid	492.089	493.096	1	3.57617	6.0283	0.0049934	0.018258	33.104	7.5698e-16	4.6593e-15	1.8574	0.093242	0.16934
3.58_492.0888n	HMDB0133826	M+H, M+Na, M+K	C22H20O13	43.8	25.1	-3.13339	6-[5-(3,5-dihydroxy-7-methoxy-4-oxo-4H-chromen-2-yl)-2-hydroxyphenoxy]-3,4,5-trihydroxyoxane-2-carboxylic acid	492.089	493.096	1	3.57617	6.0283	0.0049934	0.018258	33.104	7.5698e-16	4.6593e-15	1.8574	0.093242	0.16934
3.58_492.0888n	HMDB0133827	M+H, M+Na, M+K	C22H20O13	43.8	25.2	-3.13339	6-{[2-(3,4-dihydroxyphenyl)-5-hydroxy-7-methoxy-4-oxo-4H-chromen-3-yl]oxy}-3,4,5-trihydroxyoxane-2-carboxylic acid	492.089	493.096	1	3.57617	6.0283	0.0049934	0.018258	33.104	7.5698e-16	4.6593e-15	1.8574	0.093242	0.16934
3.58_492.0888n	HMDB0133828	M+H, M+Na, M+K	C22H20O13	43.8	25.2	-3.13339	6-{[2-(3,4-dihydroxyphenyl)-3-hydroxy-7-methoxy-4-oxo-4H-chromen-5-yl]oxy}-3,4,5-trihydroxyoxane-2-carboxylic acid	492.089	493.096	1	3.57617	6.0283	0.0049934	0.018258	33.104	7.5698e-16	4.6593e-15	1.8574	0.093242	0.16934
3.70_504.1954n	CHEBI:71197	M+H-H2O, M+H, M+2Na-H	C22H28N6O8	37.1	0	-2.87573	tofacitinib citrate	504.195	487.192	1	3.69757	5.4018	0.0081716	0.026555	21.932	1.7113e-11	6.7136e-11	0.47528	0.82567	0.85124
3.70_504.1954n	CHEBI:73382	M+H-H2O, M+H, M+2Na-H	C22H28N6O8	39.2	10.3	-2.87573	Ala-Trp-Asn-Asp	504.195	487.192	1	3.69757	5.4018	0.0081716	0.026555	21.932	1.7113e-11	6.7136e-11	0.47528	0.82567	0.85124
3.71_474.1484n	CHEBI:83240	M+CH3OH+H, M+K, M+H	C17H31O13P	38.4	0.00636	-3.82033	1,2-dibutyryl-sn-glycero-3-phospho-(1'D-myo-inositol)	474.148	507.182	1	3.71115	11.185	0.00012759	0.0010699	13.061	1.756e-07	4.026e-07	8.5118	9.1542e-08	4.0134e-06
3.73_466.0742n	CHEBI:86435	M+H-H2O, M+H, M+Na	C17H17N5O9P-	37.3	0.648	-4.61383	4-hydroxybenzoyl-AMP(1-)	466.074	467.083	1	3.73257	6.2876	0.0040863	0.015496	6.335	0.00049051	0.00074155	7.1947	1.29e-06	3.3235e-05
3.73_466.0742n	CHEBI:86458	M+H-H2O, M+H, M+Na	C17H17N5O9P-	37.3	0.649	-4.61383	2-hydroxybenzoyl-AMP(1-)	466.074	467.083	1	3.73257	6.2876	0.0040863	0.015496	6.335	0.00049051	0.00074155	7.1947	1.29e-06	3.3235e-05
3.88_754.1008n	CHEBI:71394	M+NH4, M+Na, M+H-H2O	C22H31N9O13P3S+	36.5	0	4.35545	adenosine thiamine triphosphate	754.101	772.135	1	3.87542	4.9323	0.011911	0.034371	11.15	1.5335e-06	3.1233e-06	0.68132	0.66499	0.72847
3.88_754.1008n	HMDB0013646	M+NH4, M+Na, M+H-H2O	C22H31N9O13P3S+	36.5	0	4.35545	Adenosine thiamine triphosphate	754.101	772.135	1	3.87542	4.9323	0.011911	0.034371	11.15	1.5335e-06	3.1233e-06	0.68132	0.66499	0.72847
3.89_580.1191n	CHEBI:52054	M+H, M+CH3OH+H, M+2Na-H	C26H21F5N4O4S	36.6	0	-2.24486	ER-Tracke Blue-White DPX dye	580.119	581.126	1	3.88972	6.1007	0.0047209	0.017504	4.6769	0.0039282	0.0052411	4.2555	0.00061566	0.0040066
3.93_506.0132n	CHEBI:47785	M+H-H2O, M+Na, M+H	C10H17N6O12P3	38.2	0.0262	2.88236	AMP-PNP	506.013	507.021	1	3.93255	4.5017	0.01693	0.044865	10.738	2.4695e-06	4.8979e-06	0.89394	0.50159	0.58655
3.96_586.2407n	CHEBI:32898	M+Na, 2M+Na, M+NH4	C31H38O11	41.3	16.8	-1.29441	baccatin III	586.241	609.23	1	3.96112	5.9808	0.0051814	0.018768	1.204	0.31115	0.32684	1.0775	0.37948	0.47689
3.96_586.2407n	HMDB0127540	M+Na, 2M+Na, M+NH4	C27H42N2O8S2	38.2	0.183	4.08517	[(1S,16R)-5,7-dihydroxy-8,8,10,12,16-pentamethyl-3-[1-(2-methyl-1,3-thiazol-4-yl)prop-1-en-2-yl]-9-oxo-17-oxa-4-azabicyclo[14.1.0]heptadec-4-en-11-yl]oxidanesulfonic acid	586.241	609.23	1	3.96112	5.9808	0.0051814	0.018768	1.204	0.31115	0.32684	1.0775	0.37948	0.47689
3.96_586.2407n	HMDB0127541	M+Na, 2M+Na, M+NH4	C27H42N2O8S2	38.2	0.154	4.08517	[(1S,16R)-5,11-dihydroxy-8,8,10,12,16-pentamethyl-3-[1-(2-methyl-1,3-thiazol-4-yl)prop-1-en-2-yl]-9-oxo-17-oxa-4-azabicyclo[14.1.0]heptadec-4-en-7-yl]oxidanesulfonic acid	586.241	609.23	1	3.96112	5.9808	0.0051814	0.018768	1.204	0.31115	0.32684	1.0775	0.37948	0.47689
3.96_586.2407n	HMDB0133199	M+Na, 2M+Na, M+NH4	C31H38O11	41.6	18.4	-1.29441	3,4,5-trihydroxy-6-(5-hydroxy-4-{2-hydroxy-3-[4-hydroxy-3-(3-methylbut-2-en-1-yl)phenyl]propanoyl}-2-(3-methylbut-2-en-1-yl)phenoxy)oxane-2-carboxylic acid	586.241	609.23	1	3.96112	5.9808	0.0051814	0.018768	1.204	0.31115	0.32684	1.0775	0.37948	0.47689
3.96_586.2407n	HMDB0133200	M+Na, 2M+Na, M+NH4	C31H38O11	41.6	18.4	-1.29441	3,4,5-trihydroxy-6-(5-hydroxy-2-{2-hydroxy-3-[4-hydroxy-3-(3-methylbut-2-en-1-yl)phenyl]propanoyl}-4-(3-methylbut-2-en-1-yl)phenoxy)oxane-2-carboxylic acid	586.241	609.23	1	3.96112	5.9808	0.0051814	0.018768	1.204	0.31115	0.32684	1.0775	0.37948	0.47689
3.96_586.2407n	HMDB0133201	M+Na, 2M+Na, M+NH4	C31H38O11	41.2	16.3	-1.29441	6-(4-{3-[2,4-dihydroxy-5-(3-methylbut-2-en-1-yl)phenyl]-2-hydroxy-3-oxopropyl}-2-(3-methylbut-2-en-1-yl)phenoxy)-3,4,5-trihydroxyoxane-2-carboxylic acid	586.241	609.23	1	3.96112	5.9808	0.0051814	0.018768	1.204	0.31115	0.32684	1.0775	0.37948	0.47689
4.05_260.1054n	HMDB0030110	M+H-H2O, M+2Na-H, M+H-2H2O	C15H16O4	41	17.3	2.08022	Celerin	260.105	243.102	1	4.05325	17.697	2.6628e-06	4.9292e-05	33.924	3.8443e-16	2.4017e-15	1.1448	0.34039	0.43916
4.05_260.1054n	HMDB0030578	M+H-H2O, M+2Na-H, M+H-2H2O	C15H16O4	41	17.3	2.08022	Apigravin	260.105	243.102	1	4.05325	17.697	2.6628e-06	4.9292e-05	33.924	3.8443e-16	2.4017e-15	1.1448	0.34039	0.43916
4.05_260.1054n	HMDB0030690	M+H-H2O, M+2Na-H, M+H-2H2O	C15H16O4	43.3	28.7	2.08022	(E)-Suberenol	260.105	243.102	1	4.05325	17.697	2.6628e-06	4.9292e-05	33.924	3.8443e-16	2.4017e-15	1.1448	0.34039	0.43916
4.05_260.1054n	HMDB0030788	M+H-H2O, M+2Na-H, M+H-2H2O	C15H16O4	41	17.3	2.08022	Citrusal	260.105	243.102	1	4.05325	17.697	2.6628e-06	4.9292e-05	33.924	3.8443e-16	2.4017e-15	1.1448	0.34039	0.43916
4.05_260.1054n	HMDB0030853	M+H-H2O, M+2Na-H, M+H-2H2O	C15H16O4	41.3	18.5	2.08022	(R)-Meranzin	260.105	243.102	1	4.05325	17.697	2.6628e-06	4.9292e-05	33.924	3.8443e-16	2.4017e-15	1.1448	0.34039	0.43916
4.05_260.1054n	HMDB0030854	M+H-H2O, M+2Na-H, M+H-2H2O	C15H16O4	43.3	28.6	2.08022	(S)-Auraptenol	260.105	243.102	1	4.05325	17.697	2.6628e-06	4.9292e-05	33.924	3.8443e-16	2.4017e-15	1.1448	0.34039	0.43916
4.05_260.1054n	HMDB0030948	M+H-H2O, M+2Na-H, M+H-2H2O	C15H16O4	42.3	23.7	2.08022	Dihydrowyerone	260.105	243.102	1	4.05325	17.697	2.6628e-06	4.9292e-05	33.924	3.8443e-16	2.4017e-15	1.1448	0.34039	0.43916
4.05_260.1054n	HMDB0032953	M+H-H2O, M+2Na-H, M+H-2H2O	C15H16O4	41	17.3	2.08022	7-Methoxy-5-prenyloxycoumarin	260.105	243.102	1	4.05325	17.697	2.6628e-06	4.9292e-05	33.924	3.8443e-16	2.4017e-15	1.1448	0.34039	0.43916
4.05_260.1054n	HMDB0033015	M+H-H2O, M+2Na-H, M+H-2H2O	C15H16O4	42	22.1	2.08022	5,6-Dihydroyangonin	260.105	243.102	1	4.05325	17.697	2.6628e-06	4.9292e-05	33.924	3.8443e-16	2.4017e-15	1.1448	0.34039	0.43916
4.05_260.1054n	HMDB0033016	M+H-H2O, M+2Na-H, M+H-2H2O	C15H16O4	41.7	20.6	2.08022	7,8-Dihydroyangonin	260.105	243.102	1	4.05325	17.697	2.6628e-06	4.9292e-05	33.924	3.8443e-16	2.4017e-15	1.1448	0.34039	0.43916
4.05_260.1054n	HMDB0033771	M+H-H2O, M+2Na-H, M+H-2H2O	C15H16O4	41.8	21.1	2.08022	Cyperine	260.105	243.102	1	4.05325	17.697	2.6628e-06	4.9292e-05	33.924	3.8443e-16	2.4017e-15	1.1448	0.34039	0.43916
4.05_260.1054n	HMDB0034133	M+H-H2O, M+2Na-H, M+H-2H2O	C15H16O4	42.4	24.2	2.08022	3-(1,1-Dimethylallyl)scopoletin	260.105	243.102	1	4.05325	17.697	2.6628e-06	4.9292e-05	33.924	3.8443e-16	2.4017e-15	1.1448	0.34039	0.43916
4.05_260.1054n	HMDB0035254	M+H-H2O, M+2Na-H, M+H-2H2O	C15H16O4	44.1	32.7	2.08022	7-Hydroxy-5-isopropyl-2-methoxy-3-methyl-1,4-naphthoquinone	260.105	243.102	1	4.05325	17.697	2.6628e-06	4.9292e-05	33.924	3.8443e-16	2.4017e-15	1.1448	0.34039	0.43916
4.05_260.1054n	HMDB0036050	M+H-H2O, M+2Na-H, M+H-2H2O	C15H16O4	40.5	14.6	2.08022	Anhydromarasmone	260.105	243.102	1	4.05325	17.697	2.6628e-06	4.9292e-05	33.924	3.8443e-16	2.4017e-15	1.1448	0.34039	0.43916
4.05_260.1054n	HMDB0039142	M+H-H2O, M+2Na-H, M+H-2H2O	C15H16O4	44.9	36.8	2.08022	Wyerol	260.105	243.102	1	4.05325	17.697	2.6628e-06	4.9292e-05	33.924	3.8443e-16	2.4017e-15	1.1448	0.34039	0.43916
4.05_260.1054n	HMDB0039592	M+H-H2O, M+2Na-H, M+H-2H2O	C15H16O4	44.4	34.4	2.08022	Pergillin	260.105	243.102	1	4.05325	17.697	2.6628e-06	4.9292e-05	33.924	3.8443e-16	2.4017e-15	1.1448	0.34039	0.43916
4.05_260.1054n	HMDB0041192	M+H-H2O, M+2Na-H, M+H-2H2O	C15H16O4	41.3	18.5	2.08022	Kanzonol Q	260.105	243.102	1	4.05325	17.697	2.6628e-06	4.9292e-05	33.924	3.8443e-16	2.4017e-15	1.1448	0.34039	0.43916
4.05_260.1054n	HMDB0129916	M+H-H2O, M+2Na-H, M+H-2H2O	C15H16O4	42	22.2	2.08022	5-[2-(3-hydroxyphenyl)ethyl]-3-methoxybenzene-1,2-diol	260.105	243.102	1	4.05325	17.697	2.6628e-06	4.9292e-05	33.924	3.8443e-16	2.4017e-15	1.1448	0.34039	0.43916
4.05_260.1054n	HMDB0129917	M+H-H2O, M+2Na-H, M+H-2H2O	C15H16O4	42	22.2	2.08022	3-[2-(3-hydroxyphenyl)ethyl]-5-methoxybenzene-1,2-diol	260.105	243.102	1	4.05325	17.697	2.6628e-06	4.9292e-05	33.924	3.8443e-16	2.4017e-15	1.1448	0.34039	0.43916
4.05_260.1054n	HMDB0129918	M+H-H2O, M+2Na-H, M+H-2H2O	C15H16O4	41.8	21.3	2.08022	4-[2-(3-hydroxy-5-methoxyphenyl)ethyl]benzene-1,2-diol	260.105	243.102	1	4.05325	17.697	2.6628e-06	4.9292e-05	33.924	3.8443e-16	2.4017e-15	1.1448	0.34039	0.43916
4.05_260.1054n	HMDB0129919	M+H-H2O, M+2Na-H, M+H-2H2O	C15H16O4	41.8	21.3	2.08022	3-[2-(3-hydroxy-5-methoxyphenyl)ethyl]benzene-1,2-diol	260.105	243.102	1	4.05325	17.697	2.6628e-06	4.9292e-05	33.924	3.8443e-16	2.4017e-15	1.1448	0.34039	0.43916
4.05_260.1054n	HMDB0129920	M+H-H2O, M+2Na-H, M+H-2H2O	C15H16O4	41.9	21.5	2.08022	2-[2-(3-hydroxy-5-methoxyphenyl)ethyl]benzene-1,4-diol	260.105	243.102	1	4.05325	17.697	2.6628e-06	4.9292e-05	33.924	3.8443e-16	2.4017e-15	1.1448	0.34039	0.43916
4.05_260.1054n	HMDB0129922	M+H-H2O, M+2Na-H, M+H-2H2O	C15H16O4	42	22.2	2.08022	2-[2-(3-hydroxyphenyl)ethyl]-6-methoxybenzene-1,4-diol	260.105	243.102	1	4.05325	17.697	2.6628e-06	4.9292e-05	33.924	3.8443e-16	2.4017e-15	1.1448	0.34039	0.43916
4.05_260.1054n	HMDB0131062	M+H-H2O, M+2Na-H, M+H-2H2O	C15H16O4	42.4	24.2	2.08022	6-hydroxy-7-methoxy-3-(2-methylbut-3-en-2-yl)-2H-chromen-2-one	260.105	243.102	1	4.05325	17.697	2.6628e-06	4.9292e-05	33.924	3.8443e-16	2.4017e-15	1.1448	0.34039	0.43916
4.05_260.1054n	HMDB0131065	M+H-H2O, M+2Na-H, M+H-2H2O	C15H16O4	41.1	17.5	2.08022	8-hydroxy-7-methoxy-3-(2-methylbut-3-en-2-yl)-2H-chromen-2-one	260.105	243.102	1	4.05325	17.697	2.6628e-06	4.9292e-05	33.924	3.8443e-16	2.4017e-15	1.1448	0.34039	0.43916
4.05_260.1054n	HMDB0135757	M+H-H2O, M+2Na-H, M+H-2H2O	C15H16O4	42	22.2	2.08022	5-[2-(2-hydroxyphenyl)ethyl]-3-methoxybenzene-1,2-diol	260.105	243.102	1	4.05325	17.697	2.6628e-06	4.9292e-05	33.924	3.8443e-16	2.4017e-15	1.1448	0.34039	0.43916
4.05_260.1054n	HMDB0135758	M+H-H2O, M+2Na-H, M+H-2H2O	C15H16O4	42	22.2	2.08022	3-[2-(2-hydroxyphenyl)ethyl]-5-methoxybenzene-1,2-diol	260.105	243.102	1	4.05325	17.697	2.6628e-06	4.9292e-05	33.924	3.8443e-16	2.4017e-15	1.1448	0.34039	0.43916
4.05_260.1054n	HMDB0135759	M+H-H2O, M+2Na-H, M+H-2H2O	C15H16O4	42	22.2	2.08022	2-[2-(2-hydroxyphenyl)ethyl]-6-methoxybenzene-1,4-diol	260.105	243.102	1	4.05325	17.697	2.6628e-06	4.9292e-05	33.924	3.8443e-16	2.4017e-15	1.1448	0.34039	0.43916
4.05_260.1054n	HMDB0135760	M+H-H2O, M+2Na-H, M+H-2H2O	C15H16O4	42	22.2	2.08022	3-[1-hydroxy-2-(2-hydroxyphenyl)ethyl]-5-methoxyphenol	260.105	243.102	1	4.05325	17.697	2.6628e-06	4.9292e-05	33.924	3.8443e-16	2.4017e-15	1.1448	0.34039	0.43916
4.05_260.1054n	HMDB0135761	M+H-H2O, M+2Na-H, M+H-2H2O	C15H16O4	42	22.2	2.08022	3-[2-hydroxy-2-(2-hydroxyphenyl)ethyl]-5-methoxyphenol	260.105	243.102	1	4.05325	17.697	2.6628e-06	4.9292e-05	33.924	3.8443e-16	2.4017e-15	1.1448	0.34039	0.43916
4.05_386.2650n	CHEBI:16089	M+H, M+2Na-H, M+H-H2O	C21H38O6	38	0.981	-4.63432	6-deoxyerythronolide B	386.265	387.272	1	4.05325	5.1768	0.0097802	0.030211	13.148	1.5923e-07	3.664e-07	1.9039	0.085148	0.15762
4.05_386.2650n	CHEBI:77386	M+H, M+2Na-H, M+H-H2O	C21H38O6	37.8	0	-4.63432	tricaproin	386.265	387.272	1	4.05325	5.1768	0.0097802	0.030211	13.148	1.5923e-07	3.664e-07	1.9039	0.085148	0.15762
4.05_386.2650n	CHEBI:78963	M+H, M+2Na-H, M+H-H2O	C21H38O6	38	1.33	-4.63432	ascr#25	386.265	387.272	1	4.05325	5.1768	0.0097802	0.030211	13.148	1.5923e-07	3.664e-07	1.9039	0.085148	0.15762
4.05_386.2650n	CHEBI:79147	M+H, M+2Na-H, M+H-H2O	C21H38O6	38	1.33	-4.63432	oscr#25	386.265	387.272	1	4.05325	5.1768	0.0097802	0.030211	13.148	1.5923e-07	3.664e-07	1.9039	0.085148	0.15762
4.05_386.2650n	HMDB0031125	M+H, M+2Na-H, M+H-H2O	C21H38O6	37.8	0	-4.63432	Glycerol trihexanoate	386.265	387.272	1	4.05325	5.1768	0.0097802	0.030211	13.148	1.5923e-07	3.664e-07	1.9039	0.085148	0.15762
4.05_386.2650n	HMDB0036015	M+H, M+2Na-H, M+H-H2O	C21H38O6	37.8	0.124	-4.63432	Mangalkanyl glucoside	386.265	387.272	1	4.05325	5.1768	0.0097802	0.030211	13.148	1.5923e-07	3.664e-07	1.9039	0.085148	0.15762
4.05_386.2650n	HMDB0038018	M+H, M+2Na-H, M+H-H2O	C21H38O6	37.8	0.218	-4.63432	Cryptomeridiol 11-rhamnoside	386.265	387.272	1	4.05325	5.1768	0.0097802	0.030211	13.148	1.5923e-07	3.664e-07	1.9039	0.085148	0.15762
4.05_568.1202n	HMDB0033006	M+H, M+Na, M+H-H2O	C28H24O13	37.5	1.76	-2.66176	Neobignonoside	568.12	569.127	1	4.05325	18.292	1.9334e-06	3.8345e-05	0.84112	0.47379	0.48825	0.89849	0.49831	0.58436
4.05_568.1202n	HMDB0037087	M+H, M+Na, M+H-H2O	C28H24O13	42.2	25.2	-2.66176	Chrysophanol 8-(6-galloylglucoside)	568.12	569.127	1	4.05325	18.292	1.9334e-06	3.8345e-05	0.84112	0.47379	0.48825	0.89849	0.49831	0.58436
4.16_513.1659n	CHEBI:31359	M+H-2H2O, M+H-H2O, M+K	C26H27NO10	38.7	10.2	4.74549	carminomycin	513.166	478.152	1	4.16037	5.9546	0.0052882	0.019125	10.192	4.6696e-06	8.8138e-06	1.1872	0.31736	0.41852
4.16_513.1659n	CHEBI:41919	M+H-2H2O, M+H-H2O, M+K	C26H27NO10	39.2	12.5	4.74549	1-O-demethyl-6-deoxydoxorubicin	513.166	478.152	1	4.16037	5.9546	0.0052882	0.019125	10.192	4.6696e-06	8.8138e-06	1.1872	0.31736	0.41852
4.03_320.1848n	CHEBI:133214	M+K, 2M+H, M+Na	C16H24N4O3	38.7	0	-0.280561	(R)-imazapyr-isopropylammonium	320.185	359.148	1	4.03253	12.154	6.8433e-05	0.00068133	0.25644	0.85662	0.85938	1.5982	0.15296	0.24677
4.03_320.1848n	CHEBI:133215	M+K, 2M+H, M+Na	C16H24N4O3	38.7	0	-0.280561	(S)-imazapyr-isopropylammonium	320.185	359.148	1	4.03253	12.154	6.8433e-05	0.00068133	0.25644	0.85662	0.85938	1.5982	0.15296	0.24677
4.03_320.1848n	CHEBI:79223	M+K, 2M+H, M+Na	C15H28O7	40.2	9.69	3.89646	bhas#10	320.185	359.148	1	4.03253	12.154	6.8433e-05	0.00068133	0.25644	0.85662	0.85938	1.5982	0.15296	0.24677
4.03_320.1848n	CHEBI:79256	M+K, 2M+H, M+Na	C15H28O7	40.2	9.69	3.89646	bhos#10	320.185	359.148	1	4.03253	12.154	6.8433e-05	0.00068133	0.25644	0.85662	0.85938	1.5982	0.15296	0.24677
3.80_720.1304n	CHEBI:66537	M+H, M+Na, M+H-H2O	C35H28O17	37	0	-3.1517	swertifrancheside	720.13	721.138	1	3.80398	8.1211	0.0010429	0.0053625	7.1601	0.00017707	0.00028113	2.2906	0.039253	0.089014
3.73_1584.9759n	CHEBI:59374	M+2H+Na, M+2Na+H, M+H+Na	C81H140N4O26	36.9	0.191	0.181226	GPL-8	1584.98	804.487	2	3.73257	5.4576	0.007817	0.02582	229.12	7.8363e-51	2.0189e-49	2.3898	0.03204	0.075751
3.73_286.0485n	CHEBI:15864	M+H, M+K, M+H-H2O	C15H10O6	40.6	15.4	2.53953	luteolin	286.048	287.056	1	3.73257	18.407	1.8179e-06	3.641e-05	1.4017	0.24542	0.26076	0.90484	0.49375	0.58011
3.73_286.0485n	CHEBI:18149	M+H, M+K, M+H-H2O	C15H10O6	40.3	13.9	2.53953	aureusidin	286.048	287.056	1	3.73257	18.407	1.8179e-06	3.641e-05	1.4017	0.24542	0.26076	0.90484	0.49375	0.58011
3.73_286.0485n	CHEBI:28499	M+H, M+K, M+H-H2O	C15H10O6	41.8	21.5	2.53953	kaempferol	286.048	287.056	1	3.73257	18.407	1.8179e-06	3.641e-05	1.4017	0.24542	0.26076	0.90484	0.49375	0.58011
3.73_286.0485n	CHEBI:42567	M+H, M+K, M+H-H2O	C15H10O6	41.7	21.1	2.53953	fisetin	286.048	287.056	1	3.73257	18.407	1.8179e-06	3.641e-05	1.4017	0.24542	0.26076	0.90484	0.49375	0.58011
3.73_286.0485n	CHEBI:6059	M+H, M+K, M+H-H2O	C15H10O6	40.5	15	2.53953	isoscutellarein	286.048	287.056	1	3.73257	18.407	1.8179e-06	3.641e-05	1.4017	0.24542	0.26076	0.90484	0.49375	0.58011
3.73_286.0485n	CHEBI:65453	M+H, M+K, M+H-H2O	C15H10O6	40.2	13.7	2.53953	asphodelin A	286.048	287.056	1	3.73257	18.407	1.8179e-06	3.641e-05	1.4017	0.24542	0.26076	0.90484	0.49375	0.58011
3.73_286.0485n	CHEBI:6694	M+H, M+K, M+H-H2O	C15H10O6	40.3	13.9	2.53953	maritimetin	286.048	287.056	1	3.73257	18.407	1.8179e-06	3.641e-05	1.4017	0.24542	0.26076	0.90484	0.49375	0.58011
3.73_286.0485n	CHEBI:68716	M+H, M+K, M+H-H2O	C15H10O6	40.6	15.3	2.53953	2-hydroxyvertixanthone	286.048	287.056	1	3.73257	18.407	1.8179e-06	3.641e-05	1.4017	0.24542	0.26076	0.90484	0.49375	0.58011
3.73_286.0485n	CHEBI:69437	M+H, M+K, M+H-H2O	C15H10O6	40.3	13.9	2.53953	orobol	286.048	287.056	1	3.73257	18.407	1.8179e-06	3.641e-05	1.4017	0.24542	0.26076	0.90484	0.49375	0.58011
3.73_286.0485n	CHEBI:70031	M+H, M+K, M+H-H2O	C15H10O6	40.3	13.9	2.53953	2'-hydroxygenistein	286.048	287.056	1	3.73257	18.407	1.8179e-06	3.641e-05	1.4017	0.24542	0.26076	0.90484	0.49375	0.58011
3.73_286.0485n	CHEBI:75107	M+H, M+K, M+H-H2O	C15H10O6	41.8	21.5	2.53953	datiscetin	286.048	287.056	1	3.73257	18.407	1.8179e-06	3.641e-05	1.4017	0.24542	0.26076	0.90484	0.49375	0.58011
3.73_286.0485n	CHEBI:9062	M+H, M+K, M+H-H2O	C15H10O6	40.5	15	2.53953	scutellarein	286.048	287.056	1	3.73257	18.407	1.8179e-06	3.641e-05	1.4017	0.24542	0.26076	0.90484	0.49375	0.58011
3.73_286.0485n	HMDB0005800	M+H, M+K, M+H-H2O	C15H10O6	40.6	15.4	2.53953	Luteolin	286.048	287.056	1	3.73257	18.407	1.8179e-06	3.641e-05	1.4017	0.24542	0.26076	0.90484	0.49375	0.58011
3.73_286.0485n	HMDB0005801	M+H, M+K, M+H-H2O	C15H10O6	41.8	21.5	2.53953	Kaempferol	286.048	287.056	1	3.73257	18.407	1.8179e-06	3.641e-05	1.4017	0.24542	0.26076	0.90484	0.49375	0.58011
3.73_286.0485n	HMDB0029711	M+H, M+K, M+H-H2O	C15H10O6	40.3	13.9	2.53953	Maritimetin	286.048	287.056	1	3.73257	18.407	1.8179e-06	3.641e-05	1.4017	0.24542	0.26076	0.90484	0.49375	0.58011
3.73_286.0485n	HMDB0030543	M+H, M+K, M+H-H2O	C15H10O6	40.6	15.4	2.53953	Norartocarpetin	286.048	287.056	1	3.73257	18.407	1.8179e-06	3.641e-05	1.4017	0.24542	0.26076	0.90484	0.49375	0.58011
3.73_286.0485n	HMDB0034014	M+H, M+K, M+H-H2O	C15H10O6	40.3	13.9	2.53953	2'-Hydroxygenistein	286.048	287.056	1	3.73257	18.407	1.8179e-06	3.641e-05	1.4017	0.24542	0.26076	0.90484	0.49375	0.58011
3.73_286.0485n	HMDB0034150	M+H, M+K, M+H-H2O	C15H10O6	40.3	13.9	2.53953	Cernuine	286.048	287.056	1	3.73257	18.407	1.8179e-06	3.641e-05	1.4017	0.24542	0.26076	0.90484	0.49375	0.58011
3.73_286.0485n	HMDB0034444	M+H, M+K, M+H-H2O	C15H10O6	40.2	13.6	2.53953	Citreorosein	286.048	287.056	1	3.73257	18.407	1.8179e-06	3.641e-05	1.4017	0.24542	0.26076	0.90484	0.49375	0.58011
3.73_286.0485n	HMDB0041658	M+H, M+K, M+H-H2O	C15H10O6	40.3	13.9	2.53953	3'-Hydroxygenistein	286.048	287.056	1	3.73257	18.407	1.8179e-06	3.641e-05	1.4017	0.24542	0.26076	0.90484	0.49375	0.58011
3.73_286.0485n	HMDB0041688	M+H, M+K, M+H-H2O	C15H10O6	40.3	13.8	2.53953	5,6,7,4'-Tetrahydroxyisoflavone	286.048	287.056	1	3.73257	18.407	1.8179e-06	3.641e-05	1.4017	0.24542	0.26076	0.90484	0.49375	0.58011
3.73_286.0485n	HMDB0041702	M+H, M+K, M+H-H2O	C15H10O6	40.3	13.9	2.53953	7,8,3',4'-Tetrahydroxyisoflavone	286.048	287.056	1	3.73257	18.407	1.8179e-06	3.641e-05	1.4017	0.24542	0.26076	0.90484	0.49375	0.58011
3.73_286.0485n	HMDB0125209	M+H, M+K, M+H-H2O	C15H10O6	41.8	21.5	2.53953	3,5,7-trihydroxy-2-(3-hydroxyphenyl)-4H-chromen-4-one	286.048	287.056	1	3.73257	18.407	1.8179e-06	3.641e-05	1.4017	0.24542	0.26076	0.90484	0.49375	0.58011
3.73_286.0485n	HMDB0125367	M+H, M+K, M+H-H2O	C15H10O6	41.6	20.5	2.53953	3,5,6,7-tetrahydroxy-2-phenyl-4H-chromen-4-one	286.048	287.056	1	3.73257	18.407	1.8179e-06	3.641e-05	1.4017	0.24542	0.26076	0.90484	0.49375	0.58011
3.73_286.0485n	HMDB0126024	M+H, M+K, M+H-H2O	C15H10O6	40.5	15	2.53953	5,6,7-trihydroxy-2-(3-hydroxyphenyl)-4H-chromen-4-one	286.048	287.056	1	3.73257	18.407	1.8179e-06	3.641e-05	1.4017	0.24542	0.26076	0.90484	0.49375	0.58011
3.73_286.0485n	HMDB0126034	M+H, M+K, M+H-H2O	C15H10O6	40.6	15.4	2.53953	2-(3,5-dihydroxyphenyl)-5,7-dihydroxy-4H-chromen-4-one	286.048	287.056	1	3.73257	18.407	1.8179e-06	3.641e-05	1.4017	0.24542	0.26076	0.90484	0.49375	0.58011
3.73_286.0485n	HMDB0126621	M+H, M+K, M+H-H2O	C15H10O6	41.2	18.3	2.53953	3,5-dihydroxy-2-[(2E)-3-(4-hydroxyphenyl)prop-2-enoyl]cyclohexa-2,5-diene-1,4-dione	286.048	287.056	1	3.73257	18.407	1.8179e-06	3.641e-05	1.4017	0.24542	0.26076	0.90484	0.49375	0.58011
3.73_286.0485n	HMDB0128587	M+H, M+K, M+H-H2O	C15H10O6	40.5	15	2.53953	5,6,7-trihydroxy-2-(4-hydroxyphenyl)-4H-chromen-4-one	286.048	287.056	1	3.73257	18.407	1.8179e-06	3.641e-05	1.4017	0.24542	0.26076	0.90484	0.49375	0.58011
3.73_286.0485n	HMDB0129345	M+H, M+K, M+H-H2O	C15H10O6	40.3	13.8	2.53953	5,6,7-trihydroxy-3-(3-hydroxyphenyl)-4H-chromen-4-one	286.048	287.056	1	3.73257	18.407	1.8179e-06	3.641e-05	1.4017	0.24542	0.26076	0.90484	0.49375	0.58011
3.73_286.0485n	HMDB0130166	M+H, M+K, M+H-H2O	C15H10O6	40.5	15	2.53953	5,7,8-trihydroxy-2-(4-hydroxyphenyl)-4H-chromen-4-one	286.048	287.056	1	3.73257	18.407	1.8179e-06	3.641e-05	1.4017	0.24542	0.26076	0.90484	0.49375	0.58011
3.73_286.0485n	HMDB0130178	M+H, M+K, M+H-H2O	C15H10O6	38.9	7.09	2.53953	5,6,7,8-tetrahydroxy-2-phenyl-4H-chromen-4-one	286.048	287.056	1	3.73257	18.407	1.8179e-06	3.641e-05	1.4017	0.24542	0.26076	0.90484	0.49375	0.58011
3.73_286.0485n	HMDB0132872	M+H, M+K, M+H-H2O	C15H10O6	40.3	13.8	2.53953	6,7,8-trihydroxy-3-(4-hydroxyphenyl)-4H-chromen-4-one	286.048	287.056	1	3.73257	18.407	1.8179e-06	3.641e-05	1.4017	0.24542	0.26076	0.90484	0.49375	0.58011
3.73_286.0485n	HMDB0133315	M+H, M+K, M+H-H2O	C15H10O6	40.6	15.4	2.53953	2-(3,4-dihydroxyphenyl)-6,7-dihydroxy-4H-chromen-4-one	286.048	287.056	1	3.73257	18.407	1.8179e-06	3.641e-05	1.4017	0.24542	0.26076	0.90484	0.49375	0.58011
3.73_286.0485n	HMDB0133317	M+H, M+K, M+H-H2O	C15H10O6	40.6	15.3	2.53953	7-hydroxy-2-(2,3,4-trihydroxyphenyl)-4H-chromen-4-one	286.048	287.056	1	3.73257	18.407	1.8179e-06	3.641e-05	1.4017	0.24542	0.26076	0.90484	0.49375	0.58011
3.73_286.0485n	HMDB0133318	M+H, M+K, M+H-H2O	C15H10O6	40.6	15.3	2.53953	7-hydroxy-2-(2,4,5-trihydroxyphenyl)-4H-chromen-4-one	286.048	287.056	1	3.73257	18.407	1.8179e-06	3.641e-05	1.4017	0.24542	0.26076	0.90484	0.49375	0.58011
3.73_286.0485n	HMDB0133988	M+H, M+K, M+H-H2O	C15H10O6	40.3	13.9	2.53953	3-(3,4-dihydroxyphenyl)-6,7-dihydroxy-4H-chromen-4-one	286.048	287.056	1	3.73257	18.407	1.8179e-06	3.641e-05	1.4017	0.24542	0.26076	0.90484	0.49375	0.58011
3.73_286.0485n	HMDB0134010	M+H, M+K, M+H-H2O	C15H10O6	40.3	13.9	2.53953	3-(2,4-dihydroxyphenyl)-6,7-dihydroxy-4H-chromen-4-one	286.048	287.056	1	3.73257	18.407	1.8179e-06	3.641e-05	1.4017	0.24542	0.26076	0.90484	0.49375	0.58011
3.73_286.0485n	HMDB0134014	M+H, M+K, M+H-H2O	C15H10O6	40.3	13.8	2.53953	7-hydroxy-3-(2,3,4-trihydroxyphenyl)-4H-chromen-4-one	286.048	287.056	1	3.73257	18.407	1.8179e-06	3.641e-05	1.4017	0.24542	0.26076	0.90484	0.49375	0.58011
3.73_286.0485n	HMDB0134018	M+H, M+K, M+H-H2O	C15H10O6	40.3	13.8	2.53953	7-hydroxy-3-(2,4,5-trihydroxyphenyl)-4H-chromen-4-one	286.048	287.056	1	3.73257	18.407	1.8179e-06	3.641e-05	1.4017	0.24542	0.26076	0.90484	0.49375	0.58011
3.73_286.0485n	HMDB0134022	M+H, M+K, M+H-H2O	C15H10O6	40.3	13.9	2.53953	3-(2,4-dihydroxyphenyl)-7,8-dihydroxy-4H-chromen-4-one	286.048	287.056	1	3.73257	18.407	1.8179e-06	3.641e-05	1.4017	0.24542	0.26076	0.90484	0.49375	0.58011
3.73_286.0485n	HMDB0140457	M+H, M+K, M+H-H2O	C15H10O6	40.6	15.3	2.53953	7-hydroxy-2-(3,4,5-trihydroxyphenyl)-4H-chromen-4-one	286.048	287.056	1	3.73257	18.407	1.8179e-06	3.641e-05	1.4017	0.24542	0.26076	0.90484	0.49375	0.58011
3.73_286.0485n	HMDB0140464	M+H, M+K, M+H-H2O	C15H10O6	40.6	15.3	2.53953	6-hydroxy-2-(3,4,5-trihydroxyphenyl)-4H-chromen-4-one	286.048	287.056	1	3.73257	18.407	1.8179e-06	3.641e-05	1.4017	0.24542	0.26076	0.90484	0.49375	0.58011
3.73_286.0485n	HMDB0140477	M+H, M+K, M+H-H2O	C15H10O6	40.6	15.3	2.53953	5-hydroxy-2-(3,4,5-trihydroxyphenyl)-4H-chromen-4-one	286.048	287.056	1	3.73257	18.407	1.8179e-06	3.641e-05	1.4017	0.24542	0.26076	0.90484	0.49375	0.58011
3.45_934.0671n	HMDB0030602	M+NH4, M+Na, M+H-H2O	C41H26O26	38.8	4.65	-4.38508	Vescalagin	934.067	917.067	1	3.44763	23.756	1.2552e-07	4.377e-06	5.722	0.0010535	0.0015244	5.6044	3.497e-05	0.00040646
3.45_934.0671n	HMDB0134677	M+NH4, M+Na, M+H-H2O	C41H26O26	39	5.79	-4.38508	7-[7,8,9,12,13,14,17,18,19,25-decahydroxy-24-(hydroxymethyl)-4,22,27-trioxo-3,23,26-trioxahexacyclo[13.10.3.1²,⁶.0⁵,¹⁰.0¹¹,²⁸.0¹⁶,²¹]nonacosa-5(10),6,8,11,13,15(28),16,18,20-nonaen-29-yl]-3,4,8,9,10-pentahydroxy-6-oxo-6H-benzo[c]chromene-1-carboxylic acid	934.067	917.067	1	3.44763	23.756	1.2552e-07	4.377e-06	5.722	0.0010535	0.0015244	5.6044	3.497e-05	0.00040646
3.45_934.0671n	HMDB0134678	M+NH4, M+Na, M+H-H2O	C41H26O26	39	5.79	-4.38508	2-[7,8,9,12,13,14,17,18,19,25-decahydroxy-24-(hydroxymethyl)-4,22,27-trioxo-3,23,26-trioxahexacyclo[13.10.3.1²,⁶.0⁵,¹⁰.0¹¹,²⁸.0¹⁶,²¹]nonacosa-5(10),6,8,11,13,15(28),16,18,20-nonaen-29-yl]-3,4,8,9,10-pentahydroxy-6-oxo-6H-benzo[c]chromene-1-carboxylic acid	934.067	917.067	1	3.44763	23.756	1.2552e-07	4.377e-06	5.722	0.0010535	0.0015244	5.6044	3.497e-05	0.00040646
3.35_418.1253n	CHEBI:2991	M+H, M+CH3OH+H, M+H-2H2O	C21H22O9	38	2.86	-2.64551	aloin A	418.125	419.133	1	3.34837	16.013	6.7789e-06	0.00010588	10.408	3.6269e-06	6.9666e-06	0.93089	0.4753	0.56286
3.35_418.1253n	CHEBI:68129	M+H, M+CH3OH+H, M+H-2H2O	C21H22O9	38.1	2.99	-2.64551	hydrangeic acid 4'-O-beta-D-glucopyranoside	418.125	419.133	1	3.34837	16.013	6.7789e-06	0.00010588	10.408	3.6269e-06	6.9666e-06	0.93089	0.4753	0.56286
3.35_418.1253n	CHEBI:68133	M+H, M+CH3OH+H, M+H-2H2O	C21H22O9	38	2.85	-2.64551	hydrangenol 8-O-beta-D-glucopyranoside	418.125	419.133	1	3.34837	16.013	6.7789e-06	0.00010588	10.408	3.6269e-06	6.9666e-06	0.93089	0.4753	0.56286
3.35_418.1253n	CHEBI:68138	M+H, M+CH3OH+H, M+H-2H2O	C21H22O9	38	2.85	-2.64551	hydrangenol 4'-O-beta-D-glucopyranoside	418.125	419.133	1	3.34837	16.013	6.7789e-06	0.00010588	10.408	3.6269e-06	6.9666e-06	0.93089	0.4753	0.56286
3.35_418.1253n	CHEBI:73222	M+H, M+CH3OH+H, M+H-2H2O	C21H22O9	38	2.86	-2.64551	aloin	418.125	419.133	1	3.34837	16.013	6.7789e-06	0.00010588	10.408	3.6269e-06	6.9666e-06	0.93089	0.4753	0.56286
3.35_418.1253n	CHEBI:74131	M+H, M+CH3OH+H, M+H-2H2O	C21H22O9	38	2.86	-2.64551	aloin B	418.125	419.133	1	3.34837	16.013	6.7789e-06	0.00010588	10.408	3.6269e-06	6.9666e-06	0.93089	0.4753	0.56286
3.35_418.1253n	CHEBI:80839	M+H, M+CH3OH+H, M+H-2H2O	C21H22O9	38	2.81	-2.64551	isoliquiritin	418.125	419.133	1	3.34837	16.013	6.7789e-06	0.00010588	10.408	3.6269e-06	6.9666e-06	0.93089	0.4753	0.56286
3.35_418.1253n	CHEBI:80845	M+H, M+CH3OH+H, M+H-2H2O	C21H22O9	38	2.86	-2.64551	liquiritin	418.125	419.133	1	3.34837	16.013	6.7789e-06	0.00010588	10.408	3.6269e-06	6.9666e-06	0.93089	0.4753	0.56286
3.35_418.1253n	CHEBI:81347	M+H, M+CH3OH+H, M+H-2H2O	C21H22O9	38.1	3.1	-2.64551	polygonimitin B	418.125	419.133	1	3.34837	16.013	6.7789e-06	0.00010588	10.408	3.6269e-06	6.9666e-06	0.93089	0.4753	0.56286
3.35_418.1253n	HMDB0029520	M+H, M+CH3OH+H, M+H-2H2O	C21H22O9	38	2.85	-2.64551	Liquiritin	418.125	419.133	1	3.34837	16.013	6.7789e-06	0.00010588	10.408	3.6269e-06	6.9666e-06	0.93089	0.4753	0.56286
3.35_418.1253n	HMDB0030160	M+H, M+CH3OH+H, M+H-2H2O	C21H22O9	38.1	3.23	-2.64551	Natsudaidain	418.125	419.133	1	3.34837	16.013	6.7789e-06	0.00010588	10.408	3.6269e-06	6.9666e-06	0.93089	0.4753	0.56286
3.35_418.1253n	HMDB0030161	M+H, M+CH3OH+H, M+H-2H2O	C21H22O9	37.9	2.17	-2.64551	5-Hydroxy-3,3',4',6,7,8-hexamethoxyflavone	418.125	419.133	1	3.34837	16.013	6.7789e-06	0.00010588	10.408	3.6269e-06	6.9666e-06	0.93089	0.4753	0.56286
3.35_418.1253n	HMDB0032785	M+H, M+CH3OH+H, M+H-2H2O	C21H22O9	37.9	2.17	-2.64551	7-Hydroxy-3,3',4',5,6,8-hexamethoxyflavone	418.125	419.133	1	3.34837	16.013	6.7789e-06	0.00010588	10.408	3.6269e-06	6.9666e-06	0.93089	0.4753	0.56286
3.35_418.1253n	HMDB0035219	M+H, M+CH3OH+H, M+H-2H2O	C21H22O9	38	2.85	-2.64551	Aloin	418.125	419.133	1	3.34837	16.013	6.7789e-06	0.00010588	10.408	3.6269e-06	6.9666e-06	0.93089	0.4753	0.56286
3.35_418.1253n	HMDB0037317	M+H, M+CH3OH+H, M+H-2H2O	C21H22O9	38.3	3.94	-2.64551	Neoisoliquiritin	418.125	419.133	1	3.34837	16.013	6.7789e-06	0.00010588	10.408	3.6269e-06	6.9666e-06	0.93089	0.4753	0.56286
3.35_418.1253n	HMDB0037318	M+H, M+CH3OH+H, M+H-2H2O	C21H22O9	38	2.8	-2.64551	Isoliquiritin	418.125	419.133	1	3.34837	16.013	6.7789e-06	0.00010588	10.408	3.6269e-06	6.9666e-06	0.93089	0.4753	0.56286
3.35_418.1253n	HMDB0037486	M+H, M+CH3OH+H, M+H-2H2O	C21H22O9	38	2.86	-2.64551	Isosakuranetin 7-xyloside	418.125	419.133	1	3.34837	16.013	6.7789e-06	0.00010588	10.408	3.6269e-06	6.9666e-06	0.93089	0.4753	0.56286
3.35_418.1253n	HMDB0037490	M+H, M+CH3OH+H, M+H-2H2O	C21H22O9	38	2.85	-2.64551	Neoliquiritin	418.125	419.133	1	3.34837	16.013	6.7789e-06	0.00010588	10.408	3.6269e-06	6.9666e-06	0.93089	0.4753	0.56286
3.35_418.1253n	HMDB0037581	M+H, M+CH3OH+H, M+H-2H2O	C21H22O9	38	2.86	-2.64551	Naringenin 5-rhamnoside	418.125	419.133	1	3.34837	16.013	6.7789e-06	0.00010588	10.408	3.6269e-06	6.9666e-06	0.93089	0.4753	0.56286
3.35_418.1253n	HMDB0039902	M+H, M+CH3OH+H, M+H-2H2O	C21H22O9	38	2.85	-2.64551	Dihydrodaidzin	418.125	419.133	1	3.34837	16.013	6.7789e-06	0.00010588	10.408	3.6269e-06	6.9666e-06	0.93089	0.4753	0.56286
3.35_418.1253n	HMDB0040620	M+H, M+CH3OH+H, M+H-2H2O	C21H22O9	38.1	3.14	-2.64551	Gaylussacin	418.125	419.133	1	3.34837	16.013	6.7789e-06	0.00010588	10.408	3.6269e-06	6.9666e-06	0.93089	0.4753	0.56286
3.35_418.1253n	HMDB0041098	M+H, M+CH3OH+H, M+H-2H2O	C21H22O9	38.2	3.69	-2.64551	2-Hydroxy-3-methyl-4H-pyran-4-one O-(6E-cinnamoyl-b-D-glucoside)	418.125	419.133	1	3.34837	16.013	6.7789e-06	0.00010588	10.408	3.6269e-06	6.9666e-06	0.93089	0.4753	0.56286
3.35_418.1253n	HMDB0041359	M+H, M+CH3OH+H, M+H-2H2O	C21H22O9	37.9	2.17	-2.64551	6-Hydroxy-3,3',4',5,7,8-hexamethoxyflavone	418.125	419.133	1	3.34837	16.013	6.7789e-06	0.00010588	10.408	3.6269e-06	6.9666e-06	0.93089	0.4753	0.56286
3.35_418.1253n	HMDB0041731	M+H, M+CH3OH+H, M+H-2H2O	C21H22O9	38.5	5.22	-2.64551	Equol 4'-O-glucuronide	418.125	419.133	1	3.34837	16.013	6.7789e-06	0.00010588	10.408	3.6269e-06	6.9666e-06	0.93089	0.4753	0.56286
3.35_418.1253n	HMDB0041732	M+H, M+CH3OH+H, M+H-2H2O	C21H22O9	38.5	5.22	-2.64551	Equol 7-O-glucuronide	418.125	419.133	1	3.34837	16.013	6.7789e-06	0.00010588	10.408	3.6269e-06	6.9666e-06	0.93089	0.4753	0.56286
3.35_418.1253n	HMDB0061142	M+H, M+CH3OH+H, M+H-2H2O	C21H22O9	38.5	5.22	-2.64551	Fenoprofen glucuronide	418.125	419.133	1	3.34837	16.013	6.7789e-06	0.00010588	10.408	3.6269e-06	6.9666e-06	0.93089	0.4753	0.56286
3.35_418.1253n	HMDB0124768	M+H, M+CH3OH+H, M+H-2H2O	C21H22O9	38.1	3.15	-2.64551	5,7-dihydroxy-2-phenyl-8-[3,4,5-trihydroxy-6-(hydroxymethyl)oxan-2-yl]-3,4-dihydro-2H-1-benzopyran-4-one	418.125	419.133	1	3.34837	16.013	6.7789e-06	0.00010588	10.408	3.6269e-06	6.9666e-06	0.93089	0.4753	0.56286
3.35_418.1253n	HMDB0135366	M+H, M+CH3OH+H, M+H-2H2O	C21H22O9	38.6	5.52	-2.64551	3,4,5-trihydroxy-6-[4-hydroxy-2-(3-phenylpropanoyl)phenoxy]oxane-2-carboxylic acid	418.125	419.133	1	3.34837	16.013	6.7789e-06	0.00010588	10.408	3.6269e-06	6.9666e-06	0.93089	0.4753	0.56286
3.35_418.1253n	HMDB0135367	M+H, M+CH3OH+H, M+H-2H2O	C21H22O9	38.8	6.61	-2.64551	3,4,5-trihydroxy-6-[4-hydroxy-3-(3-phenylpropanoyl)phenoxy]oxane-2-carboxylic acid	418.125	419.133	1	3.34837	16.013	6.7789e-06	0.00010588	10.408	3.6269e-06	6.9666e-06	0.93089	0.4753	0.56286
3.35_418.1253n	HMDB0135414	M+H, M+CH3OH+H, M+H-2H2O	C21H22O9	38.6	5.52	-2.64551	3,4,5-trihydroxy-6-[2-hydroxy-5-(3-phenylpropanoyl)phenoxy]oxane-2-carboxylic acid	418.125	419.133	1	3.34837	16.013	6.7789e-06	0.00010588	10.408	3.6269e-06	6.9666e-06	0.93089	0.4753	0.56286
3.35_418.1253n	HMDB0135415	M+H, M+CH3OH+H, M+H-2H2O	C21H22O9	38.6	5.52	-2.64551	3,4,5-trihydroxy-6-[2-hydroxy-4-(3-phenylpropanoyl)phenoxy]oxane-2-carboxylic acid	418.125	419.133	1	3.34837	16.013	6.7789e-06	0.00010588	10.408	3.6269e-06	6.9666e-06	0.93089	0.4753	0.56286
3.35_418.1253n	HMDB0135449	M+H, M+CH3OH+H, M+H-2H2O	C21H22O9	38.5	5.18	-2.64551	3,4,5-trihydroxy-6-{2-[3-(3-hydroxyphenyl)-3-oxopropyl]phenoxy}oxane-2-carboxylic acid	418.125	419.133	1	3.34837	16.013	6.7789e-06	0.00010588	10.408	3.6269e-06	6.9666e-06	0.93089	0.4753	0.56286
3.35_418.1253n	HMDB0135450	M+H, M+CH3OH+H, M+H-2H2O	C21H22O9	38.8	6.61	-2.64551	3,4,5-trihydroxy-6-{3-[3-(2-hydroxyphenyl)propanoyl]phenoxy}oxane-2-carboxylic acid	418.125	419.133	1	3.34837	16.013	6.7789e-06	0.00010588	10.408	3.6269e-06	6.9666e-06	0.93089	0.4753	0.56286
3.35_418.1253n	HMDB0135456	M+H, M+CH3OH+H, M+H-2H2O	C21H22O9	38.5	5.18	-2.64551	3,4,5-trihydroxy-6-{3-[3-(3-hydroxyphenyl)-3-oxopropyl]phenoxy}oxane-2-carboxylic acid	418.125	419.133	1	3.34837	16.013	6.7789e-06	0.00010588	10.408	3.6269e-06	6.9666e-06	0.93089	0.4753	0.56286
3.35_418.1253n	HMDB0135457	M+H, M+CH3OH+H, M+H-2H2O	C21H22O9	38.6	5.53	-2.64551	3,4,5-trihydroxy-6-{3-[3-(3-hydroxyphenyl)propanoyl]phenoxy}oxane-2-carboxylic acid	418.125	419.133	1	3.34837	16.013	6.7789e-06	0.00010588	10.408	3.6269e-06	6.9666e-06	0.93089	0.4753	0.56286
3.35_418.1253n	HMDB0135460	M+H, M+CH3OH+H, M+H-2H2O	C21H22O9	38.5	5.18	-2.64551	3,4,5-trihydroxy-6-{4-[3-(3-hydroxyphenyl)-3-oxopropyl]phenoxy}oxane-2-carboxylic acid	418.125	419.133	1	3.34837	16.013	6.7789e-06	0.00010588	10.408	3.6269e-06	6.9666e-06	0.93089	0.4753	0.56286
3.35_418.1253n	HMDB0135461	M+H, M+CH3OH+H, M+H-2H2O	C21H22O9	38.6	5.53	-2.64551	3,4,5-trihydroxy-6-{3-[3-(4-hydroxyphenyl)propanoyl]phenoxy}oxane-2-carboxylic acid	418.125	419.133	1	3.34837	16.013	6.7789e-06	0.00010588	10.408	3.6269e-06	6.9666e-06	0.93089	0.4753	0.56286
4.80_218.0974n	HMDB0037764	M+Na, 2M+Na, M+H-2H2O	C10H18O3S	42.2	22.5	-1.35676	S-[1-[2-(Acetyloxy)ethyl]butyl] ethanethioate	218.097	241.087	1	4.80183	11.203	0.00012609	0.001061	15.047	1.98e-08	5.0906e-08	3.6473	0.0022619	0.010997
3.28_936.0830n	HMDB0030632	M+NH4, M+2Na-H, M+H-H2O	C41H28O26	39.3	23	-4.13044	Casuarinin	936.083	954.117	1	3.27695	12.544	5.3547e-05	0.00057186	8.1721	5.1606e-05	8.6844e-05	0.9	0.49722	0.58336
3.28_936.0830n	HMDB0039244	M+NH4, M+2Na-H, M+H-H2O	C41H28O26	39.3	23	-4.13044	1-O-Galloylpedunculagin	936.083	954.117	1	3.27695	12.544	5.3547e-05	0.00057186	8.1721	5.1606e-05	8.6844e-05	0.9	0.49722	0.58336
4.90_388.2818n	CHEBI:78964	M+H-H2O, M+H, M+Na	C21H40O6	38.7	1.15	-1.88724	ascr#26	388.282	411.27	1	4.90182	4.4525	0.01763	0.046182	50.233	2.007e-21	1.5198e-20	2.1917	0.047979	0.10435
4.90_388.2818n	CHEBI:79148	M+H-H2O, M+H, M+Na	C21H40O6	38.7	1.15	-1.88724	oscr#26	388.282	411.27	1	4.90182	4.4525	0.01763	0.046182	50.233	2.007e-21	1.5198e-20	2.1917	0.047979	0.10435
3.25_788.1060n	CHEBI:17527	M+NH4, M+Na, M+K	C34H28O22	42.6	33.1	-1.60359	1,2,3,6-tetrakis-O-galloyl-beta-D-glucose	788.106	806.14	1	3.24838	5.0222	0.011076	0.032873	26.514	2.3137e-13	1.1776e-12	4.7689	0.00020559	0.0017183
3.25_788.1060n	CHEBI:479	M+NH4, M+Na, M+K	C34H28O22	42.3	31.9	-1.60359	1,2,3,4-tetrakis-O-galloyl-alpha-D-glucose	788.106	806.14	1	3.24838	5.0222	0.011076	0.032873	26.514	2.3137e-13	1.1776e-12	4.7689	0.00020559	0.0017183
3.25_788.1060n	HMDB0039186	M+NH4, M+Na, M+K	C34H28O22	42.3	31.9	-1.60359	2,3,4,6-Tetragalloyl-D-glucopyranose	788.106	806.14	1	3.24838	5.0222	0.011076	0.032873	26.514	2.3137e-13	1.1776e-12	4.7689	0.00020559	0.0017183
3.25_788.1060n	HMDB0039188	M+NH4, M+Na, M+K	C34H28O22	42.6	33.1	-1.60359	1,2,3,6-Tetragalloyl-beta-D-glucopyranose	788.106	806.14	1	3.24838	5.0222	0.011076	0.032873	26.514	2.3137e-13	1.1776e-12	4.7689	0.00020559	0.0017183
3.25_788.1060n	HMDB0039191	M+NH4, M+Na, M+K	C34H28O22	42.3	31.9	-1.60359	1,2,4,6-Tetragalloyl-beta-D-glucopyranose	788.106	806.14	1	3.24838	5.0222	0.011076	0.032873	26.514	2.3137e-13	1.1776e-12	4.7689	0.00020559	0.0017183
3.25_788.1060n	HMDB0039371	M+NH4, M+Na, M+K	C34H28O22	42.3	31.9	-1.60359	1,2',3,5-Tetra-O-galloylhamamelofuranose	788.106	806.14	1	3.24838	5.0222	0.011076	0.032873	26.514	2.3137e-13	1.1776e-12	4.7689	0.00020559	0.0017183
5.03_144.0783n	CHEBI:131353	M+K, 2M+ACN+H, M+CH3OH+H	C7H12O3	38.3	0.626	-2.3517	2-ethyl-3-ketopentanoic acid	144.078	330.205	1	5.0305	7.1174	0.0021784	0.0094255	5.1383	0.002193	0.0030395	1.4655	0.19527	0.29701
5.03_144.0783n	CHEBI:16817	M+K, 2M+ACN+H, M+CH3OH+H	C7H12O3	38.3	0.934	-2.3517	trans-4-hydroxycyclohexanecarboxylic acid	144.078	330.205	1	5.0305	7.1174	0.0021784	0.0094255	5.1383	0.002193	0.0030395	1.4655	0.19527	0.29701
5.03_144.0783n	CHEBI:37377	M+K, 2M+ACN+H, M+CH3OH+H	C7H12O3	38.3	0.948	-2.3517	2-hydroxycyclohexanecarboxylic acid	144.078	330.205	1	5.0305	7.1174	0.0021784	0.0094255	5.1383	0.002193	0.0030395	1.4655	0.19527	0.29701
5.03_144.0783n	CHEBI:38868	M+K, 2M+ACN+H, M+CH3OH+H	C7H12O3	38.2	0.188	-2.3517	isopropyl 3-hydroxybut-2-enoate	144.078	330.205	1	5.0305	7.1174	0.0021784	0.0094255	5.1383	0.002193	0.0030395	1.4655	0.19527	0.29701
5.03_144.0783n	CHEBI:53440	M+K, 2M+ACN+H, M+CH3OH+H	C7H12O3	38.2	0.188	-2.3517	2-hydroxypropyl methacrylate	144.078	330.205	1	5.0305	7.1174	0.0021784	0.0094255	5.1383	0.002193	0.0030395	1.4655	0.19527	0.29701
5.03_144.0783n	CHEBI:66043	M+K, 2M+ACN+H, M+CH3OH+H	C7H12O3	38.4	1.15	-2.3517	(3R,4S,1'R)-3-(1'-hydroxyethyl)-4-methyldihydrofuran-2(3H)-one	144.078	330.205	1	5.0305	7.1174	0.0021784	0.0094255	5.1383	0.002193	0.0030395	1.4655	0.19527	0.29701
5.03_144.0783n	CHEBI:78831	M+K, 2M+ACN+H, M+CH3OH+H	C7H12O3	38.3	0.847	-2.3517	(2E,6R)-6-hydroxyhept-2-enoic acid	144.078	330.205	1	5.0305	7.1174	0.0021784	0.0094255	5.1383	0.002193	0.0030395	1.4655	0.19527	0.29701
5.03_144.0783n	CHEBI:79161	M+K, 2M+ACN+H, M+CH3OH+H	C7H12O3	38.3	0.752	-2.3517	(2E)-7-hydroxyhept-2-enoic acid	144.078	330.205	1	5.0305	7.1174	0.0021784	0.0094255	5.1383	0.002193	0.0030395	1.4655	0.19527	0.29701
5.03_144.0783n	HMDB0001988	M+K, 2M+ACN+H, M+CH3OH+H	C7H12O3	38.3	0.934	-2.3517	4-Hydroxycyclohexylcarboxylic acid	144.078	330.205	1	5.0305	7.1174	0.0021784	0.0094255	5.1383	0.002193	0.0030395	1.4655	0.19527	0.29701
5.03_144.0783n	HMDB0031176	M+K, 2M+ACN+H, M+CH3OH+H	C7H12O3	38.1	0	-2.3517	Tetrahydrofurfuryl acetate	144.078	330.205	1	5.0305	7.1174	0.0021784	0.0094255	5.1383	0.002193	0.0030395	1.4655	0.19527	0.29701
5.03_144.0783n	HMDB0036594	M+K, 2M+ACN+H, M+CH3OH+H	C7H12O3	38.2	0.433	-2.3517	Botryodiplodin	144.078	330.205	1	5.0305	7.1174	0.0021784	0.0094255	5.1383	0.002193	0.0030395	1.4655	0.19527	0.29701
5.03_144.0783n	HMDB0037114	M+K, 2M+ACN+H, M+CH3OH+H	C7H12O3	38.1	0	-2.3517	Methyl (R)-3-methyl-2-oxopentanoate	144.078	330.205	1	5.0305	7.1174	0.0021784	0.0094255	5.1383	0.002193	0.0030395	1.4655	0.19527	0.29701
5.03_144.0783n	HMDB0040433	M+K, 2M+ACN+H, M+CH3OH+H	C7H12O3	38.1	0	-2.3517	Ethyl levulinate	144.078	330.205	1	5.0305	7.1174	0.0021784	0.0094255	5.1383	0.002193	0.0030395	1.4655	0.19527	0.29701
3.19_934.0700n	HMDB0030602	M+NH4, M+Na, M+H-H2O	C41H26O26	37.8	15.4	-1.29169	Vescalagin	934.07	917.068	1	3.19125	25.387	5.9187e-08	2.4247e-06	1.9931	0.11838	0.1309	5.7176	2.7551e-05	0.00035128
3.19_934.0700n	HMDB0134677	M+NH4, M+Na, M+H-H2O	C41H26O26	38.4	18.7	-1.29169	7-[7,8,9,12,13,14,17,18,19,25-decahydroxy-24-(hydroxymethyl)-4,22,27-trioxo-3,23,26-trioxahexacyclo[13.10.3.1²,⁶.0⁵,¹⁰.0¹¹,²⁸.0¹⁶,²¹]nonacosa-5(10),6,8,11,13,15(28),16,18,20-nonaen-29-yl]-3,4,8,9,10-pentahydroxy-6-oxo-6H-benzo[c]chromene-1-carboxylic acid	934.07	917.068	1	3.19125	25.387	5.9187e-08	2.4247e-06	1.9931	0.11838	0.1309	5.7176	2.7551e-05	0.00035128
3.19_934.0700n	HMDB0134678	M+NH4, M+Na, M+H-H2O	C41H26O26	38.4	18.7	-1.29169	2-[7,8,9,12,13,14,17,18,19,25-decahydroxy-24-(hydroxymethyl)-4,22,27-trioxo-3,23,26-trioxahexacyclo[13.10.3.1²,⁶.0⁵,¹⁰.0¹¹,²⁸.0¹⁶,²¹]nonacosa-5(10),6,8,11,13,15(28),16,18,20-nonaen-29-yl]-3,4,8,9,10-pentahydroxy-6-oxo-6H-benzo[c]chromene-1-carboxylic acid	934.07	917.068	1	3.19125	25.387	5.9187e-08	2.4247e-06	1.9931	0.11838	0.1309	5.7176	2.7551e-05	0.00035128
5.17_424.3336n	CHEBI:33270	M+H-H2O, M+H, M+H-2H2O	C29H44O2	38.5	8.46	-1.18684	alpha-tocotrienol	424.334	407.33	1	5.17262	7.8745	0.0012468	0.006219	0.62628	0.59932	0.61106	5.8314	2.1693e-05	0.00028989
5.17_424.3336n	HMDB0006327	M+H-H2O, M+H, M+H-2H2O	C29H44O2	38.5	8.46	-1.18684	Alpha-Tocotrienol	424.334	407.33	1	5.17262	7.8745	0.0012468	0.006219	0.62628	0.59932	0.61106	5.8314	2.1693e-05	0.00028989
5.17_424.3336n	HMDB0038656	M+H-H2O, M+H, M+H-2H2O	C29H44O2	37.3	2.83	-1.18684	(22E,24R)-Stigmasta-4,22-diene-3,6-dione	424.334	407.33	1	5.17262	7.8745	0.0012468	0.006219	0.62628	0.59932	0.61106	5.8314	2.1693e-05	0.00028989
5.17_424.3336n	HMDB0060145	M+H-H2O, M+H, M+H-2H2O	C29H44O2	37.7	4.84	-1.18684	alpha-Tocotrienoxyl radical	424.334	407.33	1	5.17262	7.8745	0.0012468	0.006219	0.62628	0.59932	0.61106	5.8314	2.1693e-05	0.00028989
5.28_676.3673n	HMDB0040845	M+Na, M+K, M+NH4	C33H56O14	37.9	0.15	0.443263	(S)-Nerolidol 3-O-[a-L-Rhamnopyranosyl-(1->4)-a-L-rhamnopyranosyl-(1->2)-b-D-glucopyranoside]	676.367	699.357	1	5.27973	4.3887	0.018585	0.047929	0.85637	0.46573	0.48078	0.8957	0.50031	0.58556
5.28_676.3673n	HMDB0040846	M+Na, M+K, M+NH4	C33H56O14	38	0.769	0.443263	(S)-Nerolidol 3-O-[a-L-rhamnopyranosyl-(1->4)-a-L-rhamnopyranosyl-(1->6)-b-D-glucopyranoside]	676.367	699.357	1	5.27973	4.3887	0.018585	0.047929	0.85637	0.46573	0.48078	0.8957	0.50031	0.58556
5.28_676.3673n	HMDB0041093	M+Na, M+K, M+NH4	C33H56O14	37.9	0.383	0.443263	Gingerglycolipid A	676.367	699.357	1	5.27973	4.3887	0.018585	0.047929	0.85637	0.46573	0.48078	0.8957	0.50031	0.58556
5.41_506.3240n	CHEBI:20538	M+NH4, M+Na, M+H-H2O	C29H46O7	37.9	4.83	-0.65009	2-deoxy-20-hydroxy-5alpha-ecdysone 3-acetate	506.324	524.358	1	5.40757	7.3685	0.0018073	0.0082569	2.7149	0.047623	0.054995	4.2054	0.00068521	0.0043241
5.51_478.2714n	CHEBI:65498	M+Na, M+K, 2M+Na	C30H38O5	40	8.45	-1.0633	bipinnatone A	478.271	501.261	1	5.51468	5.5367	0.007342	0.024562	16.961	2.5783e-09	7.4231e-09	2.3127	0.037525	0.085875
5.51_478.2714n	CHEBI:66436	M+Na, M+K, 2M+Na	C30H38O5	39.4	5.29	-1.0633	schweinfurthin F	478.271	501.261	1	5.51468	5.5367	0.007342	0.024562	16.961	2.5783e-09	7.4231e-09	2.3127	0.037525	0.085875
5.51_478.2714n	CHEBI:78227	M+Na, M+K, 2M+Na	C23H43O8P-2	36.5	0	3.8907	1,2-dicapryl-sn-glycero-3-phosphate(2-)	478.271	501.261	1	5.51468	5.5367	0.007342	0.024562	16.961	2.5783e-09	7.4231e-09	2.3127	0.037525	0.085875
5.51_478.2714n	CHEBI:83278	M+Na, M+K, 2M+Na	C23H43O8P-2	36.5	0	3.8907	didecanoylphosphatidate(2-)	478.271	501.261	1	5.51468	5.5367	0.007342	0.024562	16.961	2.5783e-09	7.4231e-09	2.3127	0.037525	0.085875
5.51_478.2714n	HMDB0015220	M+Na, M+K, 2M+Na	C30H38O5	38.7	1.98	-1.0633	Iloprost	478.271	501.261	1	5.51468	5.5367	0.007342	0.024562	16.961	2.5783e-09	7.4231e-09	2.3127	0.037525	0.085875
5.61_582.4325n	CHEBI:46859	M+NH4, M+Na, M+H	C30H62O10	38.2	0	-3.14031	polidocanol	582.432	583.414	1	5.60752	14.037	2.1458e-05	0.0002722	1.6785	0.17497	0.18929	2.0802	0.060041	0.124
5.59_456.3589n	CHEBI:3087	M+H, 2M+H, M+H-H2O	C30H48O3	41.5	16.7	-3.21861	betulinic acid	456.359	457.366	1	5.59325	19.165	1.2185e-06	2.6479e-05	2.5155	0.061321	0.069941	1.7302	0.11921	0.20516
5.59_456.3589n	CHEBI:37659	M+H, 2M+H, M+H-H2O	C30H48O3	41.4	16.4	-3.21861	oleanolic acid	456.359	457.366	1	5.59325	19.165	1.2185e-06	2.6479e-05	2.5155	0.061321	0.069941	1.7302	0.11921	0.20516
5.59_456.3589n	CHEBI:62444	M+H, 2M+H, M+H-H2O	C30H48O3	41.1	14.9	-3.21861	soyasapogenol E	456.359	457.366	1	5.59325	19.165	1.2185e-06	2.6479e-05	2.5155	0.061321	0.069941	1.7302	0.11921	0.20516
5.59_456.3589n	CHEBI:65846	M+H, 2M+H, M+H-H2O	C30H48O3	41.3	15.8	-3.21861	20-epi-bryonolic acid	456.359	457.366	1	5.59325	19.165	1.2185e-06	2.6479e-05	2.5155	0.061321	0.069941	1.7302	0.11921	0.20516
5.59_456.3589n	CHEBI:66045	M+H, 2M+H, M+H-H2O	C30H48O3	41.3	15.6	-3.21861	(20R)-28-hydroxylupen-30-al-3-one	456.359	457.366	1	5.59325	19.165	1.2185e-06	2.6479e-05	2.5155	0.061321	0.069941	1.7302	0.11921	0.20516
5.59_456.3589n	CHEBI:67483	M+H, 2M+H, M+H-H2O	C30H48O3	41.7	17.8	-3.21861	lansiolic acid	456.359	457.366	1	5.59325	19.165	1.2185e-06	2.6479e-05	2.5155	0.061321	0.069941	1.7302	0.11921	0.20516
5.59_456.3589n	CHEBI:67953	M+H, 2M+H, M+H-H2O	C30H48O3	41.5	16.7	-3.21861	3beta-hydroxyurs-20-en-28-oic acid	456.359	457.366	1	5.59325	19.165	1.2185e-06	2.6479e-05	2.5155	0.061321	0.069941	1.7302	0.11921	0.20516
5.59_456.3589n	CHEBI:69011	M+H, 2M+H, M+H-H2O	C30H48O3	39.2	5.35	-3.21861	3beta,22S-dihydroxytirucalla-7,24-dien-23-one	456.359	457.366	1	5.59325	19.165	1.2185e-06	2.6479e-05	2.5155	0.061321	0.069941	1.7302	0.11921	0.20516
5.59_456.3589n	CHEBI:69997	M+H, 2M+H, M+H-H2O	C30H48O3	40.8	13.2	-3.21861	combretanone C	456.359	457.366	1	5.59325	19.165	1.2185e-06	2.6479e-05	2.5155	0.061321	0.069941	1.7302	0.11921	0.20516
5.59_456.3589n	CHEBI:69998	M+H, 2M+H, M+H-H2O	C30H48O3	40.8	13.2	-3.21861	combretanone D	456.359	457.366	1	5.59325	19.165	1.2185e-06	2.6479e-05	2.5155	0.061321	0.069941	1.7302	0.11921	0.20516
5.59_456.3589n	CHEBI:71576	M+H, 2M+H, M+H-H2O	C30H48O3	41.4	16.1	-3.21861	30-hydroxy-11-oxo-beta-amyrin	456.359	457.366	1	5.59325	19.165	1.2185e-06	2.6479e-05	2.5155	0.061321	0.069941	1.7302	0.11921	0.20516
5.59_456.3589n	CHEBI:73107	M+H, 2M+H, M+H-H2O	C30H48O3	41.4	16.1	-3.21861	maprounic acid	456.359	457.366	1	5.59325	19.165	1.2185e-06	2.6479e-05	2.5155	0.061321	0.069941	1.7302	0.11921	0.20516
5.59_456.3589n	CHEBI:9908	M+H, 2M+H, M+H-H2O	C30H48O3	41.4	16.4	-3.21861	ursolic acid	456.359	457.366	1	5.59325	19.165	1.2185e-06	2.6479e-05	2.5155	0.061321	0.069941	1.7302	0.11921	0.20516
5.59_456.3589n	HMDB0002364	M+H, 2M+H, M+H-H2O	C30H48O3	41.4	16.4	-3.21861	Oleanolic acid	456.359	457.366	1	5.59325	19.165	1.2185e-06	2.6479e-05	2.5155	0.061321	0.069941	1.7302	0.11921	0.20516
5.59_456.3589n	HMDB0002388	M+H, 2M+H, M+H-H2O	C30H48O3	41.4	16.3	-3.21861	Boswellic acid	456.359	457.366	1	5.59325	19.165	1.2185e-06	2.6479e-05	2.5155	0.061321	0.069941	1.7302	0.11921	0.20516
5.59_456.3589n	HMDB0002395	M+H, 2M+H, M+H-H2O	C30H48O3	41.4	16.4	-3.21861	Ursolic acid	456.359	457.366	1	5.59325	19.165	1.2185e-06	2.6479e-05	2.5155	0.061321	0.069941	1.7302	0.11921	0.20516
5.59_456.3589n	HMDB0030094	M+H, 2M+H, M+H-H2O	C30H48O3	41.5	16.7	-3.21861	Betulinic acid	456.359	457.366	1	5.59325	19.165	1.2185e-06	2.6479e-05	2.5155	0.061321	0.069941	1.7302	0.11921	0.20516
5.59_456.3589n	HMDB0031882	M+H, 2M+H, M+H-H2O	C30H48O3	41.5	16.9	-3.21861	Sandosapogenol	456.359	457.366	1	5.59325	19.165	1.2185e-06	2.6479e-05	2.5155	0.061321	0.069941	1.7302	0.11921	0.20516
5.59_456.3589n	HMDB0032256	M+H, 2M+H, M+H-H2O	C30H48O3	38.9	3.82	-3.21861	(+-)-Ethyl 3-hydroxy-2-methylbutyrate	456.359	457.366	1	5.59325	19.165	1.2185e-06	2.6479e-05	2.5155	0.061321	0.069941	1.7302	0.11921	0.20516
5.59_456.3589n	HMDB0033020	M+H, 2M+H, M+H-H2O	C30H48O3	40.8	13.3	-3.21861	Ganodermanondiol	456.359	457.366	1	5.59325	19.165	1.2185e-06	2.6479e-05	2.5155	0.061321	0.069941	1.7302	0.11921	0.20516
5.59_456.3589n	HMDB0034652	M+H, 2M+H, M+H-H2O	C30H48O3	41.4	16	-3.21861	Soyasapogenol E	456.359	457.366	1	5.59325	19.165	1.2185e-06	2.6479e-05	2.5155	0.061321	0.069941	1.7302	0.11921	0.20516
5.59_456.3589n	HMDB0034654	M+H, 2M+H, M+H-H2O	C30H48O3	41.4	16.4	-3.21861	Katonic acid	456.359	457.366	1	5.59325	19.165	1.2185e-06	2.6479e-05	2.5155	0.061321	0.069941	1.7302	0.11921	0.20516
5.59_456.3589n	HMDB0034655	M+H, 2M+H, M+H-H2O	C30H48O3	41.4	16.4	-3.21861	3-Epikatonic acid	456.359	457.366	1	5.59325	19.165	1.2185e-06	2.6479e-05	2.5155	0.061321	0.069941	1.7302	0.11921	0.20516
5.59_456.3589n	HMDB0034961	M+H, 2M+H, M+H-H2O	C30H48O3	41.4	16.2	-3.21861	beta-Elemolic acid	456.359	457.366	1	5.59325	19.165	1.2185e-06	2.6479e-05	2.5155	0.061321	0.069941	1.7302	0.11921	0.20516
5.59_456.3589n	HMDB0034962	M+H, 2M+H, M+H-H2O	C30H48O3	41.4	16.2	-3.21861	3alpha-3-Hydroxytirucalla-7,24-dien-21-oic acid	456.359	457.366	1	5.59325	19.165	1.2185e-06	2.6479e-05	2.5155	0.061321	0.069941	1.7302	0.11921	0.20516
5.59_456.3589n	HMDB0034964	M+H, 2M+H, M+H-H2O	C30H48O3	41.4	16.2	-3.21861	alpha-Elemolic acid	456.359	457.366	1	5.59325	19.165	1.2185e-06	2.6479e-05	2.5155	0.061321	0.069941	1.7302	0.11921	0.20516
5.59_456.3589n	HMDB0035119	M+H, 2M+H, M+H-H2O	C30H48O3	41.2	14.9	-3.21861	Isomangiferolic acid	456.359	457.366	1	5.59325	19.165	1.2185e-06	2.6479e-05	2.5155	0.061321	0.069941	1.7302	0.11921	0.20516
5.59_456.3589n	HMDB0035263	M+H, 2M+H, M+H-H2O	C30H48O3	41.4	16.4	-3.21861	Oxyallobetulin	456.359	457.366	1	5.59325	19.165	1.2185e-06	2.6479e-05	2.5155	0.061321	0.069941	1.7302	0.11921	0.20516
5.59_456.3589n	HMDB0035315	M+H, 2M+H, M+H-H2O	C30H48O3	38.9	3.66	-3.21861	Ganodermatriol	456.359	457.366	1	5.59325	19.165	1.2185e-06	2.6479e-05	2.5155	0.061321	0.069941	1.7302	0.11921	0.20516
5.59_456.3589n	HMDB0035353	M+H, 2M+H, M+H-H2O	C30H48O3	38.9	3.66	-3.21861	Epoxyganoderiol C	456.359	457.366	1	5.59325	19.165	1.2185e-06	2.6479e-05	2.5155	0.061321	0.069941	1.7302	0.11921	0.20516
5.59_456.3589n	HMDB0035511	M+H, 2M+H, M+H-H2O	C30H48O3	41.4	16.2	-3.21861	Trametenolic acid B	456.359	457.366	1	5.59325	19.165	1.2185e-06	2.6479e-05	2.5155	0.061321	0.069941	1.7302	0.11921	0.20516
5.59_456.3589n	HMDB0035775	M+H, 2M+H, M+H-H2O	C30H48O3	41.4	16.4	-3.21861	11-Deoxoglycyrrhetinic acid	456.359	457.366	1	5.59325	19.165	1.2185e-06	2.6479e-05	2.5155	0.061321	0.069941	1.7302	0.11921	0.20516
5.59_456.3589n	HMDB0036675	M+H, 2M+H, M+H-H2O	C30H48O3	41.3	15.8	-3.21861	3beta-Hydroxy-28,13-ursanolide	456.359	457.366	1	5.59325	19.165	1.2185e-06	2.6479e-05	2.5155	0.061321	0.069941	1.7302	0.11921	0.20516
5.59_456.3589n	HMDB0036757	M+H, 2M+H, M+H-H2O	C30H48O3	41.3	15.8	-3.21861	Bryonolic acid	456.359	457.366	1	5.59325	19.165	1.2185e-06	2.6479e-05	2.5155	0.061321	0.069941	1.7302	0.11921	0.20516
5.59_456.3589n	HMDB0036962	M+H, 2M+H, M+H-H2O	C30H48O3	41.4	16.4	-3.21861	3-Epioleanolic acid	456.359	457.366	1	5.59325	19.165	1.2185e-06	2.6479e-05	2.5155	0.061321	0.069941	1.7302	0.11921	0.20516
5.59_456.3589n	HMDB0038177	M+H, 2M+H, M+H-H2O	C30H48O3	41.2	15.4	-3.21861	3-Hydroxycycloart-24-en-21-oic acid	456.359	457.366	1	5.59325	19.165	1.2185e-06	2.6479e-05	2.5155	0.061321	0.069941	1.7302	0.11921	0.20516
5.59_456.3589n	HMDB0038703	M+H, 2M+H, M+H-H2O	C30H48O3	41.4	16.4	-3.21861	Carissic acid	456.359	457.366	1	5.59325	19.165	1.2185e-06	2.6479e-05	2.5155	0.061321	0.069941	1.7302	0.11921	0.20516
5.59_456.3589n	HMDB0039690	M+H, 2M+H, M+H-H2O	C30H48O3	41.4	16.1	-3.21861	Glycyrrhetol	456.359	457.366	1	5.59325	19.165	1.2185e-06	2.6479e-05	2.5155	0.061321	0.069941	1.7302	0.11921	0.20516
5.59_456.3589n	HMDB0040455	M+H, 2M+H, M+H-H2O	C30H48O3	40.9	13.5	-3.21861	Lucidadiol	456.359	457.366	1	5.59325	19.165	1.2185e-06	2.6479e-05	2.5155	0.061321	0.069941	1.7302	0.11921	0.20516
5.59_456.3589n	HMDB0040456	M+H, 2M+H, M+H-H2O	C30H48O3	41.3	15.8	-3.21861	Ganoderic acid Z	456.359	457.366	1	5.59325	19.165	1.2185e-06	2.6479e-05	2.5155	0.061321	0.069941	1.7302	0.11921	0.20516
5.59_456.3589n	HMDB0040652	M+H, 2M+H, M+H-H2O	C30H48O3	41.3	15.8	-3.21861	3-Hydroxy-28,13-lupanolide	456.359	457.366	1	5.59325	19.165	1.2185e-06	2.6479e-05	2.5155	0.061321	0.069941	1.7302	0.11921	0.20516
5.59_456.3589n	HMDB0040976	M+H, 2M+H, M+H-H2O	C30H48O3	41.3	15.8	-3.21861	3-Epimasticadienolic acid	456.359	457.366	1	5.59325	19.165	1.2185e-06	2.6479e-05	2.5155	0.061321	0.069941	1.7302	0.11921	0.20516
5.74_391.2474n	CHEBI:143102	M+H, M+Na, M+H-H2O	C21H33N3O4	39.7	4.91	0.701827	GI254023X	391.247	414.236	1	5.7425	13.82	2.4443e-05	0.00030239	9.2899	1.3521e-05	2.4153e-05	1.7337	0.11841	0.20436
2.75_634.0797n	CHEBI:3884	M+NH4, M+Na, M+K	C27H22O18	50.1	64.7	-1.42041	corilagin	634.08	652.114	1	2.7492	5.0423	0.010898	0.032512	23.953	2.4754e-12	1.0929e-11	1.5786	0.15866	0.25384
2.75_634.0797n	HMDB0029871	M+NH4, M+Na, M+K	C27H22O18	49.1	59.8	-1.42041	Sanguiin H4	634.08	652.114	1	2.7492	5.0423	0.010898	0.032512	23.953	2.4754e-12	1.0929e-11	1.5786	0.15866	0.25384
2.75_634.0797n	HMDB0031457	M+NH4, M+Na, M+K	C27H22O18	50.1	64.7	-1.42041	Corilagin	634.08	652.114	1	2.7492	5.0423	0.010898	0.032512	23.953	2.4754e-12	1.0929e-11	1.5786	0.15866	0.25384
2.75_634.0797n	HMDB0039200	M+NH4, M+Na, M+K	C27H22O18	48.6	57.3	-1.42041	Punicacortein A	634.08	652.114	1	2.7492	5.0423	0.010898	0.032512	23.953	2.4754e-12	1.0929e-11	1.5786	0.15866	0.25384
2.75_634.0797n	HMDB0039201	M+NH4, M+Na, M+K	C27H22O18	48.6	57.3	-1.42041	Punicacortein B	634.08	652.114	1	2.7492	5.0423	0.010898	0.032512	23.953	2.4754e-12	1.0929e-11	1.5786	0.15866	0.25384
2.75_634.0797n	HMDB0039743	M+NH4, M+Na, M+K	C27H22O18	48.8	58	-1.42041	Pterocaryanin B	634.08	652.114	1	2.7492	5.0423	0.010898	0.032512	23.953	2.4754e-12	1.0929e-11	1.5786	0.15866	0.25384
2.75_634.0797n	HMDB0136070	M+NH4, M+Na, M+K	C27H22O18	49.9	63.5	-1.42041	3,4,5,12,13,21,22,23-octahydroxy-8,18-dioxo-9,14,17-trioxatetracyclo[17.4.0.0²,⁷.0¹⁰,¹⁵]tricosa-1(23),2,4,6,19,21-hexaen-11-yl 3,4,5-trihydroxybenzoate	634.08	652.114	1	2.7492	5.0423	0.010898	0.032512	23.953	2.4754e-12	1.0929e-11	1.5786	0.15866	0.25384
2.75_634.0797n	HMDB0136071	M+NH4, M+Na, M+K	C27H22O18	49.9	63.5	-1.42041	3,4,5,11,13,21,22,23-octahydroxy-8,18-dioxo-9,14,17-trioxatetracyclo[17.4.0.0²,⁷.0¹⁰,¹⁵]tricosa-1(23),2,4,6,19,21-hexaen-12-yl 3,4,5-trihydroxybenzoate	634.08	652.114	1	2.7492	5.0423	0.010898	0.032512	23.953	2.4754e-12	1.0929e-11	1.5786	0.15866	0.25384
6.17_454.3435n	CHEBI:30815	M+H-H2O, M+H, M+CH3OH+H	C30H46O3	44.6	32.5	-2.58514	moronic acid	454.344	437.34	1	6.17077	4.8012	0.013249	0.037343	14.866	2.4073e-08	6.1136e-08	7.2157	1.2358e-06	3.2855e-05
6.17_454.3435n	CHEBI:65945	M+H-H2O, M+H, M+CH3OH+H	C30H46O3	44.4	31.5	-2.58514	ganoderone A	454.344	437.34	1	6.17077	4.8012	0.013249	0.037343	14.866	2.4073e-08	6.1136e-08	7.2157	1.2358e-06	3.2855e-05
6.17_454.3435n	CHEBI:66054	M+H-H2O, M+H, M+CH3OH+H	C30H46O3	44.8	33.6	-2.58514	hyperinol A	454.344	437.34	1	6.17077	4.8012	0.013249	0.037343	14.866	2.4073e-08	6.1136e-08	7.2157	1.2358e-06	3.2855e-05
6.17_454.3435n	CHEBI:66594	M+H-H2O, M+H, M+CH3OH+H	C30H46O3	44	29.6	-2.58514	lucialdehyde C	454.344	437.34	1	6.17077	4.8012	0.013249	0.037343	14.866	2.4073e-08	6.1136e-08	7.2157	1.2358e-06	3.2855e-05
6.17_454.3435n	CHEBI:67476	M+H-H2O, M+H, M+CH3OH+H	C30H46O3	45.5	37.4	-2.58514	lamesticumin C	454.344	437.34	1	6.17077	4.8012	0.013249	0.037343	14.866	2.4073e-08	6.1136e-08	7.2157	1.2358e-06	3.2855e-05
6.17_454.3435n	CHEBI:67477	M+H-H2O, M+H, M+CH3OH+H	C30H46O3	45	34.8	-2.58514	lamesticumin D	454.344	437.34	1	6.17077	4.8012	0.013249	0.037343	14.866	2.4073e-08	6.1136e-08	7.2157	1.2358e-06	3.2855e-05
6.17_454.3435n	CHEBI:69004	M+H-H2O, M+H, M+CH3OH+H	C30H46O3	42.4	21.9	-2.58514	24,25-epoxytirucall-7-ene-3,23-dione	454.344	437.34	1	6.17077	4.8012	0.013249	0.037343	14.866	2.4073e-08	6.1136e-08	7.2157	1.2358e-06	3.2855e-05
6.17_454.3435n	CHEBI:69012	M+H-H2O, M+H, M+CH3OH+H	C30H46O3	42.4	21.9	-2.58514	cneorin-NP36	454.344	437.34	1	6.17077	4.8012	0.013249	0.037343	14.866	2.4073e-08	6.1136e-08	7.2157	1.2358e-06	3.2855e-05
6.17_454.3435n	CHEBI:69219	M+H-H2O, M+H, M+CH3OH+H	C30H46O3	44.4	31.4	-2.58514	fatsicarpain D	454.344	437.34	1	6.17077	4.8012	0.013249	0.037343	14.866	2.4073e-08	6.1136e-08	7.2157	1.2358e-06	3.2855e-05
6.17_454.3435n	CHEBI:69223	M+H-H2O, M+H, M+CH3OH+H	C30H46O3	44.8	33.7	-2.58514	3alpha-hydroxyolean-11,13(18)-dien-28-oic acid	454.344	437.34	1	6.17077	4.8012	0.013249	0.037343	14.866	2.4073e-08	6.1136e-08	7.2157	1.2358e-06	3.2855e-05
6.17_454.3435n	CHEBI:69224	M+H-H2O, M+H, M+CH3OH+H	C30H46O3	45.2	35.5	-2.58514	3alpha-hydroxyolean-11-en-28,13beta-olide	454.344	437.34	1	6.17077	4.8012	0.013249	0.037343	14.866	2.4073e-08	6.1136e-08	7.2157	1.2358e-06	3.2855e-05
6.17_454.3435n	CHEBI:71468	M+H-H2O, M+H, M+CH3OH+H	C30H46O3	43.9	29.1	-2.58514	D:C-friedoolean-7,9(11)-dien-3beta-ol-29-oic acid	454.344	437.34	1	6.17077	4.8012	0.013249	0.037343	14.866	2.4073e-08	6.1136e-08	7.2157	1.2358e-06	3.2855e-05
6.17_454.3435n	CHEBI:71577	M+H-H2O, M+H, M+CH3OH+H	C30H46O3	44.7	33.1	-2.58514	glycyrrhetaldehyde	454.344	437.34	1	6.17077	4.8012	0.013249	0.037343	14.866	2.4073e-08	6.1136e-08	7.2157	1.2358e-06	3.2855e-05
6.17_454.3435n	HMDB0034963	M+H-H2O, M+H, M+CH3OH+H	C30H46O3	44.4	31.6	-2.58514	beta-Elemonic acid	454.344	437.34	1	6.17077	4.8012	0.013249	0.037343	14.866	2.4073e-08	6.1136e-08	7.2157	1.2358e-06	3.2855e-05
6.17_454.3435n	HMDB0035090	M+H-H2O, M+H, M+CH3OH+H	C30H46O3	43.9	29.1	-2.58514	Ganoderic acid Y	454.344	437.34	1	6.17077	4.8012	0.013249	0.037343	14.866	2.4073e-08	6.1136e-08	7.2157	1.2358e-06	3.2855e-05
6.17_454.3435n	HMDB0035247	M+H-H2O, M+H, M+CH3OH+H	C30H46O3	44.2	30.5	-2.58514	Isomasticadienonic acid	454.344	437.34	1	6.17077	4.8012	0.013249	0.037343	14.866	2.4073e-08	6.1136e-08	7.2157	1.2358e-06	3.2855e-05
6.17_454.3435n	HMDB0035251	M+H-H2O, M+H, M+CH3OH+H	C30H46O3	44.4	31.4	-2.58514	9(11)-Dehydroglycyrrhetic acid	454.344	437.34	1	6.17077	4.8012	0.013249	0.037343	14.866	2.4073e-08	6.1136e-08	7.2157	1.2358e-06	3.2855e-05
6.17_454.3435n	HMDB0035406	M+H-H2O, M+H, M+CH3OH+H	C30H46O3	44.1	30.2	-2.58514	3beta-3-Hydroxy-11-oxolanosta-8,24-dien-26-al	454.344	437.34	1	6.17077	4.8012	0.013249	0.037343	14.866	2.4073e-08	6.1136e-08	7.2157	1.2358e-06	3.2855e-05
6.17_454.3435n	HMDB0035594	M+H-H2O, M+H, M+CH3OH+H	C30H46O3	44.2	30.5	-2.58514	Bryononic acid	454.344	437.34	1	6.17077	4.8012	0.013249	0.037343	14.866	2.4073e-08	6.1136e-08	7.2157	1.2358e-06	3.2855e-05
6.17_454.3435n	HMDB0035615	M+H-H2O, M+H, M+CH3OH+H	C30H46O3	44	29.8	-2.58514	Mangiferonic acid	454.344	437.34	1	6.17077	4.8012	0.013249	0.037343	14.866	2.4073e-08	6.1136e-08	7.2157	1.2358e-06	3.2855e-05
6.17_454.3435n	HMDB0035791	M+H-H2O, M+H, M+CH3OH+H	C30H46O3	44.9	34.4	-2.58514	Desoxoglabrolide	454.344	437.34	1	6.17077	4.8012	0.013249	0.037343	14.866	2.4073e-08	6.1136e-08	7.2157	1.2358e-06	3.2855e-05
6.17_454.3435n	HMDB0035808	M+H-H2O, M+H, M+CH3OH+H	C30H46O3	44.6	32.6	-2.58514	Tomentosolic acid	454.344	437.34	1	6.17077	4.8012	0.013249	0.037343	14.866	2.4073e-08	6.1136e-08	7.2157	1.2358e-06	3.2855e-05
6.17_454.3435n	HMDB0036000	M+H-H2O, M+H, M+CH3OH+H	C30H46O3	44	29.7	-2.58514	Epoxyganoderiol B	454.344	437.34	1	6.17077	4.8012	0.013249	0.037343	14.866	2.4073e-08	6.1136e-08	7.2157	1.2358e-06	3.2855e-05
6.17_454.3435n	HMDB0036002	M+H-H2O, M+H, M+CH3OH+H	C30H46O3	44	29.7	-2.58514	Ganoderal B	454.344	437.34	1	6.17077	4.8012	0.013249	0.037343	14.866	2.4073e-08	6.1136e-08	7.2157	1.2358e-06	3.2855e-05
6.17_454.3435n	HMDB0036007	M+H-H2O, M+H, M+CH3OH+H	C30H46O3	44.8	33.4	-2.58514	Ursonic acid	454.344	437.34	1	6.17077	4.8012	0.013249	0.037343	14.866	2.4073e-08	6.1136e-08	7.2157	1.2358e-06	3.2855e-05
6.17_454.3435n	HMDB0036653	M+H-H2O, M+H, M+CH3OH+H	C30H46O3	44.6	32.6	-2.58514	Micromeric acid	454.344	437.34	1	6.17077	4.8012	0.013249	0.037343	14.866	2.4073e-08	6.1136e-08	7.2157	1.2358e-06	3.2855e-05
6.17_454.3435n	HMDB0037054	M+H-H2O, M+H, M+CH3OH+H	C30H46O3	44.8	33.4	-2.58514	Katononic acid	454.344	437.34	1	6.17077	4.8012	0.013249	0.037343	14.866	2.4073e-08	6.1136e-08	7.2157	1.2358e-06	3.2855e-05
6.17_454.3435n	HMDB0038707	M+H-H2O, M+H, M+CH3OH+H	C30H46O3	44	29.7	-2.58514	Ganoderiol F	454.344	437.34	1	6.17077	4.8012	0.013249	0.037343	14.866	2.4073e-08	6.1136e-08	7.2157	1.2358e-06	3.2855e-05
6.17_454.3435n	HMDB0038758	M+H-H2O, M+H, M+CH3OH+H	C30H46O3	44.8	33.7	-2.58514	Glypallidifloric acid	454.344	437.34	1	6.17077	4.8012	0.013249	0.037343	14.866	2.4073e-08	6.1136e-08	7.2157	1.2358e-06	3.2855e-05
6.17_454.3435n	HMDB0040454	M+H-H2O, M+H, M+CH3OH+H	C30H46O3	44	29.6	-2.58514	Lucidal	454.344	437.34	1	6.17077	4.8012	0.013249	0.037343	14.866	2.4073e-08	6.1136e-08	7.2157	1.2358e-06	3.2855e-05
6.17_454.3435n	HMDB0040508	M+H-H2O, M+H, M+CH3OH+H	C30H46O3	44.2	30.8	-2.58514	Masticadienonic acid	454.344	437.34	1	6.17077	4.8012	0.013249	0.037343	14.866	2.4073e-08	6.1136e-08	7.2157	1.2358e-06	3.2855e-05
6.25_244.2045n	CHEBI:132473	M+H-H2O, 2M+K, 2M+H	C14H28O3	39	2.23	2.6938	13-hydroxytetradecanoic acid	244.205	527.372	1	6.24932	7.7138	0.0014019	0.0068509	3.8933	0.010624	0.013348	2.134	0.053902	0.11338
6.25_244.2045n	CHEBI:37374	M+H-H2O, 2M+K, 2M+H	C14H28O3	38.5	0.0485	2.6938	(S)-3-hydroxytetradecanoic acid	244.205	527.372	1	6.24932	7.7138	0.0014019	0.0068509	3.8933	0.010624	0.013348	2.134	0.053902	0.11338
6.25_244.2045n	CHEBI:42539	M+H-H2O, 2M+K, 2M+H	C14H28O3	38.5	0.0485	2.6938	(R)-3-hydroxytetradecanoic acid	244.205	527.372	1	6.24932	7.7138	0.0014019	0.0068509	3.8933	0.010624	0.013348	2.134	0.053902	0.11338
6.25_244.2045n	CHEBI:59270	M+H-H2O, 2M+K, 2M+H	C14H28O3	38.5	0.0485	2.6938	2-hydroxymyristic acid	244.205	527.372	1	6.24932	7.7138	0.0014019	0.0068509	3.8933	0.010624	0.013348	2.134	0.053902	0.11338
6.25_244.2045n	CHEBI:77168	M+H-H2O, 2M+K, 2M+H	C14H28O3	39	2.23	2.6938	14-hydroxymyristic acid	244.205	527.372	1	6.24932	7.7138	0.0014019	0.0068509	3.8933	0.010624	0.013348	2.134	0.053902	0.11338
6.25_244.2045n	CHEBI:78989	M+H-H2O, 2M+K, 2M+H	C14H28O3	39	2.23	2.6938	(13R)-13-hydroxymyristic acid	244.205	527.372	1	6.24932	7.7138	0.0014019	0.0068509	3.8933	0.010624	0.013348	2.134	0.053902	0.11338
6.25_244.2045n	CHEBI:85148	M+H-H2O, 2M+K, 2M+H	C14H28O3	38.5	0.0485	2.6938	3-hydroxytetradecanoic acid	244.205	527.372	1	6.24932	7.7138	0.0014019	0.0068509	3.8933	0.010624	0.013348	2.134	0.053902	0.11338
6.25_244.2045n	CHEBI:85934	M+H-H2O, 2M+K, 2M+H	C14H28O3	38.5	0.0485	2.6938	(2R)-2-hydroxytetradecanoic acid	244.205	527.372	1	6.24932	7.7138	0.0014019	0.0068509	3.8933	0.010624	0.013348	2.134	0.053902	0.11338
6.25_244.2045n	CHEBI:85937	M+H-H2O, 2M+K, 2M+H	C14H28O3	38.5	0.0485	2.6938	(2S)-2-hydroxytetradecanoic acid	244.205	527.372	1	6.24932	7.7138	0.0014019	0.0068509	3.8933	0.010624	0.013348	2.134	0.053902	0.11338
6.25_244.2045n	HMDB0002261	M+H-H2O, 2M+K, 2M+H	C14H28O3	38.5	0.0485	2.6938	2-Hydroxymyristic acid	244.205	527.372	1	6.24932	7.7138	0.0014019	0.0068509	3.8933	0.010624	0.013348	2.134	0.053902	0.11338
6.25_244.2045n	HMDB0010731	M+H-H2O, 2M+K, 2M+H	C14H28O3	38.5	0.0485	2.6938	(R)-3-Hydroxy-tetradecanoic acid	244.205	527.372	1	6.24932	7.7138	0.0014019	0.0068509	3.8933	0.010624	0.013348	2.134	0.053902	0.11338
6.25_244.2045n	HMDB0032417	M+H-H2O, 2M+K, 2M+H	C14H28O3	38.9	1.96	2.6938	3-(L-Menthoxy)-2-methylpropane-1,2-diol	244.205	527.372	1	6.24932	7.7138	0.0014019	0.0068509	3.8933	0.010624	0.013348	2.134	0.053902	0.11338
6.25_244.2045n	HMDB0059850	M+H-H2O, 2M+K, 2M+H	C14H28O3	38.6	0.25	2.6938	Ethyl 3-hydroxydodecanoate	244.205	527.372	1	6.24932	7.7138	0.0014019	0.0068509	3.8933	0.010624	0.013348	2.134	0.053902	0.11338
6.25_244.2045n	HMDB0061656	M+H-H2O, 2M+K, 2M+H	C14H28O3	38.5	0.0485	2.6938	3-hydroxytetradecanoic acid	244.205	527.372	1	6.24932	7.7138	0.0014019	0.0068509	3.8933	0.010624	0.013348	2.134	0.053902	0.11338
6.25_244.2045n	HMDB0094672	M+H-H2O, 2M+K, 2M+H	C14H28O3	38.5	0.0485	2.6938	3-Hydroxymyristate	244.205	527.372	1	6.24932	7.7138	0.0014019	0.0068509	3.8933	0.010624	0.013348	2.134	0.053902	0.11338
6.00_258.0535n	CHEBI:50100	M+H, 2M+K, 2M+H	C14H10O5	39.2	1.91	2.6227	3-(ethoxycarbonyl)psoralen	258.054	259.061	1	6.00008	9.8107	0.00031906	0.002221	16.393	4.6889e-09	1.3078e-08	1.9593	0.076348	0.14488
6.00_258.0535n	CHEBI:5324	M+H, 2M+K, 2M+H	C14H10O5	39.3	2.12	2.6227	gentisin	258.054	259.061	1	6.00008	9.8107	0.00031906	0.002221	16.393	4.6889e-09	1.3078e-08	1.9593	0.076348	0.14488
6.00_258.0535n	CHEBI:6017	M+H, 2M+K, 2M+H	C14H10O5	39.3	2.41	2.6227	isogentisin	258.054	259.061	1	6.00008	9.8107	0.00031906	0.002221	16.393	4.6889e-09	1.3078e-08	1.9593	0.076348	0.14488
6.00_258.0535n	CHEBI:64983	M+H, 2M+K, 2M+H	C14H10O5	39.5	3.13	2.6227	alternariol	258.054	259.061	1	6.00008	9.8107	0.00031906	0.002221	16.393	4.6889e-09	1.3078e-08	1.9593	0.076348	0.14488
6.00_258.0535n	CHEBI:65676	M+H, 2M+K, 2M+H	C14H10O5	39.3	2.12	2.6227	cratoxyarborenone F	258.054	259.061	1	6.00008	9.8107	0.00031906	0.002221	16.393	4.6889e-09	1.3078e-08	1.9593	0.076348	0.14488
6.00_258.0535n	CHEBI:66028	M+H, 2M+K, 2M+H	C14H10O5	39.3	2.12	2.6227	5-hydroxy-2-(1'-hydroxyethyl)naphtho[2,3-b]furan-4,9-dione	258.054	259.061	1	6.00008	9.8107	0.00031906	0.002221	16.393	4.6889e-09	1.3078e-08	1.9593	0.076348	0.14488
6.00_258.0535n	CHEBI:66029	M+H, 2M+K, 2M+H	C14H10O5	39.3	2.12	2.6227	8-hydroxy-2-(1'-hydroxyethyl)naphtho-[2,3-b]-furan-4,9-dione	258.054	259.061	1	6.00008	9.8107	0.00031906	0.002221	16.393	4.6889e-09	1.3078e-08	1.9593	0.076348	0.14488
6.00_258.0535n	CHEBI:67553	M+H, 2M+K, 2M+H	C14H10O5	39.3	2.12	2.6227	1,7-dihydroxy-4-methoxyxanthone	258.054	259.061	1	6.00008	9.8107	0.00031906	0.002221	16.393	4.6889e-09	1.3078e-08	1.9593	0.076348	0.14488
6.00_258.0535n	CHEBI:6785	M+H, 2M+K, 2M+H	C14H10O5	39.3	2.12	2.6227	mesuaxanthone A	258.054	259.061	1	6.00008	9.8107	0.00031906	0.002221	16.393	4.6889e-09	1.3078e-08	1.9593	0.076348	0.14488
6.00_258.0535n	CHEBI:68714	M+H, 2M+K, 2M+H	C14H10O5	39.3	2.12	2.6227	globosuxanthone C	258.054	259.061	1	6.00008	9.8107	0.00031906	0.002221	16.393	4.6889e-09	1.3078e-08	1.9593	0.076348	0.14488
6.00_258.0535n	CHEBI:7632	M+H, 2M+K, 2M+H	C14H10O5	39.3	2.43	2.6227	norlichexanthone	258.054	259.061	1	6.00008	9.8107	0.00031906	0.002221	16.393	4.6889e-09	1.3078e-08	1.9593	0.076348	0.14488
6.00_258.0535n	CHEBI:9014	M+H, 2M+K, 2M+H	C14H10O5	39.5	3.05	2.6227	salsalate	258.054	259.061	1	6.00008	9.8107	0.00031906	0.002221	16.393	4.6889e-09	1.3078e-08	1.9593	0.076348	0.14488
6.00_258.0535n	HMDB0015471	M+H, 2M+K, 2M+H	C14H10O5	39.5	3.05	2.6227	Salsalate	258.054	259.061	1	6.00008	9.8107	0.00031906	0.002221	16.393	4.6889e-09	1.3078e-08	1.9593	0.076348	0.14488
6.00_258.0535n	HMDB0030831	M+H, 2M+K, 2M+H	C14H10O5	39.5	3.13	2.6227	Alternariol	258.054	259.061	1	6.00008	9.8107	0.00031906	0.002221	16.393	4.6889e-09	1.3078e-08	1.9593	0.076348	0.14488
6.00_258.0535n	HMDB0030871	M+H, 2M+K, 2M+H	C14H10O5	39.3	2.41	2.6227	Isogentisin	258.054	259.061	1	6.00008	9.8107	0.00031906	0.002221	16.393	4.6889e-09	1.3078e-08	1.9593	0.076348	0.14488
6.00_258.0535n	HMDB0031760	M+H, 2M+K, 2M+H	C14H10O5	39.3	2.12	2.6227	Gentisin	258.054	259.061	1	6.00008	9.8107	0.00031906	0.002221	16.393	4.6889e-09	1.3078e-08	1.9593	0.076348	0.14488
6.00_258.0535n	HMDB0031898	M+H, 2M+K, 2M+H	C14H10O5	39.5	3.31	2.6227	Porric acid C	258.054	259.061	1	6.00008	9.8107	0.00031906	0.002221	16.393	4.6889e-09	1.3078e-08	1.9593	0.076348	0.14488
6.00_258.0535n	HMDB0033088	M+H, 2M+K, 2M+H	C14H10O5	39.3	2.2	2.6227	(±)-2-(3,4-Dihydroxyphenyl)-1,3-benzodioxole-5-carboxaldehyde	258.054	259.061	1	6.00008	9.8107	0.00031906	0.002221	16.393	4.6889e-09	1.3078e-08	1.9593	0.076348	0.14488
6.00_258.0535n	HMDB0033911	M+H, 2M+K, 2M+H	C14H10O5	39.4	2.9	2.6227	5,6,8-Trihydroxy-2-methylbenzo[g]chromen-4-one	258.054	259.061	1	6.00008	9.8107	0.00031906	0.002221	16.393	4.6889e-09	1.3078e-08	1.9593	0.076348	0.14488
6.00_258.0535n	HMDB0038677	M+H, 2M+K, 2M+H	C14H10O5	39	0.782	2.6227	Alfafuran	258.054	259.061	1	6.00008	9.8107	0.00031906	0.002221	16.393	4.6889e-09	1.3078e-08	1.9593	0.076348	0.14488
6.00_258.0535n	HMDB0138548	M+H, 2M+K, 2M+H	C14H10O5	39	0.782	2.6227	2-(3,5-dihydroxyphenyl)-1-benzofuran-6,7-diol	258.054	259.061	1	6.00008	9.8107	0.00031906	0.002221	16.393	4.6889e-09	1.3078e-08	1.9593	0.076348	0.14488
6.00_258.0535n	HMDB0138549	M+H, 2M+K, 2M+H	C14H10O5	39	0.782	2.6227	2-(3,5-dihydroxyphenyl)-1-benzofuran-4,6-diol	258.054	259.061	1	6.00008	9.8107	0.00031906	0.002221	16.393	4.6889e-09	1.3078e-08	1.9593	0.076348	0.14488
6.49_138.0594n	CHEBI:30671	2M+Na, 2M+K, M+ACN+Na	C8H11P	35.1	0	-3.01534	dimethyl(phenyl)phosphine	138.059	299.108	1	6.49142	7.0246	0.0023349	0.0099572	3.9064	0.010448	0.013141	1.3172	0.25423	0.35914
6.49_230.0952n	CHEBI:69042	M+H-2H2O, M+H, M+Na	C14H14O3	37.7	30.6	4.09571	7-demethylsuberosin	230.095	253.095	1	6.49142	6.9685	0.0024352	0.01028	2.9372	0.035903	0.042064	1.0714	0.38322	0.48076
6.49_230.0952n	CHEBI:7476	M+H-2H2O, M+H, M+Na	C14H14O3	35.5	19.3	4.09571	naproxen	230.095	253.095	1	6.49142	6.9685	0.0024352	0.01028	2.9372	0.035903	0.042064	1.0714	0.38322	0.48076
6.49_230.0952n	CHEBI:81485	M+H-2H2O, M+H, M+Na	C14H14O3	37.7	30.6	4.09571	osthenol	230.095	253.095	1	6.49142	6.9685	0.0024352	0.01028	2.9372	0.035903	0.042064	1.0714	0.38322	0.48076
6.49_230.0952n	HMDB0001923	M+H-2H2O, M+H, M+Na	C14H14O3	35.5	19.3	4.09571	Naproxen	230.095	253.095	1	6.49142	6.9685	0.0024352	0.01028	2.9372	0.035903	0.042064	1.0714	0.38322	0.48076
6.49_230.0952n	HMDB0033184	M+H-2H2O, M+H, M+Na	C14H14O3	35.3	18.5	4.09571	Pondaplin	230.095	253.095	1	6.49142	6.9685	0.0024352	0.01028	2.9372	0.035903	0.042064	1.0714	0.38322	0.48076
6.49_230.0952n	HMDB0034130	M+H-2H2O, M+H, M+Na	C14H14O3	37.7	30.6	4.09571	Osthenol	230.095	253.095	1	6.49142	6.9685	0.0024352	0.01028	2.9372	0.035903	0.042064	1.0714	0.38322	0.48076
6.49_230.0952n	HMDB0131063	M+H-2H2O, M+H, M+Na	C14H14O3	36	22.1	4.09571	7-hydroxy-3-(2-methylbut-3-en-2-yl)-2H-chromen-2-one	230.095	253.095	1	6.49142	6.9685	0.0024352	0.01028	2.9372	0.035903	0.042064	1.0714	0.38322	0.48076
6.54_648.4031n	HMDB0038021	M+Na, M+K, M+H	C40H56O7	37.8	0.00948	0.785271	3alpha-O-trans-Feruloyl-2alpha-hydroxy-12-ursen-28-oic acid	648.403	671.392	1	6.5414	24.822	7.6579e-08	2.8563e-06	14.523	3.4967e-08	8.6863e-08	3.4138	0.0037241	0.015909
6.54_648.4031n	HMDB0040496	M+Na, M+K, M+H	C40H56O7	37.8	0.0778	0.785271	trans-3-Feruloylcorosolic acid	648.403	671.392	1	6.5414	24.822	7.6579e-08	2.8563e-06	14.523	3.4967e-08	8.6863e-08	3.4138	0.0037241	0.015909
6.59_648.4028n	HMDB0038021	M+Na, M+2Na-H, M+H-H2O	C40H56O7	37.2	0.00259	0.310001	3alpha-O-trans-Feruloyl-2alpha-hydroxy-12-ursen-28-oic acid	648.403	671.392	1	6.59138	12.453	5.6673e-05	0.00059758	14.613	3.1715e-08	7.9494e-08	1.2896	0.26669	0.37047
6.59_648.4028n	HMDB0040496	M+Na, M+2Na-H, M+H-H2O	C40H56O7	37.2	0.0889	0.310001	trans-3-Feruloylcorosolic acid	648.403	671.392	1	6.59138	12.453	5.6673e-05	0.00059758	14.613	3.1715e-08	7.9494e-08	1.2896	0.26669	0.37047
6.64_232.0742n	CHEBI:59878	M+H-2H2O, M+H, M+H-H2O	C13H12O4	43.2	24.9	2.6939	aloesone	232.074	215.074	1	6.64138	4.5593	0.016147	0.043295	28.203	5.0793e-14	2.7122e-13	2.754	0.015046	0.043417
6.64_232.0742n	CHEBI:79125	M+H-2H2O, M+H, M+H-H2O	C13H12O4	42.4	21.1	2.6939	2-hydroxy-7-methoxy-5-methyl-1-naphthoic acid	232.074	215.074	1	6.64138	4.5593	0.016147	0.043295	28.203	5.0793e-14	2.7122e-13	2.754	0.015046	0.043417
6.64_232.0742n	HMDB0030813	M+H-2H2O, M+H, M+H-H2O	C13H12O4	43.2	24.8	2.6939	Cassiachromone	232.074	215.074	1	6.64138	4.5593	0.016147	0.043295	28.203	5.0793e-14	2.7122e-13	2.754	0.015046	0.043417
6.64_232.0742n	HMDB0033330	M+H-2H2O, M+H, M+H-H2O	C13H12O4	41.5	16.5	2.6939	Dihydrocoriandrin	232.074	215.074	1	6.64138	4.5593	0.016147	0.043295	28.203	5.0793e-14	2.7122e-13	2.754	0.015046	0.043417
6.64_232.0742n	HMDB0038911	M+H-2H2O, M+H, M+H-H2O	C13H12O4	40.6	12	2.6939	(2S,3S,4S)-5,7,9,11-Tridecatetrayne-1,2,3,4-tetrol	232.074	215.074	1	6.64138	4.5593	0.016147	0.043295	28.203	5.0793e-14	2.7122e-13	2.754	0.015046	0.043417
6.64_232.0742n	HMDB0041325	M+H-2H2O, M+H, M+H-H2O	C13H12O4	41.6	17.1	2.6939	Salfredin B11	232.074	215.074	1	6.64138	4.5593	0.016147	0.043295	28.203	5.0793e-14	2.7122e-13	2.754	0.015046	0.043417
6.64_232.0742n	HMDB0128959	M+H-2H2O, M+H, M+H-H2O	C13H12O4	43.8	28	2.6939	7-hydroxy-6-(3-oxobutyl)-2H-chromen-2-one	232.074	215.074	1	6.64138	4.5593	0.016147	0.043295	28.203	5.0793e-14	2.7122e-13	2.754	0.015046	0.043417
6.64_232.0742n	HMDB0130044	M+H-2H2O, M+H, M+H-H2O	C13H12O4	42.5	21.4	2.6939	5-hydroxy-3-[(1E)-3-hydroxybut-1-en-1-yl]-1H-isochromen-1-one	232.074	215.074	1	6.64138	4.5593	0.016147	0.043295	28.203	5.0793e-14	2.7122e-13	2.754	0.015046	0.043417
6.64_232.0742n	HMDB0130045	M+H-2H2O, M+H, M+H-H2O	C13H12O4	42.5	21.2	2.6939	3-[(1E)-but-1-en-1-yl]-5,6-dihydroxy-1H-isochromen-1-one	232.074	215.074	1	6.64138	4.5593	0.016147	0.043295	28.203	5.0793e-14	2.7122e-13	2.754	0.015046	0.043417
6.64_232.0742n	HMDB0130046	M+H-2H2O, M+H, M+H-H2O	C13H12O4	42.5	21.2	2.6939	3-[(1E)-but-1-en-1-yl]-5,7-dihydroxy-1H-isochromen-1-one	232.074	215.074	1	6.64138	4.5593	0.016147	0.043295	28.203	5.0793e-14	2.7122e-13	2.754	0.015046	0.043417
6.64_232.0742n	HMDB0130047	M+H-2H2O, M+H, M+H-H2O	C13H12O4	42.2	19.9	2.6939	3-(3-ethyloxiran-2-yl)-5-hydroxy-1H-isochromen-1-one	232.074	215.074	1	6.64138	4.5593	0.016147	0.043295	28.203	5.0793e-14	2.7122e-13	2.754	0.015046	0.043417
6.64_232.0742n	HMDB0130048	M+H-2H2O, M+H, M+H-H2O	C13H12O4	42.5	21.4	2.6939	5-hydroxy-3-[(1E)-4-hydroxybut-1-en-1-yl]-1H-isochromen-1-one	232.074	215.074	1	6.64138	4.5593	0.016147	0.043295	28.203	5.0793e-14	2.7122e-13	2.754	0.015046	0.043417
6.64_232.0742n	HMDB0130065	M+H-2H2O, M+H, M+H-H2O	C13H12O4	42.5	21.4	2.6939	3-(1,2-dihydroxybut-3-en-1-yl)-1H-isochromen-1-one	232.074	215.074	1	6.64138	4.5593	0.016147	0.043295	28.203	5.0793e-14	2.7122e-13	2.754	0.015046	0.043417
6.64_232.0742n	HMDB0135794	M+H-2H2O, M+H, M+H-H2O	C13H12O4	43.8	28	2.6939	7-(hydroxymethyl)-6-[(E)-2-methoxyethenyl]-2H-chromen-2-one	232.074	215.074	1	6.64138	4.5593	0.016147	0.043295	28.203	5.0793e-14	2.7122e-13	2.754	0.015046	0.043417
6.64_232.0742n	HMDB0135795	M+H-2H2O, M+H, M+H-H2O	C13H12O4	42.3	20.4	2.6939	6-(3-methoxyoxiran-2-yl)-7-methyl-2H-chromen-2-one	232.074	215.074	1	6.64138	4.5593	0.016147	0.043295	28.203	5.0793e-14	2.7122e-13	2.754	0.015046	0.043417
6.64_232.0742n	HMDB0135796	M+H-2H2O, M+H, M+H-H2O	C13H12O4	42.3	20.4	2.6939	8-hydroxy-6-[(E)-2-methoxyethenyl]-7-methyl-2H-chromen-2-one	232.074	215.074	1	6.64138	4.5593	0.016147	0.043295	28.203	5.0793e-14	2.7122e-13	2.754	0.015046	0.043417
6.64_232.0742n	HMDB0135797	M+H-2H2O, M+H, M+H-H2O	C13H12O4	42.3	20.4	2.6939	5-hydroxy-6-[(E)-2-methoxyethenyl]-7-methyl-2H-chromen-2-one	232.074	215.074	1	6.64138	4.5593	0.016147	0.043295	28.203	5.0793e-14	2.7122e-13	2.754	0.015046	0.043417
6.64_232.0742n	HMDB0135798	M+H-2H2O, M+H, M+H-H2O	C13H12O4	44	28.8	2.6939	3-hydroxy-6-[(E)-2-methoxyethenyl]-7-methyl-2H-chromen-2-one	232.074	215.074	1	6.64138	4.5593	0.016147	0.043295	28.203	5.0793e-14	2.7122e-13	2.754	0.015046	0.043417
6.91_438.3482n	CHEBI:70120	M+H, M+K, M+2Na-H	C30H46O2	39.5	6.8	-3.6816	cornusalterin L	438.348	439.355	1	6.90507	8.1803	0.00099934	0.0052246	1.9495	0.12501	0.13768	0.94143	0.46796	0.5574
6.91_438.3482n	CHEBI:70121	M+H, M+K, M+2Na-H	C30H46O2	39.5	6.8	-3.6816	deoxyflindissone	438.348	439.355	1	6.90507	8.1803	0.00099934	0.0052246	1.9495	0.12501	0.13768	0.94143	0.46796	0.5574
6.91_438.3482n	CHEBI:87844	M+H, M+K, M+2Na-H	C30H46O2	38.3	0.794	-3.6816	2-phytyl-1,4-dihydroxynaphthalene	438.348	439.355	1	6.90507	8.1803	0.00099934	0.0052246	1.9495	0.12501	0.13768	0.94143	0.46796	0.5574
6.91_438.3482n	HMDB0034726	M+H, M+K, M+2Na-H	C30H46O2	39.5	6.74	-3.6816	Momordicinin	438.348	439.355	1	6.90507	8.1803	0.00099934	0.0052246	1.9495	0.12501	0.13768	0.94143	0.46796	0.5574
6.91_438.3482n	HMDB0035728	M+H, M+K, M+2Na-H	C30H46O2	40.8	12.9	-3.6816	Ganoderol A	438.348	439.355	1	6.90507	8.1803	0.00099934	0.0052246	1.9495	0.12501	0.13768	0.94143	0.46796	0.5574
6.91_438.3482n	HMDB0036787	M+H, M+K, M+2Na-H	C30H46O2	39.5	6.81	-3.6816	alpha,gamma-Onoceradienedione	438.348	439.355	1	6.90507	8.1803	0.00099934	0.0052246	1.9495	0.12501	0.13768	0.94143	0.46796	0.5574
6.91_438.3482n	HMDB0036840	M+H, M+K, M+2Na-H	C30H46O2	38.8	3.36	-3.6816	Thujyl 19-trachylobanoate	438.348	439.355	1	6.90507	8.1803	0.00099934	0.0052246	1.9495	0.12501	0.13768	0.94143	0.46796	0.5574
7.81_1089.3091n	CHEBI:73863	M+H-H2O, M+ACN+Na, M+NH4	C43H62N7O18P3S-4	37.1	0	0.536645	(7Z,10Z,13Z,16Z,19Z)-3-oxodocosapentaenoyl-CoA(4-)	1089.31	1153.36	1	7.80988	4.9434	0.011804	0.034261	6.7349	0.00029889	0.00046451	1.2494	0.28576	0.38958
7.81_1089.3091n	CHEBI:83792	M+H-H2O, M+ACN+Na, M+NH4	C43H62N7O18P3S-4	37.1	0	0.536645	3-oxo-23,24-bisnorchol-4-en-22-oyl-CoA(4-)	1089.31	1153.36	1	7.80988	4.9434	0.011804	0.034261	6.7349	0.00029889	0.00046451	1.2494	0.28576	0.38958
8.02_542.3968n	HMDB0031675	M+H, M+Na, M+H-H2O	C34H54O5	37.5	2.95	-0.649882	3beta-Acetoxy-11alpha-methoxy-12-ursen-28-oic acid	542.397	543.404	1	8.01707	11.406	0.0001105	0.00097923	5.7967	0.00095941	0.0013956	0.89768	0.49889	0.58477
8.02_488.3504n	CHEBI:132615	M+H, M+CH3OH+H, M+H-H2O	C30H48O5	36.1	0.746	0.361758	orthosphenic acid	488.35	489.358	1	8.01707	9.7594	0.00033042	0.002281	5.2881	0.001816	0.0025452	0.49186	0.81346	0.84115
8.02_488.3504n	CHEBI:2873	M+H, M+CH3OH+H, M+H-H2O	C30H48O5	36.1	0.787	0.361758	asiatic acid	488.35	489.358	1	8.01707	9.7594	0.00033042	0.002281	5.2881	0.001816	0.0025452	0.49186	0.81346	0.84115
8.02_488.3504n	CHEBI:37777	M+H, M+CH3OH+H, M+H-H2O	C30H48O5	37.1	5.76	0.361758	cimigenol	488.35	489.358	1	8.01707	9.7594	0.00033042	0.002281	5.2881	0.001816	0.0025452	0.49186	0.81346	0.84115
8.02_488.3504n	CHEBI:50481	M+H, M+CH3OH+H, M+H-H2O	C30H48O5	37.1	6.15	0.361758	bayogenin	488.35	489.358	1	8.01707	9.7594	0.00033042	0.002281	5.2881	0.001816	0.0025452	0.49186	0.81346	0.84115
8.02_488.3504n	CHEBI:65902	M+H, M+CH3OH+H, M+H-H2O	C30H48O5	37.3	6.88	0.361758	fomitopinic acid A	488.35	489.358	1	8.01707	9.7594	0.00033042	0.002281	5.2881	0.001816	0.0025452	0.49186	0.81346	0.84115
8.02_488.3504n	CHEBI:66155	M+H, M+CH3OH+H, M+H-H2O	C30H48O5	36.1	0.787	0.361758	salvin A	488.35	489.358	1	8.01707	9.7594	0.00033042	0.002281	5.2881	0.001816	0.0025452	0.49186	0.81346	0.84115
8.02_488.3504n	CHEBI:66156	M+H, M+CH3OH+H, M+H-H2O	C30H48O5	35.9	0.0652	0.361758	salvin B	488.35	489.358	1	8.01707	9.7594	0.00033042	0.002281	5.2881	0.001816	0.0025452	0.49186	0.81346	0.84115
8.02_488.3504n	CHEBI:67913	M+H, M+CH3OH+H, M+H-H2O	C30H48O5	36.1	0.787	0.361758	2alpha,3alpha,23-trihydroxyolean-12-en-28-oic acid	488.35	489.358	1	8.01707	9.7594	0.00033042	0.002281	5.2881	0.001816	0.0025452	0.49186	0.81346	0.84115
8.02_488.3504n	CHEBI:67914	M+H, M+CH3OH+H, M+H-H2O	C30H48O5	37.4	7.4	0.361758	euscaphic acid	488.35	489.358	1	8.01707	9.7594	0.00033042	0.002281	5.2881	0.001816	0.0025452	0.49186	0.81346	0.84115
8.02_488.3504n	CHEBI:67916	M+H, M+CH3OH+H, M+H-H2O	C30H48O5	36.9	4.91	0.361758	2alpha,3beta,23-trihydroxylup-20(29)-en-28-oic acid	488.35	489.358	1	8.01707	9.7594	0.00033042	0.002281	5.2881	0.001816	0.0025452	0.49186	0.81346	0.84115
8.02_488.3504n	CHEBI:67950	M+H, M+CH3OH+H, M+H-H2O	C30H48O5	37.1	6.15	0.361758	2alpha,3alpha,23-trihydroxyurs-12-en-28-oic acid	488.35	489.358	1	8.01707	9.7594	0.00033042	0.002281	5.2881	0.001816	0.0025452	0.49186	0.81346	0.84115
8.02_488.3504n	CHEBI:68381	M+H, M+CH3OH+H, M+H-H2O	C30H48O5	36.1	0.787	0.361758	arjunolic acid	488.35	489.358	1	8.01707	9.7594	0.00033042	0.002281	5.2881	0.001816	0.0025452	0.49186	0.81346	0.84115
8.02_488.3504n	CHEBI:68997	M+H, M+CH3OH+H, M+H-H2O	C30H48O5	37.7	9.04	0.361758	dysolenticin A	488.35	489.358	1	8.01707	9.7594	0.00033042	0.002281	5.2881	0.001816	0.0025452	0.49186	0.81346	0.84115
8.02_488.3504n	CHEBI:69368	M+H, M+CH3OH+H, M+H-H2O	C30H48O5	36.8	4.55	0.361758	nipponogenin E	488.35	489.358	1	8.01707	9.7594	0.00033042	0.002281	5.2881	0.001816	0.0025452	0.49186	0.81346	0.84115
8.02_488.3504n	CHEBI:69369	M+H, M+CH3OH+H, M+H-H2O	C30H48O5	35.9	0.0652	0.361758	3beta,6beta,23-trihydroxyolean-12-en-28-oic acid	488.35	489.358	1	8.01707	9.7594	0.00033042	0.002281	5.2881	0.001816	0.0025452	0.49186	0.81346	0.84115
8.02_488.3504n	CHEBI:69504	M+H, M+CH3OH+H, M+H-H2O	C30H48O5	36	0.375	0.361758	rubiyunnanol C	488.35	489.358	1	8.01707	9.7594	0.00033042	0.002281	5.2881	0.001816	0.0025452	0.49186	0.81346	0.84115
8.02_488.3504n	CHEBI:69529	M+H, M+CH3OH+H, M+H-H2O	C30H48O5	36.8	4.55	0.361758	spathodic acid	488.35	489.358	1	8.01707	9.7594	0.00033042	0.002281	5.2881	0.001816	0.0025452	0.49186	0.81346	0.84115
8.02_488.3504n	CHEBI:70803	M+H, M+CH3OH+H, M+H-H2O	C30H48O5	37.3	7.15	0.361758	acacic acid	488.35	489.358	1	8.01707	9.7594	0.00033042	0.002281	5.2881	0.001816	0.0025452	0.49186	0.81346	0.84115
8.02_488.3504n	HMDB0034036	M+H, M+CH3OH+H, M+H-H2O	C30H48O5	37.3	7.15	0.361758	Pitheduloside I	488.35	489.358	1	8.01707	9.7594	0.00033042	0.002281	5.2881	0.001816	0.0025452	0.49186	0.81346	0.84115
8.02_488.3504n	HMDB0034502	M+H, M+CH3OH+H, M+H-H2O	C30H48O5	37.1	6.15	0.361758	Arjunolic acid	488.35	489.358	1	8.01707	9.7594	0.00033042	0.002281	5.2881	0.001816	0.0025452	0.49186	0.81346	0.84115
8.02_488.3504n	HMDB0034531	M+H, M+CH3OH+H, M+H-H2O	C30H48O5	36.7	4.11	0.361758	Camelliagenin B	488.35	489.358	1	8.01707	9.7594	0.00033042	0.002281	5.2881	0.001816	0.0025452	0.49186	0.81346	0.84115
8.02_488.3504n	HMDB0035118	M+H, M+CH3OH+H, M+H-H2O	C30H48O5	36.1	0.789	0.361758	Madasiatic acid	488.35	489.358	1	8.01707	9.7594	0.00033042	0.002281	5.2881	0.001816	0.0025452	0.49186	0.81346	0.84115
8.02_488.3504n	HMDB0035782	M+H, M+CH3OH+H, M+H-H2O	C30H48O5	37.1	6.15	0.361758	Esculentic acid (Diplazium)	488.35	489.358	1	8.01707	9.7594	0.00033042	0.002281	5.2881	0.001816	0.0025452	0.49186	0.81346	0.84115
8.02_488.3504n	HMDB0035957	M+H, M+CH3OH+H, M+H-H2O	C30H48O5	36.3	2.07	0.361758	Hovenolactone	488.35	489.358	1	8.01707	9.7594	0.00033042	0.002281	5.2881	0.001816	0.0025452	0.49186	0.81346	0.84115
8.02_488.3504n	HMDB0036311	M+H, M+CH3OH+H, M+H-H2O	C30H48O5	37.2	6.45	0.361758	Centellasapogenol A	488.35	489.358	1	8.01707	9.7594	0.00033042	0.002281	5.2881	0.001816	0.0025452	0.49186	0.81346	0.84115
8.02_488.3504n	HMDB0036639	M+H, M+CH3OH+H, M+H-H2O	C30H48O5	37.1	5.76	0.361758	Glyyunnansapogenin B	488.35	489.358	1	8.01707	9.7594	0.00033042	0.002281	5.2881	0.001816	0.0025452	0.49186	0.81346	0.84115
8.02_488.3504n	HMDB0036651	M+H, M+CH3OH+H, M+H-H2O	C30H48O5	37.4	7.4	0.361758	Euscaphic acid	488.35	489.358	1	8.01707	9.7594	0.00033042	0.002281	5.2881	0.001816	0.0025452	0.49186	0.81346	0.84115
8.02_488.3504n	HMDB0036961	M+H, M+CH3OH+H, M+H-H2O	C30H48O5	36.8	4.71	0.361758	(3beta,6alpha,19alpha)-3,6,19-Trihydroxy-12-ursen-28-oic acid	488.35	489.358	1	8.01707	9.7594	0.00033042	0.002281	5.2881	0.001816	0.0025452	0.49186	0.81346	0.84115
8.02_488.3504n	HMDB0037782	M+H, M+CH3OH+H, M+H-H2O	C30H48O5	35.9	0	0.361758	Ganoderiol D	488.35	489.358	1	8.01707	9.7594	0.00033042	0.002281	5.2881	0.001816	0.0025452	0.49186	0.81346	0.84115
8.02_488.3504n	HMDB0038116	M+H, M+CH3OH+H, M+H-H2O	C30H48O5	36.4	2.29	0.361758	Ananasic acid	488.35	489.358	1	8.01707	9.7594	0.00033042	0.002281	5.2881	0.001816	0.0025452	0.49186	0.81346	0.84115
8.02_488.3504n	HMDB0040391	M+H, M+CH3OH+H, M+H-H2O	C30H48O5	36.7	3.96	0.361758	16beta-Hydroxystellatogenin	488.35	489.358	1	8.01707	9.7594	0.00033042	0.002281	5.2881	0.001816	0.0025452	0.49186	0.81346	0.84115
8.02_488.3504n	HMDB0041039	M+H, M+CH3OH+H, M+H-H2O	C30H48O5	37.1	6.23	0.361758	21beta-Hydroxyhederagenin	488.35	489.358	1	8.01707	9.7594	0.00033042	0.002281	5.2881	0.001816	0.0025452	0.49186	0.81346	0.84115
0.54_460.1421n	CHEBI:39042	M+Na, M+K	C16H21F13	46.6	41.1	-3.19726	1,1,1,2,2,3,3,4,4,5,5,6,6-tridecafluorohexadecane	460.142	499.111	1	0.540283	18.404	1.8212e-06	3.641e-05	14.236	4.7835e-08	1.1651e-07	0.5124	0.79806	0.83029
0.72_210.0577n	HMDB0033048	M+H-H2O, M+H	C8H18S3	36.5	0	3.05723	Ethyl 1-(propylthio)propyl disulfide	210.058	193.054	1	0.718133	12.728	4.7733e-05	0.00051863	8.0181	6.2184e-05	0.00010339	1.3138	0.25573	0.36024
0.72_210.0577n	HMDB0033049	M+H-H2O, M+H	C8H18S3	36.5	0	3.05723	Butyl 1-(methylthio)propyl disulfide	210.058	193.054	1	0.718133	12.728	4.7733e-05	0.00051863	8.0181	6.2184e-05	0.00010339	1.3138	0.25573	0.36024
0.70_482.0697n	CHEBI:57417	M+H, M+NH4	C17H17N5O10P-	48	50.8	-3.34937	2,3-dihydroxybenzoyl 5'-adenylate(1-)	482.07	483.077	1	0.703833	5.8567	0.0057081	0.020063	5.2252	0.0019655	0.0027425	2.2482	0.042788	0.095305
0.70_482.0697n	HMDB0133388	M+H, M+NH4	C20H18O14	48.7	52.6	0.0695076	6,7,8,11,12,13,21,22,23-nonahydroxy-2,17,20-trioxatetracyclo[17.3.1.0⁴,⁹.0¹⁰,¹⁵]tricosa-4,6,8,10,12,14-hexaene-3,16-dione	482.07	483.077	1	0.703833	5.8567	0.0057081	0.020063	5.2252	0.0019655	0.0027425	2.2482	0.042788	0.095305
0.70_482.0697n	HMDB0136076	M+H, M+NH4	C20H18O14	48.7	52.6	0.0695076	3,4,5,11,12,13,21,22,23-nonahydroxy-9,14,17-trioxatetracyclo[17.4.0.0²,⁷.0¹⁰,¹⁵]tricosa-1(23),2,4,6,19,21-hexaene-8,18-dione	482.07	483.077	1	0.703833	5.8567	0.0057081	0.020063	5.2252	0.0019655	0.0027425	2.2482	0.042788	0.095305
0.70_482.0697n	HMDB0137009	M+H, M+NH4	C20H18O14	48.7	52.6	0.0695076	3,4,5,11,14,20,21,22-octahydroxy-13-(hydroxymethyl)-9,12,16-trioxatetracyclo[16.4.0.0²,⁷.0¹⁰,¹⁵]docosa-1(22),2,4,6,18,20-hexaene-8,17-dione	482.07	483.077	1	0.703833	5.8567	0.0057081	0.020063	5.2252	0.0019655	0.0027425	2.2482	0.042788	0.095305
1.32_320.0175n	HMDB0126633	M+H-H2O, M+H	C14H8O9	51.1	63.2	1.94221	3,4,8,9,10-pentahydroxy-6-oxo-6H-benzo[c]chromene-1-carboxylic acid	320.017	303.014	1	1.32443	5.6228	0.0068591	0.023163	8.9915	1.9288e-05	3.3944e-05	5.6171	3.4046e-05	0.00040322
1.60_331.1249n	HMDB0033665	M+H-H2O, M+H	C10H17N7O6	40.9	9.05	2.7524	N'-Hydroxyneosaxitoxin	331.125	332.134	1	1.59508	21.828	3.1653e-07	9.092e-06	9.3269	1.2939e-05	2.3212e-05	4.4282	0.00042554	0.0030646
1.73_312.0488n	CHEBI:76075	M+H-2H2O, M+2Na-H	C13H12O9	43.5	27.5	2.14628	(2S,3R)-trans-caftaric acid	312.049	277.035	1	1.73007	6.0443	0.0049317	0.018097	24.534	1.4344e-12	6.6138e-12	3.7065	0.0019931	0.0099416
1.73_312.0488n	CHEBI:76082	M+H-2H2O, M+2Na-H	C13H12O9	43.5	27.5	2.14628	(2S,3R)-cis-caftaric acid	312.049	277.035	1	1.73007	6.0443	0.0049317	0.018097	24.534	1.4344e-12	6.6138e-12	3.7065	0.0019931	0.0099416
1.73_312.0488n	HMDB0013680	M+H-2H2O, M+2Na-H	C13H12O9	43.5	27.5	2.14628	Caftaric acid	312.049	277.035	1	1.73007	6.0443	0.0049317	0.018097	24.534	1.4344e-12	6.6138e-12	3.7065	0.0019931	0.0099416
1.73_312.0488n	HMDB0029276	M+H-2H2O, M+2Na-H	C13H12O9	43.5	27.5	2.14628	Cis-Caffeoyl tartaric acid	312.049	277.035	1	1.73007	6.0443	0.0049317	0.018097	24.534	1.4344e-12	6.6138e-12	3.7065	0.0019931	0.0099416
2.19_626.1261n	HMDB0037539	M+H-H2O, M+H	C30H26O15	37.9	5.62	-1.68279	6''-Caffeoylhyperin	626.126	609.123	1	2.18642	5.0972	0.010426	0.031581	22.727	7.9407e-12	3.2746e-11	3.4233	0.0036495	0.01567
2.24_626.1260n	HMDB0037539	M+H-H2O, M+H	C30H26O15	38	5.17	-1.87493	6''-Caffeoylhyperin	626.126	609.123	1	2.24353	5.414	0.0080923	0.026504	20.667	5.913e-11	2.154e-10	3.0821	0.0075373	0.026307
2.40_290.1566n	HMDB0032223	M+Na, M+K	C14H26O4S	37.4	0	4.74586	Diisopentyl thiomalate	290.157	329.121	1	2.39993	5.1091	0.010327	0.031319	5.4973	0.0013962	0.0019859	0.77869	0.58812	0.66482
2.46_512.0791n	HMDB0125289	M+H-H2O, M+H	C21H20O15	39.7	9.85	-2.19628	3,4,5-trihydroxy-6-{[3,5,7-trihydroxy-4-oxo-2-(3,4,5-trihydroxyphenyl)-3,4-dihydro-2H-1-benzopyran-6-yl]oxy}oxane-2-carboxylic acid	512.079	513.087	1	2.45707	5.9278	0.0054001	0.019394	19.158	2.6796e-10	8.7764e-10	3.3532	0.0042375	0.017521
2.46_512.0791n	HMDB0125290	M+H-H2O, M+H	C21H20O15	39.7	9.8	-2.19628	6-[2,3-dihydroxy-5-(3,5,6,7-tetrahydroxy-4-oxo-3,4-dihydro-2H-1-benzopyran-2-yl)phenoxy]-3,4,5-trihydroxyoxane-2-carboxylic acid	512.079	513.087	1	2.45707	5.9278	0.0054001	0.019394	19.158	2.6796e-10	8.7764e-10	3.3532	0.0042375	0.017521
2.46_512.0791n	HMDB0125291	M+H-H2O, M+H	C21H20O15	39.7	9.8	-2.19628	6-[2,6-dihydroxy-4-(3,5,6,7-tetrahydroxy-4-oxo-3,4-dihydro-2H-1-benzopyran-2-yl)phenoxy]-3,4,5-trihydroxyoxane-2-carboxylic acid	512.079	513.087	1	2.45707	5.9278	0.0054001	0.019394	19.158	2.6796e-10	8.7764e-10	3.3532	0.0042375	0.017521
2.46_512.0791n	HMDB0125292	M+H-H2O, M+H	C21H20O15	39.7	9.85	-2.19628	3,4,5-trihydroxy-6-{[3,6,7-trihydroxy-4-oxo-2-(3,4,5-trihydroxyphenyl)-3,4-dihydro-2H-1-benzopyran-5-yl]oxy}oxane-2-carboxylic acid	512.079	513.087	1	2.45707	5.9278	0.0054001	0.019394	19.158	2.6796e-10	8.7764e-10	3.3532	0.0042375	0.017521
2.46_512.0791n	HMDB0125293	M+H-H2O, M+H	C21H20O15	39.7	9.85	-2.19628	3,4,5-trihydroxy-6-{[3,5,6-trihydroxy-4-oxo-2-(3,4,5-trihydroxyphenyl)-3,4-dihydro-2H-1-benzopyran-7-yl]oxy}oxane-2-carboxylic acid	512.079	513.087	1	2.45707	5.9278	0.0054001	0.019394	19.158	2.6796e-10	8.7764e-10	3.3532	0.0042375	0.017521
2.46_512.0791n	HMDB0125301	M+H-H2O, M+H	C21H20O15	39.7	9.8	-2.19628	3,4,5-trihydroxy-6-{2,4,6-trihydroxy-3-[2-oxo-3-(3,4,5-trihydroxyphenyl)propanoyl]phenoxy}oxane-2-carboxylic acid	512.079	513.087	1	2.45707	5.9278	0.0054001	0.019394	19.158	2.6796e-10	8.7764e-10	3.3532	0.0042375	0.017521
2.46_512.0791n	HMDB0125302	M+H-H2O, M+H	C21H20O15	39.7	9.8	-2.19628	6-{5-[2,3-dioxo-3-(2,3,4,6-tetrahydroxyphenyl)propyl]-2,3-dihydroxyphenoxy}-3,4,5-trihydroxyoxane-2-carboxylic acid	512.079	513.087	1	2.45707	5.9278	0.0054001	0.019394	19.158	2.6796e-10	8.7764e-10	3.3532	0.0042375	0.017521
2.46_512.0791n	HMDB0125303	M+H-H2O, M+H	C21H20O15	39.7	9.8	-2.19628	6-{4-[2,3-dioxo-3-(2,3,4,6-tetrahydroxyphenyl)propyl]-2,6-dihydroxyphenoxy}-3,4,5-trihydroxyoxane-2-carboxylic acid	512.079	513.087	1	2.45707	5.9278	0.0054001	0.019394	19.158	2.6796e-10	8.7764e-10	3.3532	0.0042375	0.017521
2.46_512.0791n	HMDB0125304	M+H-H2O, M+H	C21H20O15	39.7	9.8	-2.19628	3,4,5-trihydroxy-6-{2,3,5-trihydroxy-6-[2-oxo-3-(3,4,5-trihydroxyphenyl)propanoyl]phenoxy}oxane-2-carboxylic acid	512.079	513.087	1	2.45707	5.9278	0.0054001	0.019394	19.158	2.6796e-10	8.7764e-10	3.3532	0.0042375	0.017521
2.46_512.0791n	HMDB0125305	M+H-H2O, M+H	C21H20O15	39.7	9.8	-2.19628	3,4,5-trihydroxy-6-{2,3,5-trihydroxy-4-[2-oxo-3-(3,4,5-trihydroxyphenyl)propanoyl]phenoxy}oxane-2-carboxylic acid	512.079	513.087	1	2.45707	5.9278	0.0054001	0.019394	19.158	2.6796e-10	8.7764e-10	3.3532	0.0042375	0.017521
2.46_512.0791n	HMDB0125306	M+H-H2O, M+H	C21H20O15	39.7	9.8	-2.19628	3,4,5-trihydroxy-6-{3,4,5-trihydroxy-2-[2-oxo-3-(3,4,5-trihydroxyphenyl)propanoyl]phenoxy}oxane-2-carboxylic acid	512.079	513.087	1	2.45707	5.9278	0.0054001	0.019394	19.158	2.6796e-10	8.7764e-10	3.3532	0.0042375	0.017521
2.46_512.0791n	HMDB0125333	M+H-H2O, M+H	C21H20O15	39.7	9.8	-2.19628	3,4,5-trihydroxy-6-[2,3,4-trihydroxy-6-(3,5,7-trihydroxy-4-oxo-3,4-dihydro-2H-1-benzopyran-2-yl)phenoxy]oxane-2-carboxylic acid	512.079	513.087	1	2.45707	5.9278	0.0054001	0.019394	19.158	2.6796e-10	8.7764e-10	3.3532	0.0042375	0.017521
2.46_512.0791n	HMDB0125334	M+H-H2O, M+H	C21H20O15	39.7	9.8	-2.19628	3,4,5-trihydroxy-6-[2,3,6-trihydroxy-5-(3,5,7-trihydroxy-4-oxo-3,4-dihydro-2H-1-benzopyran-2-yl)phenoxy]oxane-2-carboxylic acid	512.079	513.087	1	2.45707	5.9278	0.0054001	0.019394	19.158	2.6796e-10	8.7764e-10	3.3532	0.0042375	0.017521
2.46_512.0791n	HMDB0125335	M+H-H2O, M+H	C21H20O15	39.7	9.8	-2.19628	3,4,5-trihydroxy-6-[2,3,6-trihydroxy-4-(3,5,7-trihydroxy-4-oxo-3,4-dihydro-2H-1-benzopyran-2-yl)phenoxy]oxane-2-carboxylic acid	512.079	513.087	1	2.45707	5.9278	0.0054001	0.019394	19.158	2.6796e-10	8.7764e-10	3.3532	0.0042375	0.017521
2.46_512.0791n	HMDB0125336	M+H-H2O, M+H	C21H20O15	39.7	9.8	-2.19628	3,4,5-trihydroxy-6-[2,3,4-trihydroxy-5-(3,5,7-trihydroxy-4-oxo-3,4-dihydro-2H-1-benzopyran-2-yl)phenoxy]oxane-2-carboxylic acid	512.079	513.087	1	2.45707	5.9278	0.0054001	0.019394	19.158	2.6796e-10	8.7764e-10	3.3532	0.0042375	0.017521
2.46_512.0791n	HMDB0125337	M+H-H2O, M+H	C21H20O15	39.7	9.85	-2.19628	6-{[3,7-dihydroxy-4-oxo-2-(2,3,4,5-tetrahydroxyphenyl)-3,4-dihydro-2H-1-benzopyran-5-yl]oxy}-3,4,5-trihydroxyoxane-2-carboxylic acid	512.079	513.087	1	2.45707	5.9278	0.0054001	0.019394	19.158	2.6796e-10	8.7764e-10	3.3532	0.0042375	0.017521
2.46_512.0791n	HMDB0125338	M+H-H2O, M+H	C21H20O15	39.7	9.85	-2.19628	6-{[3,5-dihydroxy-4-oxo-2-(2,3,4,5-tetrahydroxyphenyl)-3,4-dihydro-2H-1-benzopyran-7-yl]oxy}-3,4,5-trihydroxyoxane-2-carboxylic acid	512.079	513.087	1	2.45707	5.9278	0.0054001	0.019394	19.158	2.6796e-10	8.7764e-10	3.3532	0.0042375	0.017521
2.46_512.0791n	HMDB0125340	M+H-H2O, M+H	C21H20O15	39.7	9.8	-2.19628	6-{6-[2,3-dioxo-3-(2,4,6-trihydroxyphenyl)propyl]-2,3,4-trihydroxyphenoxy}-3,4,5-trihydroxyoxane-2-carboxylic acid	512.079	513.087	1	2.45707	5.9278	0.0054001	0.019394	19.158	2.6796e-10	8.7764e-10	3.3532	0.0042375	0.017521
2.46_512.0791n	HMDB0125341	M+H-H2O, M+H	C21H20O15	39.7	9.8	-2.19628	6-{3-[2,3-dioxo-3-(2,4,6-trihydroxyphenyl)propyl]-2,5,6-trihydroxyphenoxy}-3,4,5-trihydroxyoxane-2-carboxylic acid	512.079	513.087	1	2.45707	5.9278	0.0054001	0.019394	19.158	2.6796e-10	8.7764e-10	3.3532	0.0042375	0.017521
2.46_512.0791n	HMDB0125342	M+H-H2O, M+H	C21H20O15	39.7	9.8	-2.19628	6-{4-[2,3-dioxo-3-(2,4,6-trihydroxyphenyl)propyl]-2,3,6-trihydroxyphenoxy}-3,4,5-trihydroxyoxane-2-carboxylic acid	512.079	513.087	1	2.45707	5.9278	0.0054001	0.019394	19.158	2.6796e-10	8.7764e-10	3.3532	0.0042375	0.017521
2.46_512.0791n	HMDB0125343	M+H-H2O, M+H	C21H20O15	39.7	9.8	-2.19628	6-{5-[2,3-dioxo-3-(2,4,6-trihydroxyphenyl)propyl]-2,3,4-trihydroxyphenoxy}-3,4,5-trihydroxyoxane-2-carboxylic acid	512.079	513.087	1	2.45707	5.9278	0.0054001	0.019394	19.158	2.6796e-10	8.7764e-10	3.3532	0.0042375	0.017521
2.46_512.0791n	HMDB0125344	M+H-H2O, M+H	C21H20O15	39.7	10.1	-2.19628	6-{3,5-dihydroxy-2-[2-oxo-3-(2,3,4,5-tetrahydroxyphenyl)propanoyl]phenoxy}-3,4,5-trihydroxyoxane-2-carboxylic acid	512.079	513.087	1	2.45707	5.9278	0.0054001	0.019394	19.158	2.6796e-10	8.7764e-10	3.3532	0.0042375	0.017521
2.46_512.0791n	HMDB0125345	M+H-H2O, M+H	C21H20O15	39.7	10.1	-2.19628	6-{3,5-dihydroxy-4-[2-oxo-3-(2,3,4,5-tetrahydroxyphenyl)propanoyl]phenoxy}-3,4,5-trihydroxyoxane-2-carboxylic acid	512.079	513.087	1	2.45707	5.9278	0.0054001	0.019394	19.158	2.6796e-10	8.7764e-10	3.3532	0.0042375	0.017521
2.46_512.0791n	HMDB0129477	M+H-H2O, M+H	C21H20O15	39.7	9.8	-2.19628	6-[2,3-dihydroxy-6-(3,5,6,7-tetrahydroxy-4-oxo-3,4-dihydro-2H-1-benzopyran-2-yl)phenoxy]-3,4,5-trihydroxyoxane-2-carboxylic acid	512.079	513.087	1	2.45707	5.9278	0.0054001	0.019394	19.158	2.6796e-10	8.7764e-10	3.3532	0.0042375	0.017521
2.46_512.0791n	HMDB0129478	M+H-H2O, M+H	C21H20O15	39.7	9.8	-2.19628	6-[2,3-dihydroxy-4-(3,5,6,7-tetrahydroxy-4-oxo-3,4-dihydro-2H-1-benzopyran-2-yl)phenoxy]-3,4,5-trihydroxyoxane-2-carboxylic acid	512.079	513.087	1	2.45707	5.9278	0.0054001	0.019394	19.158	2.6796e-10	8.7764e-10	3.3532	0.0042375	0.017521
2.46_512.0791n	HMDB0129479	M+H-H2O, M+H	C21H20O15	39.7	9.8	-2.19628	6-[2,6-dihydroxy-3-(3,5,6,7-tetrahydroxy-4-oxo-3,4-dihydro-2H-1-benzopyran-2-yl)phenoxy]-3,4,5-trihydroxyoxane-2-carboxylic acid	512.079	513.087	1	2.45707	5.9278	0.0054001	0.019394	19.158	2.6796e-10	8.7764e-10	3.3532	0.0042375	0.017521
2.46_512.0791n	HMDB0129480	M+H-H2O, M+H	C21H20O15	39.7	9.85	-2.19628	3,4,5-trihydroxy-6-{[3,6,7-trihydroxy-4-oxo-2-(2,3,4-trihydroxyphenyl)-3,4-dihydro-2H-1-benzopyran-5-yl]oxy}oxane-2-carboxylic acid	512.079	513.087	1	2.45707	5.9278	0.0054001	0.019394	19.158	2.6796e-10	8.7764e-10	3.3532	0.0042375	0.017521
2.46_512.0791n	HMDB0129481	M+H-H2O, M+H	C21H20O15	39.7	9.85	-2.19628	3,4,5-trihydroxy-6-{[3,5,7-trihydroxy-4-oxo-2-(2,3,4-trihydroxyphenyl)-3,4-dihydro-2H-1-benzopyran-6-yl]oxy}oxane-2-carboxylic acid	512.079	513.087	1	2.45707	5.9278	0.0054001	0.019394	19.158	2.6796e-10	8.7764e-10	3.3532	0.0042375	0.017521
2.46_512.0791n	HMDB0129482	M+H-H2O, M+H	C21H20O15	39.7	9.85	-2.19628	3,4,5-trihydroxy-6-{[3,5,6-trihydroxy-4-oxo-2-(2,3,4-trihydroxyphenyl)-3,4-dihydro-2H-1-benzopyran-7-yl]oxy}oxane-2-carboxylic acid	512.079	513.087	1	2.45707	5.9278	0.0054001	0.019394	19.158	2.6796e-10	8.7764e-10	3.3532	0.0042375	0.017521
2.46_512.0791n	HMDB0129485	M+H-H2O, M+H	C21H20O15	39.7	9.8	-2.19628	6-{6-[2,3-dioxo-3-(2,3,4,6-tetrahydroxyphenyl)propyl]-2,3-dihydroxyphenoxy}-3,4,5-trihydroxyoxane-2-carboxylic acid	512.079	513.087	1	2.45707	5.9278	0.0054001	0.019394	19.158	2.6796e-10	8.7764e-10	3.3532	0.0042375	0.017521
2.46_512.0791n	HMDB0129486	M+H-H2O, M+H	C21H20O15	39.7	9.8	-2.19628	6-{4-[2,3-dioxo-3-(2,3,4,6-tetrahydroxyphenyl)propyl]-2,3-dihydroxyphenoxy}-3,4,5-trihydroxyoxane-2-carboxylic acid	512.079	513.087	1	2.45707	5.9278	0.0054001	0.019394	19.158	2.6796e-10	8.7764e-10	3.3532	0.0042375	0.017521
2.46_512.0791n	HMDB0129487	M+H-H2O, M+H	C21H20O15	39.7	9.8	-2.19628	6-{3-[2,3-dioxo-3-(2,3,4,6-tetrahydroxyphenyl)propyl]-2,6-dihydroxyphenoxy}-3,4,5-trihydroxyoxane-2-carboxylic acid	512.079	513.087	1	2.45707	5.9278	0.0054001	0.019394	19.158	2.6796e-10	8.7764e-10	3.3532	0.0042375	0.017521
2.46_512.0791n	HMDB0129488	M+H-H2O, M+H	C21H20O15	39.7	9.8	-2.19628	3,4,5-trihydroxy-6-{3,4,5-trihydroxy-2-[2-oxo-3-(2,3,4-trihydroxyphenyl)propanoyl]phenoxy}oxane-2-carboxylic acid	512.079	513.087	1	2.45707	5.9278	0.0054001	0.019394	19.158	2.6796e-10	8.7764e-10	3.3532	0.0042375	0.017521
2.46_512.0791n	HMDB0129489	M+H-H2O, M+H	C21H20O15	39.7	9.8	-2.19628	3,4,5-trihydroxy-6-{2,3,5-trihydroxy-6-[2-oxo-3-(2,3,4-trihydroxyphenyl)propanoyl]phenoxy}oxane-2-carboxylic acid	512.079	513.087	1	2.45707	5.9278	0.0054001	0.019394	19.158	2.6796e-10	8.7764e-10	3.3532	0.0042375	0.017521
2.46_512.0791n	HMDB0129490	M+H-H2O, M+H	C21H20O15	39.7	9.8	-2.19628	3,4,5-trihydroxy-6-{2,4,6-trihydroxy-3-[2-oxo-3-(2,3,4-trihydroxyphenyl)propanoyl]phenoxy}oxane-2-carboxylic acid	512.079	513.087	1	2.45707	5.9278	0.0054001	0.019394	19.158	2.6796e-10	8.7764e-10	3.3532	0.0042375	0.017521
2.46_512.0791n	HMDB0129491	M+H-H2O, M+H	C21H20O15	39.7	9.8	-2.19628	3,4,5-trihydroxy-6-{2,3,5-trihydroxy-4-[2-oxo-3-(2,3,4-trihydroxyphenyl)propanoyl]phenoxy}oxane-2-carboxylic acid	512.079	513.087	1	2.45707	5.9278	0.0054001	0.019394	19.158	2.6796e-10	8.7764e-10	3.3532	0.0042375	0.017521
2.46_512.0791n	HMDB0129493	M+H-H2O, M+H	C21H20O15	39.7	9.8	-2.19628	6-[4,5-dihydroxy-2-(3,5,6,7-tetrahydroxy-4-oxo-3,4-dihydro-2H-1-benzopyran-2-yl)phenoxy]-3,4,5-trihydroxyoxane-2-carboxylic acid	512.079	513.087	1	2.45707	5.9278	0.0054001	0.019394	19.158	2.6796e-10	8.7764e-10	3.3532	0.0042375	0.017521
2.46_512.0791n	HMDB0129494	M+H-H2O, M+H	C21H20O15	39.7	9.8	-2.19628	6-[2,5-dihydroxy-4-(3,5,6,7-tetrahydroxy-4-oxo-3,4-dihydro-2H-1-benzopyran-2-yl)phenoxy]-3,4,5-trihydroxyoxane-2-carboxylic acid	512.079	513.087	1	2.45707	5.9278	0.0054001	0.019394	19.158	2.6796e-10	8.7764e-10	3.3532	0.0042375	0.017521
2.46_512.0791n	HMDB0129495	M+H-H2O, M+H	C21H20O15	39.7	9.8	-2.19628	6-[2,4-dihydroxy-5-(3,5,6,7-tetrahydroxy-4-oxo-3,4-dihydro-2H-1-benzopyran-2-yl)phenoxy]-3,4,5-trihydroxyoxane-2-carboxylic acid	512.079	513.087	1	2.45707	5.9278	0.0054001	0.019394	19.158	2.6796e-10	8.7764e-10	3.3532	0.0042375	0.017521
2.46_512.0791n	HMDB0129496	M+H-H2O, M+H	C21H20O15	39.7	9.85	-2.19628	3,4,5-trihydroxy-6-{[3,6,7-trihydroxy-4-oxo-2-(2,4,5-trihydroxyphenyl)-3,4-dihydro-2H-1-benzopyran-5-yl]oxy}oxane-2-carboxylic acid	512.079	513.087	1	2.45707	5.9278	0.0054001	0.019394	19.158	2.6796e-10	8.7764e-10	3.3532	0.0042375	0.017521
2.46_512.0791n	HMDB0129497	M+H-H2O, M+H	C21H20O15	39.7	9.85	-2.19628	3,4,5-trihydroxy-6-{[3,5,7-trihydroxy-4-oxo-2-(2,4,5-trihydroxyphenyl)-3,4-dihydro-2H-1-benzopyran-6-yl]oxy}oxane-2-carboxylic acid	512.079	513.087	1	2.45707	5.9278	0.0054001	0.019394	19.158	2.6796e-10	8.7764e-10	3.3532	0.0042375	0.017521
2.46_512.0791n	HMDB0129498	M+H-H2O, M+H	C21H20O15	39.7	9.85	-2.19628	3,4,5-trihydroxy-6-{[3,5,6-trihydroxy-4-oxo-2-(2,4,5-trihydroxyphenyl)-3,4-dihydro-2H-1-benzopyran-7-yl]oxy}oxane-2-carboxylic acid	512.079	513.087	1	2.45707	5.9278	0.0054001	0.019394	19.158	2.6796e-10	8.7764e-10	3.3532	0.0042375	0.017521
2.46_512.0791n	HMDB0129501	M+H-H2O, M+H	C21H20O15	39.7	9.8	-2.19628	6-{2-[2,3-dioxo-3-(2,3,4,6-tetrahydroxyphenyl)propyl]-4,5-dihydroxyphenoxy}-3,4,5-trihydroxyoxane-2-carboxylic acid	512.079	513.087	1	2.45707	5.9278	0.0054001	0.019394	19.158	2.6796e-10	8.7764e-10	3.3532	0.0042375	0.017521
2.46_512.0791n	HMDB0129502	M+H-H2O, M+H	C21H20O15	39.7	10	-2.19628	6-{4-[2,3-dioxo-3-(2,3,4,6-tetrahydroxyphenyl)propyl]-2,5-dihydroxyphenoxy}-3,4,5-trihydroxyoxane-2-carboxylic acid	512.079	513.087	1	2.45707	5.9278	0.0054001	0.019394	19.158	2.6796e-10	8.7764e-10	3.3532	0.0042375	0.017521
2.46_512.0791n	HMDB0129503	M+H-H2O, M+H	C21H20O15	39.7	10	-2.19628	6-{5-[2,3-dioxo-3-(2,3,4,6-tetrahydroxyphenyl)propyl]-2,4-dihydroxyphenoxy}-3,4,5-trihydroxyoxane-2-carboxylic acid	512.079	513.087	1	2.45707	5.9278	0.0054001	0.019394	19.158	2.6796e-10	8.7764e-10	3.3532	0.0042375	0.017521
2.46_512.0791n	HMDB0129504	M+H-H2O, M+H	C21H20O15	39.7	9.8	-2.19628	3,4,5-trihydroxy-6-{3,4,5-trihydroxy-2-[2-oxo-3-(2,4,5-trihydroxyphenyl)propanoyl]phenoxy}oxane-2-carboxylic acid	512.079	513.087	1	2.45707	5.9278	0.0054001	0.019394	19.158	2.6796e-10	8.7764e-10	3.3532	0.0042375	0.017521
2.46_512.0791n	HMDB0129505	M+H-H2O, M+H	C21H20O15	39.7	9.8	-2.19628	3,4,5-trihydroxy-6-{2,3,5-trihydroxy-6-[2-oxo-3-(2,4,5-trihydroxyphenyl)propanoyl]phenoxy}oxane-2-carboxylic acid	512.079	513.087	1	2.45707	5.9278	0.0054001	0.019394	19.158	2.6796e-10	8.7764e-10	3.3532	0.0042375	0.017521
2.46_512.0791n	HMDB0129506	M+H-H2O, M+H	C21H20O15	39.7	9.8	-2.19628	3,4,5-trihydroxy-6-{2,4,6-trihydroxy-3-[2-oxo-3-(2,4,5-trihydroxyphenyl)propanoyl]phenoxy}oxane-2-carboxylic acid	512.079	513.087	1	2.45707	5.9278	0.0054001	0.019394	19.158	2.6796e-10	8.7764e-10	3.3532	0.0042375	0.017521
2.46_512.0791n	HMDB0129507	M+H-H2O, M+H	C21H20O15	39.7	9.8	-2.19628	3,4,5-trihydroxy-6-{2,3,5-trihydroxy-4-[2-oxo-3-(2,4,5-trihydroxyphenyl)propanoyl]phenoxy}oxane-2-carboxylic acid	512.079	513.087	1	2.45707	5.9278	0.0054001	0.019394	19.158	2.6796e-10	8.7764e-10	3.3532	0.0042375	0.017521
2.49_314.0639n	CHEBI:4317	M+H-H2O, M+H	C14H10N4O5	38.3	1.66	-4.01575	dantrolene	314.064	315.072	1	2.48563	12.107	7.0528e-05	0.00069117	13.701	8.6248e-08	2.0353e-07	2.178	0.049326	0.10654
2.49_314.0639n	CHEBI:73961	M+H-H2O, M+H	C13H14O9	40.1	3.86	0.242645	1-salicylate glucuronide	314.064	315.072	1	2.48563	12.107	7.0528e-05	0.00069117	13.701	8.6248e-08	2.0353e-07	2.178	0.049326	0.10654
2.49_314.0639n	HMDB0010313	M+H-H2O, M+H	C13H14O9	40.1	3.86	0.242645	1-Salicylate glucuronide	314.064	315.072	1	2.48563	12.107	7.0528e-05	0.00069117	13.701	8.6248e-08	2.0353e-07	2.178	0.049326	0.10654
2.49_314.0639n	HMDB0010314	M+H-H2O, M+H	C13H14O9	40.6	6.12	0.242645	Beta-D-Glucopyranuronic acid	314.064	315.072	1	2.48563	12.107	7.0528e-05	0.00069117	13.701	8.6248e-08	2.0353e-07	2.178	0.049326	0.10654
2.49_314.0639n	HMDB0015350	M+H-H2O, M+H	C14H10N4O5	38.3	1.66	-4.01575	Dantrolene	314.064	315.072	1	2.48563	12.107	7.0528e-05	0.00069117	13.701	8.6248e-08	2.0353e-07	2.178	0.049326	0.10654
2.49_314.0639n	HMDB0124994	M+H-H2O, M+H	C13H14O9	40.1	3.86	0.242645	6-(3-carboxyphenoxy)-3,4,5-trihydroxyoxane-2-carboxylic acid	314.064	315.072	1	2.48563	12.107	7.0528e-05	0.00069117	13.701	8.6248e-08	2.0353e-07	2.178	0.049326	0.10654
2.49_314.0639n	HMDB0124995	M+H-H2O, M+H	C13H14O9	40.6	6.12	0.242645	3,4,5-trihydroxy-6-(3-hydroxybenzoyloxy)oxane-2-carboxylic acid	314.064	315.072	1	2.48563	12.107	7.0528e-05	0.00069117	13.701	8.6248e-08	2.0353e-07	2.178	0.049326	0.10654
2.49_314.0639n	HMDB0125174	M+H-H2O, M+H	C13H14O9	40.1	3.86	0.242645	6-(4-carboxyphenoxy)-3,4,5-trihydroxyoxane-2-carboxylic acid	314.064	315.072	1	2.48563	12.107	7.0528e-05	0.00069117	13.701	8.6248e-08	2.0353e-07	2.178	0.049326	0.10654
2.49_314.0639n	HMDB0125175	M+H-H2O, M+H	C13H14O9	40.6	6.12	0.242645	3,4,5-trihydroxy-6-(4-hydroxybenzoyloxy)oxane-2-carboxylic acid	314.064	315.072	1	2.48563	12.107	7.0528e-05	0.00069117	13.701	8.6248e-08	2.0353e-07	2.178	0.049326	0.10654
2.49_314.0639n	HMDB0126557	M+H-H2O, M+H	C13H14O9	40.1	3.86	0.242645	6-(2-carboxyphenoxy)-3,4,5-trihydroxyoxane-2-carboxylic acid	314.064	315.072	1	2.48563	12.107	7.0528e-05	0.00069117	13.701	8.6248e-08	2.0353e-07	2.178	0.049326	0.10654
2.49_314.0639n	HMDB0126558	M+H-H2O, M+H	C13H14O9	40.6	6.12	0.242645	3,4,5-trihydroxy-6-(2-hydroxybenzoyloxy)oxane-2-carboxylic acid	314.064	315.072	1	2.48563	12.107	7.0528e-05	0.00069117	13.701	8.6248e-08	2.0353e-07	2.178	0.049326	0.10654
2.49_314.0639n	HMDB0129406	M+H-H2O, M+H	C13H14O9	40.1	3.85	0.242645	6-(2H-1,3-benzodioxol-5-yloxy)-3,4,5-trihydroxyoxane-2-carboxylic acid	314.064	315.072	1	2.48563	12.107	7.0528e-05	0.00069117	13.701	8.6248e-08	2.0353e-07	2.178	0.049326	0.10654
2.52_784.0759n	HMDB0039245	M+Na, M+K	C34H24O22	55.4	93.4	-0.0146921	Castanin	784.076	807.065	1	2.52133	4.3307	0.0195	0.049826	20.952	4.4629e-11	1.6621e-10	0.57714	0.74797	0.78875
2.52_784.0759n	HMDB0039271	M+Na, M+K	C34H24O22	55.4	93.5	-0.0146921	Granatin A	784.076	807.065	1	2.52133	4.3307	0.0195	0.049826	20.952	4.4629e-11	1.6621e-10	0.57714	0.74797	0.78875
2.52_784.0759n	HMDB0134680	M+Na, M+K	C34H24O22	44.9	41	-0.0146921	2-[7,8,9,12,13,14,17,18,19,25-decahydroxy-24-(hydroxymethyl)-4,22,27-trioxo-3,23,26-trioxahexacyclo[13.10.3.1²,⁶.0⁵,¹⁰.0¹¹,²⁸.0¹⁶,²¹]nonacosa-5(10),6,8,11,13,15(28),16,18,20-nonaen-29-yl]-3,4,5-trihydroxybenzoic acid	784.076	807.065	1	2.52133	4.3307	0.0195	0.049826	20.952	4.4629e-11	1.6621e-10	0.57714	0.74797	0.78875
2.67_426.1071n	CHEBI:90251	M+CH3OH+H, M+K	C17H21N3O8P+	38.3	0	1.10633	bis(p-nitrophenyl)phosphocholine	426.107	465.099	1	2.6713	13.121	3.743e-05	0.0004299	23.389	4.221e-12	1.797e-11	0.52005	0.79226	0.82528
2.79_282.1676n	CHEBI:49793	M+H, M+Na	C12H26O7	38.9	0	-1.02881	hexaethylene glycol	282.168	305.157	1	2.79205	8.2	0.00098532	0.0051621	18.536	5.0455e-10	1.5958e-09	6.4372	6.1288e-06	0.00010786
2.79_282.1676n	HMDB0061822	M+H, M+Na	C12H26O7	38.9	0	-1.02881	Hexaethylene glycol	282.168	305.157	1	2.79205	8.2	0.00098532	0.0051621	18.536	5.0455e-10	1.5958e-09	6.4372	6.1288e-06	0.00010786
2.84_464.0581n	CHEBI:1865	M+H-H2O, M+ACN+H	C16H20N2O10S2	36	0.0376	4.68114	4-hydroxyglucobrassicin	464.058	447.055	1	2.84203	6.7336	0.0029071	0.011741	20.63	6.1348e-11	2.2251e-10	1.9972	0.070833	0.13914
2.85_276.1108n	CHEBI:41037	M+H, M+K	C14H16N2O4	40.9	10	-0.692096	5-benzyl-1-(2-hydroxyethoxymethyl)uracil	276.111	315.071	1	2.84918	4.5004	0.016948	0.044865	23.426	4.0727e-12	1.7428e-11	1.3185	0.25367	0.35876
2.85_276.1108n	HMDB0062178	M+H, M+K	C14H16N2O4	39.9	4.74	-0.692096	N-lactoyl-Tryptophan	276.111	315.071	1	2.84918	4.5004	0.016948	0.044865	23.426	4.0727e-12	1.7428e-11	1.3185	0.25367	0.35876
2.86_161.0485n	CHEBI:131778	M+H-H2O, M+H	C9H7NO2	46.7	39.8	4.87126	indole-5-carboxylic acid	161.048	162.056	1	2.85632	10.43	0.00021013	0.0015817	4.0696	0.0084905	0.010809	1.4529	0.19979	0.30168
2.86_161.0485n	CHEBI:16569	M+H-H2O, M+H	C9H7NO2	46.4	38.1	4.87126	3-hydroxyquinolin-4(1H)-one	161.048	162.056	1	2.85632	10.43	0.00021013	0.0015817	4.0696	0.0084905	0.010809	1.4529	0.19979	0.30168
2.86_161.0485n	CHEBI:17715	M+H-H2O, M+H	C9H7NO2	47.6	44.2	4.87126	quinoline-2,8-diol	161.048	162.056	1	2.85632	10.43	0.00021013	0.0015817	4.0696	0.0084905	0.010809	1.4529	0.19979	0.30168
2.86_161.0485n	CHEBI:24809	M+H-H2O, M+H	C9H7NO2	46.7	39.8	4.87126	indole-3-carboxylic acid	161.048	162.056	1	2.85632	10.43	0.00021013	0.0015817	4.0696	0.0084905	0.010809	1.4529	0.19979	0.30168
2.86_161.0485n	CHEBI:28788	M+H-H2O, M+H	C9H7NO2	47.6	44.2	4.87126	quinoline-3,4-diol	161.048	162.056	1	2.85632	10.43	0.00021013	0.0015817	4.0696	0.0084905	0.010809	1.4529	0.19979	0.30168
2.86_161.0485n	CHEBI:28799	M+H-H2O, M+H	C9H7NO2	45.2	32.2	4.87126	quinoline-4,6-diol	161.048	162.056	1	2.85632	10.43	0.00021013	0.0015817	4.0696	0.0084905	0.010809	1.4529	0.19979	0.30168
2.86_161.0485n	CHEBI:28883	M+H-H2O, M+H	C9H7NO2	38.8	0	4.87126	quinoline-4,8-diol	161.048	162.056	1	2.85632	10.43	0.00021013	0.0015817	4.0696	0.0084905	0.010809	1.4529	0.19979	0.30168
2.86_161.0485n	CHEBI:38713	M+H-H2O, M+H	C9H7NO2	38.8	0	4.87126	5-phenylisoxazol-3-ol	161.048	162.056	1	2.85632	10.43	0.00021013	0.0015817	4.0696	0.0084905	0.010809	1.4529	0.19979	0.30168
2.86_161.0485n	CHEBI:48490	M+H-H2O, M+H	C9H7NO2	47.6	44.2	4.87126	quinoline-2,6-diol	161.048	162.056	1	2.85632	10.43	0.00021013	0.0015817	4.0696	0.0084905	0.010809	1.4529	0.19979	0.30168
2.86_161.0485n	CHEBI:48987	M+H-H2O, M+H	C9H7NO2	48.8	50.4	4.87126	7-hydroxyquinolin-2(1H)-one	161.048	162.056	1	2.85632	10.43	0.00021013	0.0015817	4.0696	0.0084905	0.010809	1.4529	0.19979	0.30168
2.86_161.0485n	CHEBI:48988	M+H-H2O, M+H	C9H7NO2	48.8	50.4	4.87126	8-hydroxyquinolin-2(1H)-one	161.048	162.056	1	2.85632	10.43	0.00021013	0.0015817	4.0696	0.0084905	0.010809	1.4529	0.19979	0.30168
2.86_161.0485n	CHEBI:48995	M+H-H2O, M+H	C9H7NO2	48.8	50.4	4.87126	5-hydroxyquinolin-2(1H)-one	161.048	162.056	1	2.85632	10.43	0.00021013	0.0015817	4.0696	0.0084905	0.010809	1.4529	0.19979	0.30168
2.86_161.0485n	CHEBI:48996	M+H-H2O, M+H	C9H7NO2	48.8	50.4	4.87126	6-hydroxyquinolin-2(1H)-one	161.048	162.056	1	2.85632	10.43	0.00021013	0.0015817	4.0696	0.0084905	0.010809	1.4529	0.19979	0.30168
2.86_161.0485n	CHEBI:60296	M+H-H2O, M+H	C9H7NO2	49.1	51.8	4.87126	2-phenyloxazol-5(4H)-one	161.048	162.056	1	2.85632	10.43	0.00021013	0.0015817	4.0696	0.0084905	0.010809	1.4529	0.19979	0.30168
2.86_161.0485n	CHEBI:64044	M+H-H2O, M+H	C9H7NO2	38.8	0	4.87126	isoquinoline-1,5-diol	161.048	162.056	1	2.85632	10.43	0.00021013	0.0015817	4.0696	0.0084905	0.010809	1.4529	0.19979	0.30168
2.86_161.0485n	CHEBI:66125	M+H-H2O, M+H	C9H7NO2	38.8	0	4.87126	jineol	161.048	162.056	1	2.85632	10.43	0.00021013	0.0015817	4.0696	0.0084905	0.010809	1.4529	0.19979	0.30168
2.86_161.0485n	CHEBI:75926	M+H-H2O, M+H	C9H7NO2	48.8	50.4	4.87126	4-hydroxy-2-quinolone	161.048	162.056	1	2.85632	10.43	0.00021013	0.0015817	4.0696	0.0084905	0.010809	1.4529	0.19979	0.30168
2.86_161.0485n	CHEBI:85653	M+H-H2O, M+H	C9H7NO2	46.4	38.2	4.87126	1,2,3,4-tetrahydroquinoline-2,4-dione	161.048	162.056	1	2.85632	10.43	0.00021013	0.0015817	4.0696	0.0084905	0.010809	1.4529	0.19979	0.30168
2.86_161.0485n	CHEBI:91162	M+H-H2O, M+H	C9H7NO2	45.8	35.1	4.87126	4-hydroxyindole-3-carbaldehyde	161.048	162.056	1	2.85632	10.43	0.00021013	0.0015817	4.0696	0.0084905	0.010809	1.4529	0.19979	0.30168
2.86_161.0485n	HMDB0002285	M+H-H2O, M+H	C9H7NO2	49.5	53.6	4.87126	2-Indolecarboxylic acid	161.048	162.056	1	2.85632	10.43	0.00021013	0.0015817	4.0696	0.0084905	0.010809	1.4529	0.19979	0.30168
2.86_161.0485n	HMDB0003320	M+H-H2O, M+H	C9H7NO2	46.7	39.8	4.87126	Indole-3-carboxylic acid	161.048	162.056	1	2.85632	10.43	0.00021013	0.0015817	4.0696	0.0084905	0.010809	1.4529	0.19979	0.30168
2.86_161.0485n	HMDB0004077	M+H-H2O, M+H	C9H7NO2	38.8	0	4.87126	4,6-Dihydroxyquinoline	161.048	162.056	1	2.85632	10.43	0.00021013	0.0015817	4.0696	0.0084905	0.010809	1.4529	0.19979	0.30168
2.86_161.0485n	HMDB0031172	M+H-H2O, M+H	C9H7NO2	45.8	35.1	4.87126	3-Formyl-6-hydroxyindole	161.048	162.056	1	2.85632	10.43	0.00021013	0.0015817	4.0696	0.0084905	0.010809	1.4529	0.19979	0.30168
2.86_161.0485n	HMDB0060289	M+H-H2O, M+H	C9H7NO2	45.2	32.2	4.87126	Quinoline-4,8-diol	161.048	162.056	1	2.85632	10.43	0.00021013	0.0015817	4.0696	0.0084905	0.010809	1.4529	0.19979	0.30168
2.86_366.1888n	HMDB0033216	M+H, M+Na	C16H30O9	38.7	0.872	-0.619516	(2R,6x)-7-Methyl-3-methylene-1,2,6,7-octanetetrol 2-glucoside	366.189	367.196	1	2.86347	5.0815	0.010559	0.031888	249.99	7.3816e-53	2.2496e-51	6.2746	8.5915e-06	0.00014033
2.86_366.1888n	HMDB0039975	M+H, M+Na	C16H30O9	38.7	1.11	-0.619516	(1S,2S,4R,8S)-p-Menthane-1,2,8,9-tetrol 2-glucoside	366.189	367.196	1	2.86347	5.0815	0.010559	0.031888	249.99	7.3816e-53	2.2496e-51	6.2746	8.5915e-06	0.00014033
2.86_366.1888n	HMDB0039976	M+H, M+Na	C16H30O9	38.7	1.12	-0.619516	(1R*,2R*,4R*,8S*)-p-Menthane-1,2,8,9-tetrol 9-glucoside	366.189	367.196	1	2.86347	5.0815	0.010559	0.031888	249.99	7.3816e-53	2.2496e-51	6.2746	8.5915e-06	0.00014033
2.92_213.0187n	HMDB0001309	M+ACN+Na, 2M+H	C9H8ClNO3	39.3	23.8	-2.50891	m-Chlorohippuric acid	213.019	277.035	1	2.9206	6.7979	0.0027693	0.011308	19.672	1.5951e-10	5.4457e-10	0.92379	0.48029	0.56642
2.96_306.0744n	CHEBI:11412	M+H-2H2O, 2M+K	C15H14O7	38.6	1.04	1.3268	(2R,3S,4S)-leucocyanidin	306.074	271.061	1	2.9563	6.5024	0.0034658	0.013325	39.214	5.7306e-18	3.9451e-17	1.366	0.23338	0.33734
2.96_306.0744n	CHEBI:15758	M+H-2H2O, 2M+K	C15H14O7	38.6	1.04	1.3268	leucocyanidin	306.074	271.061	1	2.9563	6.5024	0.0034658	0.013325	39.214	5.7306e-18	3.9451e-17	1.366	0.23338	0.33734
2.96_306.0744n	CHEBI:31018	M+H-2H2O, 2M+K	C15H14O7	38.6	1.04	1.3268	(+)-gallocatechin	306.074	271.061	1	2.9563	6.5024	0.0034658	0.013325	39.214	5.7306e-18	3.9451e-17	1.366	0.23338	0.33734
2.96_306.0744n	CHEBI:42255	M+H-2H2O, 2M+K	C15H14O7	38.6	1.04	1.3268	(-)-epigallocatechin	306.074	271.061	1	2.9563	6.5024	0.0034658	0.013325	39.214	5.7306e-18	3.9451e-17	1.366	0.23338	0.33734
2.96_306.0744n	CHEBI:68330	M+H-2H2O, 2M+K	C15H14O7	38.6	1.04	1.3268	gallocatechin	306.074	271.061	1	2.9563	6.5024	0.0034658	0.013325	39.214	5.7306e-18	3.9451e-17	1.366	0.23338	0.33734
2.96_306.0744n	CHEBI:71224	M+H-2H2O, 2M+K	C15H14O7	38.6	1.04	1.3268	flavan-3,3',4',5,5',7-hexol	306.074	271.061	1	2.9563	6.5024	0.0034658	0.013325	39.214	5.7306e-18	3.9451e-17	1.366	0.23338	0.33734
2.96_306.0744n	CHEBI:71225	M+H-2H2O, 2M+K	C15H14O7	38.6	1.04	1.3268	(-)-gallocatechin	306.074	271.061	1	2.9563	6.5024	0.0034658	0.013325	39.214	5.7306e-18	3.9451e-17	1.366	0.23338	0.33734
2.96_306.0744n	CHEBI:71227	M+H-2H2O, 2M+K	C15H14O7	38.6	1.04	1.3268	(+)-epigallocatechin	306.074	271.061	1	2.9563	6.5024	0.0034658	0.013325	39.214	5.7306e-18	3.9451e-17	1.366	0.23338	0.33734
2.96_306.0744n	HMDB0038361	M+H-2H2O, 2M+K	C15H14O7	38.6	1.04	1.3268	(-)-Epigallocatechin	306.074	271.061	1	2.9563	6.5024	0.0034658	0.013325	39.214	5.7306e-18	3.9451e-17	1.366	0.23338	0.33734
2.96_306.0744n	HMDB0038365	M+H-2H2O, 2M+K	C15H14O7	38.6	1.04	1.3268	(+)-Gallocatechin	306.074	271.061	1	2.9563	6.5024	0.0034658	0.013325	39.214	5.7306e-18	3.9451e-17	1.366	0.23338	0.33734
2.96_306.0744n	HMDB0125021	M+H-2H2O, 2M+K	C15H14O7	38.6	1.04	1.3268	3-(2,4,5-trihydroxyphenyl)-3,4-dihydro-2H-1-benzopyran-4,6,7-triol	306.074	271.061	1	2.9563	6.5024	0.0034658	0.013325	39.214	5.7306e-18	3.9451e-17	1.366	0.23338	0.33734
2.96_306.0744n	HMDB0125022	M+H-2H2O, 2M+K	C15H14O7	38.5	0.877	1.3268	1,2-bis(2,4,5-trihydroxyphenyl)propan-1-one	306.074	271.061	1	2.9563	6.5024	0.0034658	0.013325	39.214	5.7306e-18	3.9451e-17	1.366	0.23338	0.33734
2.96_306.0744n	HMDB0126028	M+H-2H2O, 2M+K	C15H14O7	38.6	1.07	1.3268	3-(3,4-dihydroxyphenyl)-1-(2,3,4,6-tetrahydroxyphenyl)propan-1-one	306.074	271.061	1	2.9563	6.5024	0.0034658	0.013325	39.214	5.7306e-18	3.9451e-17	1.366	0.23338	0.33734
2.96_306.0744n	HMDB0126032	M+H-2H2O, 2M+K	C15H14O7	38.5	0.877	1.3268	3-(2,3,4-trihydroxyphenyl)-1-(2,4,6-trihydroxyphenyl)propan-1-one	306.074	271.061	1	2.9563	6.5024	0.0034658	0.013325	39.214	5.7306e-18	3.9451e-17	1.366	0.23338	0.33734
2.96_306.0744n	HMDB0126038	M+H-2H2O, 2M+K	C15H14O7	38.5	0.877	1.3268	1-(2,4,6-trihydroxyphenyl)-3-(3,4,5-trihydroxyphenyl)propan-1-one	306.074	271.061	1	2.9563	6.5024	0.0034658	0.013325	39.214	5.7306e-18	3.9451e-17	1.366	0.23338	0.33734
2.96_306.0744n	HMDB0126042	M+H-2H2O, 2M+K	C15H14O7	38.5	0.877	1.3268	3-(2,4,5-trihydroxyphenyl)-1-(2,4,6-trihydroxyphenyl)propan-1-one	306.074	271.061	1	2.9563	6.5024	0.0034658	0.013325	39.214	5.7306e-18	3.9451e-17	1.366	0.23338	0.33734
2.96_306.0744n	HMDB0128178	M+H-2H2O, 2M+K	C15H14O7	38.5	1.01	1.3268	2-(3,4-dihydroxyphenyl)-3,4-dihydro-2H-1-benzopyran-3,5,6,7-tetrol	306.074	271.061	1	2.9563	6.5024	0.0034658	0.013325	39.214	5.7306e-18	3.9451e-17	1.366	0.23338	0.33734
2.96_306.0744n	HMDB0128182	M+H-2H2O, 2M+K	C15H14O7	38.6	1.04	1.3268	2-(2,4,5-trihydroxyphenyl)-3,4-dihydro-2H-1-benzopyran-3,5,7-triol	306.074	271.061	1	2.9563	6.5024	0.0034658	0.013325	39.214	5.7306e-18	3.9451e-17	1.366	0.23338	0.33734
2.96_306.0744n	HMDB0129346	M+H-2H2O, 2M+K	C15H14O7	38.5	1.03	1.3268	2-(3,4-dihydroxyphenyl)-1-(2,3,4,6-tetrahydroxyphenyl)propan-1-one	306.074	271.061	1	2.9563	6.5024	0.0034658	0.013325	39.214	5.7306e-18	3.9451e-17	1.366	0.23338	0.33734
2.96_306.0744n	HMDB0129355	M+H-2H2O, 2M+K	C15H14O7	38.5	0.877	1.3268	2-(2,3,4-trihydroxyphenyl)-1-(2,4,6-trihydroxyphenyl)propan-1-one	306.074	271.061	1	2.9563	6.5024	0.0034658	0.013325	39.214	5.7306e-18	3.9451e-17	1.366	0.23338	0.33734
2.96_306.0744n	HMDB0129360	M+H-2H2O, 2M+K	C15H14O7	38.5	0.877	1.3268	2-(2,4,5-trihydroxyphenyl)-1-(2,4,6-trihydroxyphenyl)propan-1-one	306.074	271.061	1	2.9563	6.5024	0.0034658	0.013325	39.214	5.7306e-18	3.9451e-17	1.366	0.23338	0.33734
2.96_306.0744n	HMDB0141542	M+H-2H2O, 2M+K	C15H14O7	38.6	1.04	1.3268	2-(3,4,5-trihydroxyphenyl)-3,4-dihydro-2H-1-benzopyran-3,5,7-triol	306.074	271.061	1	2.9563	6.5024	0.0034658	0.013325	39.214	5.7306e-18	3.9451e-17	1.366	0.23338	0.33734
2.98_222.0399n	CHEBI:58015	M+K, 2M+Na	C10H8NO5-	39.1	0	-1.73998	7,8-dihydro-7,8-dihydroxykynurenate	222.04	467.081	1	2.97773	4.9841	0.011422	0.033619	41.024	1.4456e-18	1.0147e-17	1.6055	0.15088	0.24436
2.98_222.0399n	CHEBI:58986	M+K, 2M+Na	C8H6N4O4	38.6	1.36	4.30701	(4-hydroxy-3-nitrophenyl)acetyl azide	222.04	467.081	1	2.97773	4.9841	0.011422	0.033619	41.024	1.4456e-18	1.0147e-17	1.6055	0.15088	0.24436
3.15_226.0641n	CHEBI:2756	M+H-H2O, M+H	C14H10O3	38.2	0	4.71469	anthracene-1,8,9-triol	226.064	227.074	1	3.14842	4.6377	0.015141	0.041261	43.03	3.2497e-19	2.327e-18	5.0365	0.00011632	0.0011267
3.15_226.0641n	CHEBI:37504	M+H-H2O, M+H	C14H10O3	38.2	0	4.71469	anthrarobin	226.064	227.074	1	3.14842	4.6377	0.015141	0.041261	43.03	3.2497e-19	2.327e-18	5.0365	0.00011632	0.0011267
3.15_226.0641n	CHEBI:37510	M+H-H2O, M+H	C14H10O3	45.1	34.3	4.71469	anthralin	226.064	227.074	1	3.14842	4.6377	0.015141	0.041261	43.03	3.2497e-19	2.327e-18	5.0365	0.00011632	0.0011267
3.15_226.0641n	CHEBI:38815	M+H-H2O, M+H	C14H10O3	38.4	0.591	4.71469	benzoic anhydride	226.064	227.074	1	3.14842	4.6377	0.015141	0.041261	43.03	3.2497e-19	2.327e-18	5.0365	0.00011632	0.0011267
3.15_226.0641n	HMDB0032998	M+H-H2O, M+H	C14H10O3	45.1	34.2	4.71469	2-Methoxyxanthone	226.064	227.074	1	3.14842	4.6377	0.015141	0.041261	43.03	3.2497e-19	2.327e-18	5.0365	0.00011632	0.0011267
3.15_226.0641n	HMDB0033925	M+H-H2O, M+H	C14H10O3	51.8	67.5	4.71469	Oroselone	226.064	227.074	1	3.14842	4.6377	0.015141	0.041261	43.03	3.2497e-19	2.327e-18	5.0365	0.00011632	0.0011267
3.18_154.0637n	CHEBI:103210	M+H-H2O, M+H	C8H10O3	47.1	44.5	4.30576	hexahydrophthalic anhydride	154.064	155.071	1	3.17698	11.507	0.00010352	0.00093391	18.692	4.3034e-10	1.3665e-09	2.6484	0.018761	0.051127
3.18_154.0637n	CHEBI:18353	M+H-H2O, M+H	C8H10O3	46.1	39.6	4.30576	vanillyl alcohol	154.064	155.071	1	3.17698	11.507	0.00010352	0.00093391	18.692	4.3034e-10	1.3665e-09	2.6484	0.018761	0.051127
3.18_154.0637n	CHEBI:68889	M+H-H2O, M+H	C8H10O3	43.9	28.8	4.30576	hydroxytyrosol	154.064	155.071	1	3.17698	11.507	0.00010352	0.00093391	18.692	4.3034e-10	1.3665e-09	2.6484	0.018761	0.051127
3.18_154.0637n	CHEBI:71593	M+H-H2O, M+H	C8H10O3	49.6	57.2	4.30576	filicinic acid	154.064	155.071	1	3.17698	11.507	0.00010352	0.00093391	18.692	4.3034e-10	1.3665e-09	2.6484	0.018761	0.051127
3.18_154.0637n	CHEBI:955	M+H-H2O, M+H	C8H10O3	46.1	39.6	4.30576	2,6-dimethoxyphenol	154.064	155.071	1	3.17698	11.507	0.00010352	0.00093391	18.692	4.3034e-10	1.3665e-09	2.6484	0.018761	0.051127
3.18_154.0637n	HMDB0005784	M+H-H2O, M+H	C8H10O3	43.9	28.8	4.30576	Hydroxytyrosol	154.064	155.071	1	3.17698	11.507	0.00010352	0.00093391	18.692	4.3034e-10	1.3665e-09	2.6484	0.018761	0.051127
3.18_154.0637n	HMDB0030570	M+H-H2O, M+H	C8H10O3	46.1	39.6	4.30576	Sylvopinol	154.064	155.071	1	3.17698	11.507	0.00010352	0.00093391	18.692	4.3034e-10	1.3665e-09	2.6484	0.018761	0.051127
3.18_154.0637n	HMDB0032012	M+H-H2O, M+H	C8H10O3	46.1	39.6	4.30576	4-Hydroxy-3-methoxybenzenemethanol	154.064	155.071	1	3.17698	11.507	0.00010352	0.00093391	18.692	4.3034e-10	1.3665e-09	2.6484	0.018761	0.051127
3.18_154.0637n	HMDB0034158	M+H-H2O, M+H	C8H10O3	46.1	39.6	4.30576	2,6-Dimethoxyphenol	154.064	155.071	1	3.17698	11.507	0.00010352	0.00093391	18.692	4.3034e-10	1.3665e-09	2.6484	0.018761	0.051127
3.18_154.0637n	HMDB0037724	M+H-H2O, M+H	C8H10O3	49.3	56	4.30576	Propyl 2-furoate	154.064	155.071	1	3.17698	11.507	0.00010352	0.00093391	18.692	4.3034e-10	1.3665e-09	2.6484	0.018761	0.051127
3.18_154.0637n	HMDB0037728	M+H-H2O, M+H	C8H10O3	49.5	56.9	4.30576	2-Furanylmethyl propanoate	154.064	155.071	1	3.17698	11.507	0.00010352	0.00093391	18.692	4.3034e-10	1.3665e-09	2.6484	0.018761	0.051127
3.18_154.0637n	HMDB0059966	M+H-H2O, M+H	C8H10O3	46.1	39.6	4.30576	3,5-Dimethoxyphenol	154.064	155.071	1	3.17698	11.507	0.00010352	0.00093391	18.692	4.3034e-10	1.3665e-09	2.6484	0.018761	0.051127
3.18_154.0637n	HMDB0125534	M+H-H2O, M+H	C8H10O3	45.2	35	4.30576	5-ethylbenzene-1,2,3-triol	154.064	155.071	1	3.17698	11.507	0.00010352	0.00093391	18.692	4.3034e-10	1.3665e-09	2.6484	0.018761	0.051127
3.18_154.0637n	HMDB0126617	M+H-H2O, M+H	C8H10O3	45.4	36.1	4.30576	2,4-dimethylbenzene-1,3,5-triol	154.064	155.071	1	3.17698	11.507	0.00010352	0.00093391	18.692	4.3034e-10	1.3665e-09	2.6484	0.018761	0.051127
3.18_154.0637n	HMDB0131231	M+H-H2O, M+H	C8H10O3	46.1	39.6	4.30576	5-methoxy-4-methylbenzene-1,3-diol	154.064	155.071	1	3.17698	11.507	0.00010352	0.00093391	18.692	4.3034e-10	1.3665e-09	2.6484	0.018761	0.051127
3.18_154.0637n	HMDB0131232	M+H-H2O, M+H	C8H10O3	46.1	39.6	4.30576	5-methoxy-2-methylbenzene-1,3-diol	154.064	155.071	1	3.17698	11.507	0.00010352	0.00093391	18.692	4.3034e-10	1.3665e-09	2.6484	0.018761	0.051127
3.18_154.0637n	HMDB0131479	M+H-H2O, M+H	C8H10O3	46.1	39.6	4.30576	2,3-dimethoxyphenol	154.064	155.071	1	3.17698	11.507	0.00010352	0.00093391	18.692	4.3034e-10	1.3665e-09	2.6484	0.018761	0.051127
3.18_154.0637n	HMDB0135785	M+H-H2O, M+H	C8H10O3	44.4	31.2	4.30576	1-(4-hydroxyphenyl)ethane-1,2-diol	154.064	155.071	1	3.17698	11.507	0.00010352	0.00093391	18.692	4.3034e-10	1.3665e-09	2.6484	0.018761	0.051127
3.42_934.0715n	HMDB0030602	M+H, M+CH3OH+H	C41H26O26	39	16	0.33169	Vescalagin	934.072	935.079	1	3.41907	6.5413	0.0033645	0.013044	2.3588	0.074762	0.08431	4.6537	0.00026286	0.0020725
3.42_934.0715n	HMDB0134677	M+H, M+CH3OH+H	C41H26O26	44.5	43.7	0.33169	7-[7,8,9,12,13,14,17,18,19,25-decahydroxy-24-(hydroxymethyl)-4,22,27-trioxo-3,23,26-trioxahexacyclo[13.10.3.1²,⁶.0⁵,¹⁰.0¹¹,²⁸.0¹⁶,²¹]nonacosa-5(10),6,8,11,13,15(28),16,18,20-nonaen-29-yl]-3,4,8,9,10-pentahydroxy-6-oxo-6H-benzo[c]chromene-1-carboxylic acid	934.072	935.079	1	3.41907	6.5413	0.0033645	0.013044	2.3588	0.074762	0.08431	4.6537	0.00026286	0.0020725
3.42_934.0715n	HMDB0134678	M+H, M+CH3OH+H	C41H26O26	38.6	14.2	0.33169	2-[7,8,9,12,13,14,17,18,19,25-decahydroxy-24-(hydroxymethyl)-4,22,27-trioxo-3,23,26-trioxahexacyclo[13.10.3.1²,⁶.0⁵,¹⁰.0¹¹,²⁸.0¹⁶,²¹]nonacosa-5(10),6,8,11,13,15(28),16,18,20-nonaen-29-yl]-3,4,8,9,10-pentahydroxy-6-oxo-6H-benzo[c]chromene-1-carboxylic acid	934.072	935.079	1	3.41907	6.5413	0.0033645	0.013044	2.3588	0.074762	0.08431	4.6537	0.00026286	0.0020725
3.43_418.1259n	CHEBI:2991	M+H-2H2O, M+H	C21H22O9	38.8	2.69	-1.20184	aloin A	418.126	419.133	1	3.42622	16.397	5.4582e-06	9.0332e-05	29.006	2.5023e-14	1.3683e-13	3.5279	0.0029194	0.013241
3.43_418.1259n	CHEBI:68129	M+H-2H2O, M+H	C21H22O9	39.1	4.43	-1.20184	hydrangeic acid 4'-O-beta-D-glucopyranoside	418.126	419.133	1	3.42622	16.397	5.4582e-06	9.0332e-05	29.006	2.5023e-14	1.3683e-13	3.5279	0.0029194	0.013241
3.43_418.1259n	CHEBI:68133	M+H-2H2O, M+H	C21H22O9	38.9	3.37	-1.20184	hydrangenol 8-O-beta-D-glucopyranoside	418.126	419.133	1	3.42622	16.397	5.4582e-06	9.0332e-05	29.006	2.5023e-14	1.3683e-13	3.5279	0.0029194	0.013241
3.43_418.1259n	CHEBI:68138	M+H-2H2O, M+H	C21H22O9	38.9	3.21	-1.20184	hydrangenol 4'-O-beta-D-glucopyranoside	418.126	419.133	1	3.42622	16.397	5.4582e-06	9.0332e-05	29.006	2.5023e-14	1.3683e-13	3.5279	0.0029194	0.013241
3.43_418.1259n	CHEBI:73222	M+H-2H2O, M+H	C21H22O9	38.8	2.69	-1.20184	aloin	418.126	419.133	1	3.42622	16.397	5.4582e-06	9.0332e-05	29.006	2.5023e-14	1.3683e-13	3.5279	0.0029194	0.013241
3.43_418.1259n	CHEBI:74131	M+H-2H2O, M+H	C21H22O9	38.8	2.69	-1.20184	aloin B	418.126	419.133	1	3.42622	16.397	5.4582e-06	9.0332e-05	29.006	2.5023e-14	1.3683e-13	3.5279	0.0029194	0.013241
3.43_418.1259n	CHEBI:80839	M+H-2H2O, M+H	C21H22O9	38.9	3.2	-1.20184	isoliquiritin	418.126	419.133	1	3.42622	16.397	5.4582e-06	9.0332e-05	29.006	2.5023e-14	1.3683e-13	3.5279	0.0029194	0.013241
3.43_418.1259n	CHEBI:80845	M+H-2H2O, M+H	C21H22O9	38.7	2.24	-1.20184	liquiritin	418.126	419.133	1	3.42622	16.397	5.4582e-06	9.0332e-05	29.006	2.5023e-14	1.3683e-13	3.5279	0.0029194	0.013241
3.43_418.1259n	CHEBI:81347	M+H-2H2O, M+H	C21H22O9	38.7	2.24	-1.20184	polygonimitin B	418.126	419.133	1	3.42622	16.397	5.4582e-06	9.0332e-05	29.006	2.5023e-14	1.3683e-13	3.5279	0.0029194	0.013241
3.43_418.1259n	HMDB0029520	M+H-2H2O, M+H	C21H22O9	38.8	2.77	-1.20184	Liquiritin	418.126	419.133	1	3.42622	16.397	5.4582e-06	9.0332e-05	29.006	2.5023e-14	1.3683e-13	3.5279	0.0029194	0.013241
3.43_418.1259n	HMDB0030160	M+H-2H2O, M+H	C21H22O9	39	3.9	-1.20184	Natsudaidain	418.126	419.133	1	3.42622	16.397	5.4582e-06	9.0332e-05	29.006	2.5023e-14	1.3683e-13	3.5279	0.0029194	0.013241
3.43_418.1259n	HMDB0030161	M+H-2H2O, M+H	C21H22O9	38.8	2.92	-1.20184	5-Hydroxy-3,3',4',6,7,8-hexamethoxyflavone	418.126	419.133	1	3.42622	16.397	5.4582e-06	9.0332e-05	29.006	2.5023e-14	1.3683e-13	3.5279	0.0029194	0.013241
3.43_418.1259n	HMDB0032785	M+H-2H2O, M+H	C21H22O9	38.8	2.92	-1.20184	7-Hydroxy-3,3',4',5,6,8-hexamethoxyflavone	418.126	419.133	1	3.42622	16.397	5.4582e-06	9.0332e-05	29.006	2.5023e-14	1.3683e-13	3.5279	0.0029194	0.013241
3.43_418.1259n	HMDB0035219	M+H-2H2O, M+H	C21H22O9	38.8	2.69	-1.20184	Aloin	418.126	419.133	1	3.42622	16.397	5.4582e-06	9.0332e-05	29.006	2.5023e-14	1.3683e-13	3.5279	0.0029194	0.013241
3.43_418.1259n	HMDB0037317	M+H-2H2O, M+H	C21H22O9	38.8	2.68	-1.20184	Neoisoliquiritin	418.126	419.133	1	3.42622	16.397	5.4582e-06	9.0332e-05	29.006	2.5023e-14	1.3683e-13	3.5279	0.0029194	0.013241
3.43_418.1259n	HMDB0037318	M+H-2H2O, M+H	C21H22O9	38.9	3.2	-1.20184	Isoliquiritin	418.126	419.133	1	3.42622	16.397	5.4582e-06	9.0332e-05	29.006	2.5023e-14	1.3683e-13	3.5279	0.0029194	0.013241
3.43_418.1259n	HMDB0037486	M+H-2H2O, M+H	C21H22O9	39	3.86	-1.20184	Isosakuranetin 7-xyloside	418.126	419.133	1	3.42622	16.397	5.4582e-06	9.0332e-05	29.006	2.5023e-14	1.3683e-13	3.5279	0.0029194	0.013241
3.43_418.1259n	HMDB0037490	M+H-2H2O, M+H	C21H22O9	38.9	3.37	-1.20184	Neoliquiritin	418.126	419.133	1	3.42622	16.397	5.4582e-06	9.0332e-05	29.006	2.5023e-14	1.3683e-13	3.5279	0.0029194	0.013241
3.43_418.1259n	HMDB0037581	M+H-2H2O, M+H	C21H22O9	38.9	3.51	-1.20184	Naringenin 5-rhamnoside	418.126	419.133	1	3.42622	16.397	5.4582e-06	9.0332e-05	29.006	2.5023e-14	1.3683e-13	3.5279	0.0029194	0.013241
3.43_418.1259n	HMDB0039902	M+H-2H2O, M+H	C21H22O9	38.9	3.36	-1.20184	Dihydrodaidzin	418.126	419.133	1	3.42622	16.397	5.4582e-06	9.0332e-05	29.006	2.5023e-14	1.3683e-13	3.5279	0.0029194	0.013241
3.43_418.1259n	HMDB0040620	M+H-2H2O, M+H	C21H22O9	38.7	2.24	-1.20184	Gaylussacin	418.126	419.133	1	3.42622	16.397	5.4582e-06	9.0332e-05	29.006	2.5023e-14	1.3683e-13	3.5279	0.0029194	0.013241
3.43_418.1259n	HMDB0041098	M+H-2H2O, M+H	C21H22O9	38.9	3.16	-1.20184	2-Hydroxy-3-methyl-4H-pyran-4-one O-(6E-cinnamoyl-b-D-glucoside)	418.126	419.133	1	3.42622	16.397	5.4582e-06	9.0332e-05	29.006	2.5023e-14	1.3683e-13	3.5279	0.0029194	0.013241
3.43_418.1259n	HMDB0041359	M+H-2H2O, M+H	C21H22O9	38.8	2.92	-1.20184	6-Hydroxy-3,3',4',5,7,8-hexamethoxyflavone	418.126	419.133	1	3.42622	16.397	5.4582e-06	9.0332e-05	29.006	2.5023e-14	1.3683e-13	3.5279	0.0029194	0.013241
3.43_418.1259n	HMDB0041731	M+H-2H2O, M+H	C21H22O9	42.2	20	-1.20184	Equol 4'-O-glucuronide	418.126	419.133	1	3.42622	16.397	5.4582e-06	9.0332e-05	29.006	2.5023e-14	1.3683e-13	3.5279	0.0029194	0.013241
3.43_418.1259n	HMDB0041732	M+H-2H2O, M+H	C21H22O9	42.1	19.4	-1.20184	Equol 7-O-glucuronide	418.126	419.133	1	3.42622	16.397	5.4582e-06	9.0332e-05	29.006	2.5023e-14	1.3683e-13	3.5279	0.0029194	0.013241
3.43_418.1259n	HMDB0061142	M+H-2H2O, M+H	C21H22O9	41.9	18.3	-1.20184	Fenoprofen glucuronide	418.126	419.133	1	3.42622	16.397	5.4582e-06	9.0332e-05	29.006	2.5023e-14	1.3683e-13	3.5279	0.0029194	0.013241
3.43_418.1259n	HMDB0124768	M+H-2H2O, M+H	C21H22O9	38.8	2.67	-1.20184	5,7-dihydroxy-2-phenyl-8-[3,4,5-trihydroxy-6-(hydroxymethyl)oxan-2-yl]-3,4-dihydro-2H-1-benzopyran-4-one	418.126	419.133	1	3.42622	16.397	5.4582e-06	9.0332e-05	29.006	2.5023e-14	1.3683e-13	3.5279	0.0029194	0.013241
3.43_418.1259n	HMDB0135366	M+H-2H2O, M+H	C21H22O9	41.9	18.3	-1.20184	3,4,5-trihydroxy-6-[4-hydroxy-2-(3-phenylpropanoyl)phenoxy]oxane-2-carboxylic acid	418.126	419.133	1	3.42622	16.397	5.4582e-06	9.0332e-05	29.006	2.5023e-14	1.3683e-13	3.5279	0.0029194	0.013241
3.43_418.1259n	HMDB0135367	M+H-2H2O, M+H	C21H22O9	42	18.7	-1.20184	3,4,5-trihydroxy-6-[4-hydroxy-3-(3-phenylpropanoyl)phenoxy]oxane-2-carboxylic acid	418.126	419.133	1	3.42622	16.397	5.4582e-06	9.0332e-05	29.006	2.5023e-14	1.3683e-13	3.5279	0.0029194	0.013241
3.43_418.1259n	HMDB0135414	M+H-2H2O, M+H	C21H22O9	41.9	18.3	-1.20184	3,4,5-trihydroxy-6-[2-hydroxy-5-(3-phenylpropanoyl)phenoxy]oxane-2-carboxylic acid	418.126	419.133	1	3.42622	16.397	5.4582e-06	9.0332e-05	29.006	2.5023e-14	1.3683e-13	3.5279	0.0029194	0.013241
3.43_418.1259n	HMDB0135415	M+H-2H2O, M+H	C21H22O9	41.9	18.3	-1.20184	3,4,5-trihydroxy-6-[2-hydroxy-4-(3-phenylpropanoyl)phenoxy]oxane-2-carboxylic acid	418.126	419.133	1	3.42622	16.397	5.4582e-06	9.0332e-05	29.006	2.5023e-14	1.3683e-13	3.5279	0.0029194	0.013241
3.43_418.1259n	HMDB0135449	M+H-2H2O, M+H	C21H22O9	42.1	19.3	-1.20184	3,4,5-trihydroxy-6-{2-[3-(3-hydroxyphenyl)-3-oxopropyl]phenoxy}oxane-2-carboxylic acid	418.126	419.133	1	3.42622	16.397	5.4582e-06	9.0332e-05	29.006	2.5023e-14	1.3683e-13	3.5279	0.0029194	0.013241
3.43_418.1259n	HMDB0135450	M+H-2H2O, M+H	C21H22O9	42.1	19.3	-1.20184	3,4,5-trihydroxy-6-{3-[3-(2-hydroxyphenyl)propanoyl]phenoxy}oxane-2-carboxylic acid	418.126	419.133	1	3.42622	16.397	5.4582e-06	9.0332e-05	29.006	2.5023e-14	1.3683e-13	3.5279	0.0029194	0.013241
3.43_418.1259n	HMDB0135456	M+H-2H2O, M+H	C21H22O9	42.1	19.3	-1.20184	3,4,5-trihydroxy-6-{3-[3-(3-hydroxyphenyl)-3-oxopropyl]phenoxy}oxane-2-carboxylic acid	418.126	419.133	1	3.42622	16.397	5.4582e-06	9.0332e-05	29.006	2.5023e-14	1.3683e-13	3.5279	0.0029194	0.013241
3.43_418.1259n	HMDB0135457	M+H-2H2O, M+H	C21H22O9	41.9	18.3	-1.20184	3,4,5-trihydroxy-6-{3-[3-(3-hydroxyphenyl)propanoyl]phenoxy}oxane-2-carboxylic acid	418.126	419.133	1	3.42622	16.397	5.4582e-06	9.0332e-05	29.006	2.5023e-14	1.3683e-13	3.5279	0.0029194	0.013241
3.43_418.1259n	HMDB0135460	M+H-2H2O, M+H	C21H22O9	42.1	19.3	-1.20184	3,4,5-trihydroxy-6-{4-[3-(3-hydroxyphenyl)-3-oxopropyl]phenoxy}oxane-2-carboxylic acid	418.126	419.133	1	3.42622	16.397	5.4582e-06	9.0332e-05	29.006	2.5023e-14	1.3683e-13	3.5279	0.0029194	0.013241
3.43_418.1259n	HMDB0135461	M+H-2H2O, M+H	C21H22O9	41.9	18.3	-1.20184	3,4,5-trihydroxy-6-{3-[3-(4-hydroxyphenyl)propanoyl]phenoxy}oxane-2-carboxylic acid	418.126	419.133	1	3.42622	16.397	5.4582e-06	9.0332e-05	29.006	2.5023e-14	1.3683e-13	3.5279	0.0029194	0.013241
3.48_332.1824n	CHEBI:15608	M+Na, 2M+ACN+H	C16H28O7	39.5	3	-3.19211	(2S,3S)-2-hydroxytridecane-1,2,3-tricarboxylic acid	332.182	355.172	1	3.48333	19.66	9.4188e-07	2.1398e-05	34.971	1.6351e-16	1.0531e-15	10.785	1.1634e-09	8.0757e-08
3.48_332.1824n	HMDB0029784	M+Na, 2M+ACN+H	C16H28O7	39.7	4.06	-3.19211	Unshuoside A	332.182	355.172	1	3.48333	19.66	9.4188e-07	2.1398e-05	34.971	1.6351e-16	1.0531e-15	10.785	1.1634e-09	8.0757e-08
3.48_332.1824n	HMDB0033019	M+Na, 2M+ACN+H	C16H28O7	40.1	6.03	-3.19211	7-Hydroxyterpineol 8-glucoside	332.182	355.172	1	3.48333	19.66	9.4188e-07	2.1398e-05	34.971	1.6351e-16	1.0531e-15	10.785	1.1634e-09	8.0757e-08
3.48_332.1824n	HMDB0033110	M+Na, 2M+ACN+H	C16H28O7	39.7	4.1	-3.19211	(1S,2S,4R)-1,8-Epoxy-p-menthan-2-ol glucoside	332.182	355.172	1	3.48333	19.66	9.4188e-07	2.1398e-05	34.971	1.6351e-16	1.0531e-15	10.785	1.1634e-09	8.0757e-08
3.48_332.1824n	HMDB0033215	M+Na, 2M+ACN+H	C16H28O7	39.7	4.1	-3.19211	1,8-Epoxy-p-menthan-4-ol glucoside	332.182	355.172	1	3.48333	19.66	9.4188e-07	2.1398e-05	34.971	1.6351e-16	1.0531e-15	10.785	1.1634e-09	8.0757e-08
3.48_332.1824n	HMDB0033220	M+Na, 2M+ACN+H	C16H28O7	39.7	4.1	-3.19211	(1R,2R,4S,6R)-2,6-Fenchanediol 2-O-b-D-glucoside	332.182	355.172	1	3.48333	19.66	9.4188e-07	2.1398e-05	34.971	1.6351e-16	1.0531e-15	10.785	1.1634e-09	8.0757e-08
3.48_332.1824n	HMDB0033221	M+Na, 2M+ACN+H	C16H28O7	39.5	3.35	-3.19211	(1R,2S,4R,5S)-2,5-Fenchanediol 2-O-b-D-glucoside	332.182	355.172	1	3.48333	19.66	9.4188e-07	2.1398e-05	34.971	1.6351e-16	1.0531e-15	10.785	1.1634e-09	8.0757e-08
3.48_332.1824n	HMDB0033644	M+Na, 2M+ACN+H	C16H28O7	39.7	4.22	-3.19211	(1S,2S,4S,5S)-2,4-Thujanediol 4-O-beta-D-Glucopyranoside	332.182	355.172	1	3.48333	19.66	9.4188e-07	2.1398e-05	34.971	1.6351e-16	1.0531e-15	10.785	1.1634e-09	8.0757e-08
3.48_332.1824n	HMDB0034772	M+Na, 2M+ACN+H	C16H28O7	39.7	4.1	-3.19211	(1R,3S,4S)-1,8-Epoxy-p-menthan-3-ol glucoside	332.182	355.172	1	3.48333	19.66	9.4188e-07	2.1398e-05	34.971	1.6351e-16	1.0531e-15	10.785	1.1634e-09	8.0757e-08
3.48_332.1824n	HMDB0035025	M+Na, 2M+ACN+H	C16H28O7	40	5.62	-3.19211	6Z-8-Hydroxygeraniol 8-O-glucoside	332.182	355.172	1	3.48333	19.66	9.4188e-07	2.1398e-05	34.971	1.6351e-16	1.0531e-15	10.785	1.1634e-09	8.0757e-08
3.48_332.1824n	HMDB0035634	M+Na, 2M+ACN+H	C16H28O7	39.9	5.24	-3.19211	Betulalbuside A	332.182	355.172	1	3.48333	19.66	9.4188e-07	2.1398e-05	34.971	1.6351e-16	1.0531e-15	10.785	1.1634e-09	8.0757e-08
3.48_332.1824n	HMDB0038747	M+Na, 2M+ACN+H	C16H28O7	40	5.77	-3.19211	(2E,4E,7R)-2,7-Dimethyl-2,4-octadiene-1,8-diol 8-O-b-D-glucopyranoside	332.182	355.172	1	3.48333	19.66	9.4188e-07	2.1398e-05	34.971	1.6351e-16	1.0531e-15	10.785	1.1634e-09	8.0757e-08
3.48_332.1824n	HMDB0038980	M+Na, 2M+ACN+H	C16H28O7	40.2	6.41	-3.19211	(4R,6S)-p-Menth-1-ene-4,6-diol 4-glucoside	332.182	355.172	1	3.48333	19.66	9.4188e-07	2.1398e-05	34.971	1.6351e-16	1.0531e-15	10.785	1.1634e-09	8.0757e-08
3.48_332.1824n	HMDB0038981	M+Na, 2M+ACN+H	C16H28O7	40.2	6.41	-3.19211	(S)-p-Menth-1-ene-4,7-diol 4-glucoside	332.182	355.172	1	3.48333	19.66	9.4188e-07	2.1398e-05	34.971	1.6351e-16	1.0531e-15	10.785	1.1634e-09	8.0757e-08
3.48_332.1824n	HMDB0039055	M+Na, 2M+ACN+H	C16H28O7	40.1	6.33	-3.19211	(1S,2R,4R)-p-Menth-8-ene-2,10-diol 2-glucoside	332.182	355.172	1	3.48333	19.66	9.4188e-07	2.1398e-05	34.971	1.6351e-16	1.0531e-15	10.785	1.1634e-09	8.0757e-08
3.48_332.1824n	HMDB0060012	M+Na, 2M+ACN+H	C16H28O7	39.6	3.73	-3.19211	Neomenthol-glucuronide	332.182	355.172	1	3.48333	19.66	9.4188e-07	2.1398e-05	34.971	1.6351e-16	1.0531e-15	10.785	1.1634e-09	8.0757e-08
3.51_494.1045n	HMDB0038866	M+H, M+Na	C22H22O13	50.6	58.7	-3.20862	Quercetagetin 3'-methylether 7-glucoside	494.104	495.112	1	3.5119	5.2986	0.0088719	0.028388	5.569	0.001276	0.0018273	14.03	3.4955e-12	7.9412e-10
3.51_494.1045n	HMDB0124892	M+H, M+Na	C22H22O13	41.7	14.2	-3.20862	6-{[2-(3,4-dihydroxy-5-methoxyphenyl)-5-hydroxy-4-oxo-3,4-dihydro-2H-1-benzopyran-7-yl]oxy}-3,4,5-trihydroxyoxane-2-carboxylic acid	494.104	495.112	1	3.5119	5.2986	0.0088719	0.028388	5.569	0.001276	0.0018273	14.03	3.4955e-12	7.9412e-10
3.51_494.1045n	HMDB0124893	M+H, M+Na	C22H22O13	41.7	14.2	-3.20862	6-{[2-(3,4-dihydroxy-5-methoxyphenyl)-7-hydroxy-4-oxo-3,4-dihydro-2H-1-benzopyran-5-yl]oxy}-3,4,5-trihydroxyoxane-2-carboxylic acid	494.104	495.112	1	3.5119	5.2986	0.0088719	0.028388	5.569	0.001276	0.0018273	14.03	3.4955e-12	7.9412e-10
3.51_494.1045n	HMDB0124894	M+H, M+Na	C22H22O13	41.5	13.2	-3.20862	6-[4-(5,7-dihydroxy-4-oxo-3,4-dihydro-2H-1-benzopyran-2-yl)-2-hydroxy-6-methoxyphenoxy]-3,4,5-trihydroxyoxane-2-carboxylic acid	494.104	495.112	1	3.5119	5.2986	0.0088719	0.028388	5.569	0.001276	0.0018273	14.03	3.4955e-12	7.9412e-10
3.51_494.1045n	HMDB0124895	M+H, M+Na	C22H22O13	41.5	13.2	-3.20862	6-[5-(5,7-dihydroxy-4-oxo-3,4-dihydro-2H-1-benzopyran-2-yl)-2-hydroxy-3-methoxyphenoxy]-3,4,5-trihydroxyoxane-2-carboxylic acid	494.104	495.112	1	3.5119	5.2986	0.0088719	0.028388	5.569	0.001276	0.0018273	14.03	3.4955e-12	7.9412e-10
3.51_494.1045n	HMDB0124907	M+H, M+Na	C22H22O13	41.7	14.2	-3.20862	6-{[2-(3,5-dihydroxy-4-methoxyphenyl)-5-hydroxy-4-oxo-3,4-dihydro-2H-1-benzopyran-7-yl]oxy}-3,4,5-trihydroxyoxane-2-carboxylic acid	494.104	495.112	1	3.5119	5.2986	0.0088719	0.028388	5.569	0.001276	0.0018273	14.03	3.4955e-12	7.9412e-10
3.51_494.1045n	HMDB0124908	M+H, M+Na	C22H22O13	41.7	14.2	-3.20862	6-{[2-(3,5-dihydroxy-4-methoxyphenyl)-7-hydroxy-4-oxo-3,4-dihydro-2H-1-benzopyran-5-yl]oxy}-3,4,5-trihydroxyoxane-2-carboxylic acid	494.104	495.112	1	3.5119	5.2986	0.0088719	0.028388	5.569	0.001276	0.0018273	14.03	3.4955e-12	7.9412e-10
3.51_494.1045n	HMDB0124909	M+H, M+Na	C22H22O13	41.5	13.2	-3.20862	6-[5-(5,7-dihydroxy-4-oxo-3,4-dihydro-2H-1-benzopyran-2-yl)-3-hydroxy-2-methoxyphenoxy]-3,4,5-trihydroxyoxane-2-carboxylic acid	494.104	495.112	1	3.5119	5.2986	0.0088719	0.028388	5.569	0.001276	0.0018273	14.03	3.4955e-12	7.9412e-10
3.51_494.1045n	HMDB0126578	M+H, M+Na	C22H22O13	41.7	14.2	-3.20862	6-{[3,5-dihydroxy-2-(4-hydroxy-3-methoxyphenyl)-4-oxo-3,4-dihydro-2H-1-benzopyran-7-yl]oxy}-3,4,5-trihydroxyoxane-2-carboxylic acid	494.104	495.112	1	3.5119	5.2986	0.0088719	0.028388	5.569	0.001276	0.0018273	14.03	3.4955e-12	7.9412e-10
3.51_494.1045n	HMDB0126579	M+H, M+Na	C22H22O13	41.7	14.2	-3.20862	6-{[3,7-dihydroxy-2-(4-hydroxy-3-methoxyphenyl)-4-oxo-3,4-dihydro-2H-1-benzopyran-5-yl]oxy}-3,4,5-trihydroxyoxane-2-carboxylic acid	494.104	495.112	1	3.5119	5.2986	0.0088719	0.028388	5.569	0.001276	0.0018273	14.03	3.4955e-12	7.9412e-10
3.51_494.1045n	HMDB0126580	M+H, M+Na	C22H22O13	41.5	13.2	-3.20862	3,4,5-trihydroxy-6-[2-methoxy-4-(3,5,7-trihydroxy-4-oxo-3,4-dihydro-2H-1-benzopyran-2-yl)phenoxy]oxane-2-carboxylic acid	494.104	495.112	1	3.5119	5.2986	0.0088719	0.028388	5.569	0.001276	0.0018273	14.03	3.4955e-12	7.9412e-10
3.51_494.1045n	HMDB0126586	M+H, M+Na	C22H22O13	41.7	14.2	-3.20862	6-{3,5-dihydroxy-2-[3-(4-hydroxy-3-methoxyphenyl)-2-oxopropanoyl]phenoxy}-3,4,5-trihydroxyoxane-2-carboxylic acid	494.104	495.112	1	3.5119	5.2986	0.0088719	0.028388	5.569	0.001276	0.0018273	14.03	3.4955e-12	7.9412e-10
3.51_494.1045n	HMDB0126587	M+H, M+Na	C22H22O13	41.7	14.2	-3.20862	6-{3,5-dihydroxy-4-[3-(4-hydroxy-3-methoxyphenyl)-2-oxopropanoyl]phenoxy}-3,4,5-trihydroxyoxane-2-carboxylic acid	494.104	495.112	1	3.5119	5.2986	0.0088719	0.028388	5.569	0.001276	0.0018273	14.03	3.4955e-12	7.9412e-10
3.51_494.1045n	HMDB0126588	M+H, M+Na	C22H22O13	41.7	14.2	-3.20862	6-{4-[2,3-dioxo-3-(2,4,6-trihydroxyphenyl)propyl]-2-methoxyphenoxy}-3,4,5-trihydroxyoxane-2-carboxylic acid	494.104	495.112	1	3.5119	5.2986	0.0088719	0.028388	5.569	0.001276	0.0018273	14.03	3.4955e-12	7.9412e-10
3.51_494.1045n	HMDB0127516	M+H, M+Na	C22H22O13	41.7	14.2	-3.20862	3,4,5-trihydroxy-6-{[3,5,7-trihydroxy-2-(4-methoxyphenyl)-4-oxo-3,4-dihydro-2H-1-benzopyran-6-yl]oxy}oxane-2-carboxylic acid	494.104	495.112	1	3.5119	5.2986	0.0088719	0.028388	5.569	0.001276	0.0018273	14.03	3.4955e-12	7.9412e-10
3.51_494.1045n	HMDB0127517	M+H, M+Na	C22H22O13	41.7	14.2	-3.20862	3,4,5-trihydroxy-6-{[3,5,6-trihydroxy-2-(4-methoxyphenyl)-4-oxo-3,4-dihydro-2H-1-benzopyran-7-yl]oxy}oxane-2-carboxylic acid	494.104	495.112	1	3.5119	5.2986	0.0088719	0.028388	5.569	0.001276	0.0018273	14.03	3.4955e-12	7.9412e-10
3.51_494.1045n	HMDB0127518	M+H, M+Na	C22H22O13	41.7	14.2	-3.20862	3,4,5-trihydroxy-6-{[3,6,7-trihydroxy-2-(4-methoxyphenyl)-4-oxo-3,4-dihydro-2H-1-benzopyran-5-yl]oxy}oxane-2-carboxylic acid	494.104	495.112	1	3.5119	5.2986	0.0088719	0.028388	5.569	0.001276	0.0018273	14.03	3.4955e-12	7.9412e-10
3.51_494.1045n	HMDB0127520	M+H, M+Na	C22H22O13	41.7	14.2	-3.20862	3,4,5-trihydroxy-6-{2,4,6-trihydroxy-3-[3-(4-methoxyphenyl)-2-oxopropanoyl]phenoxy}oxane-2-carboxylic acid	494.104	495.112	1	3.5119	5.2986	0.0088719	0.028388	5.569	0.001276	0.0018273	14.03	3.4955e-12	7.9412e-10
3.51_494.1045n	HMDB0127521	M+H, M+Na	C22H22O13	41.7	14.2	-3.20862	3,4,5-trihydroxy-6-{3,4,5-trihydroxy-2-[3-(4-methoxyphenyl)-2-oxopropanoyl]phenoxy}oxane-2-carboxylic acid	494.104	495.112	1	3.5119	5.2986	0.0088719	0.028388	5.569	0.001276	0.0018273	14.03	3.4955e-12	7.9412e-10
3.51_494.1045n	HMDB0127522	M+H, M+Na	C22H22O13	41.7	14.2	-3.20862	3,4,5-trihydroxy-6-{2,3,5-trihydroxy-4-[3-(4-methoxyphenyl)-2-oxopropanoyl]phenoxy}oxane-2-carboxylic acid	494.104	495.112	1	3.5119	5.2986	0.0088719	0.028388	5.569	0.001276	0.0018273	14.03	3.4955e-12	7.9412e-10
3.51_494.1045n	HMDB0127523	M+H, M+Na	C22H22O13	41.7	14.2	-3.20862	3,4,5-trihydroxy-6-{2,3,5-trihydroxy-6-[3-(4-methoxyphenyl)-2-oxopropanoyl]phenoxy}oxane-2-carboxylic acid	494.104	495.112	1	3.5119	5.2986	0.0088719	0.028388	5.569	0.001276	0.0018273	14.03	3.4955e-12	7.9412e-10
3.51_494.1045n	HMDB0128123	M+H, M+Na	C22H22O13	39.5	3.43	-3.20862	3,4,5-trihydroxy-6-{[3,5,7-trihydroxy-2-(4-hydroxy-3-methoxyphenyl)-8aH-chromen-6-yl]oxy}oxane-2-carboxylic acid	494.104	495.112	1	3.5119	5.2986	0.0088719	0.028388	5.569	0.001276	0.0018273	14.03	3.4955e-12	7.9412e-10
3.51_494.1045n	HMDB0128124	M+H, M+Na	C22H22O13	39.5	3.43	-3.20862	3,4,5-trihydroxy-6-{[3,6,7-trihydroxy-2-(4-hydroxy-3-methoxyphenyl)-8aH-chromen-5-yl]oxy}oxane-2-carboxylic acid	494.104	495.112	1	3.5119	5.2986	0.0088719	0.028388	5.569	0.001276	0.0018273	14.03	3.4955e-12	7.9412e-10
3.51_494.1045n	HMDB0128125	M+H, M+Na	C22H22O13	39.3	2.45	-3.20862	3,4,5-trihydroxy-6-{[3,5,6-trihydroxy-2-(4-hydroxy-3-methoxyphenyl)-5H-chromen-7-yl]oxy}oxane-2-carboxylic acid	494.104	495.112	1	3.5119	5.2986	0.0088719	0.028388	5.569	0.001276	0.0018273	14.03	3.4955e-12	7.9412e-10
3.51_494.1045n	HMDB0128126	M+H, M+Na	C22H22O13	39.3	2.45	-3.20862	3,4,5-trihydroxy-6-[2-methoxy-4-(3,5,6,7-tetrahydroxy-8aH-chromen-2-yl)phenoxy]oxane-2-carboxylic acid	494.104	495.112	1	3.5119	5.2986	0.0088719	0.028388	5.569	0.001276	0.0018273	14.03	3.4955e-12	7.9412e-10
3.51_494.1045n	HMDB0128128	M+H, M+Na	C22H22O13	51.1	61.5	-3.20862	3,4,5-trihydroxy-6-{[3-hydroxy-2-methoxy-6-(3,5,7-trihydroxy-2H-chromen-2-ylidene)cyclohexa-2,4-dien-1-ylidene]oxy}oxane-2-carboxylic acid	494.104	495.112	1	3.5119	5.2986	0.0088719	0.028388	5.569	0.001276	0.0018273	14.03	3.4955e-12	7.9412e-10
3.51_494.1045n	HMDB0128129	M+H, M+Na	C22H22O13	39.5	3.37	-3.20862	6-{[2-(2,4-dihydroxy-3-methoxyphenyl)-3,7-dihydroxy-8aH-chromen-5-yl]oxy}-3,4,5-trihydroxyoxane-2-carboxylic acid	494.104	495.112	1	3.5119	5.2986	0.0088719	0.028388	5.569	0.001276	0.0018273	14.03	3.4955e-12	7.9412e-10
3.51_494.1045n	HMDB0128130	M+H, M+Na	C22H22O13	39.3	2.45	-3.20862	6-{[2-(2,4-dihydroxy-3-methoxyphenyl)-3,5-dihydroxy-5H-chromen-7-yl]oxy}-3,4,5-trihydroxyoxane-2-carboxylic acid	494.104	495.112	1	3.5119	5.2986	0.0088719	0.028388	5.569	0.001276	0.0018273	14.03	3.4955e-12	7.9412e-10
3.51_494.1045n	HMDB0128131	M+H, M+Na	C22H22O13	39.3	2.45	-3.20862	3,4,5-trihydroxy-6-[3-hydroxy-2-methoxy-4-(3,5,7-trihydroxy-5H-chromen-2-yl)phenoxy]oxane-2-carboxylic acid	494.104	495.112	1	3.5119	5.2986	0.0088719	0.028388	5.569	0.001276	0.0018273	14.03	3.4955e-12	7.9412e-10
3.51_494.1045n	HMDB0128132	M+H, M+Na	C22H22O13	39.3	2.45	-3.20862	3,4,5-trihydroxy-6-[5-hydroxy-4-methoxy-2-(3,5,7-trihydroxy-5H-chromen-2-yl)phenoxy]oxane-2-carboxylic acid	494.104	495.112	1	3.5119	5.2986	0.0088719	0.028388	5.569	0.001276	0.0018273	14.03	3.4955e-12	7.9412e-10
3.51_494.1045n	HMDB0128133	M+H, M+Na	C22H22O13	39.5	3.37	-3.20862	6-{[2-(2,4-dihydroxy-5-methoxyphenyl)-3,7-dihydroxy-8aH-chromen-5-yl]oxy}-3,4,5-trihydroxyoxane-2-carboxylic acid	494.104	495.112	1	3.5119	5.2986	0.0088719	0.028388	5.569	0.001276	0.0018273	14.03	3.4955e-12	7.9412e-10
3.51_494.1045n	HMDB0128134	M+H, M+Na	C22H22O13	39.3	2.45	-3.20862	6-{[2-(2,4-dihydroxy-5-methoxyphenyl)-3,5-dihydroxy-5H-chromen-7-yl]oxy}-3,4,5-trihydroxyoxane-2-carboxylic acid	494.104	495.112	1	3.5119	5.2986	0.0088719	0.028388	5.569	0.001276	0.0018273	14.03	3.4955e-12	7.9412e-10
3.51_494.1045n	HMDB0128135	M+H, M+Na	C22H22O13	39.3	2.45	-3.20862	3,4,5-trihydroxy-6-[5-hydroxy-2-methoxy-4-(3,5,7-trihydroxy-5H-chromen-2-yl)phenoxy]oxane-2-carboxylic acid	494.104	495.112	1	3.5119	5.2986	0.0088719	0.028388	5.569	0.001276	0.0018273	14.03	3.4955e-12	7.9412e-10
3.51_494.1045n	HMDB0128136	M+H, M+Na	C22H22O13	39.3	2.45	-3.20862	3,4,5-trihydroxy-6-[2-hydroxy-3-methoxy-5-(3,5,7-trihydroxy-5H-chromen-2-yl)phenoxy]oxane-2-carboxylic acid	494.104	495.112	1	3.5119	5.2986	0.0088719	0.028388	5.569	0.001276	0.0018273	14.03	3.4955e-12	7.9412e-10
3.51_494.1045n	HMDB0128137	M+H, M+Na	C22H22O13	39.5	3.37	-3.20862	6-{[2-(3,4-dihydroxy-5-methoxyphenyl)-3,7-dihydroxy-8aH-chromen-5-yl]oxy}-3,4,5-trihydroxyoxane-2-carboxylic acid	494.104	495.112	1	3.5119	5.2986	0.0088719	0.028388	5.569	0.001276	0.0018273	14.03	3.4955e-12	7.9412e-10
3.51_494.1045n	HMDB0128138	M+H, M+Na	C22H22O13	39.3	2.45	-3.20862	6-{[2-(3,4-dihydroxy-5-methoxyphenyl)-3,5-dihydroxy-5H-chromen-7-yl]oxy}-3,4,5-trihydroxyoxane-2-carboxylic acid	494.104	495.112	1	3.5119	5.2986	0.0088719	0.028388	5.569	0.001276	0.0018273	14.03	3.4955e-12	7.9412e-10
3.51_494.1045n	HMDB0128139	M+H, M+Na	C22H22O13	39.3	2.45	-3.20862	3,4,5-trihydroxy-6-[2-hydroxy-6-methoxy-4-(3,5,7-trihydroxy-5H-chromen-2-yl)phenoxy]oxane-2-carboxylic acid	494.104	495.112	1	3.5119	5.2986	0.0088719	0.028388	5.569	0.001276	0.0018273	14.03	3.4955e-12	7.9412e-10
3.51_494.1045n	HMDB0128807	M+H, M+Na	C22H22O13	41.7	14.2	-3.20862	3,4,5-trihydroxy-6-{[3,6,7-trihydroxy-2-(3-methoxyphenyl)-4-oxo-3,4-dihydro-2H-1-benzopyran-5-yl]oxy}oxane-2-carboxylic acid	494.104	495.112	1	3.5119	5.2986	0.0088719	0.028388	5.569	0.001276	0.0018273	14.03	3.4955e-12	7.9412e-10
3.51_494.1045n	HMDB0128808	M+H, M+Na	C22H22O13	41.7	14.2	-3.20862	3,4,5-trihydroxy-6-{[3,5,7-trihydroxy-2-(3-methoxyphenyl)-4-oxo-3,4-dihydro-2H-1-benzopyran-6-yl]oxy}oxane-2-carboxylic acid	494.104	495.112	1	3.5119	5.2986	0.0088719	0.028388	5.569	0.001276	0.0018273	14.03	3.4955e-12	7.9412e-10
3.51_494.1045n	HMDB0128809	M+H, M+Na	C22H22O13	41.7	14.2	-3.20862	3,4,5-trihydroxy-6-{[3,5,6-trihydroxy-2-(3-methoxyphenyl)-4-oxo-3,4-dihydro-2H-1-benzopyran-7-yl]oxy}oxane-2-carboxylic acid	494.104	495.112	1	3.5119	5.2986	0.0088719	0.028388	5.569	0.001276	0.0018273	14.03	3.4955e-12	7.9412e-10
3.51_494.1045n	HMDB0128811	M+H, M+Na	C22H22O13	41.7	14.2	-3.20862	3,4,5-trihydroxy-6-{2,3,5-trihydroxy-6-[3-(3-methoxyphenyl)-2-oxopropanoyl]phenoxy}oxane-2-carboxylic acid	494.104	495.112	1	3.5119	5.2986	0.0088719	0.028388	5.569	0.001276	0.0018273	14.03	3.4955e-12	7.9412e-10
3.51_494.1045n	HMDB0128812	M+H, M+Na	C22H22O13	41.7	14.2	-3.20862	3,4,5-trihydroxy-6-{2,4,6-trihydroxy-3-[3-(3-methoxyphenyl)-2-oxopropanoyl]phenoxy}oxane-2-carboxylic acid	494.104	495.112	1	3.5119	5.2986	0.0088719	0.028388	5.569	0.001276	0.0018273	14.03	3.4955e-12	7.9412e-10
3.51_494.1045n	HMDB0128813	M+H, M+Na	C22H22O13	41.7	14.2	-3.20862	3,4,5-trihydroxy-6-{2,3,5-trihydroxy-4-[3-(3-methoxyphenyl)-2-oxopropanoyl]phenoxy}oxane-2-carboxylic acid	494.104	495.112	1	3.5119	5.2986	0.0088719	0.028388	5.569	0.001276	0.0018273	14.03	3.4955e-12	7.9412e-10
3.51_494.1045n	HMDB0128814	M+H, M+Na	C22H22O13	41.7	14.2	-3.20862	3,4,5-trihydroxy-6-{3,4,5-trihydroxy-2-[3-(3-methoxyphenyl)-2-oxopropanoyl]phenoxy}oxane-2-carboxylic acid	494.104	495.112	1	3.5119	5.2986	0.0088719	0.028388	5.569	0.001276	0.0018273	14.03	3.4955e-12	7.9412e-10
3.51_494.1045n	HMDB0128832	M+H, M+Na	C22H22O13	41.5	13.2	-3.20862	6-{[3,7-dihydroxy-2-(3-hydroxyphenyl)-6-methoxy-4-oxo-3,4-dihydro-2H-1-benzopyran-5-yl]oxy}-3,4,5-trihydroxyoxane-2-carboxylic acid	494.104	495.112	1	3.5119	5.2986	0.0088719	0.028388	5.569	0.001276	0.0018273	14.03	3.4955e-12	7.9412e-10
3.51_494.1045n	HMDB0128833	M+H, M+Na	C22H22O13	41.5	13.2	-3.20862	6-{[3,5-dihydroxy-2-(3-hydroxyphenyl)-6-methoxy-4-oxo-3,4-dihydro-2H-1-benzopyran-7-yl]oxy}-3,4,5-trihydroxyoxane-2-carboxylic acid	494.104	495.112	1	3.5119	5.2986	0.0088719	0.028388	5.569	0.001276	0.0018273	14.03	3.4955e-12	7.9412e-10
3.51_494.1045n	HMDB0128834	M+H, M+Na	C22H22O13	41.5	13.2	-3.20862	3,4,5-trihydroxy-6-[3-(3,5,7-trihydroxy-6-methoxy-4-oxo-3,4-dihydro-2H-1-benzopyran-2-yl)phenoxy]oxane-2-carboxylic acid	494.104	495.112	1	3.5119	5.2986	0.0088719	0.028388	5.569	0.001276	0.0018273	14.03	3.4955e-12	7.9412e-10
3.51_494.1045n	HMDB0128837	M+H, M+Na	C22H22O13	41.5	13.2	-3.20862	6-{3,5-dihydroxy-2-[3-(3-hydroxyphenyl)-2-oxopropanoyl]-6-methoxyphenoxy}-3,4,5-trihydroxyoxane-2-carboxylic acid	494.104	495.112	1	3.5119	5.2986	0.0088719	0.028388	5.569	0.001276	0.0018273	14.03	3.4955e-12	7.9412e-10
3.51_494.1045n	HMDB0128838	M+H, M+Na	C22H22O13	41.5	13.2	-3.20862	6-{3,5-dihydroxy-4-[3-(3-hydroxyphenyl)-2-oxopropanoyl]-2-methoxyphenoxy}-3,4,5-trihydroxyoxane-2-carboxylic acid	494.104	495.112	1	3.5119	5.2986	0.0088719	0.028388	5.569	0.001276	0.0018273	14.03	3.4955e-12	7.9412e-10
3.51_494.1045n	HMDB0128839	M+H, M+Na	C22H22O13	41.5	13.2	-3.20862	6-{3,5-dihydroxy-2-[3-(3-hydroxyphenyl)-2-oxopropanoyl]-4-methoxyphenoxy}-3,4,5-trihydroxyoxane-2-carboxylic acid	494.104	495.112	1	3.5119	5.2986	0.0088719	0.028388	5.569	0.001276	0.0018273	14.03	3.4955e-12	7.9412e-10
3.51_494.1045n	HMDB0128840	M+H, M+Na	C22H22O13	41.7	14.2	-3.20862	6-{3-[2,3-dioxo-3-(2,4,6-trihydroxy-3-methoxyphenyl)propyl]phenoxy}-3,4,5-trihydroxyoxane-2-carboxylic acid	494.104	495.112	1	3.5119	5.2986	0.0088719	0.028388	5.569	0.001276	0.0018273	14.03	3.4955e-12	7.9412e-10
3.51_494.1045n	HMDB0130216	M+H, M+Na	C22H22O13	41.7	14.1	-3.20862	3,4,5-trihydroxy-6-{[5,7,8-trihydroxy-2-(4-methoxyphenyl)-4-oxo-3,4-dihydro-2H-1-benzopyran-6-yl]oxy}oxane-2-carboxylic acid	494.104	495.112	1	3.5119	5.2986	0.0088719	0.028388	5.569	0.001276	0.0018273	14.03	3.4955e-12	7.9412e-10
3.51_494.1045n	HMDB0130217	M+H, M+Na	C22H22O13	41.7	14.1	-3.20862	3,4,5-trihydroxy-6-{[6,7,8-trihydroxy-2-(4-methoxyphenyl)-4-oxo-3,4-dihydro-2H-1-benzopyran-5-yl]oxy}oxane-2-carboxylic acid	494.104	495.112	1	3.5119	5.2986	0.0088719	0.028388	5.569	0.001276	0.0018273	14.03	3.4955e-12	7.9412e-10
3.51_494.1045n	HMDB0130218	M+H, M+Na	C22H22O13	41.7	14.1	-3.20862	3,4,5-trihydroxy-6-{[5,6,8-trihydroxy-2-(4-methoxyphenyl)-4-oxo-3,4-dihydro-2H-1-benzopyran-7-yl]oxy}oxane-2-carboxylic acid	494.104	495.112	1	3.5119	5.2986	0.0088719	0.028388	5.569	0.001276	0.0018273	14.03	3.4955e-12	7.9412e-10
3.51_494.1045n	HMDB0130223	M+H, M+Na	C22H22O13	41.5	13.2	-3.20862	3,4,5-trihydroxy-6-{2,3,4,6-tetrahydroxy-5-[3-(4-methoxyphenyl)prop-2-enoyl]phenoxy}oxane-2-carboxylic acid	494.104	495.112	1	3.5119	5.2986	0.0088719	0.028388	5.569	0.001276	0.0018273	14.03	3.4955e-12	7.9412e-10
3.51_494.1045n	HMDB0130224	M+H, M+Na	C22H22O13	41.5	13.2	-3.20862	3,4,5-trihydroxy-6-{2,3,4,5-tetrahydroxy-6-[3-(4-methoxyphenyl)prop-2-enoyl]phenoxy}oxane-2-carboxylic acid	494.104	495.112	1	3.5119	5.2986	0.0088719	0.028388	5.569	0.001276	0.0018273	14.03	3.4955e-12	7.9412e-10
3.51_494.1045n	HMDB0130225	M+H, M+Na	C22H22O13	41.5	13.2	-3.20862	3,4,5-trihydroxy-6-{2,3,5,6-tetrahydroxy-4-[3-(4-methoxyphenyl)prop-2-enoyl]phenoxy}oxane-2-carboxylic acid	494.104	495.112	1	3.5119	5.2986	0.0088719	0.028388	5.569	0.001276	0.0018273	14.03	3.4955e-12	7.9412e-10
3.51_494.1045n	HMDB0133845	M+H, M+Na	C22H22O13	41.7	14.2	-3.20862	6-{[5,7-dihydroxy-3-(2-hydroxy-4-methoxyphenyl)-4-oxo-3,4-dihydro-2H-1-benzopyran-6-yl]oxy}-3,4,5-trihydroxyoxane-2-carboxylic acid	494.104	495.112	1	3.5119	5.2986	0.0088719	0.028388	5.569	0.001276	0.0018273	14.03	3.4955e-12	7.9412e-10
3.51_494.1045n	HMDB0133846	M+H, M+Na	C22H22O13	41.7	14.2	-3.20862	6-{[6,7-dihydroxy-3-(2-hydroxy-4-methoxyphenyl)-4-oxo-3,4-dihydro-2H-1-benzopyran-5-yl]oxy}-3,4,5-trihydroxyoxane-2-carboxylic acid	494.104	495.112	1	3.5119	5.2986	0.0088719	0.028388	5.569	0.001276	0.0018273	14.03	3.4955e-12	7.9412e-10
3.51_494.1045n	HMDB0133847	M+H, M+Na	C22H22O13	41.7	14.2	-3.20862	6-{[5,6-dihydroxy-3-(2-hydroxy-4-methoxyphenyl)-4-oxo-3,4-dihydro-2H-1-benzopyran-7-yl]oxy}-3,4,5-trihydroxyoxane-2-carboxylic acid	494.104	495.112	1	3.5119	5.2986	0.0088719	0.028388	5.569	0.001276	0.0018273	14.03	3.4955e-12	7.9412e-10
3.51_494.1045n	HMDB0133848	M+H, M+Na	C22H22O13	41.5	13.2	-3.20862	3,4,5-trihydroxy-6-[5-methoxy-2-(5,6,7-trihydroxy-4-oxo-3,4-dihydro-2H-1-benzopyran-3-yl)phenoxy]oxane-2-carboxylic acid	494.104	495.112	1	3.5119	5.2986	0.0088719	0.028388	5.569	0.001276	0.0018273	14.03	3.4955e-12	7.9412e-10
3.51_494.1045n	HMDB0133853	M+H, M+Na	C22H22O13	41.5	13.2	-3.20862	6-[3-(5,7-dihydroxy-4-oxo-3,4-dihydro-2H-1-benzopyran-3-yl)-2-hydroxy-6-methoxyphenoxy]-3,4,5-trihydroxyoxane-2-carboxylic acid	494.104	495.112	1	3.5119	5.2986	0.0088719	0.028388	5.569	0.001276	0.0018273	14.03	3.4955e-12	7.9412e-10
3.51_494.1045n	HMDB0133854	M+H, M+Na	C22H22O13	41.5	13.2	-3.20862	6-{[3-(2,3-dihydroxy-4-methoxyphenyl)-7-hydroxy-4-oxo-3,4-dihydro-2H-1-benzopyran-5-yl]oxy}-3,4,5-trihydroxyoxane-2-carboxylic acid	494.104	495.112	1	3.5119	5.2986	0.0088719	0.028388	5.569	0.001276	0.0018273	14.03	3.4955e-12	7.9412e-10
3.51_494.1045n	HMDB0133855	M+H, M+Na	C22H22O13	41.5	13.2	-3.20862	6-{[3-(2,3-dihydroxy-4-methoxyphenyl)-5-hydroxy-4-oxo-3,4-dihydro-2H-1-benzopyran-7-yl]oxy}-3,4,5-trihydroxyoxane-2-carboxylic acid	494.104	495.112	1	3.5119	5.2986	0.0088719	0.028388	5.569	0.001276	0.0018273	14.03	3.4955e-12	7.9412e-10
3.51_494.1045n	HMDB0133856	M+H, M+Na	C22H22O13	41.5	13.2	-3.20862	6-[6-(5,7-dihydroxy-4-oxo-3,4-dihydro-2H-1-benzopyran-3-yl)-2-hydroxy-3-methoxyphenoxy]-3,4,5-trihydroxyoxane-2-carboxylic acid	494.104	495.112	1	3.5119	5.2986	0.0088719	0.028388	5.569	0.001276	0.0018273	14.03	3.4955e-12	7.9412e-10
3.51_494.1045n	HMDB0133863	M+H, M+Na	C22H22O13	41.5	13.2	-3.20862	6-[5-(5,7-dihydroxy-4-oxo-3,4-dihydro-2H-1-benzopyran-3-yl)-4-hydroxy-2-methoxyphenoxy]-3,4,5-trihydroxyoxane-2-carboxylic acid	494.104	495.112	1	3.5119	5.2986	0.0088719	0.028388	5.569	0.001276	0.0018273	14.03	3.4955e-12	7.9412e-10
3.51_494.1045n	HMDB0133864	M+H, M+Na	C22H22O13	41.7	14.2	-3.20862	6-{[3-(2,5-dihydroxy-4-methoxyphenyl)-7-hydroxy-4-oxo-3,4-dihydro-2H-1-benzopyran-5-yl]oxy}-3,4,5-trihydroxyoxane-2-carboxylic acid	494.104	495.112	1	3.5119	5.2986	0.0088719	0.028388	5.569	0.001276	0.0018273	14.03	3.4955e-12	7.9412e-10
3.51_494.1045n	HMDB0133865	M+H, M+Na	C22H22O13	41.7	14.2	-3.20862	6-{[3-(2,5-dihydroxy-4-methoxyphenyl)-5-hydroxy-4-oxo-3,4-dihydro-2H-1-benzopyran-7-yl]oxy}-3,4,5-trihydroxyoxane-2-carboxylic acid	494.104	495.112	1	3.5119	5.2986	0.0088719	0.028388	5.569	0.001276	0.0018273	14.03	3.4955e-12	7.9412e-10
3.51_494.1045n	HMDB0133866	M+H, M+Na	C22H22O13	41.5	13.2	-3.20862	6-[2-(5,7-dihydroxy-4-oxo-3,4-dihydro-2H-1-benzopyran-3-yl)-4-hydroxy-5-methoxyphenoxy]-3,4,5-trihydroxyoxane-2-carboxylic acid	494.104	495.112	1	3.5119	5.2986	0.0088719	0.028388	5.569	0.001276	0.0018273	14.03	3.4955e-12	7.9412e-10
3.57_346.0687n	CHEBI:18215	M+H, M+Na	C17H14O8	45.9	46.3	-0.57794	syringetin	346.069	347.076	1	3.56903	4.9709	0.011545	0.033823	27.168	1.2812e-13	6.6425e-13	1.168	0.32763	0.42957
3.57_346.0687n	CHEBI:27767	M+H, M+Na	C17H14O8	47.7	55.3	-0.57794	3',4',5,6-tetrahydroxy-3,7-dimethoxyflavone	346.069	347.076	1	3.56903	4.9709	0.011545	0.033823	27.168	1.2812e-13	6.6425e-13	1.168	0.32763	0.42957
3.57_346.0687n	CHEBI:2941	M+H, M+Na	C17H14O8	47.8	55.6	-0.57794	axillarin	346.069	347.076	1	3.56903	4.9709	0.011545	0.033823	27.168	1.2812e-13	6.6425e-13	1.168	0.32763	0.42957
3.57_346.0687n	CHEBI:53106	M+H, M+Na	C17H14O8	47.5	54.2	-0.57794	aflatoxin B1 8,9-dihydrodiol	346.069	347.076	1	3.56903	4.9709	0.011545	0.033823	27.168	1.2812e-13	6.6425e-13	1.168	0.32763	0.42957
3.57_346.0687n	CHEBI:65703	M+H, M+Na	C17H14O8	46.9	51.4	-0.57794	cyathusal B	346.069	347.076	1	3.56903	4.9709	0.011545	0.033823	27.168	1.2812e-13	6.6425e-13	1.168	0.32763	0.42957
3.57_346.0687n	CHEBI:70004	M+H, M+Na	C17H14O8	47.8	55.8	-0.57794	5,7,3',5'-tetrahydroxy-3,4'-dimethyoxyflavone	346.069	347.076	1	3.56903	4.9709	0.011545	0.033823	27.168	1.2812e-13	6.6425e-13	1.168	0.32763	0.42957
3.57_346.0687n	CHEBI:74555	M+H, M+Na	C11H15N4O7P	36.9	7.76	2.40395	TuMP	346.069	347.076	1	3.56903	4.9709	0.011545	0.033823	27.168	1.2812e-13	6.6425e-13	1.168	0.32763	0.42957
3.57_346.0687n	CHEBI:81340	M+H, M+Na	C17H14O8	46.3	47.9	-0.57794	eupatolitin	346.069	347.076	1	3.56903	4.9709	0.011545	0.033823	27.168	1.2812e-13	6.6425e-13	1.168	0.32763	0.42957
3.57_346.0687n	CHEBI:9416	M+H, M+Na	C17H14O8	48.1	57.3	-0.57794	(+)-taxifolin 3-O-acetate	346.069	347.076	1	3.56903	4.9709	0.011545	0.033823	27.168	1.2812e-13	6.6425e-13	1.168	0.32763	0.42957
3.57_346.0687n	HMDB0029516	M+H, M+Na	C17H14O8	46.5	49.1	-0.57794	Limocitrin	346.069	347.076	1	3.56903	4.9709	0.011545	0.033823	27.168	1.2812e-13	6.6425e-13	1.168	0.32763	0.42957
3.57_346.0687n	HMDB0030476	M+H, M+Na	C17H14O8	50.2	67.6	-0.57794	Aflatoxin G2a	346.069	347.076	1	3.56903	4.9709	0.011545	0.033823	27.168	1.2812e-13	6.6425e-13	1.168	0.32763	0.42957
3.57_346.0687n	HMDB0030478	M+H, M+Na	C17H14O8	50.2	67.6	-0.57794	Aflatoxin GM2	346.069	347.076	1	3.56903	4.9709	0.011545	0.033823	27.168	1.2812e-13	6.6425e-13	1.168	0.32763	0.42957
3.57_346.0687n	HMDB0030587	M+H, M+Na	C17H14O8	46.5	49.1	-0.57794	Spinacetin	346.069	347.076	1	3.56903	4.9709	0.011545	0.033823	27.168	1.2812e-13	6.6425e-13	1.168	0.32763	0.42957
3.57_346.0687n	HMDB0038466	M+H, M+Na	C17H14O8	43.7	35.1	-0.57794	5,6,7,8-Tetrahydroxy-3',4'-dimethoxyflavone	346.069	347.076	1	3.56903	4.9709	0.011545	0.033823	27.168	1.2812e-13	6.6425e-13	1.168	0.32763	0.42957
3.57_346.0687n	HMDB0060430	M+H, M+Na	C17H14O8	47.5	54.2	-0.57794	Aflatoxin B1 diol	346.069	347.076	1	3.56903	4.9709	0.011545	0.033823	27.168	1.2812e-13	6.6425e-13	1.168	0.32763	0.42957
3.57_346.0687n	HMDB0125001	M+H, M+Na	C17H14O8	45.2	42.5	-0.57794	7-hydroxy-6-methoxy-3-(2,3,5-trihydroxy-4-methoxyphenyl)-4H-chromen-4-one	346.069	347.076	1	3.56903	4.9709	0.011545	0.033823	27.168	1.2812e-13	6.6425e-13	1.168	0.32763	0.42957
3.57_346.0687n	HMDB0125002	M+H, M+Na	C17H14O8	45.2	42.5	-0.57794	7-hydroxy-6-methoxy-3-(2,3,6-trihydroxy-4-methoxyphenyl)-4H-chromen-4-one	346.069	347.076	1	3.56903	4.9709	0.011545	0.033823	27.168	1.2812e-13	6.6425e-13	1.168	0.32763	0.42957
3.57_346.0687n	HMDB0125003	M+H, M+Na	C17H14O8	45.3	43	-0.57794	3-(2,5-dihydroxy-4-methoxyphenyl)-7,8-dihydroxy-6-methoxy-4H-chromen-4-one	346.069	347.076	1	3.56903	4.9709	0.011545	0.033823	27.168	1.2812e-13	6.6425e-13	1.168	0.32763	0.42957
3.57_346.0687n	HMDB0125004	M+H, M+Na	C17H14O8	45.3	43	-0.57794	3-(2,5-dihydroxy-4-methoxyphenyl)-5,7-dihydroxy-6-methoxy-4H-chromen-4-one	346.069	347.076	1	3.56903	4.9709	0.011545	0.033823	27.168	1.2812e-13	6.6425e-13	1.168	0.32763	0.42957
3.57_346.0687n	HMDB0126044	M+H, M+Na	C17H14O8	47.5	54.2	-0.57794	4,5-dihydroxy-11-methoxy-6,8,19-trioxapentacyclo[10.7.0.0²,⁹.0³,⁷.0¹³,¹⁷]nonadeca-1(12),2(9),10,13(17)-tetraene-16,18-dione	346.069	347.076	1	3.56903	4.9709	0.011545	0.033823	27.168	1.2812e-13	6.6425e-13	1.168	0.32763	0.42957
3.57_346.0687n	HMDB0126045	M+H, M+Na	C17H14O8	49.9	66.2	-0.57794	5,14-dihydroxy-11-methoxy-6,8,19-trioxapentacyclo[10.7.0.0²,⁹.0³,⁷.0¹³,¹⁷]nonadeca-1(12),2(9),10,13(17)-tetraene-16,18-dione	346.069	347.076	1	3.56903	4.9709	0.011545	0.033823	27.168	1.2812e-13	6.6425e-13	1.168	0.32763	0.42957
3.57_346.0687n	HMDB0128195	M+H, M+Na	C17H14O8	44.9	41.2	-0.57794	5,6,7-trihydroxy-2-(4-hydroxy-3,5-dimethoxyphenyl)-4H-chromen-4-one	346.069	347.076	1	3.56903	4.9709	0.011545	0.033823	27.168	1.2812e-13	6.6425e-13	1.168	0.32763	0.42957
3.57_346.0687n	HMDB0128196	M+H, M+Na	C17H14O8	50.4	68.5	-0.57794	5,7-dihydroxy-2-(1-hydroxy-3,5-dimethoxy-4-oxocyclohexa-2,5-dien-1-yl)-4H-chromen-4-one	346.069	347.076	1	3.56903	4.9709	0.011545	0.033823	27.168	1.2812e-13	6.6425e-13	1.168	0.32763	0.42957
3.57_346.0687n	HMDB0128762	M+H, M+Na	C17H14O8	46.5	49.1	-0.57794	3,5,7-trihydroxy-2-(3-hydroxy-5-methoxyphenyl)-6-methoxy-4H-chromen-4-one	346.069	347.076	1	3.56903	4.9709	0.011545	0.033823	27.168	1.2812e-13	6.6425e-13	1.168	0.32763	0.42957
3.57_346.0687n	HMDB0129275	M+H, M+Na	C17H14O8	45.7	45.3	-0.57794	2-(3,4-dimethoxyphenyl)-3,5,7,8-tetrahydroxy-4H-chromen-4-one	346.069	347.076	1	3.56903	4.9709	0.011545	0.033823	27.168	1.2812e-13	6.6425e-13	1.168	0.32763	0.42957
3.57_346.0687n	HMDB0129281	M+H, M+Na	C17H14O8	47.5	54.4	-0.57794	5,7,8-trihydroxy-2-(4-hydroxy-3-methoxyphenyl)-3-methoxy-4H-chromen-4-one	346.069	347.076	1	3.56903	4.9709	0.011545	0.033823	27.168	1.2812e-13	6.6425e-13	1.168	0.32763	0.42957
3.57_346.0687n	HMDB0129289	M+H, M+Na	C17H14O8	47.5	54.4	-0.57794	5,7,8-trihydroxy-2-(3-hydroxy-4-methoxyphenyl)-3-methoxy-4H-chromen-4-one	346.069	347.076	1	3.56903	4.9709	0.011545	0.033823	27.168	1.2812e-13	6.6425e-13	1.168	0.32763	0.42957
3.57_346.0687n	HMDB0130263	M+H, M+Na	C17H14O8	46.5	49.1	-0.57794	3,5,7-trihydroxy-2-(3-hydroxy-4-methoxyphenyl)-6-methoxy-4H-chromen-4-one	346.069	347.076	1	3.56903	4.9709	0.011545	0.033823	27.168	1.2812e-13	6.6425e-13	1.168	0.32763	0.42957
3.57_346.0687n	HMDB0130266	M+H, M+Na	C17H14O8	47.5	54.4	-0.57794	5,6,7-trihydroxy-2-(3-hydroxy-4-methoxyphenyl)-3-methoxy-4H-chromen-4-one	346.069	347.076	1	3.56903	4.9709	0.011545	0.033823	27.168	1.2812e-13	6.6425e-13	1.168	0.32763	0.42957
3.57_346.0687n	HMDB0130270	M+H, M+Na	C17H14O8	47.8	55.6	-0.57794	2-(3,4-dihydroxyphenyl)-5,7-dihydroxy-3,6-dimethoxy-4H-chromen-4-one	346.069	347.076	1	3.56903	4.9709	0.011545	0.033823	27.168	1.2812e-13	6.6425e-13	1.168	0.32763	0.42957
3.57_346.0687n	HMDB0130663	M+H, M+Na	C17H14O8	44.5	39	-0.57794	2-(3,4-dihydroxyphenyl)-5,7-dihydroxy-6,8-dimethoxy-4H-chromen-4-one	346.069	347.076	1	3.56903	4.9709	0.011545	0.033823	27.168	1.2812e-13	6.6425e-13	1.168	0.32763	0.42957
3.57_346.0687n	HMDB0132195	M+H, M+Na	C17H14O8	44.6	39.5	-0.57794	5,7,8-trihydroxy-2-(3-hydroxy-4-methoxyphenyl)-6-methoxy-4H-chromen-4-one	346.069	347.076	1	3.56903	4.9709	0.011545	0.033823	27.168	1.2812e-13	6.6425e-13	1.168	0.32763	0.42957
3.57_346.0687n	HMDB0132196	M+H, M+Na	C17H14O8	44.6	39.5	-0.57794	5,6,7-trihydroxy-2-(3-hydroxy-4-methoxyphenyl)-8-methoxy-4H-chromen-4-one	346.069	347.076	1	3.56903	4.9709	0.011545	0.033823	27.168	1.2812e-13	6.6425e-13	1.168	0.32763	0.42957
3.57_346.0687n	HMDB0137998	M+H, M+Na	C17H14O8	45.6	44.7	-0.57794	3,5,7-trihydroxy-2-(4-hydroxyphenyl)-6,8-dimethoxy-4H-chromen-4-one	346.069	347.076	1	3.56903	4.9709	0.011545	0.033823	27.168	1.2812e-13	6.6425e-13	1.168	0.32763	0.42957
3.57_346.0687n	HMDB0138040	M+H, M+Na	C17H14O8	44.9	41.2	-0.57794	5,7,8-trihydroxy-2-(4-hydroxy-3,5-dimethoxyphenyl)-4H-chromen-4-one	346.069	347.076	1	3.56903	4.9709	0.011545	0.033823	27.168	1.2812e-13	6.6425e-13	1.168	0.32763	0.42957
3.57_346.0687n	HMDB0138538	M+H, M+Na	C17H14O8	44.6	39.5	-0.57794	5,6,7-trihydroxy-2-(4-hydroxy-3-methoxyphenyl)-8-methoxy-4H-chromen-4-one	346.069	347.076	1	3.56903	4.9709	0.011545	0.033823	27.168	1.2812e-13	6.6425e-13	1.168	0.32763	0.42957
3.63_170.0225n	HMDB0040590	M+H-H2O, M+H	C8H10S2	37.3	0	0.672991	Benzyl methyl disulfide	170.023	153.019	1	3.6333	8.9484	0.00057912	0.0035298	23.628	3.3646e-12	1.4597e-11	2.6136	0.020174	0.053845
3.63_218.0577n	CHEBI:17763	M+H-H2O, M+H	C12H10O4	48.4	48.2	-0.789793	4-methylumbelliferyl acetate	218.058	219.059	1	3.6333	25.2	6.444e-08	2.5162e-06	9.5262	1.0218e-05	1.8583e-05	2.2346	0.043988	0.097626
3.63_218.0577n	CHEBI:17820	M+H-H2O, M+H	C12H10O4	44	26.3	-0.789793	2-hydroxy-6-oxo-6-phenylhexa-2,4-dienoic acid	218.058	219.059	1	3.6333	25.2	6.444e-08	2.5162e-06	9.5262	1.0218e-05	1.8583e-05	2.2346	0.043988	0.097626
3.63_218.0577n	CHEBI:26491	M+H-H2O, M+H	C12H10O4	38.7	0	-0.789793	quinhydrone	218.058	219.059	1	3.6333	25.2	6.444e-08	2.5162e-06	9.5262	1.0218e-05	1.8583e-05	2.2346	0.043988	0.097626
3.63_218.0577n	CHEBI:27381	M+H-H2O, M+H	C12H10O4	40.1	6.73	-0.789793	2,2',3-trihydroxydiphenyl ether	218.058	219.059	1	3.6333	25.2	6.444e-08	2.5162e-06	9.5262	1.0218e-05	1.8583e-05	2.2346	0.043988	0.097626
3.63_218.0577n	CHEBI:37316	M+H-H2O, M+H	C12H10O4	43.7	25	-0.789793	(E,E)-piperic acid	218.058	219.059	1	3.6333	25.2	6.444e-08	2.5162e-06	9.5262	1.0218e-05	1.8583e-05	2.2346	0.043988	0.097626
3.63_218.0577n	CHEBI:64215	M+H-H2O, M+H	C12H10O4	43	21.2	-0.789793	2,3-dimethoxynaphthalene-1,4-dione	218.058	219.059	1	3.6333	25.2	6.444e-08	2.5162e-06	9.5262	1.0218e-05	1.8583e-05	2.2346	0.043988	0.097626
3.63_218.0577n	CHEBI:64687	M+H-H2O, M+H	C12H10O4	43.8	25.1	-0.789793	2,6-dioxo-6-phenylhexa-3-enoic acid	218.058	219.059	1	3.6333	25.2	6.444e-08	2.5162e-06	9.5262	1.0218e-05	1.8583e-05	2.2346	0.043988	0.097626
3.63_218.0577n	CHEBI:71184	M+H-H2O, M+H	C12H10O4	46.9	40.8	-0.789793	2-hydroxy-3-(2-hydroxyethyl)naphthalene-1,4-dione	218.058	219.059	1	3.6333	25.2	6.444e-08	2.5162e-06	9.5262	1.0218e-05	1.8583e-05	2.2346	0.043988	0.097626
3.63_218.0577n	CHEBI:79122	M+H-H2O, M+H	C12H10O4	41.5	13.7	-0.789793	2,7-dihydroxy-5-methyl-1-naphthoic acid	218.058	219.059	1	3.6333	25.2	6.444e-08	2.5162e-06	9.5262	1.0218e-05	1.8583e-05	2.2346	0.043988	0.097626
3.63_218.0577n	HMDB0029518	M+H-H2O, M+H	C12H10O4	48.4	48.3	-0.789793	Liqcoumarin	218.058	219.059	1	3.6333	25.2	6.444e-08	2.5162e-06	9.5262	1.0218e-05	1.8583e-05	2.2346	0.043988	0.097626
3.63_218.0577n	HMDB0030769	M+H-H2O, M+H	C12H10O4	45.9	35.8	-0.789793	8-Hydroxy-2-methoxy-6-methyl-1,4-naphthoquinone	218.058	219.059	1	3.6333	25.2	6.444e-08	2.5162e-06	9.5262	1.0218e-05	1.8583e-05	2.2346	0.043988	0.097626
3.63_218.0577n	HMDB0032989	M+H-H2O, M+H	C12H10O4	48.4	48.2	-0.789793	4-Methylumbelliferyl acetate	218.058	219.059	1	3.6333	25.2	6.444e-08	2.5162e-06	9.5262	1.0218e-05	1.8583e-05	2.2346	0.043988	0.097626
3.63_218.0577n	HMDB0033779	M+H-H2O, M+H	C12H10O4	43.7	25	-0.789793	Piperic acid	218.058	219.059	1	3.6333	25.2	6.444e-08	2.5162e-06	9.5262	1.0218e-05	1.8583e-05	2.2346	0.043988	0.097626
3.66_410.2134n	CHEBI:8871	M+NH4, M+Na	C23H27FN4O2	38.1	7.34	3.99638	risperidone	410.213	433.198	1	3.66187	8.2747	0.00093381	0.0049981	9.1645	1.5693e-05	2.7814e-05	1.68	0.13114	0.21995
3.66_410.2134n	HMDB0005020	M+NH4, M+Na	C23H27FN4O2	38.1	7.34	3.99638	Risperidone	410.213	433.198	1	3.66187	8.2747	0.00093381	0.0049981	9.1645	1.5693e-05	2.7814e-05	1.68	0.13114	0.21995
3.76_293.0658n	CHEBI:64270	2M+H, 2M+Na	C14H13O7-	49.2	54.4	-1.06055	cyclic dehypoxanthinylfutalosinate(1-)	293.066	587.139	1	3.76113	12.266	6.3767e-05	0.00064516	11.069	1.6848e-06	3.4147e-06	1.5536	0.16618	0.26301
3.76_568.1208n	HMDB0033006	M+H-H2O, M+H	C28H24O13	40.5	7.98	-1.53381	Neobignonoside	568.121	569.128	1	3.76113	10.767	0.00016792	0.0013279	5.4183	0.0015418	0.0021843	1.4649	0.1955	0.29702
3.76_568.1208n	HMDB0037087	M+H-H2O, M+H	C28H24O13	52	65.6	-1.53381	Chrysophanol 8-(6-galloylglucoside)	568.121	569.128	1	3.76113	10.767	0.00016792	0.0013279	5.4183	0.0015418	0.0021843	1.4649	0.1955	0.29702
3.79_129.0298n	CHEBI:59891	M+K, 2M+H	C4H5N2O3-	38.2	0	-1.85907	ureidoacrylate	129.03	259.096	1	3.7897	11.365	0.00011353	0.00098511	10.57	3.0035e-06	5.864e-06	1.6164	0.14783	0.24114
3.89_448.1931n	CHEBI:140391	M+H-2H2O, M+Na	C20H32O11	39.4	13.4	-3.10066	(3R)-3-{[(3R)-3-{[(3R)-3-{[(3R)-3-{[(3R)-3-hydroxybutanoyl]oxy}butanoyl]oxy}butanoyl]oxy}butanoyl]oxy}butanoic acid	448.193	471.22	1	3.88972	5.2541	0.0091933	0.029081	13.757	8.1021e-08	1.9155e-07	1.8424	0.096004	0.17347
4.03_532.1567n	CHEBI:27687	M+Na, M+K	C26H28O12	39.3	10.3	-2.53988	flavonol 3-O-D-xylosyl-D-glucoside	532.157	571.108	1	4.02538	12.359	6.0154e-05	0.00061729	27.6	8.6957e-14	4.5653e-13	3.0791	0.0075852	0.026399
4.03_532.1567n	CHEBI:28321	M+Na, M+K	C26H28O12	39.3	10.3	-2.53988	flavonol 3-O-D-xylosyl-D-galactoside	532.157	571.108	1	4.02538	12.359	6.0154e-05	0.00061729	27.6	8.6957e-14	4.5653e-13	3.0791	0.0075852	0.026399
4.03_532.1567n	HMDB0041209	M+Na, M+K	C26H28O12	39.3	10.1	-2.53988	Sesaminol glucoside	532.157	571.108	1	4.02538	12.359	6.0154e-05	0.00061729	27.6	8.6957e-14	4.5653e-13	3.0791	0.0075852	0.026399
4.03_532.1567n	HMDB0125964	M+Na, M+K	C26H28O12	39.5	11.5	-2.53988	6-({2-[4,6-dihydroxy-2-methoxy-3-(3-methylbut-2-en-1-yl)phenyl]-3-oxo-2,3-dihydro-1-benzofuran-6-yl}oxy)-3,4,5-trihydroxyoxane-2-carboxylic acid	532.157	571.108	1	4.02538	12.359	6.0154e-05	0.00061729	27.6	8.6957e-14	4.5653e-13	3.0791	0.0075852	0.026399
4.03_532.1567n	HMDB0125965	M+Na, M+K	C26H28O12	39.4	11	-2.53988	3,4,5-trihydroxy-6-[5-hydroxy-2-(6-hydroxy-3-oxo-2,3-dihydro-1-benzofuran-2-yl)-3-methoxy-4-(3-methylbut-2-en-1-yl)phenoxy]oxane-2-carboxylic acid	532.157	571.108	1	4.02538	12.359	6.0154e-05	0.00061729	27.6	8.6957e-14	4.5653e-13	3.0791	0.0075852	0.026399
4.03_532.1567n	HMDB0125966	M+Na, M+K	C26H28O12	39.4	11	-2.53988	3,4,5-trihydroxy-6-[5-hydroxy-4-(6-hydroxy-3-oxo-2,3-dihydro-1-benzofuran-2-yl)-3-methoxy-2-(3-methylbut-2-en-1-yl)phenoxy]oxane-2-carboxylic acid	532.157	571.108	1	4.02538	12.359	6.0154e-05	0.00061729	27.6	8.6957e-14	4.5653e-13	3.0791	0.0075852	0.026399
4.03_532.1567n	HMDB0126425	M+Na, M+K	C26H28O12	39.7	12.5	-2.53988	6-{2-[6-carboxy-5-(2,4-dihydroxyphenyl)-3-methylcyclohex-2-en-1-yl]-3-hydroxyphenoxy}-3,4,5-trihydroxyoxane-2-carboxylic acid	532.157	571.108	1	4.02538	12.359	6.0154e-05	0.00061729	27.6	8.6957e-14	4.5653e-13	3.0791	0.0075852	0.026399
4.03_532.1567n	HMDB0126426	M+Na, M+K	C26H28O12	39.7	12.5	-2.53988	6-{4-[6-carboxy-5-(2,6-dihydroxyphenyl)-3-methylcyclohex-3-en-1-yl]-3-hydroxyphenoxy}-3,4,5-trihydroxyoxane-2-carboxylic acid	532.157	571.108	1	4.02538	12.359	6.0154e-05	0.00061729	27.6	8.6957e-14	4.5653e-13	3.0791	0.0075852	0.026399
4.03_532.1567n	HMDB0126427	M+Na, M+K	C26H28O12	39.7	12.5	-2.53988	6-{2-[6-carboxy-5-(2,6-dihydroxyphenyl)-3-methylcyclohex-3-en-1-yl]-5-hydroxyphenoxy}-3,4,5-trihydroxyoxane-2-carboxylic acid	532.157	571.108	1	4.02538	12.359	6.0154e-05	0.00061729	27.6	8.6957e-14	4.5653e-13	3.0791	0.0075852	0.026399
4.03_532.1567n	HMDB0126428	M+Na, M+K	C26H28O12	39.5	11.4	-2.53988	6-[6-(2,4-dihydroxyphenyl)-2-(2,6-dihydroxyphenyl)-4-methylcyclohex-3-ene-1-carbonyloxy]-3,4,5-trihydroxyoxane-2-carboxylic acid	532.157	571.108	1	4.02538	12.359	6.0154e-05	0.00061729	27.6	8.6957e-14	4.5653e-13	3.0791	0.0075852	0.026399
4.10_376.1880n	CHEBI:133853	M+H-2H2O, M+Na	C21H28O6	38	5.62	-1.52865	azanigerone B	376.188	341.174	1	4.0961	6.9172	0.0025311	0.010507	24.302	1.7827e-12	8.0558e-12	2.5801	0.021628	0.056655
4.10_376.1880n	CHEBI:139269	M+H-2H2O, M+Na	C21H28O6	37.4	2.77	-1.52865	6beta-hydroxycortisone	376.188	341.174	1	4.0961	6.9172	0.0025311	0.010507	24.302	1.7827e-12	8.0558e-12	2.5801	0.021628	0.056655
4.10_376.1880n	CHEBI:65545	M+H-2H2O, M+Na	C21H28O6	37.7	4.1	-1.52865	norcaesalpinin E	376.188	341.174	1	4.0961	6.9172	0.0025311	0.010507	24.302	1.7827e-12	8.0558e-12	2.5801	0.021628	0.056655
4.10_376.1880n	CHEBI:88055	M+H-2H2O, M+Na	C19H26N3O5+	36.9	0.133	2.0405	(4-{4-[2-(gamma-L-glutamylamino)ethyl]phenoxymethyl}furan-2-yl)methanamine(1+)	376.188	341.174	1	4.0961	6.9172	0.0025311	0.010507	24.302	1.7827e-12	8.0558e-12	2.5801	0.021628	0.056655
4.10_376.1880n	HMDB0000332	M+H-2H2O, M+Na	C21H28O6	37.1	1.19	-1.52865	18-Oxocortisol	376.188	341.174	1	4.0961	6.9172	0.0025311	0.010507	24.302	1.7827e-12	8.0558e-12	2.5801	0.021628	0.056655
4.10_376.1880n	HMDB0031932	M+H-2H2O, M+Na	C21H28O6	36.9	0	-1.52865	11,12,14-Trihydroxy-7-methoxy-8,11,13-abietatrien-20,6-olide	376.188	341.174	1	4.0961	6.9172	0.0025311	0.010507	24.302	1.7827e-12	8.0558e-12	2.5801	0.021628	0.056655
4.10_376.1880n	HMDB0039557	M+H-2H2O, M+Na	C21H28O6	37.7	4.09	-1.52865	12alpha-Hydroxy-13,18-dehydroparain	376.188	341.174	1	4.0961	6.9172	0.0025311	0.010507	24.302	1.7827e-12	8.0558e-12	2.5801	0.021628	0.056655
4.10_376.1880n	HMDB0061016	M+H-2H2O, M+Na	C21H28O6	37.5	3.16	-1.52865	16&alpha;-hydroxyprednisolone	376.188	341.174	1	4.0961	6.9172	0.0025311	0.010507	24.302	1.7827e-12	8.0558e-12	2.5801	0.021628	0.056655
4.10_444.1412n	CHEBI:52285	M+H-H2O, M+H	C15H28N2O11S	47.9	48.4	-0.506595	1D-myo-inositol 2-(L-cysteinylamino)-2-deoxy-alpha-D-glucopyranoside	444.141	445.185	1	4.0961	6.0787	0.0048019	0.017752	11.421	1.1234e-06	2.3356e-06	0.5734	0.75091	0.79111
4.10_444.1412n	CHEBI:73274	M+H-H2O, M+H	C24H25FO5S	43.6	33	1.0866	canagliflozin	444.141	445.185	1	4.0961	6.0787	0.0048019	0.017752	11.421	1.1234e-06	2.3356e-06	0.5734	0.75091	0.79111
4.12_272.0683n	CHEBI:141315	M+H, M+Na	C15H12O5	41.7	10	-0.700009	djalonensone	272.068	273.076	1	4.11752	42.964	6.9494e-11	1.7366e-08	14.567	3.3313e-08	8.3249e-08	2.956	0.0098393	0.031768
4.12_272.0683n	CHEBI:141996	M+H, M+Na	C15H12O5	45.2	27.6	-0.700009	(2S)-2-hydroxypinocembrin	272.068	273.076	1	4.11752	42.964	6.9494e-11	1.7366e-08	14.567	3.3313e-08	8.3249e-08	2.956	0.0098393	0.031768
4.12_272.0683n	CHEBI:142231	M+H, M+Na	C15H12O5	45.2	27.6	-0.700009	(2R)-2-hydroxypinocembrin	272.068	273.076	1	4.11752	42.964	6.9494e-11	1.7366e-08	14.567	3.3313e-08	8.3249e-08	2.956	0.0098393	0.031768
4.12_272.0683n	CHEBI:142232	M+H, M+Na	C15H12O5	45.2	27.6	-0.700009	2,5,7-trihydroxy-2-phenyl-2,3-dihydro-4H-chromen-4-one	272.068	273.076	1	4.11752	42.964	6.9494e-11	1.7366e-08	14.567	3.3313e-08	8.3249e-08	2.956	0.0098393	0.031768
4.12_272.0683n	CHEBI:15413	M+H, M+Na	C15H12O5	45	26.2	-0.700009	2',4,4',6'-tetrahydroxychalcone	272.068	273.076	1	4.11752	42.964	6.9494e-11	1.7366e-08	14.567	3.3313e-08	8.3249e-08	2.956	0.0098393	0.031768
4.12_272.0683n	CHEBI:15649	M+H, M+Na	C15H12O5	42.2	12.5	-0.700009	3,6,9-trihydroxypterocarpan	272.068	273.076	1	4.11752	42.964	6.9494e-11	1.7366e-08	14.567	3.3313e-08	8.3249e-08	2.956	0.0098393	0.031768
4.12_272.0683n	CHEBI:16035	M+H, M+Na	C15H12O5	42.4	13.5	-0.700009	2'-hydroxy-2,3-dihydrodaidzein	272.068	273.076	1	4.11752	42.964	6.9494e-11	1.7366e-08	14.567	3.3313e-08	8.3249e-08	2.956	0.0098393	0.031768
4.12_272.0683n	CHEBI:17846	M+H, M+Na	C15H12O5	45	26.5	-0.700009	(S)-naringenin	272.068	273.076	1	4.11752	42.964	6.9494e-11	1.7366e-08	14.567	3.3313e-08	8.3249e-08	2.956	0.0098393	0.031768
4.12_272.0683n	CHEBI:18131	M+H, M+Na	C15H12O5	42	11.3	-0.700009	licodione	272.068	273.076	1	4.11752	42.964	6.9494e-11	1.7366e-08	14.567	3.3313e-08	8.3249e-08	2.956	0.0098393	0.031768
4.12_272.0683n	CHEBI:27587	M+H, M+Na	C15H12O5	42.5	13.9	-0.700009	garbanzol	272.068	273.076	1	4.11752	42.964	6.9494e-11	1.7366e-08	14.567	3.3313e-08	8.3249e-08	2.956	0.0098393	0.031768
4.12_272.0683n	CHEBI:27725	M+H, M+Na	C15H12O5	42.2	12.3	-0.700009	butin	272.068	273.076	1	4.11752	42.964	6.9494e-11	1.7366e-08	14.567	3.3313e-08	8.3249e-08	2.956	0.0098393	0.031768
4.12_272.0683n	CHEBI:28103	M+H, M+Na	C15H12O5	45.3	27.6	-0.700009	pinobanksin	272.068	273.076	1	4.11752	42.964	6.9494e-11	1.7366e-08	14.567	3.3313e-08	8.3249e-08	2.956	0.0098393	0.031768
4.12_272.0683n	CHEBI:3237	M+H, M+Na	C15H12O5	42	11.3	-0.700009	butein	272.068	273.076	1	4.11752	42.964	6.9494e-11	1.7366e-08	14.567	3.3313e-08	8.3249e-08	2.956	0.0098393	0.031768
4.12_272.0683n	CHEBI:34707	M+H, M+Na	C15H12O5	45.3	27.6	-0.700009	dihydrogenistein	272.068	273.076	1	4.11752	42.964	6.9494e-11	1.7366e-08	14.567	3.3313e-08	8.3249e-08	2.956	0.0098393	0.031768
4.12_272.0683n	CHEBI:50201	M+H, M+Na	C15H12O5	45	26.5	-0.700009	(R)-naringenin	272.068	273.076	1	4.11752	42.964	6.9494e-11	1.7366e-08	14.567	3.3313e-08	8.3249e-08	2.956	0.0098393	0.031768
4.12_272.0683n	CHEBI:50202	M+H, M+Na	C15H12O5	45	26.5	-0.700009	naringenin	272.068	273.076	1	4.11752	42.964	6.9494e-11	1.7366e-08	14.567	3.3313e-08	8.3249e-08	2.956	0.0098393	0.031768
4.12_272.0683n	CHEBI:52047	M+H, M+Na	C15H12O5	42.5	13.9	-0.700009	2,4',7-trihydroxyisoflavanone	272.068	273.076	1	4.11752	42.964	6.9494e-11	1.7366e-08	14.567	3.3313e-08	8.3249e-08	2.956	0.0098393	0.031768
4.12_272.0683n	CHEBI:63325	M+H, M+Na	C15H12O5	42.5	13.9	-0.700009	(2R,3S)-2,4',7-trihydroxyisoflavanone	272.068	273.076	1	4.11752	42.964	6.9494e-11	1.7366e-08	14.567	3.3313e-08	8.3249e-08	2.956	0.0098393	0.031768
4.12_272.0683n	CHEBI:68126	M+H, M+Na	C15H12O5	41.4	8.43	-0.700009	2-hydroxy-6-[2-(4-hydroxyphenyl)-2-oxo-ethyl]benzoic acid	272.068	273.076	1	4.11752	42.964	6.9494e-11	1.7366e-08	14.567	3.3313e-08	8.3249e-08	2.956	0.0098393	0.031768
4.12_272.0683n	CHEBI:68135	M+H, M+Na	C15H12O5	41.5	8.86	-0.700009	hydramacrophyllol B	272.068	273.076	1	4.11752	42.964	6.9494e-11	1.7366e-08	14.567	3.3313e-08	8.3249e-08	2.956	0.0098393	0.031768
4.12_272.0683n	CHEBI:68136	M+H, M+Na	C15H12O5	41.5	8.86	-0.700009	hydramacrophyllol A	272.068	273.076	1	4.11752	42.964	6.9494e-11	1.7366e-08	14.567	3.3313e-08	8.3249e-08	2.956	0.0098393	0.031768
4.12_272.0683n	CHEBI:68287	M+H, M+Na	C15H12O5	41.7	10	-0.700009	1,8-dihydroxy-3-methoxy-6-methylxanthone	272.068	273.076	1	4.11752	42.964	6.9494e-11	1.7366e-08	14.567	3.3313e-08	8.3249e-08	2.956	0.0098393	0.031768
4.12_272.0683n	CHEBI:78023	M+H, M+Na	C15H12O5	45.4	28.2	-0.700009	4-coumaroyltriacetic acid lactone	272.068	273.076	1	4.11752	42.964	6.9494e-11	1.7366e-08	14.567	3.3313e-08	8.3249e-08	2.956	0.0098393	0.031768
4.12_272.0683n	CHEBI:78026	M+H, M+Na	C15H12O5	45	26.5	-0.700009	6,7,4'-trihydroxyflavanone	272.068	273.076	1	4.11752	42.964	6.9494e-11	1.7366e-08	14.567	3.3313e-08	8.3249e-08	2.956	0.0098393	0.031768
4.12_272.0683n	CHEBI:78029	M+H, M+Na	C15H12O5	41.7	9.61	-0.700009	toralactone	272.068	273.076	1	4.11752	42.964	6.9494e-11	1.7366e-08	14.567	3.3313e-08	8.3249e-08	2.956	0.0098393	0.031768
4.12_272.0683n	CHEBI:8908	M+H, M+Na	C15H12O5	41.7	9.61	-0.700009	rubrofusarin	272.068	273.076	1	4.11752	42.964	6.9494e-11	1.7366e-08	14.567	3.3313e-08	8.3249e-08	2.956	0.0098393	0.031768
4.12_272.0683n	HMDB0002670	M+H, M+Na	C15H12O5	45	26.5	-0.700009	Naringenin	272.068	273.076	1	4.11752	42.964	6.9494e-11	1.7366e-08	14.567	3.3313e-08	8.3249e-08	2.956	0.0098393	0.031768
4.12_272.0683n	HMDB0005897	M+H, M+Na	C15H12O5	45.3	27.6	-0.700009	Dihydrogenistein	272.068	273.076	1	4.11752	42.964	6.9494e-11	1.7366e-08	14.567	3.3313e-08	8.3249e-08	2.956	0.0098393	0.031768
4.12_272.0683n	HMDB0029631	M+H, M+Na	C15H12O5	45	26.2	-0.700009	Chalconaringenin	272.068	273.076	1	4.11752	42.964	6.9494e-11	1.7366e-08	14.567	3.3313e-08	8.3249e-08	2.956	0.0098393	0.031768
4.12_272.0683n	HMDB0030873	M+H, M+Na	C15H12O5	41.7	10	-0.700009	1-Hydroxy-3,7-dimethoxyxanthone	272.068	273.076	1	4.11752	42.964	6.9494e-11	1.7366e-08	14.567	3.3313e-08	8.3249e-08	2.956	0.0098393	0.031768
4.12_272.0683n	HMDB0031824	M+H, M+Na	C15H12O5	45	26.5	-0.700009	4',5,8-Trihydroxyflavanone	272.068	273.076	1	4.11752	42.964	6.9494e-11	1.7366e-08	14.567	3.3313e-08	8.3249e-08	2.956	0.0098393	0.031768
4.12_272.0683n	HMDB0033308	M+H, M+Na	C15H12O5	42.4	13.3	-0.700009	Moracin J	272.068	273.076	1	4.11752	42.964	6.9494e-11	1.7366e-08	14.567	3.3313e-08	8.3249e-08	2.956	0.0098393	0.031768
4.12_272.0683n	HMDB0033928	M+H, M+Na	C15H12O5	42.4	13.5	-0.700009	(±)-2'-Hydroxydihydrodaidzein	272.068	273.076	1	4.11752	42.964	6.9494e-11	1.7366e-08	14.567	3.3313e-08	8.3249e-08	2.956	0.0098393	0.031768
4.12_272.0683n	HMDB0034002	M+H, M+Na	C15H12O5	42.4	13.5	-0.700009	3,4,9-Trihydroxypterocarpan	272.068	273.076	1	4.11752	42.964	6.9494e-11	1.7366e-08	14.567	3.3313e-08	8.3249e-08	2.956	0.0098393	0.031768
4.12_272.0683n	HMDB0034105	M+H, M+Na	C15H12O5	42.2	12.5	-0.700009	Glycinol	272.068	273.076	1	4.11752	42.964	6.9494e-11	1.7366e-08	14.567	3.3313e-08	8.3249e-08	2.956	0.0098393	0.031768
4.12_272.0683n	HMDB0037254	M+H, M+Na	C15H12O5	42.5	13.9	-0.700009	(2R,3R)-3,4',7-Trihydroxyflavanone	272.068	273.076	1	4.11752	42.964	6.9494e-11	1.7366e-08	14.567	3.3313e-08	8.3249e-08	2.956	0.0098393	0.031768
4.12_272.0683n	HMDB0038549	M+H, M+Na	C15H12O5	41.7	9.61	-0.700009	Toralactone	272.068	273.076	1	4.11752	42.964	6.9494e-11	1.7366e-08	14.567	3.3313e-08	8.3249e-08	2.956	0.0098393	0.031768
4.12_272.0683n	HMDB0041656	M+H, M+Na	C15H12O5	42.4	13.5	-0.700009	3'-Hydroxydihydrodaidzein	272.068	273.076	1	4.11752	42.964	6.9494e-11	1.7366e-08	14.567	3.3313e-08	8.3249e-08	2.956	0.0098393	0.031768
4.12_272.0683n	HMDB0041698	M+H, M+Na	C15H12O5	45.3	27.6	-0.700009	6-Hydroxydihydrodaidzein	272.068	273.076	1	4.11752	42.964	6.9494e-11	1.7366e-08	14.567	3.3313e-08	8.3249e-08	2.956	0.0098393	0.031768
4.12_272.0683n	HMDB0041704	M+H, M+Na	C15H12O5	45.3	27.6	-0.700009	8-Hydroxydihydrodaidzein	272.068	273.076	1	4.11752	42.964	6.9494e-11	1.7366e-08	14.567	3.3313e-08	8.3249e-08	2.956	0.0098393	0.031768
4.12_272.0683n	HMDB0125364	M+H, M+Na	C15H12O5	45.3	27.6	-0.700009	3,5,7-trihydroxy-2-phenyl-3,4-dihydro-2H-1-benzopyran-4-one	272.068	273.076	1	4.11752	42.964	6.9494e-11	1.7366e-08	14.567	3.3313e-08	8.3249e-08	2.956	0.0098393	0.031768
4.12_272.0683n	HMDB0125365	M+H, M+Na	C15H12O5	44.9	25.7	-0.700009	3-phenyl-1-(2,4,6-trihydroxyphenyl)propane-1,2-dione	272.068	273.076	1	4.11752	42.964	6.9494e-11	1.7366e-08	14.567	3.3313e-08	8.3249e-08	2.956	0.0098393	0.031768
4.12_272.0683n	HMDB0126021	M+H, M+Na	C15H12O5	45	26.5	-0.700009	5,7-dihydroxy-2-(3-hydroxyphenyl)-3,4-dihydro-2H-1-benzopyran-4-one	272.068	273.076	1	4.11752	42.964	6.9494e-11	1.7366e-08	14.567	3.3313e-08	8.3249e-08	2.956	0.0098393	0.031768
4.12_272.0683n	HMDB0126022	M+H, M+Na	C15H12O5	45	26.2	-0.700009	3-(3-hydroxyphenyl)-1-(2,4,6-trihydroxyphenyl)prop-2-en-1-one	272.068	273.076	1	4.11752	42.964	6.9494e-11	1.7366e-08	14.567	3.3313e-08	8.3249e-08	2.956	0.0098393	0.031768
4.12_272.0683n	HMDB0127929	M+H, M+Na	C15H12O5	41.3	8.05	-0.700009	3,5,7-trihydroxy-2-(3-hydroxyphenyl)-5H-chromen-5-yl	272.068	273.076	1	4.11752	42.964	6.9494e-11	1.7366e-08	14.567	3.3313e-08	8.3249e-08	2.956	0.0098393	0.031768
4.12_272.0683n	HMDB0128074	M+H, M+Na	C15H12O5	45	26.5	-0.700009	5,7-dihydroxy-2-(4-hydroxyphenyl)-3,4-dihydro-2H-1-benzopyran-4-one	272.068	273.076	1	4.11752	42.964	6.9494e-11	1.7366e-08	14.567	3.3313e-08	8.3249e-08	2.956	0.0098393	0.031768
4.12_272.0683n	HMDB0128075	M+H, M+Na	C15H12O5	45	26.2	-0.700009	3-(4-hydroxyphenyl)-1-(2,4,6-trihydroxyphenyl)prop-2-en-1-one	272.068	273.076	1	4.11752	42.964	6.9494e-11	1.7366e-08	14.567	3.3313e-08	8.3249e-08	2.956	0.0098393	0.031768
4.12_272.0683n	HMDB0129341	M+H, M+Na	C15H12O5	45.3	27.6	-0.700009	5,7-dihydroxy-3-(3-hydroxyphenyl)-3,4-dihydro-2H-1-benzopyran-4-one	272.068	273.076	1	4.11752	42.964	6.9494e-11	1.7366e-08	14.567	3.3313e-08	8.3249e-08	2.956	0.0098393	0.031768
4.12_272.0683n	HMDB0129965	M+H, M+Na	C15H12O5	45.2	27.1	-0.700009	5,6,7-trihydroxy-3-phenyl-3,4-dihydro-2H-1-benzopyran-4-one	272.068	273.076	1	4.11752	42.964	6.9494e-11	1.7366e-08	14.567	3.3313e-08	8.3249e-08	2.956	0.0098393	0.031768
4.12_272.0683n	HMDB0130173	M+H, M+Na	C15H12O5	45	26.4	-0.700009	5,7,8-trihydroxy-2-phenyl-3,4-dihydro-2H-1-benzopyran-4-one	272.068	273.076	1	4.11752	42.964	6.9494e-11	1.7366e-08	14.567	3.3313e-08	8.3249e-08	2.956	0.0098393	0.031768
4.12_272.0683n	HMDB0130182	M+H, M+Na	C15H12O5	43.8	20.2	-0.700009	3-phenyl-1-(2,3,4,6-tetrahydroxyphenyl)prop-2-en-1-one	272.068	273.076	1	4.11752	42.964	6.9494e-11	1.7366e-08	14.567	3.3313e-08	8.3249e-08	2.956	0.0098393	0.031768
4.12_272.0683n	HMDB0133545	M+H, M+Na	C15H12O5	44.8	25.2	-0.700009	2-benzyl-2,4,6-trihydroxy-2,3-dihydro-1-benzofuran-3-one	272.068	273.076	1	4.11752	42.964	6.9494e-11	1.7366e-08	14.567	3.3313e-08	8.3249e-08	2.956	0.0098393	0.031768
4.12_272.0683n	HMDB0133993	M+H, M+Na	C15H12O5	45.3	27.6	-0.700009	6,7-dihydroxy-3-(3-hydroxyphenyl)-3,4-dihydro-2H-1-benzopyran-4-one	272.068	273.076	1	4.11752	42.964	6.9494e-11	1.7366e-08	14.567	3.3313e-08	8.3249e-08	2.956	0.0098393	0.031768
4.12_272.0683n	HMDB0133999	M+H, M+Na	C15H12O5	45.2	27.1	-0.700009	6,7,8-trihydroxy-3-phenyl-3,4-dihydro-2H-1-benzopyran-4-one	272.068	273.076	1	4.11752	42.964	6.9494e-11	1.7366e-08	14.567	3.3313e-08	8.3249e-08	2.956	0.0098393	0.031768
4.12_272.0683n	HMDB0134891	M+H, M+Na	C15H12O5	45	26.4	-0.700009	5,6,7-trihydroxy-2-phenyl-3,4-dihydro-2H-1-benzopyran-4-one	272.068	273.076	1	4.11752	42.964	6.9494e-11	1.7366e-08	14.567	3.3313e-08	8.3249e-08	2.956	0.0098393	0.031768
4.12_272.0683n	HMDB0134892	M+H, M+Na	C15H12O5	43.8	20.2	-0.700009	(2E)-3-phenyl-1-(2,3,4,6-tetrahydroxyphenyl)prop-2-en-1-one	272.068	273.076	1	4.11752	42.964	6.9494e-11	1.7366e-08	14.567	3.3313e-08	8.3249e-08	2.956	0.0098393	0.031768
4.12_272.0683n	HMDB0137525	M+H, M+Na	C15H12O5	44.9	25.6	-0.700009	6,7-dihydroxy-2-[(4-hydroxyphenyl)methyl]-2,3-dihydro-1-benzofuran-3-one	272.068	273.076	1	4.11752	42.964	6.9494e-11	1.7366e-08	14.567	3.3313e-08	8.3249e-08	2.956	0.0098393	0.031768
4.12_272.0683n	HMDB0137528	M+H, M+Na	C15H12O5	44.9	25.6	-0.700009	4,6-dihydroxy-2-[(4-hydroxyphenyl)methyl]-2,3-dihydro-1-benzofuran-3-one	272.068	273.076	1	4.11752	42.964	6.9494e-11	1.7366e-08	14.567	3.3313e-08	8.3249e-08	2.956	0.0098393	0.031768
4.12_272.0683n	HMDB0137531	M+H, M+Na	C15H12O5	42.1	11.8	-0.700009	2-[(3,4-dihydroxyphenyl)methyl]-6-hydroxy-2,3-dihydro-1-benzofuran-3-one	272.068	273.076	1	4.11752	42.964	6.9494e-11	1.7366e-08	14.567	3.3313e-08	8.3249e-08	2.956	0.0098393	0.031768
4.12_272.0683n	HMDB0138088	M+H, M+Na	C15H12O5	42.4	13.5	-0.700009	8,17-dioxatetracyclo[8.7.0.0²,⁷.0¹¹,¹⁶]heptadeca-2(7),3,5,11(16),12,14-hexaene-5,13,14-triol	272.068	273.076	1	4.11752	42.964	6.9494e-11	1.7366e-08	14.567	3.3313e-08	8.3249e-08	2.956	0.0098393	0.031768
4.12_272.0683n	HMDB0138618	M+H, M+Na	C15H12O5	42.4	13.3	-0.700009	5-(6-hydroxy-5-methoxy-1-benzofuran-2-yl)benzene-1,3-diol	272.068	273.076	1	4.11752	42.964	6.9494e-11	1.7366e-08	14.567	3.3313e-08	8.3249e-08	2.956	0.0098393	0.031768
4.13_389.1514n	CHEBI:101853	M+H-2H2O, M+ACN+H	C18H20FN5O4	39.7	5.88	3.84803	gemifloxacin	389.151	354.138	1	4.1318	11.365	0.00011353	0.00098511	23.938	2.5089e-12	1.1058e-11	2.4216	0.030016	0.072966
4.13_389.1514n	HMDB0015286	M+H-2H2O, M+ACN+H	C18H20FN5O4	39.7	5.88	3.84803	Gemifloxacin	389.151	354.138	1	4.1318	11.365	0.00011353	0.00098511	23.938	2.5089e-12	1.1058e-11	2.4216	0.030016	0.072966
3.93_416.2022n	CHEBI:9241	M+H-H2O, M+2Na-H	C24H32O4S	37.8	0.284	0.0746462	spironolactone	416.202	399.199	1	3.93255	18.743	1.5212e-06	3.1679e-05	14.184	5.0635e-08	1.2297e-07	4.1799	0.00072371	0.0044327
3.93_416.2022n	HMDB0014565	M+H-H2O, M+2Na-H	C24H32O4S	37.8	0.284	0.0746462	Spironolactone	416.202	399.199	1	3.93255	18.743	1.5212e-06	3.1679e-05	14.184	5.0635e-08	1.2297e-07	4.1799	0.00072371	0.0044327
3.81_279.0305n	CHEBI:91050	M+NH4, M+ACN+H	C12H10NO5P	40.1	10.9	2.89819	p-nitrophenyl phenyl phosphonate	279.03	297.064	1	3.81113	4.7745	0.01354	0.037799	8.9018	2.1469e-05	3.7571e-05	2.7686	0.014592	0.0425
4.20_720.1325n	CHEBI:66537	M+H, M+Na	C35H28O17	38.1	0	-0.154705	swertifrancheside	720.133	721.14	1	4.20322	10.678	0.00017806	0.0013825	3.385	0.0203	0.024554	4.0948	0.00086831	0.0050581
3.68_938.1375n	HMDB0040627	M+H, M+Na	C42H34O25	42	26.9	-1.45969	3'-(2'',3'',4'',6''-Tetrakisgalloylglucosyl)-phloroacetophenone	938.138	939.145	1	3.68328	5.2317	0.0093598	0.029342	5.0346	0.0024995	0.003432	12.812	2.9235e-11	3.479e-09
4.32_580.1195n	CHEBI:52054	M+H, M+K	C26H21F5N4O4S	36.2	0	-1.49397	ER-Tracke Blue-White DPX dye	580.12	619.092	1	4.32462	6.79	0.0027858	0.011338	1.8241	0.14612	0.15939	2.9969	0.0090254	0.029708
3.47_348.1239n	CHEBI:132230	M+H, M+Na	C16H17FN4O4	40.3	8.06	1.57872	marbofloxacin	348.124	371.147	1	3.46905	6.0108	0.0050619	0.01844	44.84	8.7001e-20	6.2837e-19	2.0695	0.061339	0.12564
3.47_348.1239n	CHEBI:78373	M+H, M+Na	C21H18NO4+	38	0	1.00479	chelerythrine	348.124	371.147	1	3.46905	6.0108	0.0050619	0.01844	44.84	8.7001e-20	6.2837e-19	2.0695	0.061339	0.12564
3.47_348.1239n	CHEBI:90524	M+H, M+Na	C19H16N4O3	39.5	10.6	4.86168	PI-103	348.124	371.147	1	3.46905	6.0108	0.0050619	0.01844	44.84	8.7001e-20	6.2837e-19	2.0695	0.061339	0.12564
3.47_348.1239n	CHEBI:9637	M+H, M+Na	C16H20N4O3S	37	0	-4.82202	torasemide	348.124	371.147	1	3.46905	6.0108	0.0050619	0.01844	44.84	8.7001e-20	6.2837e-19	2.0695	0.061339	0.12564
3.47_348.1239n	HMDB0014359	M+H, M+Na	C16H20N4O3S	37	0	-4.82202	Torasemide	348.124	371.147	1	3.46905	6.0108	0.0050619	0.01844	44.84	8.7001e-20	6.2837e-19	2.0695	0.061339	0.12564
4.38_330.0371n	CHEBI:132317	M+H, M+2Na-H	C10H14CaN2O8	36.7	0	-1.65515	EDTA monocalcium salt	330.037	331.044	1	4.38103	6.6964	0.0029902	0.012014	20.973	4.3693e-11	1.6321e-10	3.8465	0.0014772	0.0078046
4.38_330.0371n	CHEBI:141474	M+H, M+2Na-H	C10H19O6PS2	44.2	38.5	3.0093	diethyl 2-[(dimethoxyphosphorothioyl)thio]succinate	330.037	331.044	1	4.38103	6.6964	0.0029902	0.012014	20.973	4.3693e-11	1.6321e-10	3.8465	0.0014772	0.0078046
4.38_330.0371n	CHEBI:141475	M+H, M+2Na-H	C10H19O6PS2	44.2	38.5	3.0093	(R)-malathion	330.037	331.044	1	4.38103	6.6964	0.0029902	0.012014	20.973	4.3693e-11	1.6321e-10	3.8465	0.0014772	0.0078046
4.38_330.0371n	CHEBI:141476	M+H, M+2Na-H	C10H19O6PS2	44.2	38.5	3.0093	(S)-malathion	330.037	331.044	1	4.38103	6.6964	0.0029902	0.012014	20.973	4.3693e-11	1.6321e-10	3.8465	0.0014772	0.0078046
4.38_330.0371n	CHEBI:27541	M+H, M+2Na-H	C10H11N4O7P	43.4	31.7	1.59011	3',5'-cyclic IMP	330.037	331.044	1	4.38103	6.6964	0.0029902	0.012014	20.973	4.3693e-11	1.6321e-10	3.8465	0.0014772	0.0078046
4.38_330.0371n	CHEBI:61194	M+H, M+2Na-H	C10H11N4O7P-2	44	34.9	1.59011	2'-deoxyinosine 5'-phosphate(2-)	330.037	331.044	1	4.38103	6.6964	0.0029902	0.012014	20.973	4.3693e-11	1.6321e-10	3.8465	0.0014772	0.0078046
4.38_330.0371n	CHEBI:90183	M+H, M+2Na-H	C16H10O8	43	25.3	-1.53662	kermesic acid	330.037	331.044	1	4.38103	6.6964	0.0029902	0.012014	20.973	4.3693e-11	1.6321e-10	3.8465	0.0014772	0.0078046
4.38_330.0371n	HMDB0011680	M+H, M+2Na-H	C10H11N4O7P	44.1	35.3	1.59011	Inosine 2',3'-cyclic phosphate	330.037	331.044	1	4.38103	6.6964	0.0029902	0.012014	20.973	4.3693e-11	1.6321e-10	3.8465	0.0014772	0.0078046
4.38_330.0371n	HMDB0014910	M+H, M+2Na-H	C10H19O6PS2	44.2	38.5	3.0093	Malathion	330.037	331.044	1	4.38103	6.6964	0.0029902	0.012014	20.973	4.3693e-11	1.6321e-10	3.8465	0.0014772	0.0078046
4.38_330.0371n	HMDB0030643	M+H, M+2Na-H	C16H10O8	48.1	50.5	-1.53662	Blighinone	330.037	331.044	1	4.38103	6.6964	0.0029902	0.012014	20.973	4.3693e-11	1.6321e-10	3.8465	0.0014772	0.0078046
4.38_330.0371n	HMDB0041395	M+H, M+2Na-H	C16H10O8	44.3	31.5	-1.53662	2,3-Di-O-methylellagic acid	330.037	331.044	1	4.38103	6.6964	0.0029902	0.012014	20.973	4.3693e-11	1.6321e-10	3.8465	0.0014772	0.0078046
4.38_330.0371n	HMDB0041396	M+H, M+2Na-H	C16H10O8	44.3	31.5	-1.53662	2,8-Di-O-methylellagic acid	330.037	331.044	1	4.38103	6.6964	0.0029902	0.012014	20.973	4.3693e-11	1.6321e-10	3.8465	0.0014772	0.0078046
4.80_242.0942n	CHEBI:10429	M+H-H2O, M+H	C15H14O3	45.9	41.5	-0.357478	beta-lapachone	242.094	243.103	1	4.80183	11.554	0.00010047	0.00091635	20.968	4.3946e-11	1.6391e-10	3.2757	0.0049971	0.019604
4.80_242.0942n	CHEBI:28678	M+H-H2O, M+H	C15H14O3	44.9	36.2	-0.357478	7-methoxy-9,10-dihydrophenanthrene-2,5-diol	242.094	243.103	1	4.80183	11.554	0.00010047	0.00091635	20.968	4.3946e-11	1.6391e-10	3.2757	0.0049971	0.019604
4.80_242.0942n	CHEBI:5004	M+H-H2O, M+H	C15H14O3	44.6	35	-0.357478	fenoprofen	242.094	243.103	1	4.80183	11.554	0.00010047	0.00091635	20.968	4.3946e-11	1.6391e-10	3.2757	0.0049971	0.019604
4.80_242.0942n	CHEBI:63672	M+H-H2O, M+H	C15H14O3	43.7	30.7	-0.357478	3-methoxy-4',5-dihydroxy-trans-stilbene	242.094	243.103	1	4.80183	11.554	0.00010047	0.00091635	20.968	4.3946e-11	1.6391e-10	3.2757	0.0049971	0.019604
4.80_242.0942n	HMDB0002209	M+H-H2O, M+H	C15H14O3	43.1	27.6	-0.357478	Equol	242.094	243.103	1	4.80183	11.554	0.00010047	0.00091635	20.968	4.3946e-11	1.6391e-10	3.2757	0.0049971	0.019604
4.80_242.0942n	HMDB0014713	M+H-H2O, M+H	C15H14O3	44.6	35	-0.357478	Fenoprofen	242.094	243.103	1	4.80183	11.554	0.00010047	0.00091635	20.968	4.3946e-11	1.6391e-10	3.2757	0.0049971	0.019604
4.80_242.0942n	HMDB0029302	M+H-H2O, M+H	C15H14O3	46.4	43.9	-0.357478	1-Phenyl-6,7-dihydroxy-isochroman	242.094	243.103	1	4.80183	11.554	0.00010047	0.00091635	20.968	4.3946e-11	1.6391e-10	3.2757	0.0049971	0.019604
4.80_242.0942n	HMDB0035019	M+H-H2O, M+H	C15H14O3	39.2	7.73	-0.357478	Phenethyl salicylate	242.094	243.103	1	4.80183	11.554	0.00010047	0.00091635	20.968	4.3946e-11	1.6391e-10	3.2757	0.0049971	0.019604
4.80_242.0942n	HMDB0036347	M+H-H2O, M+H	C15H14O3	39.3	8.32	-0.357478	2,3-Dihydroxy-1,3-diphenyl-1-propanone	242.094	243.103	1	4.80183	11.554	0.00010047	0.00091635	20.968	4.3946e-11	1.6391e-10	3.2757	0.0049971	0.019604
4.80_242.0942n	HMDB0037679	M+H-H2O, M+H	C15H14O3	43.5	29.3	-0.357478	Guaicyl phenylacetate	242.094	243.103	1	4.80183	11.554	0.00010047	0.00091635	20.968	4.3946e-11	1.6391e-10	3.2757	0.0049971	0.019604
4.80_242.0942n	HMDB0039146	M+H-H2O, M+H	C15H14O3	46.1	42.6	-0.357478	Citrubuntin	242.094	243.103	1	4.80183	11.554	0.00010047	0.00091635	20.968	4.3946e-11	1.6391e-10	3.2757	0.0049971	0.019604
4.80_242.0942n	HMDB0130495	M+H-H2O, M+H	C15H14O3	43.1	27.6	-0.357478	3-(4-hydroxyphenyl)-3,4-dihydro-2H-1-benzopyran-7-ol	242.094	243.103	1	4.80183	11.554	0.00010047	0.00091635	20.968	4.3946e-11	1.6391e-10	3.2757	0.0049971	0.019604
4.80_242.0942n	HMDB0130496	M+H-H2O, M+H	C15H14O3	43.1	27.4	-0.357478	3-phenyl-3,4-dihydro-2H-1-benzopyran-4,7-diol	242.094	243.103	1	4.80183	11.554	0.00010047	0.00091635	20.968	4.3946e-11	1.6391e-10	3.2757	0.0049971	0.019604
4.80_242.0942n	HMDB0130497	M+H-H2O, M+H	C15H14O3	43.5	29.6	-0.357478	1-(2,4-dihydroxyphenyl)-2-phenylpropan-1-one	242.094	243.103	1	4.80183	11.554	0.00010047	0.00091635	20.968	4.3946e-11	1.6391e-10	3.2757	0.0049971	0.019604
4.80_242.0942n	HMDB0135355	M+H-H2O, M+H	C15H14O3	39.2	7.78	-0.357478	1-(2,5-dihydroxyphenyl)-3-phenylpropan-1-one	242.094	243.103	1	4.80183	11.554	0.00010047	0.00091635	20.968	4.3946e-11	1.6391e-10	3.2757	0.0049971	0.019604
4.80_242.0942n	HMDB0135397	M+H-H2O, M+H	C15H14O3	39.2	7.78	-0.357478	1-(3,4-dihydroxyphenyl)-3-phenylpropan-1-one	242.094	243.103	1	4.80183	11.554	0.00010047	0.00091635	20.968	4.3946e-11	1.6391e-10	3.2757	0.0049971	0.019604
4.80_242.0942n	HMDB0135405	M+H-H2O, M+H	C15H14O3	39.4	8.99	-0.357478	3-(2-hydroxyphenyl)-1-(3-hydroxyphenyl)propan-1-one	242.094	243.103	1	4.80183	11.554	0.00010047	0.00091635	20.968	4.3946e-11	1.6391e-10	3.2757	0.0049971	0.019604
4.80_242.0942n	HMDB0135406	M+H-H2O, M+H	C15H14O3	39.2	7.78	-0.357478	1-(3,5-dihydroxyphenyl)-3-phenylpropan-1-one	242.094	243.103	1	4.80183	11.554	0.00010047	0.00091635	20.968	4.3946e-11	1.6391e-10	3.2757	0.0049971	0.019604
4.80_242.0942n	HMDB0135407	M+H-H2O, M+H	C15H14O3	39.4	9.01	-0.357478	3-hydroxy-1-(3-hydroxyphenyl)-3-phenylpropan-1-one	242.094	243.103	1	4.80183	11.554	0.00010047	0.00091635	20.968	4.3946e-11	1.6391e-10	3.2757	0.0049971	0.019604
4.80_242.0942n	HMDB0135408	M+H-H2O, M+H	C15H14O3	39.4	8.99	-0.357478	1,3-bis(3-hydroxyphenyl)propan-1-one	242.094	243.103	1	4.80183	11.554	0.00010047	0.00091635	20.968	4.3946e-11	1.6391e-10	3.2757	0.0049971	0.019604
4.80_242.0942n	HMDB0135409	M+H-H2O, M+H	C15H14O3	39.4	8.99	-0.357478	1-(3-hydroxyphenyl)-3-(4-hydroxyphenyl)propan-1-one	242.094	243.103	1	4.80183	11.554	0.00010047	0.00091635	20.968	4.3946e-11	1.6391e-10	3.2757	0.0049971	0.019604
4.80_242.0942n	HMDB0135593	M+H-H2O, M+H	C15H14O3	39.3	8.45	-0.357478	3-hydroxy-3-(4-hydroxyphenyl)-1-phenylpropan-1-one	242.094	243.103	1	4.80183	11.554	0.00010047	0.00091635	20.968	4.3946e-11	1.6391e-10	3.2757	0.0049971	0.019604
4.80_242.0942n	HMDB0135594	M+H-H2O, M+H	C15H14O3	39.4	8.99	-0.357478	1,3-bis(4-hydroxyphenyl)propan-1-one	242.094	243.103	1	4.80183	11.554	0.00010047	0.00091635	20.968	4.3946e-11	1.6391e-10	3.2757	0.0049971	0.019604
4.80_242.0942n	HMDB0135595	M+H-H2O, M+H	C15H14O3	39.3	8.61	-0.357478	3-(3,4-dihydroxyphenyl)-1-phenylpropan-1-one	242.094	243.103	1	4.80183	11.554	0.00010047	0.00091635	20.968	4.3946e-11	1.6391e-10	3.2757	0.0049971	0.019604
4.80_242.0942n	HMDB0135596	M+H-H2O, M+H	C15H14O3	39.4	8.99	-0.357478	1-(2-hydroxyphenyl)-3-(4-hydroxyphenyl)propan-1-one	242.094	243.103	1	4.80183	11.554	0.00010047	0.00091635	20.968	4.3946e-11	1.6391e-10	3.2757	0.0049971	0.019604
4.80_242.0942n	HMDB0135601	M+H-H2O, M+H	C15H14O3	39.3	8.61	-0.357478	3-(2,4-dihydroxyphenyl)-1-phenylpropan-1-one	242.094	243.103	1	4.80183	11.554	0.00010047	0.00091635	20.968	4.3946e-11	1.6391e-10	3.2757	0.0049971	0.019604
2.93_234.0531n	CHEBI:1135	M+H-H2O, M+H	C12H10O5	44	22.8	1.26683	2-hydroxy-6-(2-hydroxyphenyl)-6-oxo-cis,cis-hexa-2,4-dienoic acid	234.053	235.06	1	2.93488	5.137	0.010098	0.03085	21.199	3.5012e-11	1.3237e-10	9.0175	3.3908e-08	1.6947e-06
2.93_234.0531n	CHEBI:51666	M+H-H2O, M+H	C12H10O5	50.1	53.6	1.26683	7-methoxycoumarin-4-acetic acid	234.053	235.06	1	2.93488	5.137	0.010098	0.03085	21.199	3.5012e-11	1.3237e-10	9.0175	3.3908e-08	1.6947e-06
2.93_234.0531n	CHEBI:82611	M+H-H2O, M+H	C12H10O5	48.5	45.3	1.26683	2-O,3-dimethylflaviolin	234.053	235.06	1	2.93488	5.137	0.010098	0.03085	21.199	3.5012e-11	1.3237e-10	9.0175	3.3908e-08	1.6947e-06
2.93_234.0531n	HMDB0034345	M+H-H2O, M+H	C12H10O5	47.9	42.6	1.26683	7-Acetoxy-6-methoxycoumarin	234.053	235.06	1	2.93488	5.137	0.010098	0.03085	21.199	3.5012e-11	1.3237e-10	9.0175	3.3908e-08	1.6947e-06
2.93_234.0531n	HMDB0040408	M+H-H2O, M+H	C12H10O5	50	52.8	1.26683	7-Hydroxy-2-methyl-4-oxo-4H-1-benzopyran-5-acetic acid	234.053	235.06	1	2.93488	5.137	0.010098	0.03085	21.199	3.5012e-11	1.3237e-10	9.0175	3.3908e-08	1.6947e-06
2.93_234.0531n	HMDB0129372	M+H-H2O, M+H	C12H10O5	49	47.7	1.26683	3-(4-methoxy-1-benzofuran-5-yl)-3-oxopropanoic acid	234.053	235.06	1	2.93488	5.137	0.010098	0.03085	21.199	3.5012e-11	1.3237e-10	9.0175	3.3908e-08	1.6947e-06
2.93_234.0531n	HMDB0136750	M+H-H2O, M+H	C12H10O5	50.6	56.1	1.26683	6-hydroxy-4-methyl-2-oxo-2H-chromen-7-yl acetate	234.053	235.06	1	2.93488	5.137	0.010098	0.03085	21.199	3.5012e-11	1.3237e-10	9.0175	3.3908e-08	1.6947e-06
2.93_234.0531n	HMDB0136751	M+H-H2O, M+H	C12H10O5	50.8	56.8	1.26683	4-(hydroxymethyl)-2-oxo-2H-chromen-7-yl acetate	234.053	235.06	1	2.93488	5.137	0.010098	0.03085	21.199	3.5012e-11	1.3237e-10	9.0175	3.3908e-08	1.6947e-06
2.93_234.0531n	HMDB0136752	M+H-H2O, M+H	C12H10O5	47.8	42.2	1.26683	8-hydroxy-4-methyl-2-oxo-2H-chromen-7-yl acetate	234.053	235.06	1	2.93488	5.137	0.010098	0.03085	21.199	3.5012e-11	1.3237e-10	9.0175	3.3908e-08	1.6947e-06
2.93_234.0531n	HMDB0136753	M+H-H2O, M+H	C12H10O5	50.6	56.1	1.26683	5-hydroxy-4-methyl-2-oxo-2H-chromen-7-yl acetate	234.053	235.06	1	2.93488	5.137	0.010098	0.03085	21.199	3.5012e-11	1.3237e-10	9.0175	3.3908e-08	1.6947e-06
2.93_234.0531n	HMDB0136754	M+H-H2O, M+H	C12H10O5	50.2	53.7	1.26683	4-methyl-2-oxo-2H-chromen-7-yl 2-hydroxyacetate	234.053	235.06	1	2.93488	5.137	0.010098	0.03085	21.199	3.5012e-11	1.3237e-10	9.0175	3.3908e-08	1.6947e-06
4.95_174.1252n	CHEBI:55538	M+2Na-H, 2M+ACN+H	C9H18O3	39.1	3.98	-2.34736	(R)-2-hydroxynonanoic acid	174.125	219.096	1	4.95195	34.288	1.4837e-09	1.7859e-07	10.598	2.9053e-06	5.6855e-06	1.2524	0.28427	0.38861
4.95_174.1252n	CHEBI:72563	M+2Na-H, 2M+ACN+H	C9H18O3	39.1	3.98	-2.34736	(3S,4S)-3-hydroxy-4-methyloctanoic acid	174.125	219.096	1	4.95195	34.288	1.4837e-09	1.7859e-07	10.598	2.9053e-06	5.6855e-06	1.2524	0.28427	0.38861
4.95_174.1252n	CHEBI:73753	M+2Na-H, 2M+ACN+H	C9H18O3	39.1	3.98	-2.34736	2-hydroxynonanoic acid	174.125	219.096	1	4.95195	34.288	1.4837e-09	1.7859e-07	10.598	2.9053e-06	5.6855e-06	1.2524	0.28427	0.38861
4.95_174.1252n	CHEBI:78839	M+2Na-H, 2M+ACN+H	C9H18O3	38.8	2.33	-2.34736	(8R)-8-hydroxynonanoic acid	174.125	219.096	1	4.95195	34.288	1.4837e-09	1.7859e-07	10.598	2.9053e-06	5.6855e-06	1.2524	0.28427	0.38861
4.95_174.1252n	CHEBI:79121	M+2Na-H, 2M+ACN+H	C9H18O3	38.8	2.33	-2.34736	9-hydroxynonanoic acid	174.125	219.096	1	4.95195	34.288	1.4837e-09	1.7859e-07	10.598	2.9053e-06	5.6855e-06	1.2524	0.28427	0.38861
4.95_174.1252n	CHEBI:87270	M+2Na-H, 2M+ACN+H	C9H18O3	39.6	6.3	-2.34736	2-(pentyloxy)ethyl acetate	174.125	219.096	1	4.95195	34.288	1.4837e-09	1.7859e-07	10.598	2.9053e-06	5.6855e-06	1.2524	0.28427	0.38861
4.95_174.1252n	HMDB0031513	M+2Na-H, 2M+ACN+H	C9H18O3	39.1	3.98	-2.34736	(±)-3-Hydroxynonanoic acid	174.125	219.096	1	4.95195	34.288	1.4837e-09	1.7859e-07	10.598	2.9053e-06	5.6855e-06	1.2524	0.28427	0.38861
4.95_174.1252n	HMDB0034040	M+2Na-H, 2M+ACN+H	C9H18O3	38.3	0	-2.34736	2,4,6-Triethyl-1,3,5-trioxane	174.125	219.096	1	4.95195	34.288	1.4837e-09	1.7859e-07	10.598	2.9053e-06	5.6855e-06	1.2524	0.28427	0.38861
2.67_194.0222n	CHEBI:30876	M+H, M+H-H2O	C9H6O5	38.9	2.74	3.24704	3-oxalobenzoic acid	194.022	195.029	1	2.6713	6.5252	0.0034062	0.013156	29.103	2.2977e-14	1.262e-13	11.99	1.2712e-10	1.3236e-08
2.67_194.0222n	HMDB0129377	M+H, M+H-H2O	C9H6O5	38.9	2.74	3.24704	2-(2H-1,3-benzodioxol-5-yl)-2-oxoacetic acid	194.022	195.029	1	2.6713	6.5252	0.0034062	0.013156	29.103	2.2977e-14	1.262e-13	11.99	1.2712e-10	1.3236e-08
2.67_194.0222n	HMDB0132253	M+H, M+H-H2O	C9H6O5	38.9	2.67	3.24704	6,7,8-trihydroxy-2H-chromen-2-one	194.022	195.029	1	2.6713	6.5252	0.0034062	0.013156	29.103	2.2977e-14	1.262e-13	11.99	1.2712e-10	1.3236e-08
2.67_194.0222n	HMDB0132254	M+H, M+H-H2O	C9H6O5	38.9	2.67	3.24704	5,6,7-trihydroxy-2H-chromen-2-one	194.022	195.029	1	2.6713	6.5252	0.0034062	0.013156	29.103	2.2977e-14	1.262e-13	11.99	1.2712e-10	1.3236e-08
2.67_194.0222n	HMDB0136659	M+H, M+H-H2O	C9H6O5	38.9	2.68	3.24704	4,6,7-trihydroxy-2H-chromen-2-one	194.022	195.029	1	2.6713	6.5252	0.0034062	0.013156	29.103	2.2977e-14	1.262e-13	11.99	1.2712e-10	1.3236e-08
2.67_194.0222n	HMDB0136660	M+H, M+H-H2O	C9H6O5	38.9	2.68	3.24704	4,7,8-trihydroxy-2H-chromen-2-one	194.022	195.029	1	2.6713	6.5252	0.0034062	0.013156	29.103	2.2977e-14	1.262e-13	11.99	1.2712e-10	1.3236e-08
2.67_194.0222n	HMDB0136661	M+H, M+H-H2O	C9H6O5	38.9	2.68	3.24704	4,5,7-trihydroxy-2H-chromen-2-one	194.022	195.029	1	2.6713	6.5252	0.0034062	0.013156	29.103	2.2977e-14	1.262e-13	11.99	1.2712e-10	1.3236e-08
5.32_399.1455n	CHEBI:142093	M+H-2H2O, M+CH3OH+H	C15H23N6O5S+	39.6	8.04	0.978474	(R)-S-adenosyl-L-methionine zwitterion	399.145	432.179	1	5.31545	17.974	2.2922e-06	4.4064e-05	4.9549	0.002764	0.0037703	1.9897	0.071903	0.14038
5.32_399.1455n	CHEBI:142094	M+H-2H2O, M+CH3OH+H	C15H23N6O5S+	39.6	8.04	0.978474	(S)-S-adenosyl-L-methionine zwitterion	399.145	432.179	1	5.31545	17.974	2.2922e-06	4.4064e-05	4.9549	0.002764	0.0037703	1.9897	0.071903	0.14038
5.32_399.1455n	CHEBI:15414	M+H-2H2O, M+CH3OH+H	C15H23N6O5S+	39.6	8.04	0.978474	S-adenosyl-L-methionine	399.145	432.179	1	5.31545	17.974	2.2922e-06	4.4064e-05	4.9549	0.002764	0.0037703	1.9897	0.071903	0.14038
5.32_399.1455n	CHEBI:33440	M+H-2H2O, M+CH3OH+H	C15H23N6O5S+	39.6	8.04	0.978474	(R)-S-adenosyl-L-methionine	399.145	432.179	1	5.31545	17.974	2.2922e-06	4.4064e-05	4.9549	0.002764	0.0037703	1.9897	0.071903	0.14038
5.32_399.1455n	CHEBI:33442	M+H-2H2O, M+CH3OH+H	C15H23N6O5S+	39.6	8.04	0.978474	(S)-S-adenosyl-L-methionine	399.145	432.179	1	5.31545	17.974	2.2922e-06	4.4064e-05	4.9549	0.002764	0.0037703	1.9897	0.071903	0.14038
5.32_399.1455n	CHEBI:59789	M+H-2H2O, M+CH3OH+H	C15H23N6O5S+	39.6	8.04	0.978474	S-adenosyl-L-methionine zwitterion	399.145	432.179	1	5.31545	17.974	2.2922e-06	4.4064e-05	4.9549	0.002764	0.0037703	1.9897	0.071903	0.14038
5.32_399.1455n	HMDB0001185	M+H-2H2O, M+CH3OH+H	C15H23N6O5S+	39.6	8.04	0.978474	S-Adenosylmethionine	399.145	432.179	1	5.31545	17.974	2.2922e-06	4.4064e-05	4.9549	0.002764	0.0037703	1.9897	0.071903	0.14038
5.33_506.2903n	HMDB0033198	M+H-H2O, M+Na	C28H42O8	40	16.3	4.54554	(5alpha,6beta,14alpha,20R,22R)-5,6,14,20,27-Pentahydroxy-1-oxowith-24-enolide	506.29	529.277	1	5.32972	8.5332	0.00077642	0.00437	50.724	1.4389e-21	1.0963e-20	3.0701	0.0077311	0.026722
5.32_347.1149n	CHEBI:143596	M+H, M+Na	C19H16F3NO2	38	0	4.67166	ipflufenoquin	347.115	348.122	1	5.32258	15.801	7.6486e-06	0.00011726	5.7388	0.0010315	0.0014951	1.9969	0.07088	0.13914
5.32_347.1149n	CHEBI:74356	M+H, M+Na	C13H21N3O6S	38.3	0	-0.493768	Met-FMDP	347.115	348.122	1	5.32258	15.801	7.6486e-06	0.00011726	5.7388	0.0010315	0.0014951	1.9969	0.07088	0.13914
5.32_347.1149n	HMDB0041063	M+H, M+Na	C21H17NO4	38	0	-2.37102	1,2-Dimethoxy-13-methyl-[1,3]benzodioxolo[5,6-c]phenanthridine	347.115	348.122	1	5.32258	15.801	7.6486e-06	0.00011726	5.7388	0.0010315	0.0014951	1.9969	0.07088	0.13914
5.31_258.3042n	CHEBI:41934	M+H, M+ACN+Na	C16H38N2+2	37.4	0	2.64364	decamethonium	258.304	322.293	1	5.3083	5.4916	0.0076089	0.025285	3.1095	0.028832	0.034179	2.6212	0.019854	0.053234
5.31_258.3042n	HMDB0015375	M+H, M+ACN+Na	C16H38N2+2	37.4	0	2.64364	Decamethonium	258.304	322.293	1	5.3083	5.4916	0.0076089	0.025285	3.1095	0.028832	0.034179	2.6212	0.019854	0.053234
5.39_221.0948n	CHEBI:131341	M+ACN+Na, 2M+NH4	C14H11N3	36.1	0.055	-2.47054	4,5-diphenyl-1,2,3-triazole	221.095	285.111	1	5.39328	9.8428	0.00031216	0.0021851	1.3478	0.26195	0.27749	1.0616	0.38919	0.48654
5.39_221.0948n	CHEBI:36320	M+ACN+Na, 2M+NH4	C14H11N3	36	0	-2.47054	tripyrrin	221.095	285.111	1	5.39328	9.8428	0.00031216	0.0021851	1.3478	0.26195	0.27749	1.0616	0.38919	0.48654
5.48_268.2039n	CHEBI:48410	M+H-2H2O, 2M+ACN+Na	C16H28O3	39.9	2.48	0.142702	(2S,3S,4S)-4-(hydroxymethyl)-2-methoxy-3-[(2E)-6-methylhept-2-en-2-yl]cyclohexanone	268.204	600.413	1	5.47898	12.024	7.4343e-05	0.00071866	9.7735	7.6294e-06	1.4019e-05	5.5909	3.5978e-05	0.00041624
5.51_324.2068n	CHEBI:52186	M+H-H2O, M+H	C20H26N3O+	38.3	0	-2.57171	oxazine-1	324.207	325.213	1	5.51468	5.2733	0.0090531	0.028783	8.924	2.0906e-05	3.6637e-05	4.0167	0.0010262	0.0057372
5.59_410.3535n	CHEBI:17813	M+H-H2O, M+H	C29H46O	39.5	11.7	-3.36049	4,4-dimethyl-5alpha-cholesta-8,14,24-trien-3beta-ol	410.353	411.361	1	5.59325	16.213	6.0537e-06	9.8877e-05	3.3896	0.02018	0.024421	1.3909	0.22328	0.32646
5.59_410.3535n	CHEBI:30109	M+H-H2O, M+H	C29H46O	39.3	11	-3.36049	4alpha-methyl-5alpha-ergosta-8,14,24(28)-trien-3beta-ol	410.353	411.361	1	5.59325	16.213	6.0537e-06	9.8877e-05	3.3896	0.02018	0.024421	1.3909	0.22328	0.32646
5.59_410.3535n	CHEBI:68895	M+H-H2O, M+H	C29H46O	37.3	1.08	-3.36049	24-ethylcholesta-4,22-dien-3-one	410.353	411.361	1	5.59325	16.213	6.0537e-06	9.8877e-05	3.3896	0.02018	0.024421	1.3909	0.22328	0.32646
5.59_410.3535n	HMDB0001023	M+H-H2O, M+H	C29H46O	39.5	11.7	-3.36049	4,4-Dimethylcholesta-8,14,24-trienol	410.353	411.361	1	5.59325	16.213	6.0537e-06	9.8877e-05	3.3896	0.02018	0.024421	1.3909	0.22328	0.32646
5.59_410.3535n	HMDB0006852	M+H-H2O, M+H	C29H46O	37.6	2.42	-3.36049	5-Dehydroavenasterol	410.353	411.361	1	5.59325	16.213	6.0537e-06	9.8877e-05	3.3896	0.02018	0.024421	1.3909	0.22328	0.32646
5.59_410.3535n	HMDB0006928	M+H-H2O, M+H	C29H46O	39.3	11	-3.36049	Delta 8,14 -Sterol	410.353	411.361	1	5.59325	16.213	6.0537e-06	9.8877e-05	3.3896	0.02018	0.024421	1.3909	0.22328	0.32646
5.59_410.3535n	HMDB0032882	M+H-H2O, M+H	C29H46O	37.3	0.874	-3.36049	28-Norcyclomusalenone	410.353	411.361	1	5.59325	16.213	6.0537e-06	9.8877e-05	3.3896	0.02018	0.024421	1.3909	0.22328	0.32646
5.59_410.3535n	HMDB0033810	M+H-H2O, M+H	C29H46O	38.1	4.95	-3.36049	(4alpha,5alpha)-4,14-Dimethyl-9,19-cyclocholest-20-en-3-one	410.353	411.361	1	5.59325	16.213	6.0537e-06	9.8877e-05	3.3896	0.02018	0.024421	1.3909	0.22328	0.32646
5.59_410.3535n	HMDB0033825	M+H-H2O, M+H	C29H46O	37.6	2.42	-3.36049	Corbisterol	410.353	411.361	1	5.59325	16.213	6.0537e-06	9.8877e-05	3.3896	0.02018	0.024421	1.3909	0.22328	0.32646
5.59_410.3535n	HMDB0034078	M+H-H2O, M+H	C29H46O	38.9	8.68	-3.36049	22-Dehydroclerosterol	410.353	411.361	1	5.59325	16.213	6.0537e-06	9.8877e-05	3.3896	0.02018	0.024421	1.3909	0.22328	0.32646
5.59_410.3535n	HMDB0034196	M+H-H2O, M+H	C29H46O	38.8	8.57	-3.36049	(3beta,5alpha,22E,24S)-Stigmasta-7,22,25-trien-3-ol	410.353	411.361	1	5.59325	16.213	6.0537e-06	9.8877e-05	3.3896	0.02018	0.024421	1.3909	0.22328	0.32646
5.59_410.3535n	HMDB0036312	M+H-H2O, M+H	C29H46O	37.6	2.42	-3.36049	(3beta,22E,24R)-23-Methylergosta-5,7,22-trien-3-ol	410.353	411.361	1	5.59325	16.213	6.0537e-06	9.8877e-05	3.3896	0.02018	0.024421	1.3909	0.22328	0.32646
5.59_410.3535n	HMDB0039196	M+H-H2O, M+H	C29H46O	37.2	0.435	-3.36049	Stigmasta-4,6-dien-3-one	410.353	411.361	1	5.59325	16.213	6.0537e-06	9.8877e-05	3.3896	0.02018	0.024421	1.3909	0.22328	0.32646
5.30_258.0890n	CHEBI:19287	M+H, M+K	C15H14O4	42.3	19	-0.862015	2,2-bis(4-hydroxyphenyl)propanoic acid	258.089	259.096	1	5.30117	7.1165	0.0021798	0.0094255	10.832	2.2155e-06	4.4328e-06	0.72443	0.63069	0.69924
5.30_258.0890n	CHEBI:27655	M+H, M+K	C15H14O4	41.7	15.9	-0.862015	davidigenin	258.089	259.096	1	5.30117	7.1165	0.0021798	0.0094255	10.832	2.2155e-06	4.4328e-06	0.72443	0.63069	0.69924
5.30_258.0890n	CHEBI:8034	M+H, M+K	C15H14O4	42.3	19	-0.862015	peucedanin	258.089	259.096	1	5.30117	7.1165	0.0021798	0.0094255	10.832	2.2155e-06	4.4328e-06	0.72443	0.63069	0.69924
5.30_258.0890n	HMDB0004629	M+H, M+K	C15H14O4	43.1	22.9	-0.862015	O-Desmethylangolensin	258.089	259.096	1	5.30117	7.1165	0.0021798	0.0094255	10.832	2.2155e-06	4.4328e-06	0.72443	0.63069	0.69924
5.30_258.0890n	HMDB0030616	M+H, M+K	C15H14O4	42.3	19	-0.862015	Archangin	258.089	259.096	1	5.30117	7.1165	0.0021798	0.0094255	10.832	2.2155e-06	4.4328e-06	0.72443	0.63069	0.69924
5.30_258.0890n	HMDB0030947	M+H, M+K	C15H14O4	42.6	20.2	-0.862015	Wyerone	258.089	259.096	1	5.30117	7.1165	0.0021798	0.0094255	10.832	2.2155e-06	4.4328e-06	0.72443	0.63069	0.69924
5.30_258.0890n	HMDB0031842	M+H, M+K	C15H14O4	42.9	21.8	-0.862015	Rhapontigenin	258.089	259.096	1	5.30117	7.1165	0.0021798	0.0094255	10.832	2.2155e-06	4.4328e-06	0.72443	0.63069	0.69924
5.30_258.0890n	HMDB0032725	M+H, M+K	C15H14O4	42.3	19	-0.862015	Acetomenaphthone	258.089	259.096	1	5.30117	7.1165	0.0021798	0.0094255	10.832	2.2155e-06	4.4328e-06	0.72443	0.63069	0.69924
5.30_258.0890n	HMDB0033931	M+H, M+K	C15H14O4	42.3	19	-0.862015	Xanthoxyletin	258.089	259.096	1	5.30117	7.1165	0.0021798	0.0094255	10.832	2.2155e-06	4.4328e-06	0.72443	0.63069	0.69924
5.30_258.0890n	HMDB0033986	M+H, M+K	C15H14O4	42	17.3	-0.862015	Demethylvestitol	258.089	259.096	1	5.30117	7.1165	0.0021798	0.0094255	10.832	2.2155e-06	4.4328e-06	0.72443	0.63069	0.69924
5.30_258.0890n	HMDB0034144	M+H, M+K	C15H14O4	42.6	20.3	-0.862015	Yangonin	258.089	259.096	1	5.30117	7.1165	0.0021798	0.0094255	10.832	2.2155e-06	4.4328e-06	0.72443	0.63069	0.69924
5.30_258.0890n	HMDB0034255	M+H, M+K	C15H14O4	42.3	19	-0.862015	5-Methoxyseselin	258.089	259.096	1	5.30117	7.1165	0.0021798	0.0094255	10.832	2.2155e-06	4.4328e-06	0.72443	0.63069	0.69924
5.30_258.0890n	HMDB0040679	M+H, M+K	C15H14O4	42	17.3	-0.862015	(2S,3R,4R)-3,4,4'-Trihydroxyflavan	258.089	259.096	1	5.30117	7.1165	0.0021798	0.0094255	10.832	2.2155e-06	4.4328e-06	0.72443	0.63069	0.69924
5.30_258.0890n	HMDB0041652	M+H, M+K	C15H14O4	42	17.3	-0.862015	3',4',7-Trihydroxyisoflavan	258.089	259.096	1	5.30117	7.1165	0.0021798	0.0094255	10.832	2.2155e-06	4.4328e-06	0.72443	0.63069	0.69924
5.30_258.0890n	HMDB0041657	M+H, M+K	C15H14O4	42	17.3	-0.862015	3'-Hydroxyequol	258.089	259.096	1	5.30117	7.1165	0.0021798	0.0094255	10.832	2.2155e-06	4.4328e-06	0.72443	0.63069	0.69924
5.30_258.0890n	HMDB0041710	M+H, M+K	C15H14O4	42.3	18.6	-0.862015	cis-4-Hydroxyequol	258.089	259.096	1	5.30117	7.1165	0.0021798	0.0094255	10.832	2.2155e-06	4.4328e-06	0.72443	0.63069	0.69924
5.30_258.0890n	HMDB0128079	M+H, M+K	C15H14O4	41.5	14.6	-0.862015	3-phenyl-1-(2,4,6-trihydroxyphenyl)propan-1-one	258.089	259.096	1	5.30117	7.1165	0.0021798	0.0094255	10.832	2.2155e-06	4.4328e-06	0.72443	0.63069	0.69924
5.30_258.0890n	HMDB0128517	M+H, M+K	C15H14O4	43.1	22.9	-0.862015	5-[(E)-2-(4-hydroxyphenyl)ethenyl]-4-methoxybenzene-1,3-diol	258.089	259.096	1	5.30117	7.1165	0.0021798	0.0094255	10.832	2.2155e-06	4.4328e-06	0.72443	0.63069	0.69924
5.30_258.0890n	HMDB0128522	M+H, M+K	C15H14O4	42.9	21.8	-0.862015	5-[(E)-2-(4-hydroxy-3-methoxyphenyl)ethenyl]benzene-1,3-diol	258.089	259.096	1	5.30117	7.1165	0.0021798	0.0094255	10.832	2.2155e-06	4.4328e-06	0.72443	0.63069	0.69924
5.30_258.0890n	HMDB0129966	M+H, M+K	C15H14O4	42.3	19	-0.862015	2-phenyl-1-(2,4,6-trihydroxyphenyl)propan-1-one	258.089	259.096	1	5.30117	7.1165	0.0021798	0.0094255	10.832	2.2155e-06	4.4328e-06	0.72443	0.63069	0.69924
5.30_258.0890n	HMDB0130493	M+H, M+K	C15H14O4	42.3	18.6	-0.862015	3-(4-hydroxyphenyl)-3,4-dihydro-2H-1-benzopyran-4,7-diol	258.089	259.096	1	5.30117	7.1165	0.0021798	0.0094255	10.832	2.2155e-06	4.4328e-06	0.72443	0.63069	0.69924
5.30_258.0890n	HMDB0130501	M+H, M+K	C15H14O4	42.3	18.6	-0.862015	3-(4-hydroxyphenyl)-3,4-dihydro-2H-1-benzopyran-6,7-diol	258.089	259.096	1	5.30117	7.1165	0.0021798	0.0094255	10.832	2.2155e-06	4.4328e-06	0.72443	0.63069	0.69924
5.30_258.0890n	HMDB0130502	M+H, M+K	C15H14O4	41.7	15.9	-0.862015	3-phenyl-3,4-dihydro-2H-1-benzopyran-4,6,7-triol	258.089	259.096	1	5.30117	7.1165	0.0021798	0.0094255	10.832	2.2155e-06	4.4328e-06	0.72443	0.63069	0.69924
5.30_258.0890n	HMDB0130503	M+H, M+K	C15H14O4	42.3	19	-0.862015	2-phenyl-1-(2,4,5-trihydroxyphenyl)propan-1-one	258.089	259.096	1	5.30117	7.1165	0.0021798	0.0094255	10.832	2.2155e-06	4.4328e-06	0.72443	0.63069	0.69924
5.30_258.0890n	HMDB0130508	M+H, M+K	C15H14O4	42.3	18.6	-0.862015	3-(3-hydroxyphenyl)-3,4-dihydro-2H-1-benzopyran-4,7-diol	258.089	259.096	1	5.30117	7.1165	0.0021798	0.0094255	10.832	2.2155e-06	4.4328e-06	0.72443	0.63069	0.69924
5.30_258.0890n	HMDB0130509	M+H, M+K	C15H14O4	43.1	22.9	-0.862015	1-(2,4-dihydroxyphenyl)-2-(3-hydroxyphenyl)propan-1-one	258.089	259.096	1	5.30117	7.1165	0.0021798	0.0094255	10.832	2.2155e-06	4.4328e-06	0.72443	0.63069	0.69924
5.30_258.0890n	HMDB0130513	M+H, M+K	C15H14O4	42.3	18.6	-0.862015	3-(4-hydroxyphenyl)-3,4-dihydro-2H-1-benzopyran-7,8-diol	258.089	259.096	1	5.30117	7.1165	0.0021798	0.0094255	10.832	2.2155e-06	4.4328e-06	0.72443	0.63069	0.69924
5.30_258.0890n	HMDB0130514	M+H, M+K	C15H14O4	41.7	15.9	-0.862015	3-phenyl-3,4-dihydro-2H-1-benzopyran-4,7,8-triol	258.089	259.096	1	5.30117	7.1165	0.0021798	0.0094255	10.832	2.2155e-06	4.4328e-06	0.72443	0.63069	0.69924
5.30_258.0890n	HMDB0130515	M+H, M+K	C15H14O4	42.3	19	-0.862015	2-phenyl-1-(2,3,4-trihydroxyphenyl)propan-1-one	258.089	259.096	1	5.30117	7.1165	0.0021798	0.0094255	10.832	2.2155e-06	4.4328e-06	0.72443	0.63069	0.69924
5.30_258.0890n	HMDB0132266	M+H, M+K	C15H14O4	42.8	21.3	-0.862015	2-phenyl-3,4-dihydro-2H-1-benzopyran-3,5,7-triol	258.089	259.096	1	5.30117	7.1165	0.0021798	0.0094255	10.832	2.2155e-06	4.4328e-06	0.72443	0.63069	0.69924
5.30_258.0890n	HMDB0135065	M+H, M+K	C15H14O4	42.5	20	-0.862015	2-(3-hydroxyphenyl)-3,4-dihydro-2H-1-benzopyran-3,7-diol	258.089	259.096	1	5.30117	7.1165	0.0021798	0.0094255	10.832	2.2155e-06	4.4328e-06	0.72443	0.63069	0.69924
5.30_258.0890n	HMDB0135356	M+H, M+K	C15H14O4	41.7	15.9	-0.862015	1-(2,5-dihydroxyphenyl)-3-hydroxy-3-phenylpropan-1-one	258.089	259.096	1	5.30117	7.1165	0.0021798	0.0094255	10.832	2.2155e-06	4.4328e-06	0.72443	0.63069	0.69924
5.30_258.0890n	HMDB0135357	M+H, M+K	C15H14O4	41.7	15.9	-0.862015	1-(2,5-dihydroxyphenyl)-3-(3-hydroxyphenyl)propan-1-one	258.089	259.096	1	5.30117	7.1165	0.0021798	0.0094255	10.832	2.2155e-06	4.4328e-06	0.72443	0.63069	0.69924
5.30_258.0890n	HMDB0135358	M+H, M+K	C15H14O4	41.7	15.9	-0.862015	1-(2,5-dihydroxyphenyl)-3-(4-hydroxyphenyl)propan-1-one	258.089	259.096	1	5.30117	7.1165	0.0021798	0.0094255	10.832	2.2155e-06	4.4328e-06	0.72443	0.63069	0.69924
5.30_258.0890n	HMDB0135359	M+H, M+K	C15H14O4	41.7	15.9	-0.862015	1-(2,5-dihydroxyphenyl)-3-(2-hydroxyphenyl)propan-1-one	258.089	259.096	1	5.30117	7.1165	0.0021798	0.0094255	10.832	2.2155e-06	4.4328e-06	0.72443	0.63069	0.69924
5.30_258.0890n	HMDB0135360	M+H, M+K	C15H14O4	41.5	14.6	-0.862015	3-phenyl-1-(2,4,5-trihydroxyphenyl)propan-1-one	258.089	259.096	1	5.30117	7.1165	0.0021798	0.0094255	10.832	2.2155e-06	4.4328e-06	0.72443	0.63069	0.69924
5.30_258.0890n	HMDB0135361	M+H, M+K	C15H14O4	41.5	14.6	-0.862015	3-phenyl-1-(2,3,5-trihydroxyphenyl)propan-1-one	258.089	259.096	1	5.30117	7.1165	0.0021798	0.0094255	10.832	2.2155e-06	4.4328e-06	0.72443	0.63069	0.69924
5.30_258.0890n	HMDB0135362	M+H, M+K	C15H14O4	41.5	14.6	-0.862015	3-phenyl-1-(2,3,6-trihydroxyphenyl)propan-1-one	258.089	259.096	1	5.30117	7.1165	0.0021798	0.0094255	10.832	2.2155e-06	4.4328e-06	0.72443	0.63069	0.69924
5.30_258.0890n	HMDB0135398	M+H, M+K	C15H14O4	41.7	15.9	-0.862015	1-(3,4-dihydroxyphenyl)-3-(2-hydroxyphenyl)propan-1-one	258.089	259.096	1	5.30117	7.1165	0.0021798	0.0094255	10.832	2.2155e-06	4.4328e-06	0.72443	0.63069	0.69924
5.30_258.0890n	HMDB0135399	M+H, M+K	C15H14O4	41.5	14.6	-0.862015	3-phenyl-1-(3,4,5-trihydroxyphenyl)propan-1-one	258.089	259.096	1	5.30117	7.1165	0.0021798	0.0094255	10.832	2.2155e-06	4.4328e-06	0.72443	0.63069	0.69924
5.30_258.0890n	HMDB0135400	M+H, M+K	C15H14O4	41.5	14.6	-0.862015	3-phenyl-1-(2,3,4-trihydroxyphenyl)propan-1-one	258.089	259.096	1	5.30117	7.1165	0.0021798	0.0094255	10.832	2.2155e-06	4.4328e-06	0.72443	0.63069	0.69924
5.30_258.0890n	HMDB0135401	M+H, M+K	C15H14O4	41.7	15.9	-0.862015	1-(3,4-dihydroxyphenyl)-3-hydroxy-3-phenylpropan-1-one	258.089	259.096	1	5.30117	7.1165	0.0021798	0.0094255	10.832	2.2155e-06	4.4328e-06	0.72443	0.63069	0.69924
5.30_258.0890n	HMDB0135402	M+H, M+K	C15H14O4	41.7	15.9	-0.862015	1-(3,4-dihydroxyphenyl)-3-(3-hydroxyphenyl)propan-1-one	258.089	259.096	1	5.30117	7.1165	0.0021798	0.0094255	10.832	2.2155e-06	4.4328e-06	0.72443	0.63069	0.69924
5.30_258.0890n	HMDB0135403	M+H, M+K	C15H14O4	41.7	15.9	-0.862015	1-(3,4-dihydroxyphenyl)-3-(4-hydroxyphenyl)propan-1-one	258.089	259.096	1	5.30117	7.1165	0.0021798	0.0094255	10.832	2.2155e-06	4.4328e-06	0.72443	0.63069	0.69924
5.61_235.0453n	CHEBI:87090	M+H, M+ACN+H	C8H11O8-	39.5	0	-0.448268	(7R)-6-deoxy-D-manno-oct-7-ulosuronate	235.045	277.083	1	5.61467	5.1532	0.0099674	0.030563	7.0725	0.00019719	0.00031209	1.1494	0.33781	0.43752
5.76_254.0658n	CHEBI:8070	M+H-H2O, M+H	C12H11N2NaO3	38.8	0	-3.62039	phenobarbital sodium	254.066	255.066	1	5.75678	4.8377	0.012861	0.036438	1.1578	0.32864	0.3442	1.2623	0.27952	0.38317
5.80_634.3872n	CHEBI:65547	M+H, M+Na	C39H54O7	38.4	0.14	0.453224	2-O-caffeoyl maslinic acid	634.387	657.376	1	5.79963	12.378	5.9437e-05	0.00061729	8.6729	2.8236e-05	4.8798e-05	3.7098	0.0019789	0.0098905
5.80_634.3872n	HMDB0029780	M+H, M+Na	C39H54O7	38.3	0.0347	0.453224	2alpha-Hydroxypyracrenic acid	634.387	657.376	1	5.79963	12.378	5.9437e-05	0.00061729	8.6729	2.8236e-05	4.8798e-05	3.7098	0.0019789	0.0098905
5.80_634.3872n	HMDB0040667	M+H, M+Na	C39H54O7	38.4	0.0619	0.453224	3-trans-p-Coumaroylrotundic acid	634.387	657.376	1	5.79963	12.378	5.9437e-05	0.00061729	8.6729	2.8236e-05	4.8798e-05	3.7098	0.0019789	0.0098905
5.84_287.1831n	CHEBI:55483	M+NH4, M+2Na-H	C13H25N3O4	35.8	0	-4.74871	4,4'-(ethyl-2-nitropropane-1,3-diyl)bismorpholine	287.183	332.136	1	5.84275	15.464	9.277e-06	0.00013966	8.639	2.9408e-05	5.0648e-05	2.477	0.026776	0.067114
5.84_287.1831n	CHEBI:73577	M+NH4, M+2Na-H	C13H25N3O4	35.9	0.57	-4.74871	Leu-Val-Gly	287.183	332.136	1	5.84275	15.464	9.277e-06	0.00013966	8.639	2.9408e-05	5.0648e-05	2.477	0.026776	0.067114
5.84_902.4851n	CHEBI:66259	M+NH4, M+Na	C45H74O18	36.3	0	-2.70631	torvoside H	902.485	925.477	1	5.84275	14.654	1.4874e-05	0.00020312	14.047	5.8887e-08	1.4177e-07	7.922	2.9625e-07	1.0142e-05
5.84_902.4851n	CHEBI:66498	M+NH4, M+Na	C45H74O18	36.3	0	-2.70631	Ys-IV	902.485	925.477	1	5.84275	14.654	1.4874e-05	0.00020312	14.047	5.8887e-08	1.4177e-07	7.922	2.9625e-07	1.0142e-05
5.84_902.4851n	HMDB0031836	M+NH4, M+Na	C45H74O18	36.3	0	-2.70631	Asparagoside D	902.485	925.477	1	5.84275	14.654	1.4874e-05	0.00020312	14.047	5.8887e-08	1.4177e-07	7.922	2.9625e-07	1.0142e-05
5.84_902.4851n	HMDB0033849	M+NH4, M+Na	C45H74O18	36.3	0	-2.70631	Yuccoside C	902.485	925.477	1	5.84275	14.654	1.4874e-05	0.00020312	14.047	5.8887e-08	1.4177e-07	7.922	2.9625e-07	1.0142e-05
5.84_902.4851n	HMDB0034063	M+NH4, M+Na	C45H74O18	36.3	0	-2.70631	Asparasaponin II	902.485	925.477	1	5.84275	14.654	1.4874e-05	0.00020312	14.047	5.8887e-08	1.4177e-07	7.922	2.9625e-07	1.0142e-05
5.84_902.4851n	HMDB0034305	M+NH4, M+Na	C45H74O18	36.3	0	-2.70631	Tuberoside E	902.485	925.477	1	5.84275	14.654	1.4874e-05	0.00020312	14.047	5.8887e-08	1.4177e-07	7.922	2.9625e-07	1.0142e-05
5.84_902.4851n	HMDB0035481	M+NH4, M+Na	C45H74O18	36.3	0	-2.70631	Tuberoside A (Allium tuberosum)	902.485	925.477	1	5.84275	14.654	1.4874e-05	0.00020312	14.047	5.8887e-08	1.4177e-07	7.922	2.9625e-07	1.0142e-05
5.84_902.4851n	HMDB0036247	M+NH4, M+Na	C45H74O18	36.3	0	-2.70631	Schidigerasaponin D3	902.485	925.477	1	5.84275	14.654	1.4874e-05	0.00020312	14.047	5.8887e-08	1.4177e-07	7.922	2.9625e-07	1.0142e-05
5.84_902.4851n	HMDB0036280	M+NH4, M+Na	C45H74O18	36.3	0	-2.70631	Trigoneoside XIIb	902.485	925.477	1	5.84275	14.654	1.4874e-05	0.00020312	14.047	5.8887e-08	1.4177e-07	7.922	2.9625e-07	1.0142e-05
5.84_902.4851n	HMDB0039395	M+NH4, M+Na	C45H74O18	36.3	0	-2.70631	Tuberoside K	902.485	925.477	1	5.84275	14.654	1.4874e-05	0.00020312	14.047	5.8887e-08	1.4177e-07	7.922	2.9625e-07	1.0142e-05
5.84_902.4851n	HMDB0039483	M+NH4, M+Na	C45H74O18	36.3	0	-2.70631	Trigofoenoside A	902.485	925.477	1	5.84275	14.654	1.4874e-05	0.00020312	14.047	5.8887e-08	1.4177e-07	7.922	2.9625e-07	1.0142e-05
5.84_902.4851n	HMDB0041531	M+NH4, M+Na	C45H74O18	36.3	0	-2.70631	Torvoside F	902.485	925.477	1	5.84275	14.654	1.4874e-05	0.00020312	14.047	5.8887e-08	1.4177e-07	7.922	2.9625e-07	1.0142e-05
5.89_902.4854n	CHEBI:66259	M+NH4, M+Na	C45H74O18	38.2	8.75	-2.38569	torvoside H	902.485	925.477	1	5.8856	11.783	8.6691e-05	0.00081444	15.33	1.459e-08	3.806e-08	8.7443	5.7892e-08	2.6791e-06
5.89_902.4854n	CHEBI:66498	M+NH4, M+Na	C45H74O18	37.4	5	-2.38569	Ys-IV	902.485	925.477	1	5.8856	11.783	8.6691e-05	0.00081444	15.33	1.459e-08	3.806e-08	8.7443	5.7892e-08	2.6791e-06
5.89_902.4854n	HMDB0031836	M+NH4, M+Na	C45H74O18	37.4	5	-2.38569	Asparagoside D	902.485	925.477	1	5.8856	11.783	8.6691e-05	0.00081444	15.33	1.459e-08	3.806e-08	8.7443	5.7892e-08	2.6791e-06
5.89_902.4854n	HMDB0033849	M+NH4, M+Na	C45H74O18	37.5	5.25	-2.38569	Yuccoside C	902.485	925.477	1	5.8856	11.783	8.6691e-05	0.00081444	15.33	1.459e-08	3.806e-08	8.7443	5.7892e-08	2.6791e-06
5.89_902.4854n	HMDB0034063	M+NH4, M+Na	C45H74O18	37.4	5	-2.38569	Asparasaponin II	902.485	925.477	1	5.8856	11.783	8.6691e-05	0.00081444	15.33	1.459e-08	3.806e-08	8.7443	5.7892e-08	2.6791e-06
5.89_902.4854n	HMDB0034305	M+NH4, M+Na	C45H74O18	37.4	5	-2.38569	Tuberoside E	902.485	925.477	1	5.8856	11.783	8.6691e-05	0.00081444	15.33	1.459e-08	3.806e-08	8.7443	5.7892e-08	2.6791e-06
5.89_902.4854n	HMDB0035481	M+NH4, M+Na	C45H74O18	37.4	5	-2.38569	Tuberoside A (Allium tuberosum)	902.485	925.477	1	5.8856	11.783	8.6691e-05	0.00081444	15.33	1.459e-08	3.806e-08	8.7443	5.7892e-08	2.6791e-06
5.89_902.4854n	HMDB0036247	M+NH4, M+Na	C45H74O18	37.4	5	-2.38569	Schidigerasaponin D3	902.485	925.477	1	5.8856	11.783	8.6691e-05	0.00081444	15.33	1.459e-08	3.806e-08	8.7443	5.7892e-08	2.6791e-06
5.89_902.4854n	HMDB0036280	M+NH4, M+Na	C45H74O18	37.4	5	-2.38569	Trigoneoside XIIb	902.485	925.477	1	5.8856	11.783	8.6691e-05	0.00081444	15.33	1.459e-08	3.806e-08	8.7443	5.7892e-08	2.6791e-06
5.89_902.4854n	HMDB0039395	M+NH4, M+Na	C45H74O18	37.4	4.95	-2.38569	Tuberoside K	902.485	925.477	1	5.8856	11.783	8.6691e-05	0.00081444	15.33	1.459e-08	3.806e-08	8.7443	5.7892e-08	2.6791e-06
5.89_902.4854n	HMDB0039483	M+NH4, M+Na	C45H74O18	37.4	5	-2.38569	Trigofoenoside A	902.485	925.477	1	5.8856	11.783	8.6691e-05	0.00081444	15.33	1.459e-08	3.806e-08	8.7443	5.7892e-08	2.6791e-06
5.89_902.4854n	HMDB0041531	M+NH4, M+Na	C45H74O18	38.2	8.75	-2.38569	Torvoside F	902.485	925.477	1	5.8856	11.783	8.6691e-05	0.00081444	15.33	1.459e-08	3.806e-08	8.7443	5.7892e-08	2.6791e-06
5.92_476.1451n	CHEBI:60888	M+H-2H2O, M+2Na-H	C22H24N2O10	37.2	0.957	4.21227	BAPTA	476.145	441.131	1	5.92132	16.242	5.9544e-06	9.7895e-05	1.8812	0.13611	0.14918	1.5142	0.17869	0.27837
5.92_476.1451n	CHEBI:65983	M+H-2H2O, M+2Na-H	C27H24O8	37.4	5.6	-4.23632	guangsangon L	476.145	441.131	1	5.92132	16.242	5.9544e-06	9.7895e-05	1.8812	0.13611	0.14918	1.5142	0.17869	0.27837
5.92_476.1451n	HMDB0061720	M+H-2H2O, M+2Na-H	C23H28N2O5S2	35.9	0.957	2.38712	Temocapril	476.145	441.131	1	5.92132	16.242	5.9544e-06	9.7895e-05	1.8812	0.13611	0.14918	1.5142	0.17869	0.27837
5.94_404.3639n	CHEBI:132620	M+NH4, M+CH3OH+H	C27H48O2	37.3	0	-3.66809	6alpha-hydroxycholestanol	404.364	437.346	1	5.93558	8.9344	0.00058483	0.0035559	0.67483	0.56902	0.58112	1.8229	0.099717	0.17902
5.94_404.3639n	CHEBI:137687	M+NH4, M+CH3OH+H	C27H48O2	37.4	0.589	-3.66809	(24S)-hydroxycholestanol	404.364	437.346	1	5.93558	8.9344	0.00058483	0.0035559	0.67483	0.56902	0.58112	1.8229	0.099717	0.17902
5.94_404.3639n	CHEBI:137688	M+NH4, M+CH3OH+H	C27H48O2	37.4	0.589	-3.66809	(25R)-26-hydroxycholestanol	404.364	437.346	1	5.93558	8.9344	0.00058483	0.0035559	0.67483	0.56902	0.58112	1.8229	0.099717	0.17902
5.94_404.3639n	CHEBI:28047	M+NH4, M+CH3OH+H	C27H48O2	37.3	0	-3.66809	5beta-cholestane-3alpha,7alpha-diol	404.364	437.346	1	5.93558	8.9344	0.00058483	0.0035559	0.67483	0.56902	0.58112	1.8229	0.099717	0.17902
5.94_404.3639n	CHEBI:61839	M+NH4, M+CH3OH+H	C27H48O2	37.4	0.589	-3.66809	5alpha-cholestan-3beta,15beta-diol	404.364	437.346	1	5.93558	8.9344	0.00058483	0.0035559	0.67483	0.56902	0.58112	1.8229	0.099717	0.17902
5.94_404.3639n	HMDB0006893	M+NH4, M+CH3OH+H	C27H48O2	37.3	0	-3.66809	3a,7a-Dihydroxy-5b-cholestane	404.364	437.346	1	5.93558	8.9344	0.00058483	0.0035559	0.67483	0.56902	0.58112	1.8229	0.099717	0.17902
5.94_404.3639n	HMDB0031035	M+NH4, M+CH3OH+H	C27H48O2	37.3	0	-3.66809	5-Heneicosyl-1,3-benzenediol	404.364	437.346	1	5.93558	8.9344	0.00058483	0.0035559	0.67483	0.56902	0.58112	1.8229	0.099717	0.17902
5.94_404.3639n	HMDB0036844	M+NH4, M+CH3OH+H	C27H48O2	37.7	2	-3.66809	Lepidiumterpenoid	404.364	437.346	1	5.93558	8.9344	0.00058483	0.0035559	0.67483	0.56902	0.58112	1.8229	0.099717	0.17902
6.06_280.1663n	CHEBI:48080	M+H-H2O, M+CH3OH+H	C16H24O4	38.7	0.895	-4.0491	brefeldin A	280.166	313.234	1	6.06365	11.08	0.00013669	0.0011274	4.8729	0.0030658	0.0041548	1.3401	0.24425	0.34858
6.06_280.1663n	CHEBI:68220	M+H-H2O, M+CH3OH+H	C16H24O4	38.5	0	-4.0491	(+)-(7S)-7-O-methylsydonic acid	280.166	313.234	1	6.06365	11.08	0.00013669	0.0011274	4.8729	0.0030658	0.0041548	1.3401	0.24425	0.34858
6.06_280.1663n	HMDB0030148	M+H-H2O, M+CH3OH+H	C16H24O4	38.8	1.22	-4.0491	Prehumulinic acid	280.166	313.234	1	6.06365	11.08	0.00013669	0.0011274	4.8729	0.0030658	0.0041548	1.3401	0.24425	0.34858
6.06_280.1663n	HMDB0036979	M+H-H2O, M+CH3OH+H	C16H24O4	38.5	0.0157	-4.0491	6b-Hydroxy-8a-methoxy-7(11)-eremophilen-12,8-olide	280.166	313.234	1	6.06365	11.08	0.00013669	0.0011274	4.8729	0.0030658	0.0041548	1.3401	0.24425	0.34858
6.06_280.1663n	HMDB0040755	M+H-H2O, M+CH3OH+H	C16H24O4	38.5	0.0157	-4.0491	3b-Hydroxy-6b-methoxy-7(11)-eremophilen-12,8a-olide	280.166	313.234	1	6.06365	11.08	0.00013669	0.0011274	4.8729	0.0030658	0.0041548	1.3401	0.24425	0.34858
6.06_280.1663n	HMDB0041229	M+H-H2O, M+CH3OH+H	C16H24O4	38.7	1.14	-4.0491	Methyl (3b,11x)-3-Hydroxy-8-oxo-6-eremophilen-12-oate	280.166	313.234	1	6.06365	11.08	0.00013669	0.0011274	4.8729	0.0030658	0.0041548	1.3401	0.24425	0.34858
6.06_452.2185n	CHEBI:31279	M+H-2H2O, M+CH3OH+H	C20H32N6O4S	36.8	0	-4.5356	bethanidine sulfate	452.219	485.267	1	6.06365	5.2301	0.0093713	0.029342	0.52359	0.66684	0.67632	2.9105	0.01083	0.034173
6.06_452.2185n	CHEBI:65437	M+H-2H2O, M+CH3OH+H	C27H32O6	36.8	0	-3.01912	arisugacin C	452.219	485.267	1	6.06365	5.2301	0.0093713	0.029342	0.52359	0.66684	0.67632	2.9105	0.01083	0.034173
6.06_452.2185n	CHEBI:66151	M+H-2H2O, M+CH3OH+H	C27H32O6	36.8	0	-3.01912	(2S)-2'-methoxykurarinone	452.219	485.267	1	6.06365	5.2301	0.0093713	0.029342	0.52359	0.66684	0.67632	2.9105	0.01083	0.034173
6.06_452.2185n	CHEBI:66566	M+H-2H2O, M+CH3OH+H	C27H32O6	36.8	0	-3.01912	lespeflorin G3	452.219	485.267	1	6.06365	5.2301	0.0093713	0.029342	0.52359	0.66684	0.67632	2.9105	0.01083	0.034173
6.06_452.2185n	CHEBI:67307	M+H-2H2O, M+CH3OH+H	C27H32O6	36.8	0	-3.01912	28-deoxonimbolide	452.219	485.267	1	6.06365	5.2301	0.0093713	0.029342	0.52359	0.66684	0.67632	2.9105	0.01083	0.034173
6.11_561.1632n	HMDB0128715	M+NH4, M+ACN+H	C22H31N3O12S	38.8	0.218	0.551334	2-amino-4-({1-[(carboxymethyl)-C-hydroxycarbonimidoyl]-2-{[1-(6,7-dimethoxy-2H-1,3-benzodioxol-5-yl)-1,3-dihydroxypropan-2-yl]sulfanyl}ethyl}-C-hydroxycarbonimidoyl)butanoic acid	561.163	603.201	1	6.11363	5.4564	0.0078247	0.02582	12.813	2.3179e-07	5.2183e-07	6.6281	4.1285e-06	7.8756e-05
6.11_561.1632n	HMDB0128716	M+NH4, M+ACN+H	C22H31N3O12S	38.8	0.218	0.551334	2-amino-4-({1-[(carboxymethyl)-C-hydroxycarbonimidoyl]-2-{[1-(6,7-dimethoxy-2H-1,3-benzodioxol-5-yl)-2,3-dihydroxypropyl]sulfanyl}ethyl}-C-hydroxycarbonimidoyl)butanoic acid	561.163	603.201	1	6.11363	5.4564	0.0078247	0.02582	12.813	2.3179e-07	5.2183e-07	6.6281	4.1285e-06	7.8756e-05
6.27_252.1733n	CHEBI:65837	M+Na, 2M+NH4	C15H24O3	37.5	0.0819	2.97704	elongatol A	252.173	522.354	1	6.27075	5.7257	0.0063256	0.021804	17.404	1.6235e-09	4.8241e-09	0.64001	0.69801	0.75465
6.27_252.1733n	CHEBI:65838	M+Na, 2M+NH4	C15H24O3	37.5	0.163	2.97704	elongatol E	252.173	522.354	1	6.27075	5.7257	0.0063256	0.021804	17.404	1.6235e-09	4.8241e-09	0.64001	0.69801	0.75465
6.27_252.1733n	CHEBI:66179	M+Na, 2M+NH4	C15H24O3	37.6	0.266	2.97704	sch 725432	252.173	522.354	1	6.27075	5.7257	0.0063256	0.021804	17.404	1.6235e-09	4.8241e-09	0.64001	0.69801	0.75465
6.27_252.1733n	CHEBI:69353	M+Na, 2M+NH4	C15H24O3	37.5	0.134	2.97704	mitchellene E	252.173	522.354	1	6.27075	5.7257	0.0063256	0.021804	17.404	1.6235e-09	4.8241e-09	0.64001	0.69801	0.75465
6.27_252.1733n	CHEBI:80536	M+Na, 2M+NH4	C15H24O3	37.5	0.0666	2.97704	juvenile hormone III acid	252.173	522.354	1	6.27075	5.7257	0.0063256	0.021804	17.404	1.6235e-09	4.8241e-09	0.64001	0.69801	0.75465
6.27_252.1733n	CHEBI:85160	M+Na, 2M+NH4	C15H24O3	37.5	0.116	2.97704	3-hydroxylubimin	252.173	522.354	1	6.27075	5.7257	0.0063256	0.021804	17.404	1.6235e-09	4.8241e-09	0.64001	0.69801	0.75465
6.27_252.1733n	HMDB0030918	M+Na, 2M+NH4	C15H24O3	37.6	0.616	2.97704	1-Hydroxyepiacorone	252.173	522.354	1	6.27075	5.7257	0.0063256	0.021804	17.404	1.6235e-09	4.8241e-09	0.64001	0.69801	0.75465
6.27_252.1733n	HMDB0030919	M+Na, 2M+NH4	C15H24O3	37.5	0.103	2.97704	Acorusdiol	252.173	522.354	1	6.27075	5.7257	0.0063256	0.021804	17.404	1.6235e-09	4.8241e-09	0.64001	0.69801	0.75465
6.27_252.1733n	HMDB0032122	M+Na, 2M+NH4	C15H24O3	37.5	0	2.97704	3(4->5)-Abeo-4,11:4,12-diepoxy-3-eudesmanol	252.173	522.354	1	6.27075	5.7257	0.0063256	0.021804	17.404	1.6235e-09	4.8241e-09	0.64001	0.69801	0.75465
6.27_252.1733n	HMDB0033149	M+Na, 2M+NH4	C15H24O3	37.5	0.0996	2.97704	(4R,5S,7R,11R)-11,12-Dihydroxy-1(10)-spirovetiven-2-one	252.173	522.354	1	6.27075	5.7257	0.0063256	0.021804	17.404	1.6235e-09	4.8241e-09	0.64001	0.69801	0.75465
6.27_252.1733n	HMDB0034574	M+Na, 2M+NH4	C15H24O3	37.5	0.0199	2.97704	Apotrichodiol	252.173	522.354	1	6.27075	5.7257	0.0063256	0.021804	17.404	1.6235e-09	4.8241e-09	0.64001	0.69801	0.75465
6.27_252.1733n	HMDB0035309	M+Na, 2M+NH4	C15H24O3	37.6	0.32	2.97704	6alpha-Carissanol	252.173	522.354	1	6.27075	5.7257	0.0063256	0.021804	17.404	1.6235e-09	4.8241e-09	0.64001	0.69801	0.75465
6.27_252.1733n	HMDB0035597	M+Na, 2M+NH4	C15H24O3	37.5	0.185	2.97704	alpha-Carissanol	252.173	522.354	1	6.27075	5.7257	0.0063256	0.021804	17.404	1.6235e-09	4.8241e-09	0.64001	0.69801	0.75465
6.27_252.1733n	HMDB0035613	M+Na, 2M+NH4	C15H24O3	37.5	0.116	2.97704	Epioxylubimin	252.173	522.354	1	6.27075	5.7257	0.0063256	0.021804	17.404	1.6235e-09	4.8241e-09	0.64001	0.69801	0.75465
6.27_252.1733n	HMDB0035729	M+Na, 2M+NH4	C15H24O3	37.5	0.0851	2.97704	Dihydromyoporone	252.173	522.354	1	6.27075	5.7257	0.0063256	0.021804	17.404	1.6235e-09	4.8241e-09	0.64001	0.69801	0.75465
6.27_252.1733n	HMDB0035767	M+Na, 2M+NH4	C15H24O3	37.5	0	2.97704	Piperalol	252.173	522.354	1	6.27075	5.7257	0.0063256	0.021804	17.404	1.6235e-09	4.8241e-09	0.64001	0.69801	0.75465
6.27_252.1733n	HMDB0036448	M+Na, 2M+NH4	C15H24O3	37.5	0.123	2.97704	Zedoarondiol	252.173	522.354	1	6.27075	5.7257	0.0063256	0.021804	17.404	1.6235e-09	4.8241e-09	0.64001	0.69801	0.75465
6.27_252.1733n	HMDB0036663	M+Na, 2M+NH4	C15H24O3	37.5	0.0893	2.97704	Hydroxypelenolide	252.173	522.354	1	6.27075	5.7257	0.0063256	0.021804	17.404	1.6235e-09	4.8241e-09	0.64001	0.69801	0.75465
6.27_252.1733n	HMDB0037063	M+Na, 2M+NH4	C15H24O3	37.6	0.219	2.97704	Toxin FS2	252.173	522.354	1	6.27075	5.7257	0.0063256	0.021804	17.404	1.6235e-09	4.8241e-09	0.64001	0.69801	0.75465
6.27_252.1733n	HMDB0037969	M+Na, 2M+NH4	C15H24O3	37.5	0.0996	2.97704	Urodiolenone	252.173	522.354	1	6.27075	5.7257	0.0063256	0.021804	17.404	1.6235e-09	4.8241e-09	0.64001	0.69801	0.75465
6.27_252.1733n	HMDB0038502	M+Na, 2M+NH4	C15H24O3	37.5	0.0986	2.97704	Bisacurone B	252.173	522.354	1	6.27075	5.7257	0.0063256	0.021804	17.404	1.6235e-09	4.8241e-09	0.64001	0.69801	0.75465
6.27_252.1733n	HMDB0040685	M+Na, 2M+NH4	C15H24O3	37.5	0.0891	2.97704	2,3-Dihydroabscisic alcohol	252.173	522.354	1	6.27075	5.7257	0.0063256	0.021804	17.404	1.6235e-09	4.8241e-09	0.64001	0.69801	0.75465
6.27_252.1733n	HMDB0112086	M+Na, 2M+NH4	C15H24O3	37.5	0.0963	2.97704	3-Methyl-5-pentyl-2-furanpentanoic acid	252.173	522.354	1	6.27075	5.7257	0.0063256	0.021804	17.404	1.6235e-09	4.8241e-09	0.64001	0.69801	0.75465
6.27_252.1733n	HMDB0112094	M+Na, 2M+NH4	C15H24O3	37.5	0.0199	2.97704	3-Methyl-5-propyl-2-furanheptanoic acid	252.173	522.354	1	6.27075	5.7257	0.0063256	0.021804	17.404	1.6235e-09	4.8241e-09	0.64001	0.69801	0.75465
6.34_556.1006n	CHEBI:70331	M+H-H2O, M+H	C30H20O11	38	0.278	-0.0037213	(+)-morelloflavone	556.101	557.109	1	6.34215	5.8113	0.0059146	0.020623	1.4263	0.23822	0.25397	2.7007	0.016821	0.047071
6.34_556.1006n	HMDB0037654	M+H-H2O, M+H	C30H20O11	38	0.264	-0.0037213	Ephedrannin A	556.101	557.109	1	6.34215	5.8113	0.0059146	0.020623	1.4263	0.23822	0.25397	2.7007	0.016821	0.047071
6.34_460.2690n	CHEBI:43424	M+H-2H2O, M+H	C25H32N8O	38	0.242	-1.99524	9-cyclopentyl-6-{2-[3-(4-methylpiperazin-1-yl)propoxy]phenylamino}-9H-purine-2-carbonitrile	460.269	461.269	1	6.34215	6.6019	0.0032129	0.012624	0.5037	0.68041	0.68896	0.95268	0.46019	0.55051
6.37_434.1202n	CHEBI:133413	M+CH3OH+H, M+K	C21H22O10	37.5	0.209	-2.4475	dihydrogenistin	434.12	473.103	1	6.37072	19.594	9.7498e-07	2.195e-05	11.176	1.4894e-06	3.0409e-06	2.8178	0.013163	0.039378
6.37_434.1202n	CHEBI:28327	M+CH3OH+H, M+K	C21H22O10	37.5	0	-2.4475	naringenin 7-O-beta-D-glucoside	434.12	473.103	1	6.37072	19.594	9.7498e-07	2.195e-05	11.176	1.4894e-06	3.0409e-06	2.8178	0.013163	0.039378
6.37_434.1202n	CHEBI:66906	M+CH3OH+H, M+K	C21H22O10	37.5	0	-2.4475	2',4,4',6'-tetrahydroxychalcone 4'-O-beta-D-glucoside	434.12	473.103	1	6.37072	19.594	9.7498e-07	2.195e-05	11.176	1.4894e-06	3.0409e-06	2.8178	0.013163	0.039378
6.37_434.1202n	CHEBI:70146	M+CH3OH+H, M+K	C21H22O10	37.5	0.204	-2.4475	robustaside D	434.12	473.103	1	6.37072	19.594	9.7498e-07	2.195e-05	11.176	1.4894e-06	3.0409e-06	2.8178	0.013163	0.039378
6.37_434.1202n	CHEBI:80486	M+CH3OH+H, M+K	C21H22O10	37.5	0	-2.4475	phlorizin chalcone	434.12	473.103	1	6.37072	19.594	9.7498e-07	2.195e-05	11.176	1.4894e-06	3.0409e-06	2.8178	0.013163	0.039378
6.37_434.1202n	CHEBI:80529	M+CH3OH+H, M+K	C21H22O10	37.5	0	-2.4475	isohemiphloin	434.12	473.103	1	6.37072	19.594	9.7498e-07	2.195e-05	11.176	1.4894e-06	3.0409e-06	2.8178	0.013163	0.039378
6.37_434.1202n	HMDB0031347	M+CH3OH+H, M+K	C21H22O10	37.5	0.202	-2.4475	2-O-Caffeoylarbutin	434.12	473.103	1	6.37072	19.594	9.7498e-07	2.195e-05	11.176	1.4894e-06	3.0409e-06	2.8178	0.013163	0.039378
6.37_434.1202n	HMDB0033739	M+CH3OH+H, M+K	C21H22O10	37.5	0	-2.4475	Floribundoside	434.12	473.103	1	6.37072	19.594	9.7498e-07	2.195e-05	11.176	1.4894e-06	3.0409e-06	2.8178	0.013163	0.039378
6.37_434.1202n	HMDB0037480	M+CH3OH+H, M+K	C21H22O10	37.5	0.204	-2.4475	Eriodictin	434.12	473.103	1	6.37072	19.594	9.7498e-07	2.195e-05	11.176	1.4894e-06	3.0409e-06	2.8178	0.013163	0.039378
6.37_434.1202n	HMDB0038775	M+CH3OH+H, M+K	C21H22O10	37.5	0	-2.4475	5,7,8-Trihydroxyflavanone 7-glucoside	434.12	473.103	1	6.37072	19.594	9.7498e-07	2.195e-05	11.176	1.4894e-06	3.0409e-06	2.8178	0.013163	0.039378
6.37_434.1202n	HMDB0039935	M+CH3OH+H, M+K	C21H22O10	37.5	0.209	-2.4475	Dihydrogenistin	434.12	473.103	1	6.37072	19.594	9.7498e-07	2.195e-05	11.176	1.4894e-06	3.0409e-06	2.8178	0.013163	0.039378
6.37_434.1202n	HMDB0040536	M+CH3OH+H, M+K	C21H22O10	37.5	0.204	-2.4475	(2R,3R)-3,3',4',7-Tetrahydroxyflavanone 7-O-alpha-L-Rhamnopyranoside	434.12	473.103	1	6.37072	19.594	9.7498e-07	2.195e-05	11.176	1.4894e-06	3.0409e-06	2.8178	0.013163	0.039378
6.37_434.1202n	HMDB0040832	M+CH3OH+H, M+K	C21H22O10	37.5	0	-2.4475	5-Hydroxyaloin A	434.12	473.103	1	6.37072	19.594	9.7498e-07	2.195e-05	11.176	1.4894e-06	3.0409e-06	2.8178	0.013163	0.039378
6.37_434.1202n	HMDB0041150	M+CH3OH+H, M+K	C21H22O10	37.5	0	-2.4475	7-Hydroxyaloin B	434.12	473.103	1	6.37072	19.594	9.7498e-07	2.195e-05	11.176	1.4894e-06	3.0409e-06	2.8178	0.013163	0.039378
6.37_434.1202n	HMDB0060772	M+CH3OH+H, M+K	C21H22O10	37.6	0.516	-2.4475	4'-Hydroxyfenoprofen glucuronide	434.12	473.103	1	6.37072	19.594	9.7498e-07	2.195e-05	11.176	1.4894e-06	3.0409e-06	2.8178	0.013163	0.039378
6.37_434.1202n	HMDB0124767	M+CH3OH+H, M+K	C21H22O10	37.5	0	-2.4475	5,7-dihydroxy-2-(4-hydroxyphenyl)-8-[3,4,5-trihydroxy-6-(hydroxymethyl)oxan-2-yl]-3,4-dihydro-2H-1-benzopyran-4-one	434.12	473.103	1	6.37072	19.594	9.7498e-07	2.195e-05	11.176	1.4894e-06	3.0409e-06	2.8178	0.013163	0.039378
6.37_434.1202n	HMDB0127920	M+CH3OH+H, M+K	C21H22O10	37.5	0	-2.4475	2-{[5,7-dihydroxy-2-(4-hydroxy-3-methoxyphenyl)-5H-chromen-3-yl]oxy}oxane-3,4,5-triol	434.12	473.103	1	6.37072	19.594	9.7498e-07	2.195e-05	11.176	1.4894e-06	3.0409e-06	2.8178	0.013163	0.039378
6.37_434.1202n	HMDB0128100	M+CH3OH+H, M+K	C21H22O10	37.6	0.516	-2.4475	6-[3,5-dihydroxy-2-(3-phenylpropanoyl)phenoxy]-3,4,5-trihydroxyoxane-2-carboxylic acid	434.12	473.103	1	6.37072	19.594	9.7498e-07	2.195e-05	11.176	1.4894e-06	3.0409e-06	2.8178	0.013163	0.039378
6.37_434.1202n	HMDB0128101	M+CH3OH+H, M+K	C21H22O10	37.6	0.516	-2.4475	6-[3,5-dihydroxy-4-(3-phenylpropanoyl)phenoxy]-3,4,5-trihydroxyoxane-2-carboxylic acid	434.12	473.103	1	6.37072	19.594	9.7498e-07	2.195e-05	11.176	1.4894e-06	3.0409e-06	2.8178	0.013163	0.039378
6.37_434.1202n	HMDB0130017	M+CH3OH+H, M+K	C21H22O10	37.6	0.516	-2.4475	6-[3,5-dihydroxy-2-(2-phenylpropanoyl)phenoxy]-3,4,5-trihydroxyoxane-2-carboxylic acid	434.12	473.103	1	6.37072	19.594	9.7498e-07	2.195e-05	11.176	1.4894e-06	3.0409e-06	2.8178	0.013163	0.039378
6.37_434.1202n	HMDB0130018	M+CH3OH+H, M+K	C21H22O10	37.6	0.516	-2.4475	6-[3,5-dihydroxy-4-(2-phenylpropanoyl)phenoxy]-3,4,5-trihydroxyoxane-2-carboxylic acid	434.12	473.103	1	6.37072	19.594	9.7498e-07	2.195e-05	11.176	1.4894e-06	3.0409e-06	2.8178	0.013163	0.039378
6.37_434.1202n	HMDB0134585	M+CH3OH+H, M+K	C21H22O10	37.6	0.516	-2.4475	3,4,5-trihydroxy-6-{3-hydroxy-5-[(E)-2-(3-hydroxy-4-methoxyphenyl)ethenyl]phenoxy}oxane-2-carboxylic acid	434.12	473.103	1	6.37072	19.594	9.7498e-07	2.195e-05	11.176	1.4894e-06	3.0409e-06	2.8178	0.013163	0.039378
6.37_434.1202n	HMDB0134586	M+CH3OH+H, M+K	C21H22O10	37.6	0.718	-2.4475	6-{5-[(E)-2-(3,5-dihydroxyphenyl)ethenyl]-2-methoxyphenoxy}-3,4,5-trihydroxyoxane-2-carboxylic acid	434.12	473.103	1	6.37072	19.594	9.7498e-07	2.195e-05	11.176	1.4894e-06	3.0409e-06	2.8178	0.013163	0.039378
6.37_434.1202n	HMDB0135129	M+CH3OH+H, M+K	C21H22O10	37.6	0.72	-2.4475	6-[3-(3,7-dihydroxy-3,4-dihydro-2H-1-benzopyran-2-yl)phenoxy]-3,4,5-trihydroxyoxane-2-carboxylic acid	434.12	473.103	1	6.37072	19.594	9.7498e-07	2.195e-05	11.176	1.4894e-06	3.0409e-06	2.8178	0.013163	0.039378
6.37_434.1202n	HMDB0135130	M+CH3OH+H, M+K	C21H22O10	37.6	0.72	-2.4475	3,4,5-trihydroxy-6-{[3-hydroxy-2-(3-hydroxyphenyl)-3,4-dihydro-2H-1-benzopyran-7-yl]oxy}oxane-2-carboxylic acid	434.12	473.103	1	6.37072	19.594	9.7498e-07	2.195e-05	11.176	1.4894e-06	3.0409e-06	2.8178	0.013163	0.039378
6.37_434.1202n	HMDB0135368	M+CH3OH+H, M+K	C21H22O10	37.6	0.516	-2.4475	3,4,5-trihydroxy-6-[4-hydroxy-2-(3-hydroxy-3-phenylpropanoyl)phenoxy]oxane-2-carboxylic acid	434.12	473.103	1	6.37072	19.594	9.7498e-07	2.195e-05	11.176	1.4894e-06	3.0409e-06	2.8178	0.013163	0.039378
6.37_434.1202n	HMDB0135369	M+CH3OH+H, M+K	C21H22O10	37.6	0.711	-2.4475	3,4,5-trihydroxy-6-[4-hydroxy-3-(3-hydroxy-3-phenylpropanoyl)phenoxy]oxane-2-carboxylic acid	434.12	473.103	1	6.37072	19.594	9.7498e-07	2.195e-05	11.176	1.4894e-06	3.0409e-06	2.8178	0.013163	0.039378
6.37_434.1202n	HMDB0135371	M+CH3OH+H, M+K	C21H22O10	37.6	0.714	-2.4475	6-{3-[3-(2,5-dihydroxyphenyl)-3-oxopropyl]phenoxy}-3,4,5-trihydroxyoxane-2-carboxylic acid	434.12	473.103	1	6.37072	19.594	9.7498e-07	2.195e-05	11.176	1.4894e-06	3.0409e-06	2.8178	0.013163	0.039378
6.37_434.1202n	HMDB0135372	M+CH3OH+H, M+K	C21H22O10	37.6	0.516	-2.4475	3,4,5-trihydroxy-6-{4-hydroxy-2-[3-(3-hydroxyphenyl)propanoyl]phenoxy}oxane-2-carboxylic acid	434.12	473.103	1	6.37072	19.594	9.7498e-07	2.195e-05	11.176	1.4894e-06	3.0409e-06	2.8178	0.013163	0.039378
6.37_434.1202n	HMDB0135373	M+CH3OH+H, M+K	C21H22O10	37.6	0.711	-2.4475	3,4,5-trihydroxy-6-{4-hydroxy-3-[3-(3-hydroxyphenyl)propanoyl]phenoxy}oxane-2-carboxylic acid	434.12	473.103	1	6.37072	19.594	9.7498e-07	2.195e-05	11.176	1.4894e-06	3.0409e-06	2.8178	0.013163	0.039378
6.37_434.1202n	HMDB0135375	M+CH3OH+H, M+K	C21H22O10	37.6	0.714	-2.4475	6-{4-[3-(2,5-dihydroxyphenyl)-3-oxopropyl]phenoxy}-3,4,5-trihydroxyoxane-2-carboxylic acid	434.12	473.103	1	6.37072	19.594	9.7498e-07	2.195e-05	11.176	1.4894e-06	3.0409e-06	2.8178	0.013163	0.039378
6.37_434.1202n	HMDB0135376	M+CH3OH+H, M+K	C21H22O10	37.6	0.516	-2.4475	3,4,5-trihydroxy-6-{4-hydroxy-2-[3-(4-hydroxyphenyl)propanoyl]phenoxy}oxane-2-carboxylic acid	434.12	473.103	1	6.37072	19.594	9.7498e-07	2.195e-05	11.176	1.4894e-06	3.0409e-06	2.8178	0.013163	0.039378
6.37_434.1202n	HMDB0135377	M+CH3OH+H, M+K	C21H22O10	37.6	0.711	-2.4475	3,4,5-trihydroxy-6-{4-hydroxy-3-[3-(4-hydroxyphenyl)propanoyl]phenoxy}oxane-2-carboxylic acid	434.12	473.103	1	6.37072	19.594	9.7498e-07	2.195e-05	11.176	1.4894e-06	3.0409e-06	2.8178	0.013163	0.039378
6.37_434.1202n	HMDB0135379	M+CH3OH+H, M+K	C21H22O10	37.6	0.714	-2.4475	6-{2-[3-(2,5-dihydroxyphenyl)-3-oxopropyl]phenoxy}-3,4,5-trihydroxyoxane-2-carboxylic acid	434.12	473.103	1	6.37072	19.594	9.7498e-07	2.195e-05	11.176	1.4894e-06	3.0409e-06	2.8178	0.013163	0.039378
6.37_434.1202n	HMDB0135380	M+CH3OH+H, M+K	C21H22O10	37.6	0.723	-2.4475	3,4,5-trihydroxy-6-{4-hydroxy-2-[3-(2-hydroxyphenyl)propanoyl]phenoxy}oxane-2-carboxylic acid	434.12	473.103	1	6.37072	19.594	9.7498e-07	2.195e-05	11.176	1.4894e-06	3.0409e-06	2.8178	0.013163	0.039378
6.37_434.1202n	HMDB0135381	M+CH3OH+H, M+K	C21H22O10	37.6	0.723	-2.4475	3,4,5-trihydroxy-6-{4-hydroxy-3-[3-(2-hydroxyphenyl)propanoyl]phenoxy}oxane-2-carboxylic acid	434.12	473.103	1	6.37072	19.594	9.7498e-07	2.195e-05	11.176	1.4894e-06	3.0409e-06	2.8178	0.013163	0.039378
6.37_434.1202n	HMDB0135382	M+CH3OH+H, M+K	C21H22O10	37.6	0.516	-2.4475	6-[2,5-dihydroxy-4-(3-phenylpropanoyl)phenoxy]-3,4,5-trihydroxyoxane-2-carboxylic acid	434.12	473.103	1	6.37072	19.594	9.7498e-07	2.195e-05	11.176	1.4894e-06	3.0409e-06	2.8178	0.013163	0.039378
6.37_434.1202n	HMDB0135383	M+CH3OH+H, M+K	C21H22O10	37.6	0.516	-2.4475	6-[4,5-dihydroxy-2-(3-phenylpropanoyl)phenoxy]-3,4,5-trihydroxyoxane-2-carboxylic acid	434.12	473.103	1	6.37072	19.594	9.7498e-07	2.195e-05	11.176	1.4894e-06	3.0409e-06	2.8178	0.013163	0.039378
6.37_434.1202n	HMDB0135384	M+CH3OH+H, M+K	C21H22O10	37.6	0.516	-2.4475	6-[2,4-dihydroxy-5-(3-phenylpropanoyl)phenoxy]-3,4,5-trihydroxyoxane-2-carboxylic acid	434.12	473.103	1	6.37072	19.594	9.7498e-07	2.195e-05	11.176	1.4894e-06	3.0409e-06	2.8178	0.013163	0.039378
6.37_434.1202n	HMDB0135386	M+CH3OH+H, M+K	C21H22O10	37.6	0.516	-2.4475	6-[2,5-dihydroxy-3-(3-phenylpropanoyl)phenoxy]-3,4,5-trihydroxyoxane-2-carboxylic acid	434.12	473.103	1	6.37072	19.594	9.7498e-07	2.195e-05	11.176	1.4894e-06	3.0409e-06	2.8178	0.013163	0.039378
6.37_434.1202n	HMDB0135387	M+CH3OH+H, M+K	C21H22O10	37.6	0.516	-2.4475	6-[2,4-dihydroxy-6-(3-phenylpropanoyl)phenoxy]-3,4,5-trihydroxyoxane-2-carboxylic acid	434.12	473.103	1	6.37072	19.594	9.7498e-07	2.195e-05	11.176	1.4894e-06	3.0409e-06	2.8178	0.013163	0.039378
6.37_434.1202n	HMDB0135388	M+CH3OH+H, M+K	C21H22O10	37.6	0.516	-2.4475	6-[3,4-dihydroxy-5-(3-phenylpropanoyl)phenoxy]-3,4,5-trihydroxyoxane-2-carboxylic acid	434.12	473.103	1	6.37072	19.594	9.7498e-07	2.195e-05	11.176	1.4894e-06	3.0409e-06	2.8178	0.013163	0.039378
6.37_434.1202n	HMDB0135390	M+CH3OH+H, M+K	C21H22O10	37.6	0.516	-2.4475	6-[3,6-dihydroxy-2-(3-phenylpropanoyl)phenoxy]-3,4,5-trihydroxyoxane-2-carboxylic acid	434.12	473.103	1	6.37072	19.594	9.7498e-07	2.195e-05	11.176	1.4894e-06	3.0409e-06	2.8178	0.013163	0.039378
6.37_434.1202n	HMDB0135391	M+CH3OH+H, M+K	C21H22O10	37.6	0.516	-2.4475	6-[3,4-dihydroxy-2-(3-phenylpropanoyl)phenoxy]-3,4,5-trihydroxyoxane-2-carboxylic acid	434.12	473.103	1	6.37072	19.594	9.7498e-07	2.195e-05	11.176	1.4894e-06	3.0409e-06	2.8178	0.013163	0.039378
6.37_434.1202n	HMDB0135392	M+CH3OH+H, M+K	C21H22O10	37.6	0.516	-2.4475	6-[2,4-dihydroxy-3-(3-phenylpropanoyl)phenoxy]-3,4,5-trihydroxyoxane-2-carboxylic acid	434.12	473.103	1	6.37072	19.594	9.7498e-07	2.195e-05	11.176	1.4894e-06	3.0409e-06	2.8178	0.013163	0.039378
6.37_434.1202n	HMDB0135418	M+CH3OH+H, M+K	C21H22O10	37.6	0.714	-2.4475	6-{2-[3-(3,4-dihydroxyphenyl)-3-oxopropyl]phenoxy}-3,4,5-trihydroxyoxane-2-carboxylic acid	434.12	473.103	1	6.37072	19.594	9.7498e-07	2.195e-05	11.176	1.4894e-06	3.0409e-06	2.8178	0.013163	0.039378
[truncated: 216 more rows]
