# Supplementary material for: Both Constitutive and Infection-Responsive Secondary Metabolites Linked to Resistance against Austropuccinia psidii (Myrtle Rust) in Melaleuca quinquenervia
Source: Microorganisms. 2022 Feb 7;10(2):383. doi: 10.3390/microorganisms10020383 (PMC8879604; doi:10.3390/microorganisms10020383)
Supplement: Supplementary file 1 [file microorganisms-10-00383-s001.zip › Supplementary tables Moffitt et al/Moffitt_Sup_Table_3.xlsx]

## Sheet: Figure2BMetID_kmean_common2allp
Table S3: Structural prediction of molecular features enriched in Melaleuca quinquenervia leaves during the early stages of infection by Austropuccinia psidii
Compound	Compound.ID	Adducts	Formula	Score	Fragmentation.Score	Mass.Error..ppm.	Description	Neutral.mass..Da.	m.z	Charge	Retention.time..min.
1.32_482.0699n	CHEBI:57417	M+H-H2O, M+H, M+K, M+Na, M+NH4, 2M+K, 2M+NH4, 2M+Na	C17H17N5O10P-	37.9	0.0105	-3.01355	2,3-dihydroxybenzoyl 5'-adenylate(1-)	482.07	465.067	1	1.32443
1.32_482.0699n	HMDB0133388	M+H-H2O, M+H, M+K, M+Na, M+NH4, 2M+K, 2M+NH4, 2M+Na	C20H18O14	40.6	12.6	0.405329	6,7,8,11,12,13,21,22,23-nonahydroxy-2,17,20-trioxatetracyclo[17.3.1.0‚Å¥,‚Åπ.0¬π‚Å∞,¬π‚Åµ]tricosa-4,6,8,10,12,14-hexaene-3,16-dione	482.07	465.067	1	1.32443
1.32_482.0699n	HMDB0136076	M+H-H2O, M+H, M+K, M+Na, M+NH4, 2M+K, 2M+NH4, 2M+Na	C20H18O14	40.6	12.6	0.405329	3,4,5,11,12,13,21,22,23-nonahydroxy-9,14,17-trioxatetracyclo[17.4.0.0¬≤,‚Å∑.0¬π‚Å∞,¬π‚Åµ]tricosa-1(23),2,4,6,19,21-hexaene-8,18-dione	482.07	465.067	1	1.32443
1.32_482.0699n	HMDB0137009	M+H-H2O, M+H, M+K, M+Na, M+NH4, 2M+K, 2M+NH4, 2M+Na	C20H18O14	40.6	12.6	0.405329	3,4,5,11,14,20,21,22-octahydroxy-13-(hydroxymethyl)-9,12,16-trioxatetracyclo[16.4.0.0¬≤,‚Å∑.0¬π‚Å∞,¬π‚Åµ]docosa-1(22),2,4,6,18,20-hexaene-8,17-dione	482.07	465.067	1	1.32443
3.86_406.1249n	CHEBI:140850	M+H-H2O, M+H, M+K, M+Na, 2M+K, 2M+Na, M+H-2H2O	C20H22O9	41.9	15.7	-3.64545	(E)-2,3,5,4'-tetrahydroxystilbene-2-O-beta-D-glucoside	406.125	389.122	1	3.86113
3.86_406.1249n	CHEBI:2899	M+H-H2O, M+H, M+K, M+Na, 2M+K, 2M+Na, M+H-2H2O	C20H22O9	41.3	13	-3.64545	trans-astringin	406.125	389.122	1	3.86113
3.86_406.1249n	CHEBI:52512	M+H-H2O, M+H, M+K, M+Na, 2M+K, 2M+Na, M+H-2H2O	C20H22O9	40.4	8.38	-3.64545	olivin	406.125	389.122	1	3.86113
3.86_406.1249n	CHEBI:76157	M+H-H2O, M+H, M+K, M+Na, 2M+K, 2M+Na, M+H-2H2O	C20H22O9	41.6	14.3	-3.64545	cis-astringin	406.125	389.122	1	3.86113
3.86_406.1249n	CHEBI:84039	M+H-H2O, M+H, M+K, M+Na, 2M+K, 2M+Na, M+H-2H2O	C20H22O9	41.8	15.4	-3.64545	dihydroresveratrol-3-O-beta-D-glucuronide	406.125	389.122	1	3.86113
3.86_406.1249n	HMDB0030824	M+H-H2O, M+H, M+K, M+Na, 2M+K, 2M+Na, M+H-2H2O	C20H22O9	41.7	14.8	-3.64545	Afzelechin 7-apioside	406.125	389.122	1	3.86113
3.86_406.1249n	HMDB0031423	M+H-H2O, M+H, M+K, M+Na, 2M+K, 2M+Na, M+H-2H2O	C20H22O9	41.4	13.4	-3.64545	omega-Salicoyisalicin	406.125	389.122	1	3.86113
3.86_406.1249n	HMDB0038330	M+H-H2O, M+H, M+K, M+Na, 2M+K, 2M+Na, M+H-2H2O	C20H22O9	41.8	15.4	-3.64545	Benzyl 2,6-dihydroxybenzoate 2-glucoside	406.125	389.122	1	3.86113
3.86_406.1249n	HMDB0039039	M+H-H2O, M+H, M+K, M+Na, 2M+K, 2M+Na, M+H-2H2O	C20H22O9	43.6	24.1	-3.64545	(R)-Apiumetin glucoside	406.125	389.122	1	3.86113
3.86_406.1249n	HMDB0039172	M+H-H2O, M+H, M+K, M+Na, 2M+K, 2M+Na, M+H-2H2O	C20H22O9	41.4	13.2	-3.64545	Flacourtin	406.125	389.122	1	3.86113
3.86_406.1249n	HMDB0040555	M+H-H2O, M+H, M+K, M+Na, 2M+K, 2M+Na, M+H-2H2O	C20H22O9	41.4	13.4	-3.64545	(E)-Oxyresveratrol 3'-O-b-D-glucoside	406.125	389.122	1	3.86113
3.86_406.1249n	HMDB0040863	M+H-H2O, M+H, M+K, M+Na, 2M+K, 2M+Na, M+H-2H2O	C20H22O9	41.3	13	-3.64545	Piceatannol 4'-glucoside	406.125	389.122	1	3.86113
3.86_406.1249n	HMDB0041265	M+H-H2O, M+H, M+K, M+Na, 2M+K, 2M+Na, M+H-2H2O	C20H22O9	41.8	15.2	-3.64545	Edulisin VI	406.125	389.122	1	3.86113
3.86_406.1249n	HMDB0060923	M+H-H2O, M+H, M+K, M+Na, 2M+K, 2M+Na, M+H-2H2O	C20H22O9	41.7	14.6	-3.64545	Naproxen O-glucuronide	406.125	389.122	1	3.86113
3.86_406.1249n	HMDB0129949	M+H-H2O, M+H, M+K, M+Na, 2M+K, 2M+Na, M+H-2H2O	C20H22O9	41.8	15.4	-3.64545	3,4,5-trihydroxy-6-{3-hydroxy-5-[2-(3-hydroxyphenyl)ethyl]phenoxy}oxane-2-carboxylic acid	406.125	389.122	1	3.86113
3.86_406.1249n	HMDB0129950	M+H-H2O, M+H, M+K, M+Na, 2M+K, 2M+Na, M+H-2H2O	C20H22O9	41.8	15.4	-3.64545	6-{3-[2-(3,5-dihydroxyphenyl)ethyl]phenoxy}-3,4,5-trihydroxyoxane-2-carboxylic acid	406.125	389.122	1	3.86113
3.86_406.1249n	HMDB0134112	M+H-H2O, M+H, M+K, M+Na, 2M+K, 2M+Na, M+H-2H2O	C20H22O9	41.4	13.4	-3.64545	2-{4-[(E)-2-(3,5-dihydroxyphenyl)ethenyl]-3-hydroxyphenoxy}-6-(hydroxymethyl)oxane-3,4,5-triol	406.125	389.122	1	3.86113
3.86_406.1249n	HMDB0134113	M+H-H2O, M+H, M+K, M+Na, 2M+K, 2M+Na, M+H-2H2O	C20H22O9	41.4	13.4	-3.64545	2-{3-[(E)-2-(2,4-dihydroxyphenyl)ethenyl]-5-hydroxyphenoxy}-6-(hydroxymethyl)oxane-3,4,5-triol	406.125	389.122	1	3.86113
3.86_406.1249n	HMDB0135774	M+H-H2O, M+H, M+K, M+Na, 2M+K, 2M+Na, M+H-2H2O	C20H22O9	41.9	15.8	-3.64545	3,4,5-trihydroxy-6-{3-hydroxy-5-[2-(2-hydroxyphenyl)ethyl]phenoxy}oxane-2-carboxylic acid	406.125	389.122	1	3.86113
3.86_406.1249n	HMDB0135775	M+H-H2O, M+H, M+K, M+Na, 2M+K, 2M+Na, M+H-2H2O	C20H22O9	41.8	15.4	-3.64545	6-{2-[2-(3,5-dihydroxyphenyl)ethyl]phenoxy}-3,4,5-trihydroxyoxane-2-carboxylic acid	406.125	389.122	1	3.86113
3.24_568.1785n	HMDB0029252	M+H, M+K, M+Na, 2M+Na, 2M+NH4, M+H-H2O, M+H-2H2O	C26H32O14	39.4	8.25	-1.32474	Phloretin xylosyl-galactoside	568.178	591.167	1	3.24125
3.24_568.1785n	HMDB0031726	M+H, M+K, M+Na, 2M+Na, 2M+NH4, M+H-H2O, M+H-2H2O	C26H32O14	39.1	6.72	-1.32474	cis-Mulberroside A	568.178	591.167	1	3.24125
3.24_568.1785n	HMDB0039384	M+H, M+K, M+Na, 2M+Na, 2M+NH4, M+H-H2O, M+H-2H2O	C26H32O14	39	6.49	-1.32474	Piceatannol 3,4'-diglucoside	568.178	591.167	1	3.24125
3.50_766.4512n	CHEBI:282234	M+2H, M+H+Na, M+2Na, M+H, M+Na, M+NH4, M+K	C41H66O13	38.8	3	1.18264	dihydrodigitoxin	766.451	784.485	1	3.50477
3.50_766.4512n	HMDB0031357	M+2H, M+H+Na, M+2Na, M+H, M+Na, M+NH4, M+K	C41H66O13	38.7	2.48	1.18264	Pitheduloside A	766.451	784.485	1	3.50477
3.50_766.4512n	HMDB0037909	M+2H, M+H+Na, M+2Na, M+H, M+Na, M+NH4, M+K	C41H66O13	38.6	2.03	1.18264	28-Glucosylsiaresinolate 3-arabinoside	766.451	784.485	1	3.50477
3.50_766.4512n	HMDB0039518	M+2H, M+H+Na, M+2Na, M+H, M+Na, M+NH4, M+K	C41H66O13	38.6	1.93	1.18264	Soyasaponin IV	766.451	784.485	1	3.50477
3.53_462.0795n	CHEBI:131730	M+H, M+Na, M+K, M+2Na-H, 2M+Na, M+H-H2O, M+H-2H2O	C18H18N6O5S2	37.1	0.246	3.18819	cefatrizine	462.079	463.087	1	3.53333
3.53_462.0795n	CHEBI:18128	M+H, M+Na, M+K, M+2Na-H, 2M+Na, M+H-H2O, M+H-2H2O	C21H18O12	40	10.5	-0.742548	luteolin 7-O-beta-D-glucosiduronic acid	462.079	463.087	1	3.53333
3.53_462.0795n	CHEBI:3480	M+H, M+Na, M+K, M+2Na-H, 2M+Na, M+H-H2O, M+H-2H2O	C18H18N6O5S2	37.1	0.252	3.18819	cefamandole	462.079	463.087	1	3.53333
3.53_462.0795n	CHEBI:61278	M+H, M+Na, M+K, M+2Na-H, 2M+Na, M+H-H2O, M+H-2H2O	C21H18O12	39.5	8.12	-0.742548	scutellarin	462.079	463.087	1	3.53333
3.53_462.0795n	CHEBI:75721	M+H, M+Na, M+K, M+2Na-H, 2M+Na, M+H-H2O, M+H-2H2O	C21H18O12	40	10.5	-0.742548	kaempferol 3-O-glucuronide	462.079	463.087	1	3.53333
3.53_462.0795n	CHEBI:75723	M+H, M+Na, M+K, M+2Na-H, 2M+Na, M+H-H2O, M+H-2H2O	C21H18O12	40	10.5	-0.742548	kaempferol 5-O-glucuronide	462.079	463.087	1	3.53333
3.53_462.0795n	CHEBI:75724	M+H, M+Na, M+K, M+2Na-H, 2M+Na, M+H-H2O, M+H-2H2O	C21H18O12	40	10.5	-0.742548	kaempferol 7-O-glucuronide	462.079	463.087	1	3.53333
3.53_462.0795n	CHEBI:75726	M+H, M+Na, M+K, M+2Na-H, 2M+Na, M+H-H2O, M+H-2H2O	C21H18O12	40	10.5	-0.742548	luteolin 3'-O-glucuronide	462.079	463.087	1	3.53333
3.53_462.0795n	CHEBI:75727	M+H, M+Na, M+K, M+2Na-H, 2M+Na, M+H-H2O, M+H-2H2O	C21H18O12	40	10.5	-0.742548	luteolin 5-O-glucuronide	462.079	463.087	1	3.53333
3.53_462.0795n	HMDB0015421	M+H, M+Na, M+K, M+2Na-H, 2M+Na, M+H-H2O, M+H-2H2O	C18H18N6O5S2	37.1	0.252	3.18819	Cefamandole	462.079	463.087	1	3.53333
3.53_462.0795n	HMDB0029500	M+H, M+Na, M+K, M+2Na-H, 2M+Na, M+H-H2O, M+H-2H2O	C21H18O12	39.5	8.11	-0.742548	Kaempferol 3-glucuronide	462.079	463.087	1	3.53333
3.53_462.0795n	HMDB0037079	M+H, M+Na, M+K, M+2Na-H, 2M+Na, M+H-H2O, M+H-2H2O	C21H18O12	38	0.615	-0.742548	3-Methylellagic acid 8-rhamnoside	462.079	463.087	1	3.53333
3.53_462.0795n	HMDB0125272	M+H, M+Na, M+K, M+2Na-H, 2M+Na, M+H-H2O, M+H-2H2O	C21H18O12	39.5	8.13	-0.742548	3,4,5-trihydroxy-6-[3-(3,5,7-trihydroxy-4-oxo-4H-chromen-2-yl)phenoxy]oxane-2-carboxylic acid	462.079	463.087	1	3.53333
3.53_462.0795n	HMDB0125273	M+H, M+Na, M+K, M+2Na-H, 2M+Na, M+H-H2O, M+H-2H2O	C21H18O12	39.5	8.12	-0.742548	6-{[3,7-dihydroxy-2-(3-hydroxyphenyl)-4-oxo-4H-chromen-5-yl]oxy}-3,4,5-trihydroxyoxane-2-carboxylic acid	462.079	463.087	1	3.53333
3.53_462.0795n	HMDB0125274	M+H, M+Na, M+K, M+2Na-H, 2M+Na, M+H-H2O, M+H-2H2O	C21H18O12	39.5	8.12	-0.742548	6-{[3,5-dihydroxy-2-(3-hydroxyphenyl)-4-oxo-4H-chromen-7-yl]oxy}-3,4,5-trihydroxyoxane-2-carboxylic acid	462.079	463.087	1	3.53333
3.53_462.0795n	HMDB0125275	M+H, M+Na, M+K, M+2Na-H, 2M+Na, M+H-H2O, M+H-2H2O	C21H18O12	39.5	8.11	-0.742548	6-{[5,7-dihydroxy-2-(3-hydroxyphenyl)-4-oxo-4H-chromen-3-yl]oxy}-3,4,5-trihydroxyoxane-2-carboxylic acid	462.079	463.087	1	3.53333
3.53_462.0795n	HMDB0125378	M+H, M+Na, M+K, M+2Na-H, 2M+Na, M+H-H2O, M+H-2H2O	C21H18O12	39.5	8.13	-0.742548	3,4,5-trihydroxy-6-[4-(3,5,7-trihydroxy-4-oxo-4H-chromen-2-yl)phenoxy]oxane-2-carboxylic acid	462.079	463.087	1	3.53333
3.53_462.0795n	HMDB0125379	M+H, M+Na, M+K, M+2Na-H, 2M+Na, M+H-H2O, M+H-2H2O	C21H18O12	39.5	8.12	-0.742548	6-{[3,7-dihydroxy-2-(4-hydroxyphenyl)-4-oxo-4H-chromen-5-yl]oxy}-3,4,5-trihydroxyoxane-2-carboxylic acid	462.079	463.087	1	3.53333
3.53_462.0795n	HMDB0125380	M+H, M+Na, M+K, M+2Na-H, 2M+Na, M+H-H2O, M+H-2H2O	C21H18O12	39.5	8.12	-0.742548	6-{[3,5-dihydroxy-2-(4-hydroxyphenyl)-4-oxo-4H-chromen-7-yl]oxy}-3,4,5-trihydroxyoxane-2-carboxylic acid	462.079	463.087	1	3.53333
3.53_462.0795n	HMDB0125418	M+H, M+Na, M+K, M+2Na-H, 2M+Na, M+H-H2O, M+H-2H2O	C21H18O12	39.5	8.12	-0.742548	3,4,5-trihydroxy-6-[(3,5,7-trihydroxy-4-oxo-2-phenyl-4H-chromen-6-yl)oxy]oxane-2-carboxylic acid	462.079	463.087	1	3.53333
3.53_462.0795n	HMDB0125419	M+H, M+Na, M+K, M+2Na-H, 2M+Na, M+H-H2O, M+H-2H2O	C21H18O12	39.5	8.12	-0.742548	3,4,5-trihydroxy-6-[(3,6,7-trihydroxy-4-oxo-2-phenyl-4H-chromen-5-yl)oxy]oxane-2-carboxylic acid	462.079	463.087	1	3.53333
3.53_462.0795n	HMDB0125420	M+H, M+Na, M+K, M+2Na-H, 2M+Na, M+H-H2O, M+H-2H2O	C21H18O12	39.5	8.12	-0.742548	3,4,5-trihydroxy-6-[(3,5,6-trihydroxy-4-oxo-2-phenyl-4H-chromen-7-yl)oxy]oxane-2-carboxylic acid	462.079	463.087	1	3.53333
3.53_462.0795n	HMDB0125421	M+H, M+Na, M+K, M+2Na-H, 2M+Na, M+H-H2O, M+H-2H2O	C21H18O12	39.5	8.13	-0.742548	3,4,5-trihydroxy-6-[(5,6,7-trihydroxy-4-oxo-2-phenyl-4H-chromen-3-yl)oxy]oxane-2-carboxylic acid	462.079	463.087	1	3.53333
3.53_462.0795n	HMDB0126626	M+H, M+Na, M+K, M+2Na-H, 2M+Na, M+H-H2O, M+H-2H2O	C21H18O12	40.5	13.1	-0.742548	6-{4-[(1E)-3-(2,4-dihydroxy-3,6-dioxocyclohexa-1,4-dien-1-yl)-3-oxoprop-1-en-1-yl]phenoxy}-3,4,5-trihydroxyoxane-2-carboxylic acid	462.079	463.087	1	3.53333
3.53_462.0795n	HMDB0128606	M+H, M+Na, M+K, M+2Na-H, 2M+Na, M+H-H2O, M+H-2H2O	C21H18O12	39.5	8.12	-0.742548	6-{[5,6-dihydroxy-2-(4-hydroxyphenyl)-4-oxo-4H-chromen-7-yl]oxy}-3,4,5-trihydroxyoxane-2-carboxylic acid	462.079	463.087	1	3.53333
3.53_462.0795n	HMDB0128607	M+H, M+Na, M+K, M+2Na-H, 2M+Na, M+H-H2O, M+H-2H2O	C21H18O12	39.5	8.12	-0.742548	6-{[5,7-dihydroxy-2-(4-hydroxyphenyl)-4-oxo-4H-chromen-6-yl]oxy}-3,4,5-trihydroxyoxane-2-carboxylic acid	462.079	463.087	1	3.53333
3.53_462.0795n	HMDB0128608	M+H, M+Na, M+K, M+2Na-H, 2M+Na, M+H-H2O, M+H-2H2O	C21H18O12	39.5	8.12	-0.742548	6-{[6,7-dihydroxy-2-(4-hydroxyphenyl)-4-oxo-4H-chromen-5-yl]oxy}-3,4,5-trihydroxyoxane-2-carboxylic acid	462.079	463.087	1	3.53333
3.53_462.0795n	HMDB0128609	M+H, M+Na, M+K, M+2Na-H, 2M+Na, M+H-H2O, M+H-2H2O	C21H18O12	39.5	8.14	-0.742548	3,4,5-trihydroxy-6-[4-(5,6,7-trihydroxy-4-oxo-4H-chromen-2-yl)phenoxy]oxane-2-carboxylic acid	462.079	463.087	1	3.53333
3.53_462.0795n	HMDB0129992	M+H, M+Na, M+K, M+2Na-H, 2M+Na, M+H-H2O, M+H-2H2O	C21H18O12	39.5	8.14	-0.742548	3,4,5-trihydroxy-6-[4-(5,6,7-trihydroxy-4-oxo-4H-chromen-3-yl)phenoxy]oxane-2-carboxylic acid	462.079	463.087	1	3.53333
3.53_462.0795n	HMDB0129993	M+H, M+Na, M+K, M+2Na-H, 2M+Na, M+H-H2O, M+H-2H2O	C21H18O12	39.5	8.12	-0.742548	6-{[5,6-dihydroxy-3-(4-hydroxyphenyl)-4-oxo-4H-chromen-7-yl]oxy}-3,4,5-trihydroxyoxane-2-carboxylic acid	462.079	463.087	1	3.53333
3.53_462.0795n	HMDB0130189	M+H, M+Na, M+K, M+2Na-H, 2M+Na, M+H-H2O, M+H-2H2O	C21H18O12	39.5	8.12	-0.742548	6-{[7,8-dihydroxy-2-(4-hydroxyphenyl)-4-oxo-4H-chromen-5-yl]oxy}-3,4,5-trihydroxyoxane-2-carboxylic acid	462.079	463.087	1	3.53333
3.53_462.0795n	HMDB0130190	M+H, M+Na, M+K, M+2Na-H, 2M+Na, M+H-H2O, M+H-2H2O	C21H18O12	39.5	8.12	-0.742548	6-{[5,8-dihydroxy-2-(4-hydroxyphenyl)-4-oxo-4H-chromen-7-yl]oxy}-3,4,5-trihydroxyoxane-2-carboxylic acid	462.079	463.087	1	3.53333
3.53_462.0795n	HMDB0130191	M+H, M+Na, M+K, M+2Na-H, 2M+Na, M+H-H2O, M+H-2H2O	C21H18O12	39.5	8.14	-0.742548	3,4,5-trihydroxy-6-[4-(5,7,8-trihydroxy-4-oxo-4H-chromen-2-yl)phenoxy]oxane-2-carboxylic acid	462.079	463.087	1	3.53333
3.53_462.0795n	HMDB0130231	M+H, M+Na, M+K, M+2Na-H, 2M+Na, M+H-H2O, M+H-2H2O	C21H18O12	39.5	8.12	-0.742548	3,4,5-trihydroxy-6-[(5,7,8-trihydroxy-4-oxo-2-phenyl-4H-chromen-6-yl)oxy]oxane-2-carboxylic acid	462.079	463.087	1	3.53333
3.53_462.0795n	HMDB0130232	M+H, M+Na, M+K, M+2Na-H, 2M+Na, M+H-H2O, M+H-2H2O	C21H18O12	39.5	8.12	-0.742548	3,4,5-trihydroxy-6-[(6,7,8-trihydroxy-4-oxo-2-phenyl-4H-chromen-5-yl)oxy]oxane-2-carboxylic acid	462.079	463.087	1	3.53333
3.53_462.0795n	HMDB0130233	M+H, M+Na, M+K, M+2Na-H, 2M+Na, M+H-H2O, M+H-2H2O	C21H18O12	39.5	8.12	-0.742548	3,4,5-trihydroxy-6-[(5,6,8-trihydroxy-4-oxo-2-phenyl-4H-chromen-7-yl)oxy]oxane-2-carboxylic acid	462.079	463.087	1	3.53333
3.53_462.0795n	HMDB0131979	M+H, M+Na, M+K, M+2Na-H, 2M+Na, M+H-H2O, M+H-2H2O	C21H18O12	39.5	8.12	-0.742548	6-{[5,6-dihydroxy-2-(3-hydroxyphenyl)-4-oxo-4H-chromen-7-yl]oxy}-3,4,5-trihydroxyoxane-2-carboxylic acid	462.079	463.087	1	3.53333
3.53_462.0795n	HMDB0133345	M+H, M+Na, M+K, M+2Na-H, 2M+Na, M+H-H2O, M+H-2H2O	C21H18O12	39.5	8.12	-0.742548	6-{[2-(3,4-dihydroxyphenyl)-7-hydroxy-4-oxo-4H-chromen-6-yl]oxy}-3,4,5-trihydroxyoxane-2-carboxylic acid	462.079	463.087	1	3.53333
3.53_462.0795n	HMDB0133346	M+H, M+Na, M+K, M+2Na-H, 2M+Na, M+H-H2O, M+H-2H2O	C21H18O12	39.5	8.12	-0.742548	6-{[2-(3,4-dihydroxyphenyl)-6-hydroxy-4-oxo-4H-chromen-7-yl]oxy}-3,4,5-trihydroxyoxane-2-carboxylic acid	462.079	463.087	1	3.53333
3.53_462.0795n	HMDB0133347	M+H, M+Na, M+K, M+2Na-H, 2M+Na, M+H-H2O, M+H-2H2O	C21H18O12	39.5	8.12	-0.742548	6-[5-(6,7-dihydroxy-4-oxo-4H-chromen-2-yl)-2-hydroxyphenoxy]-3,4,5-trihydroxyoxane-2-carboxylic acid	462.079	463.087	1	3.53333
3.53_462.0795n	HMDB0133348	M+H, M+Na, M+K, M+2Na-H, 2M+Na, M+H-H2O, M+H-2H2O	C21H18O12	39.5	8.12	-0.742548	6-[4-(6,7-dihydroxy-4-oxo-4H-chromen-2-yl)-2-hydroxyphenoxy]-3,4,5-trihydroxyoxane-2-carboxylic acid	462.079	463.087	1	3.53333
3.53_462.0795n	HMDB0133355	M+H, M+Na, M+K, M+2Na-H, 2M+Na, M+H-H2O, M+H-2H2O	C21H18O12	39.5	8.12	-0.742548	6-[2,3-dihydroxy-6-(7-hydroxy-4-oxo-4H-chromen-2-yl)phenoxy]-3,4,5-trihydroxyoxane-2-carboxylic acid	462.079	463.087	1	3.53333
3.53_462.0795n	HMDB0133356	M+H, M+Na, M+K, M+2Na-H, 2M+Na, M+H-H2O, M+H-2H2O	C21H18O12	39.5	8.12	-0.742548	3,4,5-trihydroxy-6-{[4-oxo-2-(2,3,4-trihydroxyphenyl)-4H-chromen-7-yl]oxy}oxane-2-carboxylic acid	462.079	463.087	1	3.53333
3.53_462.0795n	HMDB0133357	M+H, M+Na, M+K, M+2Na-H, 2M+Na, M+H-H2O, M+H-2H2O	C21H18O12	39.5	8.12	-0.742548	6-[2,6-dihydroxy-3-(7-hydroxy-4-oxo-4H-chromen-2-yl)phenoxy]-3,4,5-trihydroxyoxane-2-carboxylic acid	462.079	463.087	1	3.53333
3.53_462.0795n	HMDB0133358	M+H, M+Na, M+K, M+2Na-H, 2M+Na, M+H-H2O, M+H-2H2O	C21H18O12	39.5	8.12	-0.742548	6-[2,3-dihydroxy-4-(7-hydroxy-4-oxo-4H-chromen-2-yl)phenoxy]-3,4,5-trihydroxyoxane-2-carboxylic acid	462.079	463.087	1	3.53333
3.53_462.0795n	HMDB0133360	M+H, M+Na, M+K, M+2Na-H, 2M+Na, M+H-H2O, M+H-2H2O	C21H18O12	39.5	8.12	-0.742548	6-[4,5-dihydroxy-2-(7-hydroxy-4-oxo-4H-chromen-2-yl)phenoxy]-3,4,5-trihydroxyoxane-2-carboxylic acid	462.079	463.087	1	3.53333
3.53_462.0795n	HMDB0133361	M+H, M+Na, M+K, M+2Na-H, 2M+Na, M+H-H2O, M+H-2H2O	C21H18O12	39.5	8.12	-0.742548	3,4,5-trihydroxy-6-{[4-oxo-2-(2,4,5-trihydroxyphenyl)-4H-chromen-7-yl]oxy}oxane-2-carboxylic acid	462.079	463.087	1	3.53333
3.53_462.0795n	HMDB0133362	M+H, M+Na, M+K, M+2Na-H, 2M+Na, M+H-H2O, M+H-2H2O	C21H18O12	39.5	8.12	-0.742548	6-[2,4-dihydroxy-5-(7-hydroxy-4-oxo-4H-chromen-2-yl)phenoxy]-3,4,5-trihydroxyoxane-2-carboxylic acid	462.079	463.087	1	3.53333
3.53_462.0795n	HMDB0133363	M+H, M+Na, M+K, M+2Na-H, 2M+Na, M+H-H2O, M+H-2H2O	C21H18O12	39.5	8.12	-0.742548	6-[2,5-dihydroxy-4-(7-hydroxy-4-oxo-4H-chromen-2-yl)phenoxy]-3,4,5-trihydroxyoxane-2-carboxylic acid	462.079	463.087	1	3.53333
3.53_462.0795n	HMDB0133365	M+H, M+Na, M+K, M+2Na-H, 2M+Na, M+H-H2O, M+H-2H2O	C21H18O12	39.5	8.12	-0.742548	6-{[2-(3,4-dihydroxyphenyl)-7-hydroxy-4-oxo-4H-chromen-5-yl]oxy}-3,4,5-trihydroxyoxane-2-carboxylic acid	462.079	463.087	1	3.53333
3.53_462.0795n	HMDB0133366	M+H, M+Na, M+K, M+2Na-H, 2M+Na, M+H-H2O, M+H-2H2O	C21H18O12	39.5	8.12	-0.742548	6-{[2-(3,4-dihydroxyphenyl)-5-hydroxy-4-oxo-4H-chromen-7-yl]oxy}-3,4,5-trihydroxyoxane-2-carboxylic acid	462.079	463.087	1	3.53333
3.53_462.0795n	HMDB0133367	M+H, M+Na, M+K, M+2Na-H, 2M+Na, M+H-H2O, M+H-2H2O	C21H18O12	39.5	8.12	-0.742548	6-[5-(5,7-dihydroxy-4-oxo-4H-chromen-2-yl)-2-hydroxyphenoxy]-3,4,5-trihydroxyoxane-2-carboxylic acid	462.079	463.087	1	3.53333
3.53_462.0795n	HMDB0133368	M+H, M+Na, M+K, M+2Na-H, 2M+Na, M+H-H2O, M+H-2H2O	C21H18O12	39.5	8.12	-0.742548	6-[4-(5,7-dihydroxy-4-oxo-4H-chromen-2-yl)-2-hydroxyphenoxy]-3,4,5-trihydroxyoxane-2-carboxylic acid	462.079	463.087	1	3.53333
3.26_586.3200n	CHEBI:15442	M+NH4, M+Na, M+K, M+H, M+2Na, M+H+Na	C30H52O7P2	37.9	0	2.03213	presqualene diphosphate	586.32	604.354	1	3.26267
3.26_586.3200n	CHEBI:17528	M+NH4, M+Na, M+K, M+H, M+2Na, M+H+Na	C30H52O7P2	37.9	0	2.03213	all-trans-hexaprenyl diphosphate	586.32	604.354	1	3.26267
3.26_586.3200n	CHEBI:53047	M+NH4, M+Na, M+K, M+H, M+2Na, M+H+Na	C30H52O7P2	37.9	0	2.03213	hexaprenyl diphosphate	586.32	604.354	1	3.26267
3.26_586.3200n	HMDB0001278	M+NH4, M+Na, M+K, M+H, M+2Na, M+H+Na	C30H52O7P2	37.9	0	2.03213	Presqualene diphosphate	586.32	604.354	1	3.26267
3.26_586.3200n	HMDB0012188	M+NH4, M+Na, M+K, M+H, M+2Na, M+H+Na	C30H52O7P2	37.9	0	2.03213	All-trans-hexaprenyl diphosphate	586.32	604.354	1	3.26267
0.57_482.0689n	CHEBI:57417	M+H-H2O, M+H, 2M+K, 2M+NH4, M+CH3OH+H, 2M+Na	C17H17N5O10P-	37	1.95	-4.92154	2,3-dihydroxybenzoyl 5'-adenylate(1-)	482.069	465.066	1	0.56885
0.57_482.0689n	HMDB0133388	M+H-H2O, M+H, 2M+K, 2M+NH4, M+CH3OH+H, 2M+Na	C20H18O14	37.7	3.4	-1.50267	6,7,8,11,12,13,21,22,23-nonahydroxy-2,17,20-trioxatetracyclo[17.3.1.0‚Å¥,‚Åπ.0¬π‚Å∞,¬π‚Åµ]tricosa-4,6,8,10,12,14-hexaene-3,16-dione	482.069	465.066	1	0.56885
0.57_482.0689n	HMDB0136076	M+H-H2O, M+H, 2M+K, 2M+NH4, M+CH3OH+H, 2M+Na	C20H18O14	37.7	3.4	-1.50267	3,4,5,11,12,13,21,22,23-nonahydroxy-9,14,17-trioxatetracyclo[17.4.0.0¬≤,‚Å∑.0¬π‚Å∞,¬π‚Åµ]tricosa-1(23),2,4,6,19,21-hexaene-8,18-dione	482.069	465.066	1	0.56885
0.57_482.0689n	HMDB0137009	M+H-H2O, M+H, 2M+K, 2M+NH4, M+CH3OH+H, 2M+Na	C20H18O14	37.7	3.4	-1.50267	3,4,5,11,14,20,21,22-octahydroxy-13-(hydroxymethyl)-9,12,16-trioxatetracyclo[16.4.0.0¬≤,‚Å∑.0¬π‚Å∞,¬π‚Åµ]docosa-1(22),2,4,6,18,20-hexaene-8,17-dione	482.069	465.066	1	0.56885
2.58_934.0704n	HMDB0030602	M+H, M+NH4, M+K, M+Na, M+H-H2O, M+H+Na	C41H26O26	46	37.5	-0.87153	Vescalagin	934.07	935.078	1	2.57847
2.58_934.0704n	HMDB0134677	M+H, M+NH4, M+K, M+Na, M+H-H2O, M+H+Na	C41H26O26	46.1	37.6	-0.87153	7-[7,8,9,12,13,14,17,18,19,25-decahydroxy-24-(hydroxymethyl)-4,22,27-trioxo-3,23,26-trioxahexacyclo[13.10.3.1¬≤,‚Å∂.0‚Åµ,¬π‚Å∞.0¬π¬π,¬≤‚Å∏.0¬π‚Å∂,¬≤¬π]nonacosa-5(10),6,8,11,13,15(28),16,18,20-nonaen-29-yl]-3,4,8,9,10-pentahydroxy-6-oxo-6H-benzo[c]chromene-1-carboxylic acid	934.07	935.078	1	2.57847
2.58_934.0704n	HMDB0134678	M+H, M+NH4, M+K, M+Na, M+H-H2O, M+H+Na	C41H26O26	46.1	37.6	-0.87153	2-[7,8,9,12,13,14,17,18,19,25-decahydroxy-24-(hydroxymethyl)-4,22,27-trioxo-3,23,26-trioxahexacyclo[13.10.3.1¬≤,‚Å∂.0‚Åµ,¬π‚Å∞.0¬π¬π,¬≤‚Å∏.0¬π‚Å∂,¬≤¬π]nonacosa-5(10),6,8,11,13,15(28),16,18,20-nonaen-29-yl]-3,4,8,9,10-pentahydroxy-6-oxo-6H-benzo[c]chromene-1-carboxylic acid	934.07	935.078	1	2.57847
5.81_528.1784n	CHEBI:62275	M+Na, M+2Na-H, 2M+K, 2M+Na, M+H, M+H-2H2O	C19H32N2O15	37.2	5.23	-3.5796	alpha-Neup5Gc-(2->6)-D-GalpNAc	528.178	551.168	1	5.80677
5.81_528.1784n	CHEBI:72468	M+Na, M+2Na-H, 2M+K, 2M+Na, M+H, M+H-2H2O	C19H32N2O15	37.2	5.23	-3.5796	alpha-Neup5Gc-(2->6)-alpha-D-GalpNAc	528.178	551.168	1	5.80677
3.58_854.5070n	CHEBI:82848	M+2H, M+2Na, M+H+Na, M+Na, M+H, M+K	C42H80O13P2	36.9	0	-0.467783	1,2-dioleoyl-sn-glycero-3-phospho-(1'-sn-glycerol-3'-phosphate)	854.507	428.261	2	3.57617
3.58_854.5070n	HMDB0013507	M+2H, M+2Na, M+H+Na, M+Na, M+H, M+K	C42H80O13P2	36.9	0	-0.467783	PGP(18:0/18:2(9Z,12Z))	854.507	428.261	2	3.57617
3.58_854.5070n	HMDB0013520	M+2H, M+2Na, M+H+Na, M+Na, M+H, M+K	C42H80O13P2	36.9	0	-0.467783	PGP(18:1(11Z)/18:1(11Z))	854.507	428.261	2	3.57617
3.58_854.5070n	HMDB0013521	M+2H, M+2Na, M+H+Na, M+Na, M+H, M+K	C42H80O13P2	36.9	0	-0.467783	PGP(18:1(11Z)/18:1(9Z))	854.507	428.261	2	3.57617
3.58_854.5070n	HMDB0013535	M+2H, M+2Na, M+H+Na, M+Na, M+H, M+K	C42H80O13P2	36.9	0	-0.467783	PGP(18:1(9Z)/18:1(11Z))	854.507	428.261	2	3.57617
3.58_854.5070n	HMDB0013536	M+2H, M+2Na, M+H+Na, M+Na, M+H, M+K	C42H80O13P2	36.9	0	-0.467783	PGP(18:1(9Z)/18:1(9Z))	854.507	428.261	2	3.57617
3.58_854.5070n	HMDB0013549	M+2H, M+2Na, M+H+Na, M+Na, M+H, M+K	C42H80O13P2	36.9	0	-0.467783	PGP(18:2(9Z,12Z)/18:0)	854.507	428.261	2	3.57617
3.58_854.5070n	HMDB0033641	M+2H, M+2Na, M+H+Na, M+Na, M+H, M+K	C45H74O15	35.4	0.711	4.9672	(3b,21b)-12-Oleanene-3,21,28-triol 28-[arabinosyl-(1->3)-arabinosyl-(1->3)-arabinoside]	854.507	428.261	2	3.57617
3.73_432.1049n	CHEBI:132818	M+H, M+K, M+Na, 2M+Na, M+H-H2O, M+H-2H2O	C21H20O10	39.7	7.9	-1.72398	apigenin 7-O-beta-L-glucoside	432.105	433.112	1	3.73257
3.73_432.1049n	CHEBI:16778	M+H, M+K, M+Na, 2M+Na, M+H-H2O, M+H-2H2O	C21H20O10	39.7	7.9	-1.72398	apigenin 7-O-beta-D-glucoside	432.105	433.112	1	3.73257
3.73_432.1049n	CHEBI:16954	M+H, M+K, M+Na, 2M+Na, M+H-H2O, M+H-2H2O	C21H20O10	39.7	7.9	-1.72398	vitexin	432.105	433.112	1	3.73257
3.73_432.1049n	CHEBI:18330	M+H, M+K, M+Na, 2M+Na, M+H-H2O, M+H-2H2O	C21H20O10	39.7	7.9	-1.72398	isovitexin	432.105	433.112	1	3.73257
3.73_432.1049n	CHEBI:27514	M+H, M+K, M+Na, 2M+Na, M+H-H2O, M+H-2H2O	C21H20O10	39.7	7.9	-1.72398	genistein 7-O-beta-D-glucoside	432.105	433.112	1	3.73257
3.73_432.1049n	CHEBI:5304	M+H, M+K, M+Na, 2M+Na, M+H-H2O, M+H-2H2O	C21H20O10	39.7	7.9	-1.72398	genistein 8-C-glucoside	432.105	433.112	1	3.73257
3.73_432.1049n	CHEBI:68125	M+H, M+K, M+Na, 2M+Na, M+H-H2O, M+H-2H2O	C21H20O10	39.7	7.87	-1.72398	thunberginol F 7-O-beta-D-glucopyranoside	432.105	433.112	1	3.73257
3.73_432.1049n	CHEBI:69470	M+H, M+K, M+Na, 2M+Na, M+H-H2O, M+H-2H2O	C21H20O10	39.6	7.41	-1.72398	purpurquinone B	432.105	433.112	1	3.73257
3.73_432.1049n	CHEBI:70030	M+H, M+K, M+Na, 2M+Na, M+H-H2O, M+H-2H2O	C21H20O10	40.3	10.9	-1.72398	luteolin-7-O-alpha-L-rhamnoside	432.105	433.112	1	3.73257
3.73_432.1049n	CHEBI:80790	M+H, M+K, M+Na, 2M+Na, M+H-H2O, M+H-2H2O	C21H20O10	40	9.52	-1.72398	afzelin	432.105	433.112	1	3.73257
3.73_432.1049n	HMDB0029501	M+H, M+K, M+Na, 2M+Na, M+H-H2O, M+H-2H2O	C21H20O10	39.5	7.26	-1.72398	alpha-Rhamnorobin	432.105	433.112	1	3.73257
3.73_432.1049n	HMDB0029577	M+H, M+K, M+Na, 2M+Na, M+H-H2O, M+H-2H2O	C21H20O10	39.3	5.99	-1.72398	6-Hydroxydaidzein 4'-glucoside	432.105	433.112	1	3.73257
3.73_432.1049n	HMDB0029679	M+H, M+K, M+Na, 2M+Na, M+H-H2O, M+H-2H2O	C21H20O10	38.5	2.03	-1.72398	1,8-Dihydroxy-3-hydroxymethylanthraquinone 8-O-b-D-glucoside	432.105	433.112	1	3.73257
3.73_432.1049n	HMDB0033982	M+H, M+K, M+Na, 2M+Na, M+H-H2O, M+H-2H2O	C21H20O10	39.7	7.9	-1.72398	Isogenistein 7-glucoside	432.105	433.112	1	3.73257
3.73_432.1049n	HMDB0033988	M+H, M+K, M+Na, 2M+Na, M+H-H2O, M+H-2H2O	C21H20O10	39.7	7.9	-1.72398	Genistin	432.105	433.112	1	3.73257
3.73_432.1049n	HMDB0034405	M+H, M+K, M+Na, 2M+Na, M+H-H2O, M+H-2H2O	C21H20O10	38.4	1.68	-1.72398	w-O-beta-D-Glucopyranosylaloeemodin	432.105	433.112	1	3.73257
3.73_432.1049n	HMDB0037340	M+H, M+K, M+Na, 2M+Na, M+H-H2O, M+H-2H2O	C21H20O10	39.7	7.9	-1.72398	Cosmosiin	432.105	433.112	1	3.73257
3.73_432.1049n	HMDB0038293	M+H, M+K, M+Na, 2M+Na, M+H-H2O, M+H-2H2O	C21H20O10	38.4	1.68	-1.72398	1-O-beta-D-Glucopyranosylaloeemodin	432.105	433.112	1	3.73257
3.73_432.1049n	HMDB0038740	M+H, M+K, M+Na, 2M+Na, M+H-H2O, M+H-2H2O	C21H20O10	39.7	7.9	-1.72398	Genistein 5-glucoside	432.105	433.112	1	3.73257
3.73_432.1049n	HMDB0038887	M+H, M+K, M+Na, 2M+Na, M+H-H2O, M+H-2H2O	C21H20O10	39.6	7.77	-1.72398	Glucoemodin	432.105	433.112	1	3.73257
3.73_432.1049n	HMDB0038898	M+H, M+K, M+Na, 2M+Na, M+H-H2O, M+H-2H2O	C21H20O10	40.3	10.9	-1.72398	6-C-Fucosylluteolin	432.105	433.112	1	3.73257
3.73_432.1049n	HMDB0040542	M+H, M+K, M+Na, 2M+Na, M+H-H2O, M+H-2H2O	C21H20O10	40	9.49	-1.72398	Kaempferol 3-O-alpha-L-rhamnofuranoside	432.105	433.112	1	3.73257
3.73_432.1049n	HMDB0041591	M+H, M+K, M+Na, 2M+Na, M+H-H2O, M+H-2H2O	C21H20O10	39.3	5.98	-1.72398	Apigenin 4'-O-glucoside	432.105	433.112	1	3.73257
3.73_432.1049n	HMDB0041722	M+H, M+K, M+Na, 2M+Na, M+H-H2O, M+H-2H2O	C21H20O10	39.1	4.86	-1.72398	Dihydrodaidzein 7-O-glucuronide	432.105	433.112	1	3.73257
3.73_432.1049n	HMDB0126551	M+H, M+K, M+Na, 2M+Na, M+H-H2O, M+H-2H2O	C21H20O10	39.5	7.21	-1.72398	3,5-dihydroxy-2-(4-hydroxyphenyl)-7-[(3,4,5-trihydroxy-6-methyloxan-2-yl)oxy]-4H-chromen-4-one	432.105	433.112	1	3.73257
3.73_432.1049n	HMDB0127106	M+H, M+K, M+Na, 2M+Na, M+H-H2O, M+H-2H2O	C21H20O10	39.7	7.9	-1.72398	5,7-dihydroxy-2-(4-hydroxyphenyl)-6-[3,4,5-trihydroxy-6-(hydroxymethyl)oxan-2-yl]-4H-chromen-4-one	432.105	433.112	1	3.73257
3.73_432.1049n	HMDB0127129	M+H, M+K, M+Na, 2M+Na, M+H-H2O, M+H-2H2O	C21H20O10	39.7	7.9	-1.72398	5,7-dihydroxy-2-(4-hydroxyphenyl)-8-[3,4,5-trihydroxy-6-(hydroxymethyl)oxan-2-yl]-4H-chromen-4-one	432.105	433.112	1	3.73257
3.73_432.1049n	HMDB0127134	M+H, M+K, M+Na, 2M+Na, M+H-H2O, M+H-2H2O	C21H20O10	39	4.34	-1.72398	5,6,7-trihydroxy-2-phenyl-8-[3,4,5-trihydroxy-6-(hydroxymethyl)oxan-2-yl]-4H-chromen-4-one	432.105	433.112	1	3.73257
3.73_432.1049n	HMDB0127136	M+H, M+K, M+Na, 2M+Na, M+H-H2O, M+H-2H2O	C21H20O10	39.7	7.9	-1.72398	5,7-dihydroxy-2-(3-hydroxyphenyl)-8-[3,4,5-trihydroxy-6-(hydroxymethyl)oxan-2-yl]-4H-chromen-4-one	432.105	433.112	1	3.73257
3.73_432.1049n	HMDB0127223	M+H, M+K, M+Na, 2M+Na, M+H-H2O, M+H-2H2O	C21H20O10	39.3	6.1	-1.72398	5,6-dihydroxy-2-(4-hydroxyphenyl)-7-methoxy-8-(3,4,5-trihydroxyoxan-2-yl)-4H-chromen-4-one	432.105	433.112	1	3.73257
3.73_432.1049n	HMDB0127224	M+H, M+K, M+Na, 2M+Na, M+H-H2O, M+H-2H2O	C21H20O10	40	9.54	-1.72398	2-(3,4-dihydroxyphenyl)-5-hydroxy-7-methoxy-8-(3,4,5-trihydroxyoxan-2-yl)-4H-chromen-4-one	432.105	433.112	1	3.73257
3.73_432.1049n	HMDB0127294	M+H, M+K, M+Na, 2M+Na, M+H-H2O, M+H-2H2O	C21H20O10	38.8	3.78	-1.72398	5,7-dihydroxy-2-(4-hydroxy-3-methoxyphenyl)-8-(3,4,5-trihydroxyoxan-2-yl)-4H-chromen-4-one	432.105	433.112	1	3.73257
3.73_432.1049n	HMDB0127358	M+H, M+K, M+Na, 2M+Na, M+H-H2O, M+H-2H2O	C21H20O10	39.7	7.9	-1.72398	5,7-dihydroxy-2-(3-hydroxyphenyl)-6-[3,4,5-trihydroxy-6-(hydroxymethyl)oxan-2-yl]-4H-chromen-4-one	432.105	433.112	1	3.73257
3.73_432.1049n	HMDB0127485	M+H, M+K, M+Na, 2M+Na, M+H-H2O, M+H-2H2O	C21H20O10	40	9.44	-1.72398	5,7-dihydroxy-2-(4-hydroxyphenyl)-3-[(3,4,5-trihydroxy-6-methyloxan-2-yl)oxy]-4H-chromen-4-one	432.105	433.112	1	3.73257
3.73_432.1049n	HMDB0128089	M+H, M+K, M+Na, 2M+Na, M+H-H2O, M+H-2H2O	C21H20O10	38.9	4.04	-1.72398	3,4,5-trihydroxy-6-[(5-hydroxy-4-oxo-2-phenyl-3,4-dihydro-2H-1-benzopyran-7-yl)oxy]oxane-2-carboxylic acid	432.105	433.112	1	3.73257
3.73_432.1049n	HMDB0128090	M+H, M+K, M+Na, 2M+Na, M+H-H2O, M+H-2H2O	C21H20O10	38.9	4.04	-1.72398	3,4,5-trihydroxy-6-[(7-hydroxy-4-oxo-2-phenyl-3,4-dihydro-2H-1-benzopyran-5-yl)oxy]oxane-2-carboxylic acid	432.105	433.112	1	3.73257
3.73_432.1049n	HMDB0128094	M+H, M+K, M+Na, 2M+Na, M+H-H2O, M+H-2H2O	C21H20O10	39.1	5.12	-1.72398	6-[3,5-dihydroxy-2-(3-phenylprop-2-enoyl)phenoxy]-3,4,5-trihydroxyoxane-2-carboxylic acid	432.105	433.112	1	3.73257
3.73_432.1049n	HMDB0128095	M+H, M+K, M+Na, 2M+Na, M+H-H2O, M+H-2H2O	C21H20O10	39.1	5.12	-1.72398	6-[3,5-dihydroxy-4-(3-phenylprop-2-enoyl)phenoxy]-3,4,5-trihydroxyoxane-2-carboxylic acid	432.105	433.112	1	3.73257
3.73_432.1049n	HMDB0128107	M+H, M+K, M+Na, 2M+Na, M+H-H2O, M+H-2H2O	C21H20O10	39.1	5.12	-1.72398	6-{3,5-dihydroxy-2-[(2E)-3-phenylprop-2-enoyl]phenoxy}-3,4,5-trihydroxyoxane-2-carboxylic acid	432.105	433.112	1	3.73257
3.73_432.1049n	HMDB0129987	M+H, M+K, M+Na, 2M+Na, M+H-H2O, M+H-2H2O	C21H20O10	38.9	3.9	-1.72398	3,4,5-trihydroxy-6-[(7-hydroxy-4-oxo-3-phenyl-3,4-dihydro-2H-1-benzopyran-5-yl)oxy]oxane-2-carboxylic acid	432.105	433.112	1	3.73257
3.73_432.1049n	HMDB0129988	M+H, M+K, M+Na, 2M+Na, M+H-H2O, M+H-2H2O	C21H20O10	38.9	3.9	-1.72398	3,4,5-trihydroxy-6-[(5-hydroxy-4-oxo-3-phenyl-3,4-dihydro-2H-1-benzopyran-7-yl)oxy]oxane-2-carboxylic acid	432.105	433.112	1	3.73257
3.73_432.1049n	HMDB0134579	M+H, M+K, M+Na, 2M+Na, M+H-H2O, M+H-2H2O	C21H20O10	38.9	4.04	-1.72398	3,4,5-trihydroxy-6-[(8-hydroxy-4-oxo-2-phenyl-3,4-dihydro-2H-1-benzopyran-5-yl)oxy]oxane-2-carboxylic acid	432.105	433.112	1	3.73257
3.73_432.1049n	HMDB0141940	M+H, M+K, M+Na, 2M+Na, M+H-H2O, M+H-2H2O	C21H20O10	40.1	10.1	-1.72398	2-(3,4-dihydroxyphenyl)-7-{[3,4,5-trihydroxy-6-(hydroxymethyl)oxan-2-yl]oxy}-4H-chromen-4-one	432.105	433.112	1	3.73257
3.31_630.3461n	HMDB0014357	M+NH4, M+Na, M+K, M+H, M+2Na, M+2H	C33H50N4O6S	39.1	4.51	1.6477	Remikiren	630.346	648.38	1	3.31265
3.45_468.1259n	HMDB0126678	M+H, M+Na, 2M+NH4, 2M+H, 2M+Na, M+H-H2O	C21H24O12	38.8	0.246	-1.84809	6-[3,4,5-trihydroxy-6-(hydroxymethyl)oxan-2-yl]-2-(2,4,5-trihydroxyphenyl)-3,4-dihydro-2H-1-benzopyran-3,5,7-triol	468.126	469.133	1	3.45478
3.45_468.1259n	HMDB0126703	M+H, M+Na, 2M+NH4, 2M+H, 2M+Na, M+H-H2O	C21H24O12	39.1	1.48	-1.84809	2-(3,4-dihydroxyphenyl)-8-[3,4,5-trihydroxy-6-(hydroxymethyl)oxan-2-yl]-3,4-dihydro-2H-1-benzopyran-3,5,6,7-tetrol	468.126	469.133	1	3.45478
3.45_468.1259n	HMDB0126704	M+H, M+Na, 2M+NH4, 2M+H, 2M+Na, M+H-H2O	C21H24O12	38.8	0.246	-1.84809	8-[3,4,5-trihydroxy-6-(hydroxymethyl)oxan-2-yl]-2-(2,4,5-trihydroxyphenyl)-3,4-dihydro-2H-1-benzopyran-3,5,7-triol	468.126	469.133	1	3.45478
3.45_468.1259n	HMDB0127732	M+H, M+Na, 2M+NH4, 2M+H, 2M+Na, M+H-H2O	C21H24O12	39.1	1.68	-1.84809	6-{2-[3-(3,4-dihydroxyphenyl)-2-hydroxypropyl]-3,5-dihydroxyphenoxy}-3,4,5-trihydroxyoxane-2-carboxylic acid	468.126	469.133	1	3.45478
3.45_468.1259n	HMDB0127733	M+H, M+Na, 2M+NH4, 2M+H, 2M+Na, M+H-H2O	C21H24O12	39.1	1.68	-1.84809	6-{4-[3-(3,4-dihydroxyphenyl)-2-hydroxypropyl]-3,5-dihydroxyphenoxy}-3,4,5-trihydroxyoxane-2-carboxylic acid	468.126	469.133	1	3.45478
3.45_468.1259n	HMDB0127734	M+H, M+Na, 2M+NH4, 2M+H, 2M+Na, M+H-H2O	C21H24O12	39	1	-1.84809	3,4,5-trihydroxy-6-{2-hydroxy-4-[2-hydroxy-3-(2,4,6-trihydroxyphenyl)propyl]phenoxy}oxane-2-carboxylic acid	468.126	469.133	1	3.45478
3.45_468.1259n	HMDB0127735	M+H, M+Na, 2M+NH4, 2M+H, 2M+Na, M+H-H2O	C21H24O12	39	1	-1.84809	3,4,5-trihydroxy-6-{2-hydroxy-5-[2-hydroxy-3-(2,4,6-trihydroxyphenyl)propyl]phenoxy}oxane-2-carboxylic acid	468.126	469.133	1	3.45478
3.36_464.0949n	CHEBI:28086	M+H, M+Na, 2M+H, 2M+Na, M+H-H2O, M+H-2H2O	C21H20O12	39.4	7.32	-1.13688	gossypetin 8-rhamnoside	464.095	465.102	1	3.3555
3.36_464.0949n	CHEBI:28299	M+H, M+Na, 2M+H, 2M+Na, M+H-H2O, M+H-2H2O	C21H20O12	39.4	7.33	-1.13688	quercetin 3-O-beta-D-glucofuranoside	464.095	465.102	1	3.3555
3.36_464.0949n	CHEBI:28529	M+H, M+Na, 2M+H, 2M+Na, M+H-H2O, M+H-2H2O	C21H20O12	39.4	7.27	-1.13688	quercetin 7-O-beta-D-glucoside	464.095	465.102	1	3.3555
3.36_464.0949n	CHEBI:65859	M+H, M+Na, 2M+H, 2M+Na, M+H-H2O, M+H-2H2O	C21H20O12	39	5.19	-1.13688	(2S)-eriodictoyl-7-O-beta-D-glucopyranosiduronic acid	464.095	465.102	1	3.3555
3.36_464.0949n	CHEBI:65860	M+H, M+Na, 2M+H, 2M+Na, M+H-H2O, M+H-2H2O	C21H20O12	39	5.19	-1.13688	(2R)-eriodictoyl-7-O-beta-D-glucopyranosiduronic acid	464.095	465.102	1	3.3555
3.36_464.0949n	CHEBI:66907	M+H, M+Na, 2M+H, 2M+Na, M+H-H2O, M+H-2H2O	C21H20O12	39.6	7.98	-1.13688	bracteatin 6-O-beta-glucoside	464.095	465.102	1	3.3555
3.36_464.0949n	CHEBI:67486	M+H, M+Na, 2M+H, 2M+Na, M+H-H2O, M+H-2H2O	C21H20O12	39.4	7.31	-1.13688	quercetin 3-O-beta-D-galactopyranoside	464.095	465.102	1	3.3555
3.36_464.0949n	CHEBI:68352	M+H, M+Na, 2M+H, 2M+Na, M+H-H2O, M+H-2H2O	C21H20O12	39.4	7.31	-1.13688	quercetin 3-O-beta-D-glucopyranoside	464.095	465.102	1	3.3555
3.36_464.0949n	CHEBI:68534	M+H, M+Na, 2M+H, 2M+Na, M+H-H2O, M+H-2H2O	C21H16F4N4O2S	37.4	0.00355	4.17762	enzalutamide	464.095	465.102	1	3.3555
3.36_464.0949n	CHEBI:70082	M+H, M+Na, 2M+H, 2M+Na, M+H-H2O, M+H-2H2O	C21H20O12	39.6	8.02	-1.13688	myricitrin	464.095	465.102	1	3.3555
3.36_464.0949n	CHEBI:75839	M+H, M+Na, 2M+H, 2M+Na, M+H-H2O, M+H-2H2O	C21H20O12	39.4	7.31	-1.13688	quercetin 4'-O-beta-D-glucopyranoside	464.095	465.102	1	3.3555
3.36_464.0949n	HMDB0030775	M+H, M+Na, 2M+H, 2M+Na, M+H-H2O, M+H-2H2O	C21H20O12	39.4	7.31	-1.13688	Quercetin 3-galactoside	464.095	465.102	1	3.3555
3.36_464.0949n	HMDB0033132	M+H, M+Na, 2M+H, 2M+Na, M+H-H2O, M+H-2H2O	C21H20O12	39.6	8.01	-1.13688	Myricetin 7-rhamnoside	464.095	465.102	1	3.3555
3.36_464.0949n	HMDB0034360	M+H, M+Na, 2M+H, 2M+Na, M+H-H2O, M+H-2H2O	C21H20O12	39.6	8.02	-1.13688	Myricitrin	464.095	465.102	1	3.3555
3.36_464.0949n	HMDB0034725	M+H, M+Na, 2M+H, 2M+Na, M+H-H2O, M+H-2H2O	C21H20O12	39.4	7.31	-1.13688	6-Hydroxykaempferol 7-glucoside	464.095	465.102	1	3.3555
3.36_464.0949n	HMDB0035883	M+H, M+Na, 2M+H, 2M+Na, M+H-H2O, M+H-2H2O	C21H20O12	39.6	7.95	-1.13688	2'-Hydroxyisoorientin	464.095	465.102	1	3.3555
3.36_464.0949n	HMDB0037362	M+H, M+Na, 2M+H, 2M+Na, M+H-H2O, M+H-2H2O	C21H20O12	39.4	7.31	-1.13688	Isoquercitrin	464.095	465.102	1	3.3555
3.36_464.0949n	HMDB0037932	M+H, M+Na, 2M+H, 2M+Na, M+H-H2O, M+H-2H2O	C21H20O12	39.4	7.31	-1.13688	Quercetin 4'-glucoside	464.095	465.102	1	3.3555
3.36_464.0949n	HMDB0040478	M+H, M+Na, 2M+H, 2M+Na, M+H-H2O, M+H-2H2O	C21H20O12	39.4	7.31	-1.13688	6-Hydroxykaempferol 3-glucoside	464.095	465.102	1	3.3555
3.36_464.0949n	HMDB0125284	M+H, M+Na, 2M+H, 2M+Na, M+H-H2O, M+H-2H2O	C21H20O12	38.7	3.69	-1.13688	3,4,5-trihydroxy-6-[3-(3,5,7-trihydroxy-4-oxo-3,4-dihydro-2H-1-benzopyran-2-yl)phenoxy]oxane-2-carboxylic acid	464.095	465.102	1	3.3555
3.36_464.0949n	HMDB0125285	M+H, M+Na, 2M+H, 2M+Na, M+H-H2O, M+H-2H2O	C21H20O12	38.7	3.48	-1.13688	6-{[3,7-dihydroxy-2-(3-hydroxyphenyl)-4-oxo-3,4-dihydro-2H-1-benzopyran-5-yl]oxy}-3,4,5-trihydroxyoxane-2-carboxylic acid	464.095	465.102	1	3.3555
3.36_464.0949n	HMDB0125286	M+H, M+Na, 2M+H, 2M+Na, M+H-H2O, M+H-2H2O	C21H20O12	38.7	3.48	-1.13688	6-{[3,5-dihydroxy-2-(3-hydroxyphenyl)-4-oxo-3,4-dihydro-2H-1-benzopyran-7-yl]oxy}-3,4,5-trihydroxyoxane-2-carboxylic acid	464.095	465.102	1	3.3555
3.36_464.0949n	HMDB0125392	M+H, M+Na, 2M+H, 2M+Na, M+H-H2O, M+H-2H2O	C21H20O12	38.7	3.69	-1.13688	3,4,5-trihydroxy-6-[4-(3,5,7-trihydroxy-4-oxo-3,4-dihydro-2H-1-benzopyran-2-yl)phenoxy]oxane-2-carboxylic acid	464.095	465.102	1	3.3555
3.36_464.0949n	HMDB0125393	M+H, M+Na, 2M+H, 2M+Na, M+H-H2O, M+H-2H2O	C21H20O12	38.7	3.48	-1.13688	6-{[3,7-dihydroxy-2-(4-hydroxyphenyl)-4-oxo-3,4-dihydro-2H-1-benzopyran-5-yl]oxy}-3,4,5-trihydroxyoxane-2-carboxylic acid	464.095	465.102	1	3.3555
3.36_464.0949n	HMDB0125394	M+H, M+Na, 2M+H, 2M+Na, M+H-H2O, M+H-2H2O	C21H20O12	38.7	3.48	-1.13688	6-{[3,5-dihydroxy-2-(4-hydroxyphenyl)-4-oxo-3,4-dihydro-2H-1-benzopyran-7-yl]oxy}-3,4,5-trihydroxyoxane-2-carboxylic acid	464.095	465.102	1	3.3555
3.36_464.0949n	HMDB0125400	M+H, M+Na, 2M+H, 2M+Na, M+H-H2O, M+H-2H2O	C21H20O12	38.9	4.64	-1.13688	6-{4-[2,3-dioxo-3-(2,4,6-trihydroxyphenyl)propyl]phenoxy}-3,4,5-trihydroxyoxane-2-carboxylic acid	464.095	465.102	1	3.3555
3.36_464.0949n	HMDB0125401	M+H, M+Na, 2M+H, 2M+Na, M+H-H2O, M+H-2H2O	C21H20O12	38.7	3.73	-1.13688	6-{3,5-dihydroxy-2-[3-(4-hydroxyphenyl)-2-oxopropanoyl]phenoxy}-3,4,5-trihydroxyoxane-2-carboxylic acid	464.095	465.102	1	3.3555
3.36_464.0949n	HMDB0125402	M+H, M+Na, 2M+H, 2M+Na, M+H-H2O, M+H-2H2O	C21H20O12	38.7	3.73	-1.13688	6-{3,5-dihydroxy-4-[3-(4-hydroxyphenyl)-2-oxopropanoyl]phenoxy}-3,4,5-trihydroxyoxane-2-carboxylic acid	464.095	465.102	1	3.3555
3.36_464.0949n	HMDB0125428	M+H, M+Na, 2M+H, 2M+Na, M+H-H2O, M+H-2H2O	C21H20O12	38.8	4	-1.13688	3,4,5-trihydroxy-6-[(3,5,7-trihydroxy-4-oxo-2-phenyl-3,4-dihydro-2H-1-benzopyran-6-yl)oxy]oxane-2-carboxylic acid	464.095	465.102	1	3.3555
3.36_464.0949n	HMDB0125429	M+H, M+Na, 2M+H, 2M+Na, M+H-H2O, M+H-2H2O	C21H20O12	38.8	4	-1.13688	3,4,5-trihydroxy-6-[(3,6,7-trihydroxy-4-oxo-2-phenyl-3,4-dihydro-2H-1-benzopyran-5-yl)oxy]oxane-2-carboxylic acid	464.095	465.102	1	3.3555
3.36_464.0949n	HMDB0125430	M+H, M+Na, 2M+H, 2M+Na, M+H-H2O, M+H-2H2O	C21H20O12	38.8	4	-1.13688	3,4,5-trihydroxy-6-[(3,5,6-trihydroxy-4-oxo-2-phenyl-3,4-dihydro-2H-1-benzopyran-7-yl)oxy]oxane-2-carboxylic acid	464.095	465.102	1	3.3555
3.36_464.0949n	HMDB0125432	M+H, M+Na, 2M+H, 2M+Na, M+H-H2O, M+H-2H2O	C21H20O12	38.8	3.96	-1.13688	3,4,5-trihydroxy-6-[2,4,6-trihydroxy-3-(2-oxo-3-phenylpropanoyl)phenoxy]oxane-2-carboxylic acid	464.095	465.102	1	3.3555
3.36_464.0949n	HMDB0125433	M+H, M+Na, 2M+H, 2M+Na, M+H-H2O, M+H-2H2O	C21H20O12	38.8	3.96	-1.13688	3,4,5-trihydroxy-6-[2,3,5-trihydroxy-6-(2-oxo-3-phenylpropanoyl)phenoxy]oxane-2-carboxylic acid	464.095	465.102	1	3.3555
3.36_464.0949n	HMDB0125434	M+H, M+Na, 2M+H, 2M+Na, M+H-H2O, M+H-2H2O	C21H20O12	38.8	3.96	-1.13688	3,4,5-trihydroxy-6-[2,3,5-trihydroxy-4-(2-oxo-3-phenylpropanoyl)phenoxy]oxane-2-carboxylic acid	464.095	465.102	1	3.3555
3.36_464.0949n	HMDB0125435	M+H, M+Na, 2M+H, 2M+Na, M+H-H2O, M+H-2H2O	C21H20O12	38.8	3.96	-1.13688	3,4,5-trihydroxy-6-[3,4,5-trihydroxy-2-(2-oxo-3-phenylpropanoyl)phenoxy]oxane-2-carboxylic acid	464.095	465.102	1	3.3555
3.36_464.0949n	HMDB0125451	M+H, M+Na, 2M+H, 2M+Na, M+H-H2O, M+H-2H2O	C21H20O12	38.9	4.64	-1.13688	6-{3-[2,3-dioxo-3-(2,4,6-trihydroxyphenyl)propyl]phenoxy}-3,4,5-trihydroxyoxane-2-carboxylic acid	464.095	465.102	1	3.3555
3.36_464.0949n	HMDB0125452	M+H, M+Na, 2M+H, 2M+Na, M+H-H2O, M+H-2H2O	C21H20O12	38.7	3.73	-1.13688	6-{3,5-dihydroxy-2-[3-(3-hydroxyphenyl)-2-oxopropanoyl]phenoxy}-3,4,5-trihydroxyoxane-2-carboxylic acid	464.095	465.102	1	3.3555
3.36_464.0949n	HMDB0125453	M+H, M+Na, 2M+H, 2M+Na, M+H-H2O, M+H-2H2O	C21H20O12	38.7	3.73	-1.13688	6-{3,5-dihydroxy-4-[3-(3-hydroxyphenyl)-2-oxopropanoyl]phenoxy}-3,4,5-trihydroxyoxane-2-carboxylic acid	464.095	465.102	1	3.3555
3.36_464.0949n	HMDB0126559	M+H, M+Na, 2M+H, 2M+Na, M+H-H2O, M+H-2H2O	C21H20O12	39.4	7.31	-1.13688	2-(3,4-dihydroxyphenyl)-5,7-dihydroxy-3-{[3,4,5-trihydroxy-6-(hydroxymethyl)oxan-2-yl]oxy}-4H-chromen-4-one	464.095	465.102	1	3.3555
3.36_464.0949n	HMDB0127936	M+H, M+Na, 2M+H, 2M+Na, M+H-H2O, M+H-2H2O	C21H20O12	38.4	2.37	-1.13688	3,4,5-trihydroxy-6-[2-hydroxy-4-(3,5,7-trihydroxy-5H-chromen-2-yl)phenoxy]oxane-2-carboxylic acid	464.095	465.102	1	3.3555
3.36_464.0949n	HMDB0127937	M+H, M+Na, 2M+H, 2M+Na, M+H-H2O, M+H-2H2O	C21H20O12	38.4	2.37	-1.13688	3,4,5-trihydroxy-6-[2-hydroxy-5-(3,5,7-trihydroxy-5H-chromen-2-yl)phenoxy]oxane-2-carboxylic acid	464.095	465.102	1	3.3555
3.36_464.0949n	HMDB0127938	M+H, M+Na, 2M+H, 2M+Na, M+H-H2O, M+H-2H2O	C21H20O12	38.4	2.37	-1.13688	6-{[2-(3,4-dihydroxyphenyl)-3,5-dihydroxy-5H-chromen-7-yl]oxy}-3,4,5-trihydroxyoxane-2-carboxylic acid	464.095	465.102	1	3.3555
3.36_464.0949n	HMDB0127939	M+H, M+Na, 2M+H, 2M+Na, M+H-H2O, M+H-2H2O	C21H20O12	38.7	3.65	-1.13688	6-{[2-(3,4-dihydroxyphenyl)-3,7-dihydroxy-8aH-chromen-5-yl]oxy}-3,4,5-trihydroxyoxane-2-carboxylic acid	464.095	465.102	1	3.3555
3.36_464.0949n	HMDB0129297	M+H, M+Na, 2M+H, 2M+Na, M+H-H2O, M+H-2H2O	C21H20O12	39.4	7.27	-1.13688	2-(3,4-dihydroxyphenyl)-5,6,7-trihydroxy-8-[3,4,5-trihydroxy-6-(hydroxymethyl)oxan-2-yl]-4H-chromen-4-one	464.095	465.102	1	3.3555
3.36_464.0949n	HMDB0129298	M+H, M+Na, 2M+H, 2M+Na, M+H-H2O, M+H-2H2O	C21H20O12	39.6	7.95	-1.13688	5,7-dihydroxy-8-[3,4,5-trihydroxy-6-(hydroxymethyl)oxan-2-yl]-2-(2,4,5-trihydroxyphenyl)-4H-chromen-4-one	464.095	465.102	1	3.3555
3.36_464.0949n	HMDB0129999	M+H, M+Na, 2M+H, 2M+Na, M+H-H2O, M+H-2H2O	C21H20O12	38.7	3.7	-1.13688	6-{[5,7-dihydroxy-3-(4-hydroxyphenyl)-4-oxo-3,4-dihydro-2H-1-benzopyran-6-yl]oxy}-3,4,5-trihydroxyoxane-2-carboxylic acid	464.095	465.102	1	3.3555
3.36_464.0949n	HMDB0130000	M+H, M+Na, 2M+H, 2M+Na, M+H-H2O, M+H-2H2O	C21H20O12	38.7	3.7	-1.13688	6-{[6,7-dihydroxy-3-(4-hydroxyphenyl)-4-oxo-3,4-dihydro-2H-1-benzopyran-5-yl]oxy}-3,4,5-trihydroxyoxane-2-carboxylic acid	464.095	465.102	1	3.3555
3.36_464.0949n	HMDB0130001	M+H, M+Na, 2M+H, 2M+Na, M+H-H2O, M+H-2H2O	C21H20O12	38.7	3.7	-1.13688	6-{[5,6-dihydroxy-3-(4-hydroxyphenyl)-4-oxo-3,4-dihydro-2H-1-benzopyran-7-yl]oxy}-3,4,5-trihydroxyoxane-2-carboxylic acid	464.095	465.102	1	3.3555
3.36_464.0949n	HMDB0130002	M+H, M+Na, 2M+H, 2M+Na, M+H-H2O, M+H-2H2O	C21H20O12	38.5	2.41	-1.13688	3,4,5-trihydroxy-6-[4-(5,6,7-trihydroxy-4-oxo-3,4-dihydro-2H-1-benzopyran-3-yl)phenoxy]oxane-2-carboxylic acid	464.095	465.102	1	3.3555
3.36_464.0949n	HMDB0130198	M+H, M+Na, 2M+H, 2M+Na, M+H-H2O, M+H-2H2O	C21H20O12	38.7	3.7	-1.13688	6-{[7,8-dihydroxy-2-(4-hydroxyphenyl)-4-oxo-3,4-dihydro-2H-1-benzopyran-5-yl]oxy}-3,4,5-trihydroxyoxane-2-carboxylic acid	464.095	465.102	1	3.3555
3.36_464.0949n	HMDB0130199	M+H, M+Na, 2M+H, 2M+Na, M+H-H2O, M+H-2H2O	C21H20O12	38.7	3.7	-1.13688	6-{[5,8-dihydroxy-2-(4-hydroxyphenyl)-4-oxo-3,4-dihydro-2H-1-benzopyran-7-yl]oxy}-3,4,5-trihydroxyoxane-2-carboxylic acid	464.095	465.102	1	3.3555
3.36_464.0949n	HMDB0130200	M+H, M+Na, 2M+H, 2M+Na, M+H-H2O, M+H-2H2O	C21H20O12	38.5	2.41	-1.13688	3,4,5-trihydroxy-6-[4-(5,7,8-trihydroxy-4-oxo-3,4-dihydro-2H-1-benzopyran-2-yl)phenoxy]oxane-2-carboxylic acid	464.095	465.102	1	3.3555
3.36_464.0949n	HMDB0130208	M+H, M+Na, 2M+H, 2M+Na, M+H-H2O, M+H-2H2O	C21H20O12	38.7	3.48	-1.13688	3,4,5-trihydroxy-6-{3,4,5-trihydroxy-2-[3-(4-hydroxyphenyl)prop-2-enoyl]phenoxy}oxane-2-carboxylic acid	464.095	465.102	1	3.3555
3.36_464.0949n	HMDB0130209	M+H, M+Na, 2M+H, 2M+Na, M+H-H2O, M+H-2H2O	C21H20O12	38.7	3.48	-1.13688	3,4,5-trihydroxy-6-{2,3,5-trihydroxy-4-[3-(4-hydroxyphenyl)prop-2-enoyl]phenoxy}oxane-2-carboxylic acid	464.095	465.102	1	3.3555
3.36_464.0949n	HMDB0130210	M+H, M+Na, 2M+H, 2M+Na, M+H-H2O, M+H-2H2O	C21H20O12	38.7	3.48	-1.13688	3,4,5-trihydroxy-6-{2,4,6-trihydroxy-3-[3-(4-hydroxyphenyl)prop-2-enoyl]phenoxy}oxane-2-carboxylic acid	464.095	465.102	1	3.3555
3.36_464.0949n	HMDB0130211	M+H, M+Na, 2M+H, 2M+Na, M+H-H2O, M+H-2H2O	C21H20O12	38.7	3.48	-1.13688	3,4,5-trihydroxy-6-{2,3,5-trihydroxy-6-[3-(4-hydroxyphenyl)prop-2-enoyl]phenoxy}oxane-2-carboxylic acid	464.095	465.102	1	3.3555
3.36_464.0949n	HMDB0130212	M+H, M+Na, 2M+H, 2M+Na, M+H-H2O, M+H-2H2O	C21H20O12	38.4	2.19	-1.13688	3,4,5-trihydroxy-6-{4-[3-oxo-3-(2,3,4,6-tetrahydroxyphenyl)prop-1-en-1-yl]phenoxy}oxane-2-carboxylic acid	464.095	465.102	1	3.3555
3.36_464.0949n	HMDB0130242	M+H, M+Na, 2M+H, 2M+Na, M+H-H2O, M+H-2H2O	C21H20O12	38.8	4.22	-1.13688	3,4,5-trihydroxy-6-[(5,7,8-trihydroxy-4-oxo-2-phenyl-3,4-dihydro-2H-1-benzopyran-6-yl)oxy]oxane-2-carboxylic acid	464.095	465.102	1	3.3555
3.36_464.0949n	HMDB0130243	M+H, M+Na, 2M+H, 2M+Na, M+H-H2O, M+H-2H2O	C21H20O12	38.8	4.22	-1.13688	3,4,5-trihydroxy-6-[(6,7,8-trihydroxy-4-oxo-2-phenyl-3,4-dihydro-2H-1-benzopyran-5-yl)oxy]oxane-2-carboxylic acid	464.095	465.102	1	3.3555
3.36_464.0949n	HMDB0130244	M+H, M+Na, 2M+H, 2M+Na, M+H-H2O, M+H-2H2O	C21H20O12	38.8	4.22	-1.13688	3,4,5-trihydroxy-6-[(5,6,8-trihydroxy-4-oxo-2-phenyl-3,4-dihydro-2H-1-benzopyran-7-yl)oxy]oxane-2-carboxylic acid	464.095	465.102	1	3.3555
3.36_464.0949n	HMDB0133370	M+H, M+Na, 2M+H, 2M+Na, M+H-H2O, M+H-2H2O	C21H20O12	39	5.19	-1.13688	6-{[2-(3,4-dihydroxyphenyl)-7-hydroxy-4-oxo-3,4-dihydro-2H-1-benzopyran-5-yl]oxy}-3,4,5-trihydroxyoxane-2-carboxylic acid	464.095	465.102	1	3.3555
3.36_464.0949n	HMDB0133371	M+H, M+Na, 2M+H, 2M+Na, M+H-H2O, M+H-2H2O	C21H20O12	39	5.19	-1.13688	6-{[2-(3,4-dihydroxyphenyl)-5-hydroxy-4-oxo-3,4-dihydro-2H-1-benzopyran-7-yl]oxy}-3,4,5-trihydroxyoxane-2-carboxylic acid	464.095	465.102	1	3.3555
3.36_464.0949n	HMDB0133372	M+H, M+Na, 2M+H, 2M+Na, M+H-H2O, M+H-2H2O	C21H20O12	38.8	3.9	-1.13688	6-[5-(5,7-dihydroxy-4-oxo-3,4-dihydro-2H-1-benzopyran-2-yl)-2-hydroxyphenoxy]-3,4,5-trihydroxyoxane-2-carboxylic acid	464.095	465.102	1	3.3555
3.36_464.0949n	HMDB0133373	M+H, M+Na, 2M+H, 2M+Na, M+H-H2O, M+H-2H2O	C21H20O12	38.8	3.9	-1.13688	6-[4-(5,7-dihydroxy-4-oxo-3,4-dihydro-2H-1-benzopyran-2-yl)-2-hydroxyphenoxy]-3,4,5-trihydroxyoxane-2-carboxylic acid	464.095	465.102	1	3.3555
3.36_464.0949n	HMDB0133379	M+H, M+Na, 2M+H, 2M+Na, M+H-H2O, M+H-2H2O	C21H20O12	38.8	3.97	-1.13688	6-{2-[3-(3,4-dihydroxyphenyl)prop-2-enoyl]-3,5-dihydroxyphenoxy}-3,4,5-trihydroxyoxane-2-carboxylic acid	464.095	465.102	1	3.3555
3.36_464.0949n	HMDB0133380	M+H, M+Na, 2M+H, 2M+Na, M+H-H2O, M+H-2H2O	C21H20O12	38.8	3.97	-1.13688	6-{4-[3-(3,4-dihydroxyphenyl)prop-2-enoyl]-3,5-dihydroxyphenoxy}-3,4,5-trihydroxyoxane-2-carboxylic acid	464.095	465.102	1	3.3555
3.36_464.0949n	HMDB0133381	M+H, M+Na, 2M+H, 2M+Na, M+H-H2O, M+H-2H2O	C21H20O12	38.9	4.64	-1.13688	3,4,5-trihydroxy-6-{2-hydroxy-5-[3-oxo-3-(2,4,6-trihydroxyphenyl)prop-1-en-1-yl]phenoxy}oxane-2-carboxylic acid	464.095	465.102	1	3.3555
3.36_464.0949n	HMDB0133382	M+H, M+Na, 2M+H, 2M+Na, M+H-H2O, M+H-2H2O	C21H20O12	38.9	4.64	-1.13688	3,4,5-trihydroxy-6-{2-hydroxy-4-[3-oxo-3-(2,4,6-trihydroxyphenyl)prop-1-en-1-yl]phenoxy}oxane-2-carboxylic acid	464.095	465.102	1	3.3555
3.36_464.0949n	HMDB0133553	M+H, M+Na, 2M+H, 2M+Na, M+H-H2O, M+H-2H2O	C21H20O12	38.7	3.69	-1.13688	3,4,5-trihydroxy-6-{4-[(2,4,6-trihydroxy-3-oxo-2,3-dihydro-1-benzofuran-2-yl)methyl]phenoxy}oxane-2-carboxylic acid	464.095	465.102	1	3.3555
3.36_464.0949n	HMDB0133554	M+H, M+Na, 2M+H, 2M+Na, M+H-H2O, M+H-2H2O	C21H20O12	38.7	3.48	-1.13688	6-({2,6-dihydroxy-2-[(4-hydroxyphenyl)methyl]-3-oxo-2,3-dihydro-1-benzofuran-4-yl}oxy)-3,4,5-trihydroxyoxane-2-carboxylic acid	464.095	465.102	1	3.3555
3.36_464.0949n	HMDB0133555	M+H, M+Na, 2M+H, 2M+Na, M+H-H2O, M+H-2H2O	C21H20O12	38.7	3.48	-1.13688	6-({2,4-dihydroxy-2-[(4-hydroxyphenyl)methyl]-3-oxo-2,3-dihydro-1-benzofuran-6-yl}oxy)-3,4,5-trihydroxyoxane-2-carboxylic acid	464.095	465.102	1	3.3555
3.36_464.0949n	HMDB0133580	M+H, M+Na, 2M+H, 2M+Na, M+H-H2O, M+H-2H2O	C21H20O12	38.8	3.96	-1.13688	6-[(2-benzyl-2,4,6-trihydroxy-3-oxo-2,3-dihydro-1-benzofuran-5-yl)oxy]-3,4,5-trihydroxyoxane-2-carboxylic acid	464.095	465.102	1	3.3555
3.36_464.0949n	HMDB0133581	M+H, M+Na, 2M+H, 2M+Na, M+H-H2O, M+H-2H2O	C21H20O12	38.8	3.96	-1.13688	6-[(2-benzyl-2,5,6-trihydroxy-3-oxo-2,3-dihydro-1-benzofuran-4-yl)oxy]-3,4,5-trihydroxyoxane-2-carboxylic acid	464.095	465.102	1	3.3555
3.36_464.0949n	HMDB0133582	M+H, M+Na, 2M+H, 2M+Na, M+H-H2O, M+H-2H2O	C21H20O12	38.8	3.96	-1.13688	6-[(2-benzyl-2,4,5-trihydroxy-3-oxo-2,3-dihydro-1-benzofuran-6-yl)oxy]-3,4,5-trihydroxyoxane-2-carboxylic acid	464.095	465.102	1	3.3555
3.36_464.0949n	HMDB0133583	M+H, M+Na, 2M+H, 2M+Na, M+H-H2O, M+H-2H2O	C21H20O12	38.8	4	-1.13688	6-({2,6-dihydroxy-2-[hydroxy(phenyl)methyl]-3-oxo-2,3-dihydro-1-benzofuran-4-yl}oxy)-3,4,5-trihydroxyoxane-2-carboxylic acid	464.095	465.102	1	3.3555
3.36_464.0949n	HMDB0133584	M+H, M+Na, 2M+H, 2M+Na, M+H-H2O, M+H-2H2O	C21H20O12	38.8	4	-1.13688	6-({2,4-dihydroxy-2-[hydroxy(phenyl)methyl]-3-oxo-2,3-dihydro-1-benzofuran-6-yl}oxy)-3,4,5-trihydroxyoxane-2-carboxylic acid	464.095	465.102	1	3.3555
3.36_464.0949n	HMDB0133586	M+H, M+Na, 2M+H, 2M+Na, M+H-H2O, M+H-2H2O	C21H20O12	38.7	3.69	-1.13688	3,4,5-trihydroxy-6-{3-[(2,4,6-trihydroxy-3-oxo-2,3-dihydro-1-benzofuran-2-yl)methyl]phenoxy}oxane-2-carboxylic acid	464.095	465.102	1	3.3555
3.36_464.0949n	HMDB0133587	M+H, M+Na, 2M+H, 2M+Na, M+H-H2O, M+H-2H2O	C21H20O12	38.7	3.48	-1.13688	6-({2,6-dihydroxy-2-[(3-hydroxyphenyl)methyl]-3-oxo-2,3-dihydro-1-benzofuran-4-yl}oxy)-3,4,5-trihydroxyoxane-2-carboxylic acid	464.095	465.102	1	3.3555
3.36_464.0949n	HMDB0133588	M+H, M+Na, 2M+H, 2M+Na, M+H-H2O, M+H-2H2O	C21H20O12	38.7	3.48	-1.13688	6-({2,4-dihydroxy-2-[(3-hydroxyphenyl)methyl]-3-oxo-2,3-dihydro-1-benzofuran-6-yl}oxy)-3,4,5-trihydroxyoxane-2-carboxylic acid	464.095	465.102	1	3.3555
3.36_464.0949n	HMDB0133849	M+H, M+Na, 2M+H, 2M+Na, M+H-H2O, M+H-2H2O	C21H20O12	38.8	3.9	-1.13688	6-{[3-(2,4-dihydroxyphenyl)-7-hydroxy-4-oxo-3,4-dihydro-2H-1-benzopyran-5-yl]oxy}-3,4,5-trihydroxyoxane-2-carboxylic acid	464.095	465.102	1	3.3555
3.36_464.0949n	HMDB0133850	M+H, M+Na, 2M+H, 2M+Na, M+H-H2O, M+H-2H2O	C21H20O12	38.8	3.9	-1.13688	6-{[3-(2,4-dihydroxyphenyl)-5-hydroxy-4-oxo-3,4-dihydro-2H-1-benzopyran-7-yl]oxy}-3,4,5-trihydroxyoxane-2-carboxylic acid	464.095	465.102	1	3.3555
3.36_464.0949n	HMDB0133851	M+H, M+Na, 2M+H, 2M+Na, M+H-H2O, M+H-2H2O	C21H20O12	39	5.2	-1.13688	6-[2-(5,7-dihydroxy-4-oxo-3,4-dihydro-2H-1-benzopyran-3-yl)-5-hydroxyphenoxy]-3,4,5-trihydroxyoxane-2-carboxylic acid	464.095	465.102	1	3.3555
3.36_464.0949n	HMDB0133852	M+H, M+Na, 2M+H, 2M+Na, M+H-H2O, M+H-2H2O	C21H20O12	39	5.2	-1.13688	6-[4-(5,7-dihydroxy-4-oxo-3,4-dihydro-2H-1-benzopyran-3-yl)-3-hydroxyphenoxy]-3,4,5-trihydroxyoxane-2-carboxylic acid	464.095	465.102	1	3.3555
3.36_464.0949n	HMDB0135151	M+H, M+Na, 2M+H, 2M+Na, M+H-H2O, M+H-2H2O	C21H20O12	39.4	7.27	-1.13688	2-(3,4-dihydroxyphenyl)-3,5-dihydroxy-7-{[3,4,5-trihydroxy-6-(hydroxymethyl)oxan-2-yl]oxy}-4H-chromen-4-one	464.095	465.102	1	3.3555
3.36_464.0949n	HMDB0141185	M+H, M+Na, 2M+H, 2M+Na, M+H-H2O, M+H-2H2O	C21H20O12	38.7	3.7	-1.13688	6-{[5,6-dihydroxy-2-(4-hydroxyphenyl)-4-oxo-3,4-dihydro-2H-1-benzopyran-7-yl]oxy}-3,4,5-trihydroxyoxane-2-carboxylic acid	464.095	465.102	1	3.3555
3.36_464.0949n	HMDB0141186	M+H, M+Na, 2M+H, 2M+Na, M+H-H2O, M+H-2H2O	C21H20O12	38.7	3.7	-1.13688	6-{[6,7-dihydroxy-2-(4-hydroxyphenyl)-4-oxo-3,4-dihydro-2H-1-benzopyran-5-yl]oxy}-3,4,5-trihydroxyoxane-2-carboxylic acid	464.095	465.102	1	3.3555
0.48_266.0053n	CHEBI:57936	M+Na, M+K, M+ACN+Na, 2M+H, M+H	C7H9NO8P-3	36.6	0.883	-4.64277	N-acetyl-L-gamma-glutamyl phosphate(3-)	266.005	304.972	1	0.476017
0.70_408.0131n	CHEBI:58871	M+H, M+2Na-H, M+K, M+H-H2O, M+H-2H2O	C20H8O10-2	37.6	1.01	3.42994	3,3'-biflaviolin 2,2'-diolate	408.013	409.02	1	0.703833
0.70_408.0131n	CHEBI:58872	M+H, M+2Na-H, M+K, M+H-H2O, M+H-2H2O	C20H8O10-2	37.6	1.01	3.42994	3,8'-biflaviolin 2,2'-diolate	408.013	409.02	1	0.703833
0.70_408.0131n	HMDB0131198	M+H, M+2Na-H, M+K, M+H-H2O, M+H-2H2O	C17H12O10S	39.8	12.6	-4.83236	{11-methoxy-16,18-dioxo-6,8,19-trioxapentacyclo[10.7.0.0¬≤,‚Åπ.0¬≥,‚Å∑.0¬π¬≥,¬π‚Å∑]nonadeca-1(12),2(9),4,10,13(17)-pentaen-14-yl}oxidanesulfonic acid	408.013	409.02	1	0.703833
1.73_482.0695n	CHEBI:57417	M+H, M+NH4, M+Na, M+K, 2M+NH4	C17H17N5O10P-	37	0.912	-3.75846	2,3-dihydroxybenzoyl 5'-adenylate(1-)	482.069	483.077	1	1.73007
1.73_482.0695n	HMDB0133388	M+H, M+NH4, M+Na, M+K, 2M+NH4	C20H18O14	37.6	1.84	-0.339585	6,7,8,11,12,13,21,22,23-nonahydroxy-2,17,20-trioxatetracyclo[17.3.1.0‚Å¥,‚Åπ.0¬π‚Å∞,¬π‚Åµ]tricosa-4,6,8,10,12,14-hexaene-3,16-dione	482.069	483.077	1	1.73007
1.73_482.0695n	HMDB0136076	M+H, M+NH4, M+Na, M+K, 2M+NH4	C20H18O14	37.6	1.84	-0.339585	3,4,5,11,12,13,21,22,23-nonahydroxy-9,14,17-trioxatetracyclo[17.4.0.0¬≤,‚Å∑.0¬π‚Å∞,¬π‚Åµ]tricosa-1(23),2,4,6,19,21-hexaene-8,18-dione	482.069	483.077	1	1.73007
1.73_482.0695n	HMDB0137009	M+H, M+NH4, M+Na, M+K, 2M+NH4	C20H18O14	37.6	1.84	-0.339585	3,4,5,11,14,20,21,22-octahydroxy-13-(hydroxymethyl)-9,12,16-trioxatetracyclo[16.4.0.0¬≤,‚Å∑.0¬π‚Å∞,¬π‚Åµ]docosa-1(22),2,4,6,18,20-hexaene-8,17-dione	482.069	483.077	1	1.73007
2.08_332.0744n	CHEBI:136559	M+Na, M+K, 2M+Na, 2M+NH4, 2M+K	C13H16O10	40.4	6.62	0.137399	2-galloyl-D-glucose	332.074	355.064	1	2.0793
2.08_332.0744n	CHEBI:15834	M+Na, M+K, 2M+Na, 2M+NH4, 2M+K	C13H16O10	40.5	7.13	0.137399	1-O-galloyl-beta-D-glucose	332.074	355.064	1	2.0793
2.08_332.0744n	CHEBI:65941	M+Na, M+K, 2M+Na, 2M+NH4, 2M+K	C13H16O10	40.5	6.94	0.137399	6-O-galloyl-beta-D-glucose	332.074	355.064	1	2.0793
2.08_332.0744n	HMDB0038728	M+Na, M+K, 2M+Na, 2M+NH4, 2M+K	C13H16O10	40.5	7.13	0.137399	beta-Glucogallin	332.074	355.064	1	2.0793
2.08_332.0744n	HMDB0038912	M+Na, M+K, 2M+Na, 2M+NH4, 2M+K	C13H16O10	40.4	6.62	0.137399	4-Glucosyl gallate	332.074	355.064	1	2.0793
2.08_332.0744n	HMDB0039286	M+Na, M+K, 2M+Na, 2M+NH4, 2M+K	C13H16O10	40.5	6.82	0.137399	1-O-Galloylfructose	332.074	355.064	1	2.0793
2.08_332.0744n	HMDB0039322	M+Na, M+K, 2M+Na, 2M+NH4, 2M+K	C13H16O10	40.5	6.96	0.137399	3-Glucogallic acid	332.074	355.064	1	2.0793
2.08_332.0744n	HMDB0039366	M+Na, M+K, 2M+Na, 2M+NH4, 2M+K	C13H16O10	40.5	7.28	0.137399	5-O-Galloylhamamelofuranose	332.074	355.064	1	2.0793
2.08_332.0744n	HMDB0039625	M+Na, M+K, 2M+Na, 2M+NH4, 2M+K	C13H16O10	40.5	7.13	0.137399	2-Galloylglucose	332.074	355.064	1	2.0793
2.08_332.0744n	HMDB0041593	M+Na, M+K, 2M+Na, 2M+NH4, 2M+K	C13H16O10	40.4	6.64	0.137399	4-Glucogallic acid	332.074	355.064	1	2.0793
2.08_332.0744n	HMDB0133117	M+Na, M+K, 2M+Na, 2M+NH4, 2M+K	C13H16O10	40.5	7.08	0.137399	2,3,5-trihydroxy-6-(hydroxymethyl)oxan-4-yl 3,4,5-trihydroxybenzoate	332.074	355.064	1	2.0793
2.12_784.0751n	HMDB0039245	M+H-2H2O, M+NH4, M+H-H2O, M+K, M+H+Na	C34H24O22	48	51.8	-1.09527	Castanin	784.075	802.109	1	2.12213
2.12_784.0751n	HMDB0039271	M+H-2H2O, M+NH4, M+H-H2O, M+K, M+H+Na	C34H24O22	44.5	34.1	-1.09527	Granatin A	784.075	802.109	1	2.12213
2.12_784.0751n	HMDB0134680	M+H-2H2O, M+NH4, M+H-H2O, M+K, M+H+Na	C34H24O22	44.1	32.1	-1.09527	2-[7,8,9,12,13,14,17,18,19,25-decahydroxy-24-(hydroxymethyl)-4,22,27-trioxo-3,23,26-trioxahexacyclo[13.10.3.1¬≤,‚Å∂.0‚Åµ,¬π‚Å∞.0¬π¬π,¬≤‚Å∏.0¬π‚Å∂,¬≤¬π]nonacosa-5(10),6,8,11,13,15(28),16,18,20-nonaen-29-yl]-3,4,5-trihydroxybenzoic acid	784.075	802.109	1	2.12213
1.73_332.0733n	CHEBI:136559	M+NH4, M+K, M+Na, 2M+Na, 2M+NH4	C13H16O10	38.6	2.3	-3.11067	2-galloyl-D-glucose	332.073	355.064	1	1.73007
1.73_332.0733n	CHEBI:15834	M+NH4, M+K, M+Na, 2M+Na, 2M+NH4	C13H16O10	38.7	2.9	-3.11067	1-O-galloyl-beta-D-glucose	332.073	355.064	1	1.73007
1.73_332.0733n	CHEBI:65941	M+NH4, M+K, M+Na, 2M+Na, 2M+NH4	C13H16O10	38.7	2.9	-3.11067	6-O-galloyl-beta-D-glucose	332.073	355.064	1	1.73007
1.73_332.0733n	HMDB0038728	M+NH4, M+K, M+Na, 2M+Na, 2M+NH4	C13H16O10	38.7	2.9	-3.11067	beta-Glucogallin	332.073	355.064	1	1.73007
1.73_332.0733n	HMDB0038912	M+NH4, M+K, M+Na, 2M+Na, 2M+NH4	C13H16O10	38.6	2.3	-3.11067	4-Glucosyl gallate	332.073	355.064	1	1.73007
1.73_332.0733n	HMDB0039286	M+NH4, M+K, M+Na, 2M+Na, 2M+NH4	C13H16O10	38.8	2.94	-3.11067	1-O-Galloylfructose	332.073	355.064	1	1.73007
1.73_332.0733n	HMDB0039322	M+NH4, M+K, M+Na, 2M+Na, 2M+NH4	C13H16O10	38.7	2.9	-3.11067	3-Glucogallic acid	332.073	355.064	1	1.73007
1.73_332.0733n	HMDB0039366	M+NH4, M+K, M+Na, 2M+Na, 2M+NH4	C13H16O10	38.7	2.93	-3.11067	5-O-Galloylhamamelofuranose	332.073	355.064	1	1.73007
1.73_332.0733n	HMDB0039625	M+NH4, M+K, M+Na, 2M+Na, 2M+NH4	C13H16O10	38.7	2.89	-3.11067	2-Galloylglucose	332.073	355.064	1	1.73007
1.73_332.0733n	HMDB0041593	M+NH4, M+K, M+Na, 2M+Na, 2M+NH4	C13H16O10	38.8	2.94	-3.11067	4-Glucogallic acid	332.073	355.064	1	1.73007
1.73_332.0733n	HMDB0133117	M+NH4, M+K, M+Na, 2M+Na, 2M+NH4	C13H16O10	38.7	2.72	-3.11067	2,3,5-trihydroxy-6-(hydroxymethyl)oxan-4-yl 3,4,5-trihydroxybenzoate	332.073	355.064	1	1.73007
2.41_934.0725n	HMDB0030602	M+H, M+K, M+Na, M+H-H2O, M+H+Na	C41H26O26	44.6	32.5	1.3382	Vescalagin	934.072	935.08	1	2.41422
2.41_934.0725n	HMDB0134677	M+H, M+K, M+Na, M+H-H2O, M+H+Na	C41H26O26	44.7	32.6	1.3382	7-[7,8,9,12,13,14,17,18,19,25-decahydroxy-24-(hydroxymethyl)-4,22,27-trioxo-3,23,26-trioxahexacyclo[13.10.3.1¬≤,‚Å∂.0‚Åµ,¬π‚Å∞.0¬π¬π,¬≤‚Å∏.0¬π‚Å∂,¬≤¬π]nonacosa-5(10),6,8,11,13,15(28),16,18,20-nonaen-29-yl]-3,4,8,9,10-pentahydroxy-6-oxo-6H-benzo[c]chromene-1-carboxylic acid	934.072	935.08	1	2.41422
2.41_934.0725n	HMDB0134678	M+H, M+K, M+Na, M+H-H2O, M+H+Na	C41H26O26	44.7	32.6	1.3382	2-[7,8,9,12,13,14,17,18,19,25-decahydroxy-24-(hydroxymethyl)-4,22,27-trioxo-3,23,26-trioxahexacyclo[13.10.3.1¬≤,‚Å∂.0‚Åµ,¬π‚Å∞.0¬π¬π,¬≤‚Å∏.0¬π‚Å∂,¬≤¬π]nonacosa-5(10),6,8,11,13,15(28),16,18,20-nonaen-29-yl]-3,4,8,9,10-pentahydroxy-6-oxo-6H-benzo[c]chromene-1-carboxylic acid	934.072	935.08	1	2.41422
2.67_372.1046n	HMDB0031756	M+H, M+Na, M+K, M+H-H2O, M+H-2H2O	C16H20O10	50.3	55.7	-2.90602	Veranisatin C	372.105	373.112	1	2.6713
2.67_372.1046n	HMDB0041723	M+H, M+Na, M+K, M+H-H2O, M+H-2H2O	C16H20O10	47.3	40.7	-2.90602	Dihydroferulic acid 4-O-glucuronide	372.105	373.112	1	2.6713
2.67_372.1046n	HMDB0127981	M+H, M+Na, M+K, M+H-H2O, M+H-2H2O	C16H20O10	47.3	40.7	-2.90602	6-[4-(2-carboxyethyl)-2-methoxyphenoxy]-3,4,5-trihydroxyoxane-2-carboxylic acid	372.105	373.112	1	2.6713
2.67_372.1046n	HMDB0127982	M+H, M+Na, M+K, M+H-H2O, M+H-2H2O	C16H20O10	48	44.2	-2.90602	3,4,5-trihydroxy-6-{[3-(4-hydroxy-3-methoxyphenyl)propanoyl]oxy}oxane-2-carboxylic acid	372.105	373.112	1	2.6713
2.67_372.1046n	HMDB0128015	M+H, M+Na, M+K, M+H-H2O, M+H-2H2O	C16H20O10	47.3	40.7	-2.90602	6-[3-(2-carboxyethyl)-5-methoxyphenoxy]-3,4,5-trihydroxyoxane-2-carboxylic acid	372.105	373.112	1	2.6713
2.67_372.1046n	HMDB0128016	M+H, M+Na, M+K, M+H-H2O, M+H-2H2O	C16H20O10	48	44.2	-2.90602	3,4,5-trihydroxy-6-{[3-(3-hydroxy-5-methoxyphenyl)propanoyl]oxy}oxane-2-carboxylic acid	372.105	373.112	1	2.6713
2.67_372.1046n	HMDB0133870	M+H, M+Na, M+K, M+H-H2O, M+H-2H2O	C16H20O10	47.3	40.7	-2.90602	6-[2-(1-carboxyethyl)-5-methoxyphenoxy]-3,4,5-trihydroxyoxane-2-carboxylic acid	372.105	373.112	1	2.6713
2.67_372.1046n	HMDB0133871	M+H, M+Na, M+K, M+H-H2O, M+H-2H2O	C16H20O10	47.9	43.8	-2.90602	3,4,5-trihydroxy-6-{[2-(2-hydroxy-4-methoxyphenyl)propanoyl]oxy}oxane-2-carboxylic acid	372.105	373.112	1	2.6713
5.25_270.0894n	CHEBI:100	M+H, M+ACN+Na, 2M+Na, 2M+K, M+H-H2O	C16H14O4	36.6	3.59	0.559715	(-)-medicarpin	270.089	271.097	1	5.25117
5.25_270.0894n	CHEBI:16114	M+H, M+ACN+Na, 2M+Na, 2M+K, M+H-H2O	C16H14O4	36.6	3.59	0.559715	medicarpin	270.089	271.097	1	5.25117
5.25_270.0894n	CHEBI:519567	M+H, M+ACN+Na, 2M+Na, 2M+K, M+H-H2O	C16H14O4	36.6	3.67	0.559715	2'-O-methylisoliquiritigenin	270.089	271.097	1	5.25117
5.25_270.0894n	CHEBI:5885	M+H, M+ACN+Na, 2M+Na, 2M+K, M+H-H2O	C16H14O4	36.8	4.51	0.559715	imperatorin	270.089	271.097	1	5.25117
5.25_270.0894n	CHEBI:66071	M+H, M+ACN+Na, 2M+Na, 2M+K, M+H-H2O	C16H14O4	36.8	4.51	0.559715	isoimperatorin	270.089	271.097	1	5.25117
5.25_270.0894n	CHEBI:6714	M+H, M+ACN+Na, 2M+Na, 2M+K, M+H-H2O	C16H14O4	36.6	3.59	0.559715	(+)-medicarpin	270.089	271.097	1	5.25117
5.25_270.0894n	CHEBI:70663	M+H, M+ACN+Na, 2M+Na, 2M+K, M+H-H2O	C16H14O4	37.3	6.99	0.559715	(2S)-8-methylpinocembrin	270.089	271.097	1	5.25117
5.25_270.0894n	CHEBI:72655	M+H, M+ACN+Na, 2M+Na, 2M+K, M+H-H2O	C16H14O4	36.8	4.61	0.559715	7,2'-dihydroxy-4'-methoxyisoflavan quinonemethide	270.089	271.097	1	5.25117
5.25_270.0894n	CHEBI:80491	M+H, M+ACN+Na, 2M+Na, 2M+K, M+H-H2O	C16H14O4	37.3	6.99	0.559715	pinostrobin	270.089	271.097	1	5.25117
5.25_270.0894n	CHEBI:9292	M+H, M+ACN+Na, 2M+Na, 2M+K, M+H-H2O	C16H14O4	37.3	6.99	0.559715	strobopinin	270.089	271.097	1	5.25117
5.25_270.0894n	HMDB0031612	M+H, M+ACN+Na, 2M+Na, 2M+K, M+H-H2O	C16H14O4	36.6	3.48	0.559715	3,5-Dimethoxy-2,7-phenanthrenediol	270.089	271.097	1	5.25117
5.25_270.0894n	HMDB0033305	M+H, M+ACN+Na, 2M+Na, 2M+K, M+H-H2O	C16H14O4	36.6	3.59	0.559715	Isomedicarpin	270.089	271.097	1	5.25117
5.25_270.0894n	HMDB0033702	M+H, M+ACN+Na, 2M+Na, 2M+K, M+H-H2O	C16H14O4	36.6	3.72	0.559715	Pinostrobin chalcone	270.089	271.097	1	5.25117
5.25_270.0894n	HMDB0033759	M+H, M+ACN+Na, 2M+Na, 2M+K, M+H-H2O	C16H14O4	36.6	3.6	0.559715	Dihydroformononetin	270.089	271.097	1	5.25117
5.25_270.0894n	HMDB0033940	M+H, M+ACN+Na, 2M+Na, 2M+K, M+H-H2O	C16H14O4	36.6	3.58	0.559715	Vignafuran	270.089	271.097	1	5.25117
5.25_270.0894n	HMDB0034376	M+H, M+ACN+Na, 2M+Na, 2M+K, M+H-H2O	C16H14O4	36.8	4.51	0.559715	Imperatorin	270.089	271.097	1	5.25117
5.25_270.0894n	HMDB0037319	M+H, M+ACN+Na, 2M+Na, 2M+K, M+H-H2O	C16H14O4	36.6	3.67	0.559715	3-(4-Hydroxyphenyl)-1-(4-hydroxy-2-methoxyphenyl)-2-propen-1-one	270.089	271.097	1	5.25117
5.25_270.0894n	HMDB0040868	M+H, M+ACN+Na, 2M+Na, 2M+K, M+H-H2O	C16H14O4	36.6	3.64	0.559715	4-O-Methylpinosylvic acid	270.089	271.097	1	5.25117
5.25_270.0894n	HMDB0130377	M+H, M+ACN+Na, 2M+Na, 2M+K, M+H-H2O	C16H14O4	36.6	3.68	0.559715	3-(3-hydroxyphenyl)-7-methoxy-3,4-dihydro-2H-1-benzopyran-4-one	270.089	271.097	1	5.25117
5.25_270.0894n	HMDB0130388	M+H, M+ACN+Na, 2M+Na, 2M+K, M+H-H2O	C16H14O4	36.6	3.6	0.559715	7-hydroxy-3-(3-methoxyphenyl)-3,4-dihydro-2H-1-benzopyran-4-one	270.089	271.097	1	5.25117
5.25_270.0894n	HMDB0132860	M+H, M+ACN+Na, 2M+Na, 2M+K, M+H-H2O	C16H14O4	37.1	5.84	0.559715	7-hydroxy-6-methoxy-3-phenyl-3,4-dihydro-2H-1-benzopyran-4-one	270.089	271.097	1	5.25117
5.25_270.0894n	HMDB0132913	M+H, M+ACN+Na, 2M+Na, 2M+K, M+H-H2O	C16H14O4	36.6	3.72	0.559715	1-(2,4-dihydroxy-6-methoxyphenyl)-3-phenylprop-2-en-1-one	270.089	271.097	1	5.25117
5.25_270.0894n	HMDB0133289	M+H, M+ACN+Na, 2M+Na, 2M+K, M+H-H2O	C16H14O4	37.3	6.99	0.559715	7-hydroxy-8-methoxy-2-phenyl-3,4-dihydro-2H-1-benzopyran-4-one	270.089	271.097	1	5.25117
5.25_270.0894n	HMDB0133301	M+H, M+ACN+Na, 2M+Na, 2M+K, M+H-H2O	C16H14O4	37.3	6.99	0.559715	8-hydroxy-7-methoxy-2-phenyl-3,4-dihydro-2H-1-benzopyran-4-one	270.089	271.097	1	5.25117
5.25_270.0894n	HMDB0133975	M+H, M+ACN+Na, 2M+Na, 2M+K, M+H-H2O	C16H14O4	36.6	3.71	0.559715	(2E)-1-(2,3-dihydroxy-4-methoxyphenyl)-3-phenylprop-2-en-1-one	270.089	271.097	1	5.25117
5.25_270.0894n	HMDB0133977	M+H, M+ACN+Na, 2M+Na, 2M+K, M+H-H2O	C16H14O4	36.6	3.72	0.559715	(2E)-1-(2,4-dihydroxy-3-methoxyphenyl)-3-phenylprop-2-en-1-one	270.089	271.097	1	5.25117
0.70_382.1306n	445713	M+K, 2M+K, 2M+NH4, 2M+Na, M+Na	C15H28O7P2	38.7	0	-1.20869	Farnesyl Diphosphate :: Terpenes :: Polar Metabolites :: phosphono [(2E,6E)-3,7,11-trimethyldodeca-2,6,10-trienyl] hydrogen phosphate	382.131	405.135	1	0.696683
0.70_382.1306n	CHEBI:17407	M+K, 2M+K, 2M+NH4, 2M+Na, M+Na	C15H28O7P2	38.7	0	-1.20869	2-trans,6-trans-farnesyl diphosphate	382.131	405.135	1	0.696683
0.70_382.1306n	CHEBI:19511	M+K, 2M+K, 2M+NH4, 2M+Na, M+Na	C15H28O7P2	38.7	0	-1.20869	2-cis,6-cis-farnesyl diphosphate	382.131	405.135	1	0.696683
0.70_382.1306n	CHEBI:19515	M+K, 2M+K, 2M+NH4, 2M+Na, M+Na	C15H28O7P2	38.7	0	-1.20869	2-cis,6-trans-farnesyl diphosphate	382.131	405.135	1	0.696683
0.70_382.1306n	CHEBI:19784	M+K, 2M+K, 2M+NH4, 2M+Na, M+Na	C15H28O7P2	38.7	0	-1.20869	2-trans,6-cis-farnesyl diphosphate	382.131	405.135	1	0.696683
0.70_382.1306n	CHEBI:50277	M+K, 2M+K, 2M+NH4, 2M+Na, M+Na	C15H28O7P2	38.7	0	-1.20869	farnesyl diphosphate	382.131	405.135	1	0.696683
0.70_382.1306n	HMDB0000961	M+K, 2M+K, 2M+NH4, 2M+Na, M+Na	C15H28O7P2	38.7	0	-1.20869	Farnesyl pyrophosphate	382.131	405.135	1	0.696683
0.70_168.0283n	1175	M+H, M+NH4, 2M+Na, 2M+H, M+Na	C5H4N4O3	42.1	0.213	-0.253772	Uric acid :: Alkaloids and Derivatives :: Polar Metabolites :: 7,9-dihydro-3H-purine-2,6,8-trione	168.028	186.076	1	0.696683
0.70_168.0283n	CHEBI:17775	M+H, M+NH4, 2M+Na, 2M+H, M+Na	C5H4N4O3	38.4	1.93	-0.253772	7,9-dihydro-1H-purine-2,6,8(3H)-trione	168.028	186.076	1	0.696683
0.70_168.0283n	CHEBI:46811	M+H, M+NH4, 2M+Na, 2M+H, M+Na	C5H4N4O3	38.4	1.94	-0.253772	2,6-dihydroxy-7,9-dihydro-8H-purin-8-one	168.028	186.076	1	0.696683
0.70_168.0283n	CHEBI:46814	M+H, M+NH4, 2M+Na, 2M+H, M+Na	C5H4N4O3	38.1	0.314	-0.253772	9H-purine-2,6,8-triol	168.028	186.076	1	0.696683
0.70_168.0283n	CHEBI:46817	M+H, M+NH4, 2M+Na, 2M+H, M+Na	C5H4N4O3	38.1	0.314	-0.253772	7H-purine-2,6,8-triol	168.028	186.076	1	0.696683
0.70_168.0283n	CHEBI:46823	M+H, M+NH4, 2M+Na, 2M+H, M+Na	C5H4N4O3	38.1	0.35	-0.253772	1H-purine-2,6,8-triol	168.028	186.076	1	0.696683
0.70_168.0283n	CHEBI:49051	M+H, M+NH4, 2M+Na, 2M+H, M+Na	C5H4N4O3	38.4	1.93	-0.253772	5,7-dihydro-1H-purine-2,6,8(9H)-trione	168.028	186.076	1	0.696683
0.70_168.0283n	CHEBI:62589	M+H, M+NH4, 2M+Na, 2M+H, M+Na	C5H4N4O3	38.4	1.94	-0.253772	6-hydroxy-1H-purine-2,8(7H,9H)-dione	168.028	186.076	1	0.696683
0.70_168.0283n	HMDB0000289	M+H, M+NH4, 2M+Na, 2M+H, M+Na	C5H4N4O3	38.4	1.94	-0.253772	Uric acid	168.028	186.076	1	0.696683
3.15_434.1188n	CHEBI:84585	M+Na, M+K, 2M+NH4, M+NH4, M+H-H2O	C16H22N2O12	38.3	0	3.58962	vibrioferrin	434.119	457.108	1	3.14842
3.18_524.1142n	HMDB0128783	M+H-H2O, M+Na, M+H, 2M+Na, M+H-2H2O	C23H24O14	38.6	6.43	-4.53493	6-{3,5-dihydroxy-2-[3-(4-hydroxy-3-methoxyphenyl)-2-oxopropanoyl]-6-methoxyphenoxy}-3,4,5-trihydroxyoxane-2-carboxylic acid	524.114	525.123	1	3.17698
3.18_524.1142n	HMDB0128784	M+H-H2O, M+Na, M+H, 2M+Na, M+H-2H2O	C23H24O14	38.6	6.43	-4.53493	6-{3,5-dihydroxy-4-[3-(4-hydroxy-3-methoxyphenyl)-2-oxopropanoyl]-2-methoxyphenoxy}-3,4,5-trihydroxyoxane-2-carboxylic acid	524.114	525.123	1	3.17698
3.18_524.1142n	HMDB0128785	M+H-H2O, M+Na, M+H, 2M+Na, M+H-2H2O	C23H24O14	38.3	4.56	-4.53493	6-{3,5-dihydroxy-2-[3-(4-hydroxy-3-methoxyphenyl)-2-oxopropanoyl]-4-methoxyphenoxy}-3,4,5-trihydroxyoxane-2-carboxylic acid	524.114	525.123	1	3.17698
3.18_524.1142n	HMDB0128786	M+H-H2O, M+Na, M+H, 2M+Na, M+H-2H2O	C23H24O14	39.3	9.83	-4.53493	6-{4-[2,3-dioxo-3-(2,4,6-trihydroxy-3-methoxyphenyl)propyl]-2-methoxyphenoxy}-3,4,5-trihydroxyoxane-2-carboxylic acid	524.114	525.123	1	3.17698
3.18_524.1142n	HMDB0128849	M+H-H2O, M+Na, M+H, 2M+Na, M+H-2H2O	C23H24O14	39.3	9.83	-4.53493	6-{3-[2,3-dioxo-3-(2,4,6-trihydroxy-3-methoxyphenyl)propyl]-5-methoxyphenoxy}-3,4,5-trihydroxyoxane-2-carboxylic acid	524.114	525.123	1	3.17698
3.18_524.1142n	HMDB0128850	M+H-H2O, M+Na, M+H, 2M+Na, M+H-2H2O	C23H24O14	38.6	6.43	-4.53493	6-{3,5-dihydroxy-2-[3-(3-hydroxy-5-methoxyphenyl)-2-oxopropanoyl]-6-methoxyphenoxy}-3,4,5-trihydroxyoxane-2-carboxylic acid	524.114	525.123	1	3.17698
3.18_524.1142n	HMDB0128851	M+H-H2O, M+Na, M+H, 2M+Na, M+H-2H2O	C23H24O14	38.6	6.43	-4.53493	6-{3,5-dihydroxy-4-[3-(3-hydroxy-5-methoxyphenyl)-2-oxopropanoyl]-2-methoxyphenoxy}-3,4,5-trihydroxyoxane-2-carboxylic acid	524.114	525.123	1	3.17698
3.18_524.1142n	HMDB0128852	M+H-H2O, M+Na, M+H, 2M+Na, M+H-2H2O	C23H24O14	38.3	4.56	-4.53493	6-{3,5-dihydroxy-2-[3-(3-hydroxy-5-methoxyphenyl)-2-oxopropanoyl]-4-methoxyphenoxy}-3,4,5-trihydroxyoxane-2-carboxylic acid	524.114	525.123	1	3.17698
5.97_774.5318n	CHEBI:7752	M+2Na, M+H, M+Na, M+NH4, M+H+Na	C45H74O10	38.9	8.29	4.61306	oligomycin C	774.532	792.566	1	5.9713
6.06_188.0831n	CHEBI:32922	M+H-2H2O, M+ACN+Na, M+Na, M+H, M+H-H2O	C12H12O2	40.5	13.3	-3.32747	(1S,2R)-3-phenylcyclohexa-3,5-diene-1,2-diol	188.083	153.069	1	6.0565
6.06_188.0831n	CHEBI:35440	M+H-2H2O, M+ACN+Na, M+Na, M+H, M+H-H2O	C12H12O2	40.5	13.3	-3.32747	(1R,2S)-3-phenylcyclohexa-3,5-diene-1,2-diol	188.083	153.069	1	6.0565
6.06_188.0831n	CHEBI:48949	M+H-2H2O, M+ACN+Na, M+Na, M+H, M+H-H2O	C12H12O2	40.5	13.3	-3.32747	3-phenylcyclohexa-3,5-diene-1,2-diol	188.083	153.069	1	6.0565
6.06_188.0831n	CHEBI:68233	M+H-2H2O, M+ACN+Na, M+Na, M+H, M+H-H2O	C12H12O2	39.3	7.65	-3.32747	(Z)-3-butylidenephthalide	188.083	153.069	1	6.0565
6.06_188.0831n	HMDB0029495	M+H-2H2O, M+ACN+Na, M+Na, M+H, M+H-H2O	C12H12O2	39.4	7.89	-3.32747	Trigoforin	188.083	153.069	1	6.0565
6.06_188.0831n	HMDB0032028	M+H-2H2O, M+ACN+Na, M+Na, M+H, M+H-H2O	C12H12O2	39.3	7.65	-3.32747	(E)-3-(2-Methylpropylidene)-1(3H)-isobenzofuranone	188.083	153.069	1	6.0565
6.06_188.0831n	HMDB0032061	M+H-2H2O, M+ACN+Na, M+Na, M+H, M+H-H2O	C12H12O2	39.3	7.65	-3.32747	3-Butylidene-1(3H)-isobenzofuranone	188.083	153.069	1	6.0565
6.06_188.0831n	HMDB0041219	M+H-2H2O, M+ACN+Na, M+Na, M+H, M+H-H2O	C12H12O2	39.3	7.45	-3.32747	Allyl cinnamate	188.083	153.069	1	6.0565
6.06_188.0831n	HMDB0132978	M+H-2H2O, M+ACN+Na, M+Na, M+H, M+H-H2O	C12H12O2	39.3	7.36	-3.32747	(4E)-5-(4-methoxyphenyl)penta-1,4-dien-3-one	188.083	153.069	1	6.0565
3.28_546.3239n	CHEBI:39524	M+NH4, M+Na, M+K, M+H, M+H-H2O	C24H50O13	49.1	56.7	-2.18311	dodecaethylene glycol	546.324	564.358	1	3.28408
3.57_522.1018n	HMDB0035462	M+H, M+K, M+2Na-H, M+Na, 2M+Na	C23H22O14	48.3	50.4	1.59902	Myricetin 3-(6-acetylgalactoside)	522.102	523.109	1	3.56903
3.57_522.1018n	HMDB0037457	M+H, M+K, M+2Na-H, M+Na, 2M+Na	C23H22O14	40.9	13.4	1.59902	Spinatoside	522.102	523.109	1	3.56903
3.57_522.1018n	HMDB0038262	M+H, M+K, M+2Na-H, M+Na, 2M+Na	C23H22O14	40	8.77	1.59902	3,4',5,6-Tetrahydroxy-3',7-dimethoxyflavone 3-glucuronide	522.102	523.109	1	3.56903
3.57_522.1018n	HMDB0038263	M+H, M+K, M+2Na-H, M+Na, 2M+Na	C23H22O14	40	8.77	1.59902	3,3',5,6-Tetrahydroxy-4',7-dimethoxyflavone 3-glucuronide	522.102	523.109	1	3.56903
3.57_522.1018n	HMDB0126047	M+H, M+K, M+2Na-H, M+Na, 2M+Na	C23H22O14	40	8.91	1.59902	3,4,5-trihydroxy-6-({5-hydroxy-11-methoxy-16,18-dioxo-6,8,19-trioxapentacyclo[10.7.0.0¬≤,‚Åπ.0¬≥,‚Å∑.0¬π¬≥,¬π‚Å∑]nonadeca-1(12),2(9),10,13(17)-tetraen-4-yl}oxy)oxane-2-carboxylic acid	522.102	523.109	1	3.56903
3.57_522.1018n	HMDB0126049	M+H, M+K, M+2Na-H, M+Na, 2M+Na	C23H22O14	47.4	46	1.59902	3,4,5-trihydroxy-6-({5-hydroxy-11-methoxy-16,18-dioxo-6,8,19-trioxapentacyclo[10.7.0.0¬≤,‚Åπ.0¬≥,‚Å∑.0¬π¬≥,¬π‚Å∑]nonadeca-1(12),2(9),10,13(17)-tetraen-14-yl}oxy)oxane-2-carboxylic acid	522.102	523.109	1	3.56903
3.63_298.0701n	CHEBI:12886	M+H-H2O, M+H, M+2Na-H, 2M+H, M+H-2H2O	C9H17NO8P-	40.2	6.02	3.03189	(R)-4'-phosphopantothenate(1-)	298.07	281.067	1	3.6333
3.63_298.0701n	CHEBI:27441	M+H-H2O, M+H, M+2Na-H, 2M+H, M+H-2H2O	C13H14O8	39.6	6.97	4.07438	D-prephenyl lactate	298.07	281.067	1	3.6333
3.63_298.0701n	HMDB0010324	M+H-H2O, M+H, M+2Na-H, 2M+H, M+H-2H2O	C13H14O8	40.6	11.9	4.07438	Benzoyl glucuronide (Benzoic acid)	298.07	281.067	1	3.6333
3.63_298.0701n	HMDB0125176	M+H-H2O, M+H, M+2Na-H, 2M+H, M+H-2H2O	C13H14O8	40.6	11.9	4.07438	6-(benzoyloxy)-3,4,5-trihydroxyoxane-2-carboxylic acid	298.07	281.067	1	3.6333
3.52_566.3224n	HMDB0041367	2M+H, 2M+K, 2M+Na, 2M+NH4, M+H-2H2O	C34H46O7	36.6	0	-3.51121	25-Cinnamoyl-vulgaroside	566.322	1150.68	1	3.51905
3.38_478.0717n	CHEBI:1890	M+H-2H2O, M+Na, M+H, 2M+ACN+H, M+H-H2O	C17H22N2O10S2	37.9	0.275	0.325022	4-methoxyglucobrassicin	478.072	479.082	1	3.37622
3.38_478.0717n	CHEBI:27506	M+H-2H2O, M+Na, M+H, 2M+ACN+H, M+H-H2O	C17H22N2O10S2	37.9	0.275	0.325022	neoglucobrassicin	478.072	479.082	1	3.37622
3.38_478.0717n	HMDB0038384	M+H-2H2O, M+Na, M+H, 2M+ACN+H, M+H-H2O	C17H22N2O10S2	37.9	0.275	0.325022	Neoglucobrassicin	478.072	479.082	1	3.37622
3.38_634.3748n	CHEBI:65603	M+NH4, M+Na, M+K, M+H, M+2H	C35H54O10	38.7	0.547	4.9496	caudatin-3-O-beta-cymaropyranoside	634.375	652.409	1	3.38337
3.23_502.2971n	CHEBI:46801	M+NH4, M+Na, M+K, M+H, M+H-H2O	C22H46O12	56	92.2	-3.55194	undecaethylene glycol	502.297	520.331	1	3.22697
3.21_510.0435n	CHEBI:55509	M+Na, M+K, M+2Na-H, 2M+Na, M+H+Na	C16H16N9O5S3-	37.2	0.0227	-0.210797	cefmenoxime(1-)	510.044	533.033	1	3.20553
4.05_558.1377n	HMDB0040862	M+H, M+Na, M+NH4, M+H-H2O, M+H-2H2O	C27H26O13	42.8	28.4	0.704977	Piceatannol 4'-galloylglucoside	558.138	541.135	1	4.0461
4.07_572.1521n	CHEBI:85132	M+Na, 2M+Na, 2M+H, M+H, M+H-2H2O	C28H28O13	37.1	1.86	-1.61155	glycitein 7-O-beta-D-(2'',4'',6''-O-triacetyl)glucopyranoside	572.152	595.141	1	4.06753
4.07_572.1521n	HMDB0034694	M+Na, 2M+Na, 2M+H, M+H, M+H-2H2O	C28H28O13	37.1	1.86	-1.61155	2'',4'',6''-Triacetylglycitin	572.152	595.141	1	4.06753
0.56_504.1679n	439242	M+Na, M+K, 2M+Na, M+H-H2O, M+H+Na	C18H32O16	38.6	0	-2.192	D-(+)-Raffinose :: Mono- and Disaccharides :: Polar Metabolites :: (2S,3R,4S,5R,6R)-2-[[(2R,3S,4S,5R,6R)-6-[(2S,3S,4S,5R)-3,4-dihydroxy-2,5-bis(hydroxymethyl)oxolan-2-yl]oxy-3,4,5-trihydroxyoxan-2-yl]methoxy]-6-(hydroxymethyl)oxane-3,4,5-triol	504.168	527.157	1	0.561717
0.56_504.1679n	CHEBI:131448	M+Na, M+K, 2M+Na, M+H-H2O, M+H+Na	C18H32O16	39.7	5.4	-2.192	beta-D-Man-(1->2)-beta-D-Man-(1->2)-D-Man	504.168	527.157	1	0.561717
0.56_504.1679n	CHEBI:139103	M+Na, M+K, 2M+Na, M+H-H2O, M+H+Na	C18H32O16	39.9	6.63	-2.192	alpha-D-Galp-(1->2)-[alpha-D-Galp-(1->6)]-beta-D-Galp	504.168	527.157	1	0.561717
0.56_504.1679n	CHEBI:140999	M+Na, M+K, 2M+Na, M+H-H2O, M+H+Na	C18H32O16	39.9	6.41	-2.192	alpha-D-Glcp-(1->4)-alpha-D-Glcp-(1->4)-D-Glcp	504.168	527.157	1	0.561717
0.56_504.1679n	CHEBI:16634	M+Na, M+K, 2M+Na, M+H-H2O, M+H+Na	C18H32O16	39.9	6.63	-2.192	raffinose	504.168	527.157	1	0.561717
0.56_504.1679n	CHEBI:16885	M+Na, M+K, 2M+Na, M+H-H2O, M+H+Na	C18H32O16	39.7	5.4	-2.192	1-kestose	504.168	527.157	1	0.561717
0.56_504.1679n	CHEBI:17332	M+Na, M+K, 2M+Na, M+H-H2O, M+H+Na	C18H32O16	39.9	6.63	-2.192	planteose	504.168	527.157	1	0.561717
0.56_504.1679n	CHEBI:27649	M+Na, M+K, 2M+Na, M+H-H2O, M+H+Na	C18H32O16	39.9	6.33	-2.192	isomaltotriose	504.168	527.157	1	0.561717
0.56_504.1679n	CHEBI:27931	M+Na, M+K, 2M+Na, M+H-H2O, M+H+Na	C18H32O16	39.9	6.33	-2.192	alpha-maltotriose	504.168	527.157	1	0.561717
0.56_504.1679n	CHEBI:28782	M+Na, M+K, 2M+Na, M+H-H2O, M+H+Na	C18H32O16	39.9	6.63	-2.192	gentianose	504.168	527.157	1	0.561717
0.56_504.1679n	CHEBI:30990	M+Na, M+K, 2M+Na, M+H-H2O, M+H+Na	C18H32O16	39.7	5.4	-2.192	isopanose	504.168	527.157	1	0.561717
0.56_504.1679n	CHEBI:31005	M+Na, M+K, 2M+Na, M+H-H2O, M+H+Na	C18H32O16	39.9	6.33	-2.192	manninotriose	504.168	527.157	1	0.561717
0.56_504.1679n	CHEBI:3528	M+Na, M+K, 2M+Na, M+H-H2O, M+H+Na	C18H32O16	39.9	6.33	-2.192	cellotriose	504.168	527.157	1	0.561717
0.56_504.1679n	CHEBI:40896	M+Na, M+K, 2M+Na, M+H-H2O, M+H+Na	C18H32O16	39.9	6.41	-2.192	beta-(1->4)-galactotriose	504.168	527.157	1	0.561717
0.56_504.1679n	CHEBI:41753	M+Na, M+K, 2M+Na, M+H-H2O, M+H+Na	C18H32O16	39.9	6.33	-2.192	beta-cellotriose	504.168	527.157	1	0.561717
0.56_504.1679n	CHEBI:42894	M+Na, M+K, 2M+Na, M+H-H2O, M+H+Na	C18H32O16	39.9	6.63	-2.192	alpha-D-glucopyranosyl-(1->3)-alpha-D-fructofuranosyl alpha-D-galactopyranoside	504.168	527.157	1	0.561717
0.56_504.1679n	CHEBI:50389	M+Na, M+K, 2M+Na, M+H-H2O, M+H+Na	C18H32O16	39.9	6.43	-2.192	alpha-D-glucosyl-1,6-alpha-D-glucosyl-1,6-alpha-D-glucose	504.168	527.157	1	0.561717
0.56_504.1679n	CHEBI:50661	M+Na, M+K, 2M+Na, M+H-H2O, M+H+Na	C18H32O16	39.9	6.62	-2.192	loliose	504.168	527.157	1	0.561717
0.56_504.1679n	CHEBI:53453	M+Na, M+K, 2M+Na, M+H-H2O, M+H+Na	C18H32O16	39.7	5.39	-2.192	alpha-D-Manp-(1->3)-[alpha-D-Manp-(1->6)]-D-Manp	504.168	527.157	1	0.561717
0.56_504.1679n	CHEBI:55512	M+Na, M+K, 2M+Na, M+H-H2O, M+H+Na	C18H32O16	39.9	6.6	-2.192	erlose	504.168	527.157	1	0.561717
0.56_504.1679n	CHEBI:55514	M+Na, M+K, 2M+Na, M+H-H2O, M+H+Na	C18H32O16	39.9	6.6	-2.192	laminaritriose	504.168	527.157	1	0.561717
0.56_504.1679n	CHEBI:59443	M+Na, M+K, 2M+Na, M+H-H2O, M+H+Na	C18H32O16	39.9	6.62	-2.192	alpha-D-Galp-(1->3)-beta-D-Galp-(1->4)-beta-D-Glcp	504.168	527.157	1	0.561717
0.56_504.1679n	CHEBI:59481	M+Na, M+K, 2M+Na, M+H-H2O, M+H+Na	C18H32O16	39.9	6.41	-2.192	alpha-D-Galp-(1->4)-alpha-D-Galp-(1->4)-beta-D-Glcp	504.168	527.157	1	0.561717
0.56_504.1679n	CHEBI:60187	M+Na, M+K, 2M+Na, M+H-H2O, M+H+Na	C18H32O16	39.9	6.62	-2.192	alpha-D-Gal-(1->3)-beta-D-Gal-(1->4)-D-Gal	504.168	527.157	1	0.561717
0.56_504.1679n	CHEBI:60212	M+Na, M+K, 2M+Na, M+H-H2O, M+H+Na	C18H32O16	39.9	6.6	-2.192	alpha-D-Gal-(1->6)-beta-D-Glc-(1<->2)-Fru	504.168	527.157	1	0.561717
0.56_504.1679n	CHEBI:60946	M+Na, M+K, 2M+Na, M+H-H2O, M+H+Na	C18H32O16	39.9	6.62	-2.192	alpha-D-Gal-(1->3)-beta-D-Gal-(1->4)-D-Glc	504.168	527.157	1	0.561717
0.56_504.1679n	CHEBI:60948	M+Na, M+K, 2M+Na, M+H-H2O, M+H+Na	C18H32O16	39.9	6.41	-2.192	alpha-D-Gal-(1->4)-beta-D-Gal-(1->4)-D-Glc	504.168	527.157	1	0.561717
0.56_504.1679n	CHEBI:61306	M+Na, M+K, 2M+Na, M+H-H2O, M+H+Na	C18H32O16	39.9	6.62	-2.192	alpha-D-Manp-(1->3)-alpha-D-Manp-(1->2)-D-Manp	504.168	527.157	1	0.561717
0.56_504.1679n	CHEBI:61611	M+Na, M+K, 2M+Na, M+H-H2O, M+H+Na	C18H32O16	39.9	6.43	-2.192	alpha-D-Manp-(1->6)-alpha-D-Manp-(1->6)-D-Manp	504.168	527.157	1	0.561717
0.56_504.1679n	CHEBI:61612	M+Na, M+K, 2M+Na, M+H-H2O, M+H+Na	C18H32O16	40	6.73	-2.192	alpha-D-Manp-(1->2)-alpha-D-Manp-(1->6)-D-Manp	504.168	527.157	1	0.561717
0.56_504.1679n	CHEBI:61613	M+Na, M+K, 2M+Na, M+H-H2O, M+H+Na	C18H32O16	39.7	5.4	-2.192	alpha-D-Manp-(1->2)-alpha-D-Manp-(1->2)-D-Manp	504.168	527.157	1	0.561717
0.56_504.1679n	CHEBI:61762	M+Na, M+K, 2M+Na, M+H-H2O, M+H+Na	C18H32O16	39.7	5.4	-2.192	beta-D-Glcp-(1->2)-beta-D-Glcp-(1->2)-D-Glcp	504.168	527.157	1	0.561717
0.56_504.1679n	CHEBI:61765	M+Na, M+K, 2M+Na, M+H-H2O, M+H+Na	C18H32O16	39.9	6.43	-2.192	beta-(1->6)-galactotriose	504.168	527.157	1	0.561717
0.56_504.1679n	CHEBI:61771	M+Na, M+K, 2M+Na, M+H-H2O, M+H+Na	C18H32O16	39.9	6.6	-2.192	beta-(1->3)-galactotriose	504.168	527.157	1	0.561717
0.56_504.1679n	CHEBI:61782	M+Na, M+K, 2M+Na, M+H-H2O, M+H+Na	C18H32O16	39.7	5.4	-2.192	beta-D-Manp-(1->2)-alpha-D-Manp-(1->2)-D-Manp	504.168	527.157	1	0.561717
0.56_504.1679n	CHEBI:61794	M+Na, M+K, 2M+Na, M+H-H2O, M+H+Na	C18H32O16	39.7	5.39	-2.192	alpha-D-Manp-(1->3)-[alpha-D-Manp-(1->6)]-alpha-D-Manp	504.168	527.157	1	0.561717
0.56_504.1679n	CHEBI:61993	M+Na, M+K, 2M+Na, M+H-H2O, M+H+Na	C18H32O16	39.9	6.33	-2.192	maltotriose	504.168	527.157	1	0.561717
0.56_504.1679n	CHEBI:62104	M+Na, M+K, 2M+Na, M+H-H2O, M+H+Na	C18H32O16	39.9	6.63	-2.192	alpha-D-galactosyl-(1->6)-alpha,alpha-trehalose	504.168	527.157	1	0.561717
0.56_504.1679n	CHEBI:62145	M+Na, M+K, 2M+Na, M+H-H2O, M+H+Na	C18H32O16	39.9	6.43	-2.192	beta-D-Galf-(1->6)-alpha-D-Manp-(1->6)-D-Manp	504.168	527.157	1	0.561717
0.56_504.1679n	CHEBI:62777	M+Na, M+K, 2M+Na, M+H-H2O, M+H+Na	C18H32O16	39.9	6.52	-2.192	maltotriulose	504.168	527.157	1	0.561717
0.56_504.1679n	CHEBI:62780	M+Na, M+K, 2M+Na, M+H-H2O, M+H+Na	C18H32O16	39.9	6.6	-2.192	nigerotriose	504.168	527.157	1	0.561717
0.56_504.1679n	CHEBI:62785	M+Na, M+K, 2M+Na, M+H-H2O, M+H+Na	C18H32O16	39.9	6.41	-2.192	beta-D-Manp-(1->4)-beta-D-Manp-(1->4)-D-Manp	504.168	527.157	1	0.561717
0.56_504.1679n	CHEBI:62795	M+Na, M+K, 2M+Na, M+H-H2O, M+H+Na	C18H32O16	39.9	6.41	-2.192	beta-D-Manp-(1->4)-beta-D-Manp-(1->4)-beta-D-Manp	504.168	527.157	1	0.561717
0.56_504.1679n	CHEBI:62798	M+Na, M+K, 2M+Na, M+H-H2O, M+H+Na	C18H32O16	39.9	6.6	-2.192	alpha-nigerotriose	504.168	527.157	1	0.561717
0.56_504.1679n	CHEBI:63141	M+Na, M+K, 2M+Na, M+H-H2O, M+H+Na	C18H32O16	39.9	6.41	-2.192	beta-D-Galp-(1->4)-beta-D-Galp-(1->4)-D-Glcp	504.168	527.157	1	0.561717
0.56_504.1679n	CHEBI:64167	M+Na, M+K, 2M+Na, M+H-H2O, M+H+Na	C18H32O16	39.9	6.62	-2.192	alpha-D-Manp-(1->3)-alpha-D-Manp-(1->2)-alpha-D-Manp	504.168	527.157	1	0.561717
0.56_504.1679n	CHEBI:64170	M+Na, M+K, 2M+Na, M+H-H2O, M+H+Na	C18H32O16	39.7	5.4	-2.192	beta-D-Manp-(1->2)-beta-D-Manp-(1->2)-alpha-D-Manp	504.168	527.157	1	0.561717
0.56_504.1679n	CHEBI:64833	M+Na, M+K, 2M+Na, M+H-H2O, M+H+Na	C18H32O16	39.9	6.63	-2.192	6-kestotriose	504.168	527.157	1	0.561717
0.56_504.1679n	CHEBI:6731	M+Na, M+K, 2M+Na, M+H-H2O, M+H+Na	C18H32O16	39.9	6.63	-2.192	melezitose	504.168	527.157	1	0.561717
0.56_504.1679n	CHEBI:68485	M+Na, M+K, 2M+Na, M+H-H2O, M+H+Na	C18H32O16	39.9	6.41	-2.192	alpha-D-Galp-(1->4)-beta-D-Galp-(1->4)-beta-D-Glcp	504.168	527.157	1	0.561717
0.56_504.1679n	CHEBI:71421	M+Na, M+K, 2M+Na, M+H-H2O, M+H+Na	C18H32O16	39.9	6.43	-2.192	alpha-D-Glcp-(1->6)-alpha-D-Glcp-(1->6)-beta-D-Glcp	504.168	527.157	1	0.561717
0.56_504.1679n	CHEBI:71479	M+Na, M+K, 2M+Na, M+H-H2O, M+H+Na	C18H32O16	39.7	5.38	-2.192	alpha-D-Manp-(1->2)-alpha-D-Manp-(1->3)-alpha-D-Manp	504.168	527.157	1	0.561717
0.56_504.1679n	CHEBI:77440	M+Na, M+K, 2M+Na, M+H-H2O, M+H+Na	C18H32O16	39.9	6.63	-2.192	beta-D-Glcp-(1->4)-alpha-D-Glcp-(1->2)-alpha-D-Glcp	504.168	527.157	1	0.561717
0.56_504.1679n	CHEBI:78883	M+Na, M+K, 2M+Na, M+H-H2O, M+H+Na	C18H32O16	39.7	5.4	-2.192	beta-D-Manp-(1->2)-beta-D-Manp-(1->2)-beta-D-Manp	504.168	527.157	1	0.561717
0.56_504.1679n	CHEBI:7912	M+Na, M+K, 2M+Na, M+H-H2O, M+H+Na	C18H32O16	39.9	6.33	-2.192	panose	504.168	527.157	1	0.561717
0.56_504.1679n	CHEBI:9859	M+Na, M+K, 2M+Na, M+H-H2O, M+H+Na	C18H32O16	39.7	5.4	-2.192	umbelliferose	504.168	527.157	1	0.561717
0.56_504.1679n	HMDB0001262	M+Na, M+K, 2M+Na, M+H-H2O, M+H+Na	C18H32O16	39.9	6.33	-2.192	Maltotriose	504.168	527.157	1	0.561717
0.56_504.1679n	HMDB0003213	M+Na, M+K, 2M+Na, M+H-H2O, M+H+Na	C18H32O16	39.9	6.55	-2.192	Raffinose	504.168	527.157	1	0.561717
0.56_504.1679n	HMDB0003539	M+Na, M+K, 2M+Na, M+H-H2O, M+H+Na	C18H32O16	39.9	6.55	-2.192	Levan	504.168	527.157	1	0.561717
0.56_504.1679n	HMDB0006599	M+Na, M+K, 2M+Na, M+H-H2O, M+H+Na	C18H32O16	39.9	6.54	-2.192	3-Galactosyllactose	504.168	527.157	1	0.561717
0.56_504.1679n	HMDB0006857	M+Na, M+K, 2M+Na, M+H-H2O, M+H+Na	C18H32O16	39.9	6.41	-2.192	Dextrin	504.168	527.157	1	0.561717
0.56_504.1679n	HMDB0011729	M+Na, M+K, 2M+Na, M+H-H2O, M+H+Na	C18H32O16	39.7	5.4	-2.192	1-Kestose	504.168	527.157	1	0.561717
0.56_504.1679n	HMDB0011730	M+Na, M+K, 2M+Na, M+H-H2O, M+H+Na	C18H32O16	39.9	6.54	-2.192	Melezitose	504.168	527.157	1	0.561717
0.56_504.1679n	HMDB0029910	M+Na, M+K, 2M+Na, M+H-H2O, M+H+Na	C18H32O16	39.9	6.43	-2.192	Gentiotriose	504.168	527.157	1	0.561717
0.56_504.1679n	HMDB0029921	M+Na, M+K, 2M+Na, M+H-H2O, M+H+Na	C18H32O16	39.9	6.55	-2.192	Neokestose	504.168	527.157	1	0.561717
0.56_504.1679n	HMDB0029922	M+Na, M+K, 2M+Na, M+H-H2O, M+H+Na	C18H32O16	39.9	6.55	-2.192	Galactotriose	504.168	527.157	1	0.561717
0.56_504.1679n	HMDB0029929	M+Na, M+K, 2M+Na, M+H-H2O, M+H+Na	C18H32O16	39.7	5.32	-2.192	6-O-Glucosylmaltose	504.168	527.157	1	0.561717
0.56_504.1679n	HMDB0029930	M+Na, M+K, 2M+Na, M+H-H2O, M+H+Na	C18H32O16	39.9	6.63	-2.192	beta-D-Fructofuranosyl alpha-D-glucopyranosyl-(1->4)-D-glucopyranoside	504.168	527.157	1	0.561717
0.56_504.1679n	HMDB0029937	M+Na, M+K, 2M+Na, M+H-H2O, M+H+Na	C18H32O16	39.9	6.33	-2.192	Panose	504.168	527.157	1	0.561717
0.56_504.1679n	HMDB0033673	M+Na, M+K, 2M+Na, M+H-H2O, M+H+Na	C18H32O16	39.9	6.63	-2.192	6-Kestose	504.168	527.157	1	0.561717
0.56_504.1679n	HMDB0033748	M+Na, M+K, 2M+Na, M+H-H2O, M+H+Na	C18H32O16	39.7	5.4	-2.192	Umbelliferose	504.168	527.157	1	0.561717
0.56_504.1679n	HMDB0034072	M+Na, M+K, 2M+Na, M+H-H2O, M+H+Na	C18H32O16	39.9	6.55	-2.192	Gentianose	504.168	527.157	1	0.561717
0.56_504.1679n	HMDB0035322	M+Na, M+K, 2M+Na, M+H-H2O, M+H+Na	C18H32O16	39.9	6.33	-2.192	Fagopyritol B2	504.168	527.157	1	0.561717
0.56_504.1679n	HMDB0038851	M+Na, M+K, 2M+Na, M+H-H2O, M+H+Na	C18H32O16	39.9	6.55	-2.192	beta-D-Galactopyranosyl-(1->2)-[beta-D-galactopyranosyl-(1->4)]-D-galactose	504.168	527.157	1	0.561717
0.56_504.1679n	HMDB0038852	M+Na, M+K, 2M+Na, M+H-H2O, M+H+Na	C18H32O16	39.9	6.33	-2.192	beta-D-Galactopyranosyl-(1->4)-beta-D-galactopyranosyl-(1->4)-D-galactose	504.168	527.157	1	0.561717
0.56_504.1679n	HMDB0038853	M+Na, M+K, 2M+Na, M+H-H2O, M+H+Na	C18H32O16	40	6.65	-2.192	beta-D-Galactopyranosyl-(1->3)-beta-D-galactopyranosyl-(1->6)-D-galactose	504.168	527.157	1	0.561717
0.56_504.1679n	HMDB0039703	M+Na, M+K, 2M+Na, M+H-H2O, M+H+Na	C18H32O16	39.9	6.55	-2.192	3-beta-Gentiobiosylglucose	504.168	527.157	1	0.561717
0.56_504.1679n	HMDB0039704	M+Na, M+K, 2M+Na, M+H-H2O, M+H+Na	C18H32O16	39.9	6.55	-2.192	alpha-D-Glucopyranosyl-(1->6)-alpha-D-glucopyranosyl-(1->2)-D-glucose	504.168	527.157	1	0.561717
0.56_504.1679n	HMDB0039706	M+Na, M+K, 2M+Na, M+H-H2O, M+H+Na	C18H32O16	39.9	6.54	-2.192	4-beta-Laminaribiosylglucose	504.168	527.157	1	0.561717
0.56_504.1679n	HMDB0039707	M+Na, M+K, 2M+Na, M+H-H2O, M+H+Na	C18H32O16	39.9	6.43	-2.192	alpha-D-Glucopyranosyl-(1->4)-alpha-D-glucopyranosyl-(1->6)-D-glucose	504.168	527.157	1	0.561717
0.56_504.1679n	HMDB0039708	M+Na, M+K, 2M+Na, M+H-H2O, M+H+Na	C18H32O16	39.9	6.55	-2.192	3-beta-Cellobiosylglucose	504.168	527.157	1	0.561717
0.56_504.1679n	HMDB0040181	M+Na, M+K, 2M+Na, M+H-H2O, M+H+Na	C18H32O16	39.9	6.33	-2.192	Fagopyritol A2	504.168	527.157	1	0.561717
0.56_504.1679n	HMDB0040984	M+Na, M+K, 2M+Na, M+H-H2O, M+H+Na	C18H32O16	39.7	5.32	-2.192	Sophorotriose	504.168	527.157	1	0.561717
0.56_504.1679n	HMDB0041948	M+Na, M+K, 2M+Na, M+H-H2O, M+H+Na	C18H32O16	39.9	6.33	-2.192	Nephritogenoside	504.168	527.157	1	0.561717
0.56_504.1679n	HMDB0060468	M+Na, M+K, 2M+Na, M+H-H2O, M+H+Na	C18H32O16	39.9	6.43	-2.192	D-Gal alpha 1->6D-Gal alpha 1->6D-Glucose	504.168	527.157	1	0.561717
0.47_342.1151n	439178	M+Na, M+K, 2M+K, 2M+Na, M+H+Na	C12H22O11	41.3	0	-3.35421	D-(+)-Cellobiose :: Mono- and Disaccharides :: Polar Metabolites :: (2R,3S,4S,5R,6S)-2-(hydroxymethyl)-6-[(2R,3S,4R,5R)-4,5,6-trihydroxy-2-(hydroxymethyl)oxan-3-yl]oxyoxane-3,4,5-triol	342.115	365.104	1	0.468883
0.47_342.1151n	439186	M+Na, M+K, 2M+K, 2M+Na, M+H+Na	C12H22O11	41.3	0	-3.35421	Maltose :: Mono- and Disaccharides :: Polar Metabolites :: (2R,3S,4S,5R,6R)-2-(hydroxymethyl)-6-[(2R,3S,4R,5R)-4,5,6-trihydroxy-2-(hydroxymethyl)oxan-3-yl]oxyoxane-3,4,5-triol	342.115	365.104	1	0.468883
0.47_342.1151n	440658	M+Na, M+K, 2M+K, 2M+Na, M+H+Na	C12H22O11	40.4	0	-3.35421	Melibiose :: Mono- and Disaccharides :: Polar Metabolites :: (3R,4S,5S,6R)-6-[[(2S,3R,4S,5R,6R)-3,4,5-trihydroxy-6-(hydroxymethyl)oxan-2-yl]oxymethyl]oxane-2,3,4,5-tetrol	342.115	365.104	1	0.468883
0.47_342.1151n	440995	M+Na, M+K, 2M+K, 2M+Na, M+H+Na	C12H22O11	37.3	0	-3.35421	D-Lactose :: Mono- and Disaccharides :: Polar Metabolites :: (2R,3R,4S,5R,6S)-2-(hydroxymethyl)-6-[(2R,3S,4R,5R)-4,5,6-trihydroxy-2-(hydroxymethyl)oxan-3-yl]oxyoxane-3,4,5-triol	342.115	365.104	1	0.468883
0.47_342.1151n	CHEBI:1230	M+Na, M+K, 2M+K, 2M+Na, M+H+Na	C12H22O11	37.3	0.00378	-3.35421	sophorose	342.115	365.104	1	0.468883
0.47_342.1151n	CHEBI:133330	M+Na, M+K, 2M+K, 2M+Na, M+H+Na	C12H22O11	37.3	0.00378	-3.35421	fagopyritol B1	342.115	365.104	1	0.468883
0.47_342.1151n	CHEBI:139100	M+Na, M+K, 2M+K, 2M+Na, M+H+Na	C12H22O11	37.3	0.00378	-3.35421	alpha-D-Galp-(1->6)-beta-D-Galp	342.115	365.104	1	0.468883
0.47_342.1151n	CHEBI:16432	M+Na, M+K, 2M+K, 2M+Na, M+H+Na	C12H22O11	37.3	0.00378	-3.35421	D-glucopyranosyl-(1->4)-aldehydo-D-mannose	342.115	365.104	1	0.468883
0.47_342.1151n	CHEBI:16551	M+Na, M+K, 2M+K, 2M+Na, M+H+Na	C12H22O11	37.3	0.00378	-3.35421	alpha,alpha-trehalose	342.115	365.104	1	0.468883
0.47_342.1151n	CHEBI:16751	M+Na, M+K, 2M+K, 2M+Na, M+H+Na	C12H22O11	37.3	0.00378	-3.35421	inulobiose	342.115	365.104	1	0.468883
0.47_342.1151n	CHEBI:17057	M+Na, M+K, 2M+K, 2M+Na, M+H+Na	C12H22O11	37.3	0.00378	-3.35421	cellobiose	342.115	365.104	1	0.468883
0.47_342.1151n	CHEBI:17306	M+Na, M+K, 2M+K, 2M+Na, M+H+Na	C12H22O11	37.3	0.00378	-3.35421	maltose	342.115	365.104	1	0.468883
0.47_342.1151n	CHEBI:17505	M+Na, M+K, 2M+K, 2M+Na, M+H+Na	C12H22O11	37.3	0.00378	-3.35421	alpha-D-galactosyl-(1->3)-1D-myo-inositol	342.115	365.104	1	0.468883
0.47_342.1151n	CHEBI:17716	M+Na, M+K, 2M+K, 2M+Na, M+H+Na	C12H22O11	37.3	0.00378	-3.35421	lactose	342.115	365.104	1	0.468883
0.47_342.1151n	CHEBI:17992	M+Na, M+K, 2M+K, 2M+Na, M+H+Na	C12H22O11	37.3	0.00378	-3.35421	sucrose	342.115	365.104	1	0.468883
0.47_342.1151n	CHEBI:18147	M+Na, M+K, 2M+K, 2M+Na, M+H+Na	C12H22O11	37.3	0.00378	-3.35421	beta-maltose	342.115	365.104	1	0.468883
0.47_342.1151n	CHEBI:18167	M+Na, M+K, 2M+K, 2M+Na, M+H+Na	C12H22O11	37.3	0.00378	-3.35421	alpha-maltose	342.115	365.104	1	0.468883
0.47_342.1151n	CHEBI:18394	M+Na, M+K, 2M+K, 2M+Na, M+H+Na	C12H22O11	37.3	0.00378	-3.35421	6-O-alpha-D-glucopyranosyl-D-fructofuranose	342.115	365.104	1	0.468883
0.47_342.1151n	CHEBI:18411	M+Na, M+K, 2M+K, 2M+Na, M+H+Na	C12H22O11	37.3	0.00378	-3.35421	laminarabiose	342.115	365.104	1	0.468883
0.47_342.1151n	CHEBI:25164	M+Na, M+K, 2M+K, 2M+Na, M+H+Na	C12H22O11	37.3	0.00378	-3.35421	mannobiose	342.115	365.104	1	0.468883
0.47_342.1151n	CHEBI:27082	M+Na, M+K, 2M+K, 2M+Na, M+H+Na	C12H22O11	37.3	0.00378	-3.35421	trehalose	342.115	365.104	1	0.468883
0.47_342.1151n	CHEBI:27554	M+Na, M+K, 2M+K, 2M+Na, M+H+Na	C12H22O11	37.3	0.00378	-3.35421	alpha-D-glucosyl-(1->3)-beta-D-mannose	342.115	365.104	1	0.468883
0.47_342.1151n	CHEBI:28053	M+Na, M+K, 2M+K, 2M+Na, M+H+Na	C12H22O11	37.3	0.00378	-3.35421	melibiose	342.115	365.104	1	0.468883
0.47_342.1151n	CHEBI:28066	M+Na, M+K, 2M+K, 2M+Na, M+H+Na	C12H22O11	37.3	0.00378	-3.35421	gentiobiose	342.115	365.104	1	0.468883
0.47_342.1151n	CHEBI:28085	M+Na, M+K, 2M+K, 2M+Na, M+H+Na	C12H22O11	37.3	0.00378	-3.35421	beta-mannobiose	342.115	365.104	1	0.468883
0.47_342.1151n	CHEBI:28189	M+Na, M+K, 2M+K, 2M+Na, M+H+Na	C12H22O11	37.3	0.00378	-3.35421	isomaltose	342.115	365.104	1	0.468883
0.47_342.1151n	CHEBI:28676	M+Na, M+K, 2M+K, 2M+Na, M+H+Na	C12H22O11	37.3	0.00378	-3.35421	alpha-cellobiose	342.115	365.104	1	0.468883
0.47_342.1151n	CHEBI:32528	M+Na, M+K, 2M+K, 2M+Na, M+H+Na	C12H22O11	37.3	0.00378	-3.35421	turanose	342.115	365.104	1	0.468883
0.47_342.1151n	CHEBI:33020	M+Na, M+K, 2M+K, 2M+Na, M+H+Na	C12H22O11	37.3	0.00378	-3.35421	kojibiose	342.115	365.104	1	0.468883
0.47_342.1151n	CHEBI:36217	M+Na, M+K, 2M+K, 2M+Na, M+H+Na	C12H22O11	37.3	0.00378	-3.35421	beta-cellobiose	342.115	365.104	1	0.468883
0.47_342.1151n	CHEBI:36218	M+Na, M+K, 2M+K, 2M+Na, M+H+Na	C12H22O11	37.3	0.00378	-3.35421	beta-lactose	342.115	365.104	1	0.468883
0.47_342.1151n	CHEBI:36219	M+Na, M+K, 2M+K, 2M+Na, M+H+Na	C12H22O11	37.3	0.00378	-3.35421	alpha-lactose	342.115	365.104	1	0.468883
0.47_342.1151n	CHEBI:36224	M+Na, M+K, 2M+K, 2M+Na, M+H+Na	C12H22O11	37.3	0.00378	-3.35421	alpha-mannobiose	342.115	365.104	1	0.468883
0.47_342.1151n	CHEBI:36226	M+Na, M+K, 2M+K, 2M+Na, M+H+Na	C12H22O11	37.3	0.00378	-3.35421	beta-D-galactopyranosyl-(1->4)-D-galactopyranose	342.115	365.104	1	0.468883
0.47_342.1151n	CHEBI:36227	M+Na, M+K, 2M+K, 2M+Na, M+H+Na	C12H22O11	37.3	0.00378	-3.35421	beta-D-galactopyranosyl-(1->4)-alpha-D-galactopyranose	342.115	365.104	1	0.468883
0.47_342.1151n	CHEBI:36229	M+Na, M+K, 2M+K, 2M+Na, M+H+Na	C12H22O11	37.3	0.00378	-3.35421	allolactose	342.115	365.104	1	0.468883
0.47_342.1151n	CHEBI:36230	M+Na, M+K, 2M+K, 2M+Na, M+H+Na	C12H22O11	37.3	0.00378	-3.35421	beta-allolactose	342.115	365.104	1	0.468883
0.47_342.1151n	CHEBI:36231	M+Na, M+K, 2M+K, 2M+Na, M+H+Na	C12H22O11	37.3	0.00378	-3.35421	alpha-allolactose	342.115	365.104	1	0.468883
0.47_342.1151n	CHEBI:39244	M+Na, M+K, 2M+K, 2M+Na, M+H+Na	C12H22O11	37.3	0.00378	-3.35421	alpha,beta-trehalose	342.115	365.104	1	0.468883
0.47_342.1151n	CHEBI:39245	M+Na, M+K, 2M+K, 2M+Na, M+H+Na	C12H22O11	37.3	0.00378	-3.35421	beta,beta-trehalose	342.115	365.104	1	0.468883
0.47_342.1151n	CHEBI:41034	M+Na, M+K, 2M+K, 2M+Na, M+H+Na	C12H22O11	37.3	0.00378	-3.35421	beta-D-galactopyranosyl-(1->4)-beta-D-galactopyranose	342.115	365.104	1	0.468883
0.47_342.1151n	CHEBI:4174	M+Na, M+K, 2M+K, 2M+Na, M+H+Na	C12H22O11	37.3	0.00378	-3.35421	beta-D-glucosyl-(1->4)-beta-D-mannose	342.115	365.104	1	0.468883
0.47_342.1151n	CHEBI:43620	M+Na, M+K, 2M+K, 2M+Na, M+H+Na	C12H22O11	37.3	0.00378	-3.35421	beta-D-galactopyranosyl-(1->6)-beta-D-mannopyranose	342.115	365.104	1	0.468883
0.47_342.1151n	CHEBI:47931	M+Na, M+K, 2M+K, 2M+Na, M+H+Na	C12H22O11	37.3	0.00378	-3.35421	beta-D-glucosyl-(1->4)-D-mannopyranose	342.115	365.104	1	0.468883
0.47_342.1151n	CHEBI:47933	M+Na, M+K, 2M+K, 2M+Na, M+H+Na	C12H22O11	37.3	0.00378	-3.35421	D-glucopyranosyl-(1->4)-D-mannopyranose	342.115	365.104	1	0.468883
0.47_342.1151n	CHEBI:47934	M+Na, M+K, 2M+K, 2M+Na, M+H+Na	C12H22O11	37.3	0.00378	-3.35421	beta-D-glucosyl-(1->4)-alpha-D-mannose	342.115	365.104	1	0.468883
0.47_342.1151n	CHEBI:47935	M+Na, M+K, 2M+K, 2M+Na, M+H+Na	C12H22O11	37.3	0.00378	-3.35421	alpha-D-glucosyl-(1->4)-D-mannopyranose	342.115	365.104	1	0.468883
0.47_342.1151n	CHEBI:47936	M+Na, M+K, 2M+K, 2M+Na, M+H+Na	C12H22O11	37.3	0.00378	-3.35421	alpha-D-glucosyl-(1->4)-beta-D-mannose	342.115	365.104	1	0.468883
0.47_342.1151n	CHEBI:47937	M+Na, M+K, 2M+K, 2M+Na, M+H+Na	C12H22O11	37.3	0.00378	-3.35421	alpha-D-glucosyl-(1->4)-alpha-D-mannose	342.115	365.104	1	0.468883
0.47_342.1151n	CHEBI:47938	M+Na, M+K, 2M+K, 2M+Na, M+H+Na	C12H22O11	37.3	0.00378	-3.35421	alpha-D-glucosyl-(1->4)-aldehydo-D-mannose	342.115	365.104	1	0.468883
0.47_342.1151n	CHEBI:47939	M+Na, M+K, 2M+K, 2M+Na, M+H+Na	C12H22O11	37.3	0.00378	-3.35421	beta-D-glucosyl-(1->4)-aldehydo-D-mannose	342.115	365.104	1	0.468883
0.47_342.1151n	CHEBI:47998	M+Na, M+K, 2M+K, 2M+Na, M+H+Na	C12H22O11	37.3	0.00378	-3.35421	6-O-alpha-D-glucopyranosyl-alpha-D-fructofuranose	342.115	365.104	1	0.468883
0.47_342.1151n	CHEBI:47999	M+Na, M+K, 2M+K, 2M+Na, M+H+Na	C12H22O11	37.3	0.00378	-3.35421	6-O-alpha-D-glucopyranosyl-beta-D-fructofuranose	342.115	365.104	1	0.468883
0.47_342.1151n	CHEBI:4808	M+Na, M+K, 2M+K, 2M+Na, M+H+Na	C12H22O11	37.3	0.00378	-3.35421	epimelibiose	342.115	365.104	1	0.468883
0.47_342.1151n	CHEBI:51833	M+Na, M+K, 2M+K, 2M+Na, M+H+Na	C12H22O11	37.3	0.00378	-3.35421	beta-D-fructofuranosyl alpha-D-mannopyranoside	342.115	365.104	1	0.468883
0.47_342.1151n	CHEBI:52996	M+Na, M+K, 2M+K, 2M+Na, M+H+Na	C12H22O11	37.3	0.00378	-3.35421	alpha-D-glucosyl-(1->3)-D-mannopyranose	342.115	365.104	1	0.468883
0.47_342.1151n	CHEBI:52997	M+Na, M+K, 2M+K, 2M+Na, M+H+Na	C12H22O11	37.3	0.00378	-3.35421	D-glucopyranosyl-(1->3)-D-mannopyranose	342.115	365.104	1	0.468883
0.47_342.1151n	CHEBI:53445	M+Na, M+K, 2M+K, 2M+Na, M+H+Na	C12H22O11	37.3	0.00378	-3.35421	alpha-D-Manp-(1->6)-D-Manp	342.115	365.104	1	0.468883
0.47_342.1151n	CHEBI:53451	M+Na, M+K, 2M+K, 2M+Na, M+H+Na	C12H22O11	37.3	0.00378	-3.35421	alpha-D-Manp-(1->3)-D-Manp	342.115	365.104	1	0.468883
0.47_342.1151n	CHEBI:53651	M+Na, M+K, 2M+K, 2M+Na, M+H+Na	C12H22O11	37.3	0.00378	-3.35421	alpha-D-galactosyl-(1->3)-D-galactose	342.115	365.104	1	0.468883
0.47_342.1151n	CHEBI:546808	M+Na, M+K, 2M+K, 2M+Na, M+H+Na	C12H22O11	37.3	0.00378	-3.35421	alpha-D-Gal-(1->4)-D-Gal	342.115	365.104	1	0.468883
0.47_342.1151n	CHEBI:59094	M+Na, M+K, 2M+K, 2M+Na, M+H+Na	C12H22O11	37.3	0.00378	-3.35421	alpha-D-glucosyl-(1->2)-D-mannose	342.115	365.104	1	0.468883
0.47_342.1151n	CHEBI:59314	M+Na, M+K, 2M+K, 2M+Na, M+H+Na	C12H22O11	37.3	0.00378	-3.35421	alpha-D-Galp-(1->4)-beta-D-Galp	342.115	365.104	1	0.468883
0.47_342.1151n	CHEBI:59430	M+Na, M+K, 2M+K, 2M+Na, M+H+Na	C12H22O11	37.3	0.00378	-3.35421	alpha-D-galactosyl-(1->3)-beta-D-mannose	342.115	365.104	1	0.468883
0.47_342.1151n	CHEBI:59432	M+Na, M+K, 2M+K, 2M+Na, M+H+Na	C12H22O11	37.3	0.00378	-3.35421	alpha-D-galactosyl-(1->2)-D-galactose	342.115	365.104	1	0.468883
0.47_342.1151n	CHEBI:59563	M+Na, M+K, 2M+K, 2M+Na, M+H+Na	C12H22O11	37.3	0.00378	-3.35421	beta-D-Gal-(1->4)-D-Man	342.115	365.104	1	0.468883
0.47_342.1151n	CHEBI:59578	M+Na, M+K, 2M+K, 2M+Na, M+H+Na	C12H22O11	37.3	0.00378	-3.35421	alpha-D-Galp-(1->6)-D-Galp	342.115	365.104	1	0.468883
0.47_342.1151n	CHEBI:59584	M+Na, M+K, 2M+K, 2M+Na, M+H+Na	C12H22O11	37.3	0.00378	-3.35421	alpha-D-Manp-(1->2)-D-Manp	342.115	365.104	1	0.468883
0.47_342.1151n	CHEBI:60179	M+Na, M+K, 2M+K, 2M+Na, M+H+Na	C12H22O11	37.3	0.00378	-3.35421	alpha-D-galactosyl-(1->2)-alpha-D-galactose	342.115	365.104	1	0.468883
0.47_342.1151n	CHEBI:60180	M+Na, M+K, 2M+K, 2M+Na, M+H+Na	C12H22O11	37.3	0.00378	-3.35421	alpha-D-galactosyl-(1->3)-alpha-D-galactose	342.115	365.104	1	0.468883
0.47_342.1151n	CHEBI:60477	M+Na, M+K, 2M+K, 2M+Na, M+H+Na	C12H22O11	37.3	0.00378	-3.35421	beta-D-galactosyl-(1->3)-alpha-D-mannose	342.115	365.104	1	0.468883
0.47_342.1151n	CHEBI:60876	M+Na, M+K, 2M+K, 2M+Na, M+H+Na	C12H22O11	37.3	0.00378	-3.35421	D-galactosyl-(1->4)-beta-D-glucose	342.115	365.104	1	0.468883
0.47_342.1151n	CHEBI:61110	M+Na, M+K, 2M+K, 2M+Na, M+H+Na	C12H22O11	37.3	0.00378	-3.35421	alpha-D-Glcp-(1->3)-beta-D-Glcp	342.115	365.104	1	0.468883
0.47_342.1151n	CHEBI:61609	M+Na, M+K, 2M+K, 2M+Na, M+H+Na	C12H22O11	37.3	0.00378	-3.35421	alpha-D-Manp-(1->2)-alpha-D-Manp	342.115	365.104	1	0.468883
0.47_342.1151n	CHEBI:61625	M+Na, M+K, 2M+K, 2M+Na, M+H+Na	C12H22O11	37.3	0.00378	-3.35421	alpha-D-Glcp-(1->6)-D-Manp	342.115	365.104	1	0.468883
0.47_342.1151n	CHEBI:61663	M+Na, M+K, 2M+K, 2M+Na, M+H+Na	C12H22O11	37.3	0.00378	-3.35421	alpha-D-Manp-(1->3)-alpha-D-Manp	342.115	365.104	1	0.468883
0.47_342.1151n	CHEBI:61742	M+Na, M+K, 2M+K, 2M+Na, M+H+Na	C12H22O11	37.3	0.00378	-3.35421	beta-D-Galf-(1->3)-alpha-D-Manp	342.115	365.104	1	0.468883
0.47_342.1151n	CHEBI:61743	M+Na, M+K, 2M+K, 2M+Na, M+H+Na	C12H22O11	37.3	0.00378	-3.35421	beta-D-Galf-(1->6)-alpha-D-Manp	342.115	365.104	1	0.468883
0.47_342.1151n	CHEBI:61770	M+Na, M+K, 2M+K, 2M+Na, M+H+Na	C12H22O11	37.3	0.00378	-3.35421	beta-(1->6)-galactobiose	342.115	365.104	1	0.468883
0.47_342.1151n	CHEBI:61772	M+Na, M+K, 2M+K, 2M+Na, M+H+Na	C12H22O11	37.3	0.00378	-3.35421	beta-(1->3)-galactobiose	342.115	365.104	1	0.468883
0.47_342.1151n	CHEBI:61827	M+Na, M+K, 2M+K, 2M+Na, M+H+Na	C12H22O11	37.3	0.00378	-3.35421	beta-melibiose	342.115	365.104	1	0.468883
0.47_342.1151n	CHEBI:62037	M+Na, M+K, 2M+K, 2M+Na, M+H+Na	C12H22O11	37.3	0.00378	-3.35421	beta-D-Manp-(1->2)-D-Manp	342.115	365.104	1	0.468883
0.47_342.1151n	CHEBI:62103	M+Na, M+K, 2M+K, 2M+Na, M+H+Na	C12H22O11	37.3	0.00378	-3.35421	beta-D-Galp-(1->6)-D-Galp	342.115	365.104	1	0.468883
0.47_342.1151n	CHEBI:62330	M+Na, M+K, 2M+K, 2M+Na, M+H+Na	C12H22O11	37.3	0.00378	-3.35421	alpha-D-Galp-(1->3)-beta-D-Galp	342.115	365.104	1	0.468883
0.47_342.1151n	CHEBI:62350	M+Na, M+K, 2M+K, 2M+Na, M+H+Na	C12H22O11	37.3	0.00378	-3.35421	beta-D-Galf-(1->2)-D-Manp	342.115	365.104	1	0.468883
0.47_342.1151n	CHEBI:62353	M+Na, M+K, 2M+K, 2M+Na, M+H+Na	C12H22O11	37.3	0.00378	-3.35421	alpha-D-Glcp-(1->2)-beta-D-Galp	342.115	365.104	1	0.468883
0.47_342.1151n	CHEBI:62354	M+Na, M+K, 2M+K, 2M+Na, M+H+Na	C12H22O11	37.3	0.00378	-3.35421	beta-D-Galf-(1->6)-D-Galf	342.115	365.104	1	0.468883
0.47_342.1151n	CHEBI:62355	M+Na, M+K, 2M+K, 2M+Na, M+H+Na	C12H22O11	37.3	0.00378	-3.35421	beta-D-Glcp-(1->2)-beta-D-Galp	342.115	365.104	1	0.468883
0.47_342.1151n	CHEBI:62356	M+Na, M+K, 2M+K, 2M+Na, M+H+Na	C12H22O11	37.3	0.00378	-3.35421	beta-D-Glcp-(1->2)-alpha-D-Manp	342.115	365.104	1	0.468883
0.47_342.1151n	CHEBI:62357	M+Na, M+K, 2M+K, 2M+Na, M+H+Na	C12H22O11	37.3	0.00378	-3.35421	alpha-D-Manp-(1->6)-alpha-D-Manp	342.115	365.104	1	0.468883
0.47_342.1151n	CHEBI:6359	M+Na, M+K, 2M+K, 2M+Na, M+H+Na	C12H22O11	37.3	0.00378	-3.35421	lactulose	342.115	365.104	1	0.468883
0.47_342.1151n	CHEBI:64168	M+Na, M+K, 2M+K, 2M+Na, M+H+Na	C12H22O11	37.3	0.00378	-3.35421	beta-D-Manp-(1->2)-alpha-D-Manp	342.115	365.104	1	0.468883
0.47_342.1151n	CHEBI:64351	M+Na, M+K, 2M+K, 2M+Na, M+H+Na	C12H22O11	37.3	0.00378	-3.35421	beta-D-Manp-(1->4)-D-Glcp	342.115	365.104	1	0.468883
0.47_342.1151n	CHEBI:64527	M+Na, M+K, 2M+K, 2M+Na, M+H+Na	C12H22O11	37.3	0.00378	-3.35421	alpha-D-galactosyl-(1->2)-beta-D-galactose	342.115	365.104	1	0.468883
0.47_342.1151n	CHEBI:68541	M+Na, M+K, 2M+K, 2M+Na, M+H+Na	C12H22O11	37.3	0.00378	-3.35421	beta-D-Galp-(1->2)-beta-D-Galp	342.115	365.104	1	0.468883
0.47_342.1151n	CHEBI:71422	M+Na, M+K, 2M+K, 2M+Na, M+H+Na	C12H22O11	37.3	0.00378	-3.35421	beta-D-Glcp-(1->6)-beta-D-Glcp	342.115	365.104	1	0.468883
0.47_342.1151n	CHEBI:71552	M+Na, M+K, 2M+K, 2M+Na, M+H+Na	C12H22O11	37.3	0.00378	-3.35421	alpha-D-Manp-(1->6)-beta-D-Manp	342.115	365.104	1	0.468883
0.47_342.1151n	CHEBI:7570	M+Na, M+K, 2M+K, 2M+Na, M+H+Na	C12H22O11	37.3	0.00378	-3.35421	nigerose	342.115	365.104	1	0.468883
0.47_342.1151n	CHEBI:77436	M+Na, M+K, 2M+K, 2M+Na, M+H+Na	C12H22O11	37.3	0.00378	-3.35421	alpha-D-Glcp-(1->2)-alpha-D-Glcp	342.115	365.104	1	0.468883
0.47_342.1151n	CHEBI:79284	M+Na, M+K, 2M+K, 2M+Na, M+H+Na	C12H22O11	37.3	0.00378	-3.35421	trehalulose	342.115	365.104	1	0.468883
0.47_342.1151n	CHEBI:79285	M+Na, M+K, 2M+K, 2M+Na, M+H+Na	C12H22O11	37.3	0.00378	-3.35421	leucrose	342.115	365.104	1	0.468883
0.47_342.1151n	CHEBI:79286	M+Na, M+K, 2M+K, 2M+Na, M+H+Na	C12H22O11	37.3	0.00378	-3.35421	maltulose	342.115	365.104	1	0.468883
0.47_342.1151n	CHEBI:87201	M+Na, M+K, 2M+K, 2M+Na, M+H+Na	C12H22O11	37.3	0.00378	-3.35421	beta-D-Gal-(1->4)-alpha-D-Man	342.115	365.104	1	0.468883
0.47_342.1151n	HMDB0000048	M+Na, M+K, 2M+K, 2M+Na, M+H+Na	C12H22O11	37.3	0.00378	-3.35421	Melibiose	342.115	365.104	1	0.468883
0.47_342.1151n	HMDB0000055	M+Na, M+K, 2M+K, 2M+Na, M+H+Na	C12H22O11	37.3	0.00378	-3.35421	Cellobiose	342.115	365.104	1	0.468883
0.47_342.1151n	HMDB0000163	M+Na, M+K, 2M+K, 2M+Na, M+H+Na	C12H22O11	37.3	0.00378	-3.35421	D-Maltose	342.115	365.104	1	0.468883
0.47_342.1151n	HMDB0000186	M+Na, M+K, 2M+K, 2M+Na, M+H+Na	C12H22O11	37.3	0.00378	-3.35421	Alpha-Lactose	342.115	365.104	1	0.468883
0.47_342.1151n	HMDB0000258	M+Na, M+K, 2M+K, 2M+Na, M+H+Na	C12H22O11	37.3	0.00378	-3.35421	Sucrose	342.115	365.104	1	0.468883
0.47_342.1151n	HMDB0000740	M+Na, M+K, 2M+K, 2M+Na, M+H+Na	C12H22O11	37.3	0.00378	-3.35421	Lactulose	342.115	365.104	1	0.468883
0.47_342.1151n	HMDB0000975	M+Na, M+K, 2M+K, 2M+Na, M+H+Na	C12H22O11	37.3	0.00378	-3.35421	Trehalose	342.115	365.104	1	0.468883
0.47_342.1151n	HMDB0002923	M+Na, M+K, 2M+K, 2M+Na, M+H+Na	C12H22O11	37.3	0.00378	-3.35421	Isomaltose	342.115	365.104	1	0.468883
0.47_342.1151n	HMDB0005826	M+Na, M+K, 2M+K, 2M+Na, M+H+Na	C12H22O11	37.3	0.00378	-3.35421	Galactinol	342.115	365.104	1	0.468883
0.47_342.1151n	HMDB0006603	M+Na, M+K, 2M+K, 2M+Na, M+H+Na	C12H22O11	37.3	0.00378	-3.35421	3-b-Galactopyranosyl glucose	342.115	365.104	1	0.468883
0.47_342.1151n	HMDB0006792	M+Na, M+K, 2M+K, 2M+Na, M+H+Na	C12H22O11	37.3	0.00378	-3.35421	Epimelibiose	342.115	365.104	1	0.468883
0.47_342.1151n	HMDB0011740	M+Na, M+K, 2M+K, 2M+Na, M+H+Na	C12H22O11	37.3	0.00378	-3.35421	Turanose	342.115	365.104	1	0.468883
0.47_342.1151n	HMDB0011742	M+Na, M+K, 2M+K, 2M+Na, M+H+Na	C12H22O11	37.3	0.00378	-3.35421	Kojibiose	342.115	365.104	1	0.468883
0.47_342.1151n	HMDB0029880	M+Na, M+K, 2M+K, 2M+Na, M+H+Na	C12H22O11	37.3	0.00378	-3.35421	Neotrehalose	342.115	365.104	1	0.468883
0.47_342.1151n	HMDB0029882	M+Na, M+K, 2M+K, 2M+Na, M+H+Na	C12H22O11	37.3	0.00378	-3.35421	Sakebiose	342.115	365.104	1	0.468883
0.47_342.1151n	HMDB0029898	M+Na, M+K, 2M+K, 2M+Na, M+H+Na	C12H22O11	37.3	0.00378	-3.35421	Inulobiose	342.115	365.104	1	0.468883
0.47_342.1151n	HMDB0029919	M+Na, M+K, 2M+K, 2M+Na, M+H+Na	C12H22O11	37.3	0.00378	-3.35421	Maltulose	342.115	365.104	1	0.468883
0.47_342.1151n	HMDB0029933	M+Na, M+K, 2M+K, 2M+Na, M+H+Na	C12H22O11	37.3	0.00378	-3.35421	Mannobiose	342.115	365.104	1	0.468883
0.47_342.1151n	HMDB0033368	M+Na, M+K, 2M+K, 2M+Na, M+H+Na	C12H22O11	37.3	0.00378	-3.35421	DEAE-cellulose	342.115	365.104	1	0.468883
0.47_342.1151n	HMDB0038489	M+Na, M+K, 2M+K, 2M+Na, M+H+Na	C12H22O11	37.3	0.00378	-3.35421	Allolactose	342.115	365.104	1	0.468883
0.47_342.1151n	HMDB0039237	M+Na, M+K, 2M+K, 2M+Na, M+H+Na	C12H22O11	37.3	0.00378	-3.35421	Glucinol	342.115	365.104	1	0.468883
0.47_342.1151n	HMDB0039727	M+Na, M+K, 2M+K, 2M+Na, M+H+Na	C12H22O11	37.3	0.00378	-3.35421	Trehalulose	342.115	365.104	1	0.468883
0.47_342.1151n	HMDB0039876	M+Na, M+K, 2M+K, 2M+Na, M+H+Na	C12H22O11	37.3	0.00378	-3.35421	Fagopyritol A1	342.115	365.104	1	0.468883
0.47_342.1151n	HMDB0041627	M+Na, M+K, 2M+K, 2M+Na, M+H+Na	C12H22O11	37.3	0.00378	-3.35421	beta-Lactose	342.115	365.104	1	0.468883
0.47_342.1151n	HMDB0060068	M+Na, M+K, 2M+K, 2M+Na, M+H+Na	C12H22O11	37.3	0.00378	-3.35421	Glucose-1,3-mannose oligosaccharide	342.115	365.104	1	0.468883
0.47_342.1151n	HMDB0125600	M+Na, M+K, 2M+K, 2M+Na, M+H+Na	C12H22O11	37.3	0.00378	-3.35421	2-{[3,4-dihydroxy-2,5-bis(hydroxymethyl)oxolan-2-yl]oxy}-6-(hydroxymethyl)oxane-3,4,5-triol	342.115	365.104	1	0.468883
0.47_342.1151n	HMDB0133305	M+Na, M+K, 2M+K, 2M+Na, M+H+Na	C12H22O11	37.3	0.00378	-3.35421	6-({[3,4,5-trihydroxy-6-(hydroxymethyl)oxan-2-yl]oxy}methyl)oxane-2,3,4,5-tetrol	342.115	365.104	1	0.468883
2.49_784.0750n	HMDB0039245	M+NH4, M+Na, M+H-H2O, M+H	C34H24O22	54.4	82.5	-1.2266	Castanin	784.075	802.109	1	2.48563
2.49_784.0750n	HMDB0039271	M+NH4, M+Na, M+H-H2O, M+H	C34H24O22	54.4	82.5	-1.2266	Granatin A	784.075	802.109	1	2.48563
2.49_784.0750n	HMDB0134680	M+NH4, M+Na, M+H-H2O, M+H	C34H24O22	38	0.611	-1.2266	2-[7,8,9,12,13,14,17,18,19,25-decahydroxy-24-(hydroxymethyl)-4,22,27-trioxo-3,23,26-trioxahexacyclo[13.10.3.1¬≤,‚Å∂.0‚Åµ,¬π‚Å∞.0¬π¬π,¬≤‚Å∏.0¬π‚Å∂,¬≤¬π]nonacosa-5(10),6,8,11,13,15(28),16,18,20-nonaen-29-yl]-3,4,5-trihydroxybenzoic acid	784.075	802.109	1	2.48563
2.56_372.1049n	HMDB0031756	M+Na, M+K, 2M+NH4, M+NH4	C16H20O10	39.9	8.64	-1.96978	Veranisatin C	372.105	395.094	1	2.56418
2.56_372.1049n	HMDB0041723	M+Na, M+K, 2M+NH4, M+NH4	C16H20O10	38.9	3.59	-1.96978	Dihydroferulic acid 4-O-glucuronide	372.105	395.094	1	2.56418
2.56_372.1049n	HMDB0127981	M+Na, M+K, 2M+NH4, M+NH4	C16H20O10	38.9	3.59	-1.96978	6-[4-(2-carboxyethyl)-2-methoxyphenoxy]-3,4,5-trihydroxyoxane-2-carboxylic acid	372.105	395.094	1	2.56418
2.56_372.1049n	HMDB0127982	M+Na, M+K, 2M+NH4, M+NH4	C16H20O10	38.9	3.59	-1.96978	3,4,5-trihydroxy-6-{[3-(4-hydroxy-3-methoxyphenyl)propanoyl]oxy}oxane-2-carboxylic acid	372.105	395.094	1	2.56418
2.56_372.1049n	HMDB0128015	M+Na, M+K, 2M+NH4, M+NH4	C16H20O10	38.9	3.59	-1.96978	6-[3-(2-carboxyethyl)-5-methoxyphenoxy]-3,4,5-trihydroxyoxane-2-carboxylic acid	372.105	395.094	1	2.56418
2.56_372.1049n	HMDB0128016	M+Na, M+K, 2M+NH4, M+NH4	C16H20O10	38.9	3.59	-1.96978	3,4,5-trihydroxy-6-{[3-(3-hydroxy-5-methoxyphenyl)propanoyl]oxy}oxane-2-carboxylic acid	372.105	395.094	1	2.56418
2.56_372.1049n	HMDB0133870	M+Na, M+K, 2M+NH4, M+NH4	C16H20O10	38.9	3.59	-1.96978	6-[2-(1-carboxyethyl)-5-methoxyphenoxy]-3,4,5-trihydroxyoxane-2-carboxylic acid	372.105	395.094	1	2.56418
2.56_372.1049n	HMDB0133871	M+Na, M+K, 2M+NH4, M+NH4	C16H20O10	38.9	3.59	-1.96978	3,4,5-trihydroxy-6-{[2-(2-hydroxy-4-methoxyphenyl)propanoyl]oxy}oxane-2-carboxylic acid	372.105	395.094	1	2.56418
2.66_210.0536n	CHEBI:131735	M+H-H2O, M+K, M+Na, M+H-2H2O	C10H10O5	42.7	23.9	3.79997	4-[(2-hydroxyethoxy)carbonyl]benzoic acid	210.054	193.05	1	2.66417
2.66_210.0536n	CHEBI:134393	M+H-H2O, M+K, M+Na, M+H-2H2O	C11H6N4O	39.4	7.36	-2.56705	3-amino-9-oxo-9H-imidazo[1,2-a]indole-2-carbonitrile	210.054	193.05	1	2.66417
2.66_210.0536n	CHEBI:137424	M+H-H2O, M+K, M+Na, M+H-2H2O	C10H10O5-2	41	15	3.79997	prohexadione(2-)	210.054	193.05	1	2.66417
2.66_210.0536n	CHEBI:142914	M+H-H2O, M+K, M+Na, M+H-2H2O	C10H10O5	42.6	23.1	3.79997	vanilloylacetic acid	210.054	193.05	1	2.66417
2.66_210.0536n	CHEBI:20582	M+H-H2O, M+K, M+Na, M+H-2H2O	C10H10O5	42.5	22.8	3.79997	5-hydroxyferulic acid	210.054	193.05	1	2.66417
2.66_210.0536n	CHEBI:78688	M+H-H2O, M+K, M+Na, M+H-2H2O	C10H10O5	40.3	11.7	3.79997	2,4-diacetylphloroglucinol	210.054	193.05	1	2.66417
2.66_210.0536n	HMDB0011714	M+H-H2O, M+K, M+Na, M+H-2H2O	C10H10O5	42.2	21.3	3.79997	Vanilpyruvic acid	210.054	193.05	1	2.66417
2.66_210.0536n	HMDB0035484	M+H-H2O, M+K, M+Na, M+H-2H2O	C10H10O5	42.5	22.8	3.79997	3-(3,4-Dihydroxy-5-methoxy)-2-propenoic acid	210.054	193.05	1	2.66417
2.66_210.0536n	HMDB0125514	M+H-H2O, M+K, M+Na, M+H-2H2O	C10H10O5	42.6	23.3	3.79997	(2E)-3-(2,4-dihydroxy-5-methoxyphenyl)prop-2-enoic acid	210.054	193.05	1	2.66417
2.66_210.0536n	HMDB0125515	M+H-H2O, M+K, M+Na, M+H-2H2O	C10H10O5	42.5	22.8	3.79997	(2E)-3-(2,4-dihydroxy-3-methoxyphenyl)prop-2-enoic acid	210.054	193.05	1	2.66417
2.66_210.0536n	HMDB0125516	M+H-H2O, M+K, M+Na, M+H-2H2O	C10H10O5	42.7	23.6	3.79997	3-(4-hydroxy-3-methoxyphenyl)oxirane-2-carboxylic acid	210.054	193.05	1	2.66417
2.66_210.0536n	HMDB0127490	M+H-H2O, M+K, M+Na, M+H-2H2O	C10H10O5	42.5	22.8	3.79997	3-(3,4-dihydroxy-5-methoxyphenyl)prop-2-enoic acid	210.054	193.05	1	2.66417
2.66_210.0536n	HMDB0127946	M+H-H2O, M+K, M+Na, M+H-2H2O	C10H10O5	42.6	23.3	3.79997	3-(2,4-dihydroxy-5-methoxyphenyl)prop-2-enoic acid	210.054	193.05	1	2.66417
2.66_210.0536n	HMDB0127947	M+H-H2O, M+K, M+Na, M+H-2H2O	C10H10O5	42.5	22.8	3.79997	3-(2,4-dihydroxy-3-methoxyphenyl)prop-2-enoic acid	210.054	193.05	1	2.66417
2.66_210.0536n	HMDB0132221	M+H-H2O, M+K, M+Na, M+H-2H2O	C10H10O5	42.3	21.9	3.79997	3-(2,3-dihydroxy-4-methoxyphenyl)prop-2-enoic acid	210.054	193.05	1	2.66417
2.66_210.0536n	HMDB0132228	M+H-H2O, M+K, M+Na, M+H-2H2O	C10H10O5	42.6	23.3	3.79997	3-(2,5-dihydroxy-4-methoxyphenyl)prop-2-enoic acid	210.054	193.05	1	2.66417
2.66_210.0536n	HMDB0140909	M+H-H2O, M+K, M+Na, M+H-2H2O	C10H10O5	42.7	23.6	3.79997	3-(3-hydroxy-4-methoxyphenyl)oxirane-2-carboxylic acid	210.054	193.05	1	2.66417
2.66_210.0536n	HMDB0141258	M+H-H2O, M+K, M+Na, M+H-2H2O	C10H10O5	42.7	23.7	3.79997	(2Z)-2-hydroxy-3-(4-hydroxy-3-methoxyphenyl)prop-2-enoic acid	210.054	193.05	1	2.66417
2.66_210.0536n	HMDB0141331	M+H-H2O, M+K, M+Na, M+H-2H2O	C10H10O5	42.5	22.8	3.79997	3-(3,5-dihydroxy-4-methoxyphenyl)prop-2-enoic acid	210.054	193.05	1	2.66417
2.66_210.0536n	HMDB0142176	M+H-H2O, M+K, M+Na, M+H-2H2O	C10H10O5	42.3	21.8	3.79997	2-[(2-hydroxyphenyl)methyl]propanedioic acid	210.054	193.05	1	2.66417
2.66_210.0536n	HMDB0142177	M+H-H2O, M+K, M+Na, M+H-2H2O	C10H10O5	42.4	22.1	3.79997	2-[hydroxy(phenyl)methyl]propanedioic acid	210.054	193.05	1	2.66417
2.66_210.0536n	HMDB0142178	M+H-H2O, M+K, M+Na, M+H-2H2O	C10H10O5	42.3	21.8	3.79997	2-[(4-hydroxyphenyl)methyl]propanedioic acid	210.054	193.05	1	2.66417
2.66_210.0536n	HMDB0142180	M+H-H2O, M+K, M+Na, M+H-2H2O	C10H10O5	40.9	14.5	3.79997	2-benzyl-2-hydroxypropanedioic acid	210.054	193.05	1	2.66417
2.66_210.0536n	HMDB0142181	M+H-H2O, M+K, M+Na, M+H-2H2O	C10H10O5	42.3	21.8	3.79997	2-[(3-hydroxyphenyl)methyl]propanedioic acid	210.054	193.05	1	2.66417
2.73_784.0757n	HMDB0039245	M+H-H2O, M+Na, M+H, M+K	C34H24O22	57.4	90.7	-0.25971	Castanin	784.076	767.072	1	2.72778
2.73_784.0757n	HMDB0039271	M+H-H2O, M+Na, M+H, M+K	C34H24O22	57.4	90.8	-0.25971	Granatin A	784.076	767.072	1	2.72778
2.73_784.0757n	HMDB0134680	M+H-H2O, M+Na, M+H, M+K	C34H24O22	39.3	0	-0.25971	2-[7,8,9,12,13,14,17,18,19,25-decahydroxy-24-(hydroxymethyl)-4,22,27-trioxo-3,23,26-trioxahexacyclo[13.10.3.1¬≤,‚Å∂.0‚Åµ,¬π‚Å∞.0¬π¬π,¬≤‚Å∏.0¬π‚Å∂,¬≤¬π]nonacosa-5(10),6,8,11,13,15(28),16,18,20-nonaen-29-yl]-3,4,5-trihydroxybenzoic acid	784.076	767.072	1	2.72778
2.89_300.0270n	HMDB0128440	M+H, M+ACN+H, M+Na, M+H-H2O	C15H8O7	45.3	34.3	0.0549105	13,14,15-trihydroxy-9-oxo-8,17-dioxatetracyclo[8.7.0.0¬≤,‚Å∑.0¬π¬π,¬π‚Å∂]heptadeca-1(10),2(7),3,5,11,13,15-heptaen-5-yl acetate	300.027	301.034	1	2.89203
2.89_300.0270n	HMDB0128443	M+H, M+ACN+H, M+Na, M+H-H2O	C15H8O7	45.4	34.3	0.0549105	5,13,14,15-tetrahydroxy-8,17-dioxatetracyclo[8.7.0.0¬≤,‚Å∑.0¬π¬π,¬π‚Å∂]heptadeca-1(10),2(7),3,5,11,13,15-heptaen-9-one	300.027	301.034	1	2.89203
2.89_300.0270n	HMDB0128447	M+H, M+ACN+H, M+Na, M+H-H2O	C15H8O7	45.3	34.3	0.0549105	5,6,13,14-tetrahydroxy-8,17-dioxatetracyclo[8.7.0.0¬≤,‚Å∑.0¬π¬π,¬π‚Å∂]heptadeca-1(10),2(7),3,5,11(16),12,14-heptaen-9-one	300.027	301.034	1	2.89203
2.89_300.0270n	HMDB0128451	M+H, M+ACN+H, M+Na, M+H-H2O	C15H8O7	45.4	34.3	0.0549105	5,12,13,14-tetrahydroxy-8,17-dioxatetracyclo[8.7.0.0¬≤,‚Å∑.0¬π¬π,¬π‚Å∂]heptadeca-1(10),2(7),3,5,11(16),12,14-heptaen-9-one	300.027	301.034	1	2.89203
2.89_300.0270n	HMDB0128455	M+H, M+ACN+H, M+Na, M+H-H2O	C15H8O7	45.3	34.3	0.0549105	3,5,13,14-tetrahydroxy-8,17-dioxatetracyclo[8.7.0.0¬≤,‚Å∑.0¬π¬π,¬π‚Å∂]heptadeca-1(10),2,4,6,11(16),12,14-heptaen-9-one	300.027	301.034	1	2.89203
2.93_354.0935n	CHEBI:136555	M+H, M+Na, M+H-H2O, M+H-2H2O	C16H18O9	48.6	49.2	-4.4707	1-O-caffeoylquinic acid	354.093	355.101	1	2.93488
2.93_354.0935n	CHEBI:16065	M+H, M+Na, M+H-H2O, M+H-2H2O	C16H18O9	55.6	84.1	-4.4707	scopolin	354.093	355.101	1	2.93488
2.93_354.0935n	CHEBI:16112	M+H, M+Na, M+H-H2O, M+H-2H2O	C16H18O9	55.6	84.2	-4.4707	chlorogenic acid	354.093	355.101	1	2.93488
2.93_354.0935n	CHEBI:16384	M+H, M+Na, M+H-H2O, M+H-2H2O	C16H18O9	55.6	84.2	-4.4707	trans-5-O-caffeoyl-D-quinic acid	354.093	355.101	1	2.93488
2.93_354.0935n	CHEBI:75489	M+H, M+Na, M+H-H2O, M+H-2H2O	C16H18O9	55.6	84	-4.4707	5-O-cis-caffeoylquinic acid	354.093	355.101	1	2.93488
2.93_354.0935n	CHEBI:75491	M+H, M+Na, M+H-H2O, M+H-2H2O	C16H18O9	55.4	83.3	-4.4707	4-O-trans-caffeoylquinic acid	354.093	355.101	1	2.93488
2.93_354.0935n	HMDB0002336	M+H, M+Na, M+H-H2O, M+H-2H2O	C16H18O9	54.2	77.3	-4.4707	Biflorin	354.093	355.101	1	2.93488
2.93_354.0935n	HMDB0003164	M+H, M+Na, M+H-H2O, M+H-2H2O	C16H18O9	55.6	84.2	-4.4707	Chlorogenic acid	354.093	355.101	1	2.93488
2.93_354.0935n	HMDB0029278	M+H, M+Na, M+H-H2O, M+H-2H2O	C16H18O9	55.6	84	-4.4707	Cis-5-Caffeoylquinic acid	354.093	355.101	1	2.93488
2.93_354.0935n	HMDB0030652	M+H, M+Na, M+H-H2O, M+H-2H2O	C16H18O9	48.6	49.2	-4.4707	1-O-Caffeoylquinic acid	354.093	355.101	1	2.93488
2.93_354.0935n	HMDB0030653	M+H, M+Na, M+H-H2O, M+H-2H2O	C16H18O9	55.4	83.3	-4.4707	Cryptochlorogenic acid	354.093	355.101	1	2.93488
2.93_354.0935n	HMDB0032849	M+H, M+Na, M+H-H2O, M+H-2H2O	C16H18O9	55.6	84	-4.4707	trans-Chlorogenic acid	354.093	355.101	1	2.93488
2.93_354.0935n	HMDB0040632	M+H, M+Na, M+H-H2O, M+H-2H2O	C16H18O9	55.4	83.1	-4.4707	Isobiflorin	354.093	355.101	1	2.93488
2.93_354.0935n	HMDB0040690	M+H, M+Na, M+H-H2O, M+H-2H2O	C16H18O9	55.6	84.2	-4.4707	5Z-Caffeoylquinic acid	354.093	355.101	1	2.93488
2.93_354.0935n	HMDB0127978	M+H, M+Na, M+H-H2O, M+H-2H2O	C16H18O9	55.3	82.5	-4.4707	3,4,5-trihydroxy-6-{[3-(3-methoxyphenyl)prop-2-enoyl]oxy}oxane-2-carboxylic acid	354.093	355.101	1	2.93488
2.93_354.0935n	HMDB0133309	M+H, M+Na, M+H-H2O, M+H-2H2O	C16H18O9	55.3	82.5	-4.4707	3,4,5-trihydroxy-6-{[(2E)-3-(3-methoxyphenyl)prop-2-enoyl]oxy}oxane-2-carboxylic acid	354.093	355.101	1	2.93488
2.93_354.0935n	HMDB0133659	M+H, M+Na, M+H-H2O, M+H-2H2O	C16H18O9	55.2	82.3	-4.4707	6-[(2Z)-2-carboxy-2-(phenylmethylidene)ethoxy]-3,4,5-trihydroxyoxane-2-carboxylic acid	354.093	355.101	1	2.93488
2.93_354.0935n	HMDB0133660	M+H, M+Na, M+H-H2O, M+H-2H2O	C16H18O9	55.3	82.5	-4.4707	3,4,5-trihydroxy-6-{[(2E)-2-(hydroxymethyl)-3-phenylprop-2-enoyl]oxy}oxane-2-carboxylic acid	354.093	355.101	1	2.93488
2.93_354.0935n	HMDB0133662	M+H, M+Na, M+H-H2O, M+H-2H2O	C16H18O9	55.3	82.5	-4.4707	6-{3-[(1E)-2-carboxy-2-methyleth-1-en-1-yl]phenoxy}-3,4,5-trihydroxyoxane-2-carboxylic acid	354.093	355.101	1	2.93488
2.93_354.0935n	HMDB0133663	M+H, M+Na, M+H-H2O, M+H-2H2O	C16H18O9	55.3	82.4	-4.4707	3,4,5-trihydroxy-6-{[(2E)-3-(3-hydroxyphenyl)-2-methylprop-2-enoyl]oxy}oxane-2-carboxylic acid	354.093	355.101	1	2.93488
2.93_354.0935n	HMDB0133665	M+H, M+Na, M+H-H2O, M+H-2H2O	C16H18O9	55.3	82.5	-4.4707	6-{4-[(1E)-2-carboxy-2-methyleth-1-en-1-yl]phenoxy}-3,4,5-trihydroxyoxane-2-carboxylic acid	354.093	355.101	1	2.93488
2.93_354.0935n	HMDB0133666	M+H, M+Na, M+H-H2O, M+H-2H2O	C16H18O9	55.3	82.4	-4.4707	3,4,5-trihydroxy-6-{[(2E)-3-(4-hydroxyphenyl)-2-methylprop-2-enoyl]oxy}oxane-2-carboxylic acid	354.093	355.101	1	2.93488
2.93_354.0935n	HMDB0133668	M+H, M+Na, M+H-H2O, M+H-2H2O	C16H18O9	55.3	82.5	-4.4707	3,4,5-trihydroxy-6-(2-methyl-3-phenyloxirane-2-carbonyloxy)oxane-2-carboxylic acid	354.093	355.101	1	2.93488
2.93_354.0935n	HMDB0133672	M+H, M+Na, M+H-H2O, M+H-2H2O	C16H18O9	55.3	82.4	-4.4707	3,4,5-trihydroxy-6-{[(2E)-3-(2-hydroxyphenyl)-2-methylprop-2-enoyl]oxy}oxane-2-carboxylic acid	354.093	355.101	1	2.93488
2.93_354.0935n	HMDB0135667	M+H, M+Na, M+H-H2O, M+H-2H2O	C16H18O9	55.3	82.4	-4.4707	3,4,5-trihydroxy-6-[5-methoxy-2-(3-oxoprop-1-en-1-yl)phenoxy]oxane-2-carboxylic acid	354.093	355.101	1	2.93488
2.93_354.0935n	HMDB0135670	M+H, M+Na, M+H-H2O, M+H-2H2O	C16H18O9	55.3	82.5	-4.4707	3,4,5-trihydroxy-6-{[3-(4-methoxyphenyl)prop-2-enoyl]oxy}oxane-2-carboxylic acid	354.093	355.101	1	2.93488
2.93_354.0935n	HMDB0135679	M+H, M+Na, M+H-H2O, M+H-2H2O	C16H18O9	55.4	83.1	-4.4707	3,4,5-trihydroxy-6-[2-hydroxy-4-(3-oxobut-1-en-1-yl)phenoxy]oxane-2-carboxylic acid	354.093	355.101	1	2.93488
2.93_354.0935n	HMDB0135680	M+H, M+Na, M+H-H2O, M+H-2H2O	C16H18O9	55.4	83.1	-4.4707	3,4,5-trihydroxy-6-[2-hydroxy-5-(3-oxobut-1-en-1-yl)phenoxy]oxane-2-carboxylic acid	354.093	355.101	1	2.93488
2.88_936.0861n	HMDB0030632	M+H-2H2O, M+H-H2O, M+Na, M+K	C41H28O26	53.1	76.6	-0.832165	Casuarinin	936.086	919.081	1	2.88493
2.88_936.0861n	HMDB0039244	M+H-2H2O, M+H-H2O, M+Na, M+K	C41H28O26	52.6	74.3	-0.832165	1-O-Galloylpedunculagin	936.086	919.081	1	2.88493
2.97_786.0912n	HMDB0039263	M+H, M+Na, M+NH4, M+H-H2O	C34H26O22	41.8	26	-0.499903	Tercatain	786.091	787.098	1	2.97058
2.97_786.0912n	HMDB0039264	M+H, M+Na, M+NH4, M+H-H2O	C34H26O22	41.8	26	-0.499903	Heterophylliin A	786.091	787.098	1	2.97058
2.97_786.0912n	HMDB0039272	M+H, M+Na, M+NH4, M+H-H2O	C34H26O22	41.8	26	-0.499903	Sanguiin H1	786.091	787.098	1	2.97058
2.97_786.0912n	HMDB0136068	M+H, M+Na, M+NH4, M+H-H2O	C34H26O22	41.8	26	-0.499903	3,4,5,13,21,22,23-heptahydroxy-8,18-dioxo-12-(3,4,5-trihydroxybenzoyloxy)-9,14,17-trioxatetracyclo[17.4.0.0¬≤,‚Å∑.0¬π‚Å∞,¬π‚Åµ]tricosa-1(23),2,4,6,19,21-hexaen-11-yl 3,4,5-trihydroxybenzoate	786.091	787.098	1	2.97058
3.09_414.2462n	CHEBI:39784	M+NH4, M+K, M+Na, M+H	C18H38O10	49.7	54	-0.822216	nonaethylene glycol	414.246	432.28	1	3.09128
3.06_454.2404n	CHEBI:133940	M+NH4, M+K, M+Na, M+H	C24H38O6S-2	38.2	0.739	3.17923	lithocholate sulfate(2-)	454.24	455.248	1	3.05558
3.06_454.2404n	CHEBI:71631	M+NH4, M+K, M+Na, M+H	C20H38O11	43.2	22	-2.32909	octyl 6-O-beta-D-galactofuranosyl-alpha-D-glucopyranoside	454.24	455.248	1	3.05558
3.06_454.2404n	CHEBI:77729	M+NH4, M+K, M+Na, M+H	C25H34N4O2S	41.7	16.3	0.234935	tenovin-6	454.24	455.248	1	3.05558
3.06_454.2404n	HMDB0029925	M+NH4, M+K, M+Na, M+H	C20H38O11	49.5	53.3	-2.32909	Methyl cellulose	454.24	455.248	1	3.05558
3.06_454.2404n	HMDB0033370	M+NH4, M+K, M+Na, M+H	C20H38O11	51.2	62	-2.32909	Ethyl cellulose	454.24	455.248	1	3.05558
3.16_458.2719n	CHEBI:46550	M+NH4, M+K, M+Na, M+H	C20H42O11	43.1	22.7	-1.72146	decaethylene glycol	458.272	476.306	1	3.1627
3.16_458.2719n	CHEBI:71328	M+NH4, M+K, M+Na, M+H	C24H42O6S	41.2	16.3	3.7384	callysponginol sulfonic acid A	458.272	476.306	1	3.1627
3.42_309.1567n	HMDB0094675	2M+NH4, 2M+Na, 2M+H, M+ACN+Na	C15H27NO2Si2	35.9	0.644	-4.32453	N,O-Bis- (trimethylsilyl)phenylalanine	309.157	636.347	1	3.41907
3.58_462.1522n	CHEBI:132792	M+Na, M+K, 2M+NH4, M+NH4	C23H26O10	38.3	0.524	-0.947998	lactiflorin	462.152	485.141	1	3.58332
3.58_462.1522n	CHEBI:65664	M+Na, M+K, 2M+NH4, M+NH4	C23H26O10	38.2	0.129	-0.947998	6'-coumaroyl-1'-O-[2-(3,4-dihydroxyphenyl)ethyl]-beta-D-glucopyranoside	462.152	485.141	1	3.58332
3.58_462.1522n	CHEBI:91009	M+Na, M+K, 2M+NH4, M+NH4	C23H26O10	38.3	0.567	-0.947998	9,10-dimethoxypterocarpan-3-O-beta-D-glucoside	462.152	485.141	1	3.58332
3.60_370.1388n	CHEBI:53328	M+H, M+Na, M+NH4, M+K	C18H14N10	37	0	-3.89867	tetraazacalix[2]arene[2]triazine	370.139	371.146	1	3.5976
3.60_898.5305n	CHEBI:62115	M+NH4, M+Na, M+H, M+2H	C44H82O16S	37.4	2.08	-2.01448	2,3-dipalmitoyl-2'-sulfo-alpha,alpha-trehalose	898.531	916.564	1	3.60473
3.60_898.5305n	CHEBI:65427	M+NH4, M+Na, M+H, M+2H	C47H78O16	37.4	0	1.73735	ardisianoside C	898.531	916.564	1	3.60473
3.60_898.5305n	HMDB0033887	M+NH4, M+Na, M+H, M+2H	C47H78O16	37.4	0	1.73735	Chondrillasterol 3-[glucosyl-(1->2)-glucosyl-(1->2)-glucoside]	898.531	916.564	1	3.60473
3.60_898.5305n	HMDB0041466	M+NH4, M+Na, M+H, M+2H	C47H78O16	38.4	4.92	1.73735	Melilotoside C	898.531	916.564	1	3.60473
3.62_286.0467n	CHEBI:15864	M+H, M+Na, 2M+Na, M+H-H2O	C15H10O6	39.4	24.1	-3.47664	luteolin	286.047	287.054	1	3.61902
3.62_286.0467n	CHEBI:18149	M+H, M+Na, 2M+Na, M+H-H2O	C15H10O6	39.1	22.6	-3.47664	aureusidin	286.047	287.054	1	3.61902
3.62_286.0467n	CHEBI:28499	M+H, M+Na, 2M+Na, M+H-H2O	C15H10O6	40.8	31.2	-3.47664	kaempferol	286.047	287.054	1	3.61902
3.62_286.0467n	CHEBI:42567	M+H, M+Na, 2M+Na, M+H-H2O	C15H10O6	40.6	30.6	-3.47664	fisetin	286.047	287.054	1	3.61902
3.62_286.0467n	CHEBI:6059	M+H, M+Na, 2M+Na, M+H-H2O	C15H10O6	39.5	24.6	-3.47664	isoscutellarein	286.047	287.054	1	3.61902
3.62_286.0467n	CHEBI:65453	M+H, M+Na, 2M+Na, M+H-H2O	C15H10O6	39	22.4	-3.47664	asphodelin A	286.047	287.054	1	3.61902
3.62_286.0467n	CHEBI:6694	M+H, M+Na, 2M+Na, M+H-H2O	C15H10O6	39.1	22.6	-3.47664	maritimetin	286.047	287.054	1	3.61902
3.62_286.0467n	CHEBI:68716	M+H, M+Na, 2M+Na, M+H-H2O	C15H10O6	38.9	22	-3.47664	2-hydroxyvertixanthone	286.047	287.054	1	3.61902
3.62_286.0467n	CHEBI:69437	M+H, M+Na, 2M+Na, M+H-H2O	C15H10O6	39.1	22.7	-3.47664	orobol	286.047	287.054	1	3.61902
3.62_286.0467n	CHEBI:70031	M+H, M+Na, 2M+Na, M+H-H2O	C15H10O6	39.1	22.7	-3.47664	2'-hydroxygenistein	286.047	287.054	1	3.61902
3.62_286.0467n	CHEBI:75107	M+H, M+Na, 2M+Na, M+H-H2O	C15H10O6	40.8	31.2	-3.47664	datiscetin	286.047	287.054	1	3.61902
3.62_286.0467n	CHEBI:9062	M+H, M+Na, 2M+Na, M+H-H2O	C15H10O6	39.5	24.6	-3.47664	scutellarein	286.047	287.054	1	3.61902
3.62_286.0467n	HMDB0005800	M+H, M+Na, 2M+Na, M+H-H2O	C15H10O6	39.4	24.1	-3.47664	Luteolin	286.047	287.054	1	3.61902
3.62_286.0467n	HMDB0005801	M+H, M+Na, 2M+Na, M+H-H2O	C15H10O6	40.8	31.2	-3.47664	Kaempferol	286.047	287.054	1	3.61902
3.62_286.0467n	HMDB0029711	M+H, M+Na, 2M+Na, M+H-H2O	C15H10O6	39.1	22.6	-3.47664	Maritimetin	286.047	287.054	1	3.61902
3.62_286.0467n	HMDB0030543	M+H, M+Na, 2M+Na, M+H-H2O	C15H10O6	39.4	24.1	-3.47664	Norartocarpetin	286.047	287.054	1	3.61902
3.62_286.0467n	HMDB0034014	M+H, M+Na, 2M+Na, M+H-H2O	C15H10O6	39.1	22.7	-3.47664	2'-Hydroxygenistein	286.047	287.054	1	3.61902
3.62_286.0467n	HMDB0034150	M+H, M+Na, 2M+Na, M+H-H2O	C15H10O6	39.1	22.6	-3.47664	Cernuine	286.047	287.054	1	3.61902
3.62_286.0467n	HMDB0034444	M+H, M+Na, 2M+Na, M+H-H2O	C15H10O6	39	22.2	-3.47664	Citreorosein	286.047	287.054	1	3.61902
3.62_286.0467n	HMDB0041658	M+H, M+Na, 2M+Na, M+H-H2O	C15H10O6	39.1	22.7	-3.47664	3'-Hydroxygenistein	286.047	287.054	1	3.61902
3.62_286.0467n	HMDB0041688	M+H, M+Na, 2M+Na, M+H-H2O	C15H10O6	39.1	22.6	-3.47664	5,6,7,4'-Tetrahydroxyisoflavone	286.047	287.054	1	3.61902
3.62_286.0467n	HMDB0041702	M+H, M+Na, 2M+Na, M+H-H2O	C15H10O6	39.1	22.7	-3.47664	7,8,3',4'-Tetrahydroxyisoflavone	286.047	287.054	1	3.61902
3.62_286.0467n	HMDB0125209	M+H, M+Na, 2M+Na, M+H-H2O	C15H10O6	40.8	31.2	-3.47664	3,5,7-trihydroxy-2-(3-hydroxyphenyl)-4H-chromen-4-one	286.047	287.054	1	3.61902
3.62_286.0467n	HMDB0125367	M+H, M+Na, 2M+Na, M+H-H2O	C15H10O6	40.5	30	-3.47664	3,5,6,7-tetrahydroxy-2-phenyl-4H-chromen-4-one	286.047	287.054	1	3.61902
3.62_286.0467n	HMDB0126024	M+H, M+Na, 2M+Na, M+H-H2O	C15H10O6	39.5	24.6	-3.47664	5,6,7-trihydroxy-2-(3-hydroxyphenyl)-4H-chromen-4-one	286.047	287.054	1	3.61902
3.62_286.0467n	HMDB0126034	M+H, M+Na, 2M+Na, M+H-H2O	C15H10O6	39.4	24.1	-3.47664	2-(3,5-dihydroxyphenyl)-5,7-dihydroxy-4H-chromen-4-one	286.047	287.054	1	3.61902
3.62_286.0467n	HMDB0126621	M+H, M+Na, 2M+Na, M+H-H2O	C15H10O6	40.7	30.8	-3.47664	3,5-dihydroxy-2-[(2E)-3-(4-hydroxyphenyl)prop-2-enoyl]cyclohexa-2,5-diene-1,4-dione	286.047	287.054	1	3.61902
3.62_286.0467n	HMDB0128587	M+H, M+Na, 2M+Na, M+H-H2O	C15H10O6	39.5	24.6	-3.47664	5,6,7-trihydroxy-2-(4-hydroxyphenyl)-4H-chromen-4-one	286.047	287.054	1	3.61902
3.62_286.0467n	HMDB0129345	M+H, M+Na, 2M+Na, M+H-H2O	C15H10O6	39.1	22.6	-3.47664	5,6,7-trihydroxy-3-(3-hydroxyphenyl)-4H-chromen-4-one	286.047	287.054	1	3.61902
3.62_286.0467n	HMDB0130166	M+H, M+Na, 2M+Na, M+H-H2O	C15H10O6	39.5	24.6	-3.47664	5,7,8-trihydroxy-2-(4-hydroxyphenyl)-4H-chromen-4-one	286.047	287.054	1	3.61902
3.62_286.0467n	HMDB0130178	M+H, M+Na, 2M+Na, M+H-H2O	C15H10O6	39.1	23	-3.47664	5,6,7,8-tetrahydroxy-2-phenyl-4H-chromen-4-one	286.047	287.054	1	3.61902
3.62_286.0467n	HMDB0132872	M+H, M+Na, 2M+Na, M+H-H2O	C15H10O6	39.1	22.6	-3.47664	6,7,8-trihydroxy-3-(4-hydroxyphenyl)-4H-chromen-4-one	286.047	287.054	1	3.61902
3.62_286.0467n	HMDB0133315	M+H, M+Na, 2M+Na, M+H-H2O	C15H10O6	39.4	24.1	-3.47664	2-(3,4-dihydroxyphenyl)-6,7-dihydroxy-4H-chromen-4-one	286.047	287.054	1	3.61902
3.62_286.0467n	HMDB0133317	M+H, M+Na, 2M+Na, M+H-H2O	C15H10O6	39.3	23.8	-3.47664	7-hydroxy-2-(2,3,4-trihydroxyphenyl)-4H-chromen-4-one	286.047	287.054	1	3.61902
3.62_286.0467n	HMDB0133318	M+H, M+Na, 2M+Na, M+H-H2O	C15H10O6	39.3	23.8	-3.47664	7-hydroxy-2-(2,4,5-trihydroxyphenyl)-4H-chromen-4-one	286.047	287.054	1	3.61902
3.62_286.0467n	HMDB0133988	M+H, M+Na, 2M+Na, M+H-H2O	C15H10O6	39.1	22.7	-3.47664	3-(3,4-dihydroxyphenyl)-6,7-dihydroxy-4H-chromen-4-one	286.047	287.054	1	3.61902
3.62_286.0467n	HMDB0134010	M+H, M+Na, 2M+Na, M+H-H2O	C15H10O6	39.1	22.7	-3.47664	3-(2,4-dihydroxyphenyl)-6,7-dihydroxy-4H-chromen-4-one	286.047	287.054	1	3.61902
3.62_286.0467n	HMDB0134014	M+H, M+Na, 2M+Na, M+H-H2O	C15H10O6	39	22.4	-3.47664	7-hydroxy-3-(2,3,4-trihydroxyphenyl)-4H-chromen-4-one	286.047	287.054	1	3.61902
3.62_286.0467n	HMDB0134018	M+H, M+Na, 2M+Na, M+H-H2O	C15H10O6	39	22.4	-3.47664	7-hydroxy-3-(2,4,5-trihydroxyphenyl)-4H-chromen-4-one	286.047	287.054	1	3.61902
3.62_286.0467n	HMDB0134022	M+H, M+Na, 2M+Na, M+H-H2O	C15H10O6	39.1	22.7	-3.47664	3-(2,4-dihydroxyphenyl)-7,8-dihydroxy-4H-chromen-4-one	286.047	287.054	1	3.61902
3.62_286.0467n	HMDB0140457	M+H, M+Na, 2M+Na, M+H-H2O	C15H10O6	39.3	23.8	-3.47664	7-hydroxy-2-(3,4,5-trihydroxyphenyl)-4H-chromen-4-one	286.047	287.054	1	3.61902
3.62_286.0467n	HMDB0140464	M+H, M+Na, 2M+Na, M+H-H2O	C15H10O6	39.3	23.8	-3.47664	6-hydroxy-2-(3,4,5-trihydroxyphenyl)-4H-chromen-4-one	286.047	287.054	1	3.61902
3.62_286.0467n	HMDB0140477	M+H, M+Na, 2M+Na, M+H-H2O	C15H10O6	39.3	23.8	-3.47664	5-hydroxy-2-(3,4,5-trihydroxyphenyl)-4H-chromen-4-one	286.047	287.054	1	3.61902
3.63_142.0271n	CHEBI:16508	M+H-H2O, 2M+Na, M+H, M+H-2H2O	C6H6O4	39.6	8.34	3.70389	cis,cis-muconic acid	142.027	125.024	1	3.6333
3.63_142.0271n	CHEBI:16746	M+H-H2O, 2M+Na, M+H, M+H-2H2O	C6H6O4	39.1	5.9	3.70389	1,2,3,5-tetrahydroxybenzene	142.027	125.024	1	3.6333
3.63_142.0271n	CHEBI:17081	M+H-H2O, 2M+Na, M+H, M+H-2H2O	C6H6O4-2	38.1	0.807	3.70389	dimethylmaleate(2-)	142.027	125.024	1	3.6333
3.63_142.0271n	CHEBI:17236	M+H-H2O, 2M+Na, M+H, M+H-2H2O	C6H6O4	39.7	8.92	3.70389	2-hydroxy-6-oxohexa-2,4-dienoic acid	142.027	125.024	1	3.6333
3.63_142.0271n	CHEBI:18080	M+H-H2O, 2M+Na, M+H, M+H-2H2O	C6H6O4	39.6	8.13	3.70389	5-oxo-2,5-dihydro-2-furylacetic acid	142.027	125.024	1	3.6333
3.63_142.0271n	CHEBI:18267	M+H-H2O, 2M+Na, M+H, M+H-2H2O	C6H6O4	39.7	8.87	3.70389	5-oxo-4,5-dihydro-2-furylacetic acid	142.027	125.024	1	3.6333
3.63_142.0271n	CHEBI:18301	M+H-H2O, 2M+Na, M+H, M+H-2H2O	C6H6O4	39.7	9	3.70389	(2Z,4E)-4-hydroxymuconic semialdehyde	142.027	125.024	1	3.6333
3.63_142.0271n	CHEBI:27036	M+H-H2O, 2M+Na, M+H, M+H-2H2O	C6H6O4	39.6	8.34	3.70389	trans,trans-muconic acid	142.027	125.024	1	3.6333
3.63_142.0271n	CHEBI:27671	M+H-H2O, 2M+Na, M+H, M+H-2H2O	C6H6O4	39.6	8.34	3.70389	cis,trans-muconic acid	142.027	125.024	1	3.6333
3.63_142.0271n	CHEBI:35690	M+H-H2O, 2M+Na, M+H, M+H-2H2O	C6H6O4-2	38.1	0.809	3.70389	cyclobutane-1,1-dicarboxylate(2-)	142.027	125.024	1	3.6333
3.63_142.0271n	CHEBI:38407	M+H-H2O, 2M+Na, M+H, M+H-2H2O	C6H6O4	39.6	8.34	3.70389	muconic acid	142.027	125.024	1	3.6333
3.63_142.0271n	CHEBI:43572	M+H-H2O, 2M+Na, M+H, M+H-2H2O	C6H6O4	39.9	9.74	3.70389	kojic acid	142.027	125.024	1	3.6333
3.63_142.0271n	CHEBI:48068	M+H-H2O, 2M+Na, M+H, M+H-2H2O	C6H6O4	39.6	8.13	3.70389	(S)-5-oxo-2,5-dihydro-2-furylacetic acid	142.027	125.024	1	3.6333
3.63_142.0271n	CHEBI:48069	M+H-H2O, 2M+Na, M+H, M+H-2H2O	C6H6O4	39.6	8.13	3.70389	(R)-5-oxo-2,5-dihydro-2-furylacetic acid	142.027	125.024	1	3.6333
3.63_142.0271n	CHEBI:57637	M+H-H2O, 2M+Na, M+H, M+H-2H2O	C6H6O4-2	38.1	0.807	3.70389	2-methylene-3-methylsuccinate(2-)	142.027	125.024	1	3.6333
3.63_142.0271n	CHEBI:58056	M+H-H2O, 2M+Na, M+H, M+H-2H2O	C6H6O4-2	38.1	0.831	3.70389	2-methylideneglutarate(2-)	142.027	125.024	1	3.6333
3.63_142.0271n	CHEBI:67103	M+H-H2O, 2M+Na, M+H, M+H-2H2O	C6H6O4	39.7	9	3.70389	(2E,4Z)-4-hydroxy-6-oxohexa-2,4-dienoic acid	142.027	125.024	1	3.6333
3.63_142.0271n	CHEBI:67110	M+H-H2O, 2M+Na, M+H, M+H-2H2O	C6H6O4	39.7	8.92	3.70389	(2E,4Z)-2-hydroxy-6-oxohexa-2,4-dienoic acid	142.027	125.024	1	3.6333
3.63_142.0271n	CHEBI:71207	M+H-H2O, 2M+Na, M+H, M+H-2H2O	C6H6O4	39.7	8.92	3.70389	(2Z,4E)-2-hydroxy-6-oxohexa-2,4-dienoic acid	142.027	125.024	1	3.6333
3.63_142.0271n	CHEBI:83386	M+H-H2O, 2M+Na, M+H, M+H-2H2O	C6H6O4	39.6	8.17	3.70389	2-(dihydroxymethyl)-5-formylfuran	142.027	125.024	1	3.6333
3.63_142.0271n	CHEBI:89118	M+H-H2O, 2M+Na, M+H, M+H-2H2O	C6H6O4	39.7	8.97	3.70389	5-hydroxymethyl-2-furoic acid	142.027	125.024	1	3.6333
3.63_142.0271n	HMDB0002349	M+H-H2O, 2M+Na, M+H, M+H-2H2O	C6H6O4	39.6	8.34	3.70389	trans-trans-Muconic acid	142.027	125.024	1	3.6333
3.63_142.0271n	HMDB0002432	M+H-H2O, 2M+Na, M+H, M+H-2H2O	C6H6O4	39.7	8.97	3.70389	Sumiki's acid	142.027	125.024	1	3.6333
3.63_142.0271n	HMDB0006331	M+H-H2O, 2M+Na, M+H, M+H-2H2O	C6H6O4	39.6	8.34	3.70389	cis,cis-Muconic acid	142.027	125.024	1	3.6333
3.63_142.0271n	HMDB0029188	M+H-H2O, 2M+Na, M+H, M+H-2H2O	C6H6O4	39.7	8.97	3.70389	5-Hydroxymethyl-2-furanoate	142.027	125.024	1	3.6333
3.63_142.0271n	HMDB0032923	M+H-H2O, 2M+Na, M+H, M+H-2H2O	C6H6O4	39.9	9.72	3.70389	Kojic acid	142.027	125.024	1	3.6333
3.63_142.0271n	HMDB0032988	M+H-H2O, 2M+Na, M+H, M+H-2H2O	C6H6O4	39.9	9.58	3.70389	5-Hydroxymaltol	142.027	125.024	1	3.6333
3.63_142.0271n	HMDB0059762	M+H-H2O, 2M+Na, M+H, M+H-2H2O	C6H6O4	38.2	1.39	3.70389	2,3-Methylenesuccinic acid	142.027	125.024	1	3.6333
3.63_142.0271n	HMDB0062661	M+H-H2O, 2M+Na, M+H, M+H-2H2O	C6H6O4	39.6	8.34	3.70389	Cis,trans-muconate	142.027	125.024	1	3.6333
3.63_142.0271n	HMDB0062704	M+H-H2O, 2M+Na, M+H, M+H-2H2O	C6H6O4	39.6	8.34	3.70389	(2E,4E)-5-carboxypenta-2,4-dienoate	142.027	125.024	1	3.6333
3.63_142.0271n	HMDB0125218	M+H-H2O, 2M+Na, M+H, M+H-2H2O	C6H6O4	39.1	5.9	3.70389	benzene-1,2,3,5-tetrol	142.027	125.024	1	3.6333
3.63_142.0271n	HMDB0134002	M+H-H2O, 2M+Na, M+H, M+H-2H2O	C6H6O4	39.1	5.9	3.70389	benzene-1,2,3,4-tetrol	142.027	125.024	1	3.6333
3.70_480.1620n	CHEBI:132793	M+H-2H2O, M+Na, M+K, M+H-H2O	C23H28O11	37.6	4.22	-2.51133	albiflorin	480.162	445.148	1	3.69757
3.70_480.1620n	CHEBI:65530	M+H-2H2O, M+Na, M+K, M+H-H2O	C23H28O11	38.2	7.23	-2.51133	15-O-acetylbruceolide	480.162	445.148	1	3.69757
3.70_480.1620n	CHEBI:77313	M+H-2H2O, M+Na, M+K, M+H-H2O	C22H27FN3O6S-	37.5	3.03	3.11572	rosuvastatin(1-)	480.162	445.148	1	3.69757
3.70_480.1620n	HMDB0130128	M+H-2H2O, M+Na, M+K, M+H-H2O	C23H28O11	38.5	8.58	-2.51133	3,4,5-trihydroxy-6-{[8-(2-hydroxypropan-2-yl)-2-oxo-4-propyl-2H,8H,9H-furo[2,3-h]chromen-5-yl]oxy}oxane-2-carboxylic acid	480.162	445.148	1	3.69757
3.74_230.0848n	CHEBI:38964	2M+H, 2M+Na, 2M+NH4, M+H	C16H10N2	37.1	0	1.82282	calycanine	230.085	483.183	1	3.73972
3.73_620.1370n	HMDB0127331	M+Na, M+K, M+H-H2O, M+H-2H2O	C28H28O16	37.3	3.28	-1.13405	6-{[6-(3,4-dihydroxy-6-methyl-5-oxooxan-2-yl)-5-hydroxy-2-(4-hydroxy-3-methoxyphenyl)-4-oxo-4H-chromen-7-yl]oxy}-3,4,5-trihydroxyoxane-2-carboxylic acid	620.137	643.126	1	3.73257
3.73_620.1370n	HMDB0127332	M+Na, M+K, M+H-H2O, M+H-2H2O	C28H28O16	37.3	3.28	-1.13405	6-{[6-(3,4-dihydroxy-6-methyl-5-oxooxan-2-yl)-7-hydroxy-2-(4-hydroxy-3-methoxyphenyl)-4-oxo-4H-chromen-5-yl]oxy}-3,4,5-trihydroxyoxane-2-carboxylic acid	620.137	643.126	1	3.73257
3.73_620.1370n	HMDB0127333	M+Na, M+K, M+H-H2O, M+H-2H2O	C28H28O16	37.1	2	-1.13405	6-{4-[6-(3,4-dihydroxy-6-methyl-5-oxooxan-2-yl)-5,7-dihydroxy-4-oxo-4H-chromen-2-yl]-2-methoxyphenoxy}-3,4,5-trihydroxyoxane-2-carboxylic acid	620.137	643.126	1	3.73257
3.78_208.9801n	CHEBI:33301	2M+H, 2M+Na, 2M+K, M+ACN+Na	Bi	38.5	0	-1.29342	bismuth atom	208.98	418.968	1	3.78257
3.78_208.9801n	CHEBI:85545	2M+H, 2M+Na, 2M+K, M+ACN+Na	Bi+3	38.5	0	-1.29342	bismuth(3+)	208.98	418.968	1	3.78257
3.78_208.9801n	HMDB0002196	2M+H, 2M+Na, 2M+K, M+ACN+Na	Bi+3	38.5	0	-1.29342	Bismuth	208.98	418.968	1	3.78257
3.81_416.1113n	CHEBI:3688	M+H, M+Na, M+H-H2O, M+H-2H2O	C21H20O9	52	64.9	1.32886	chrysophanol 8-O-beta-D-glucoside	416.111	417.119	1	3.81113
3.81_416.1113n	CHEBI:42202	M+H, M+Na, M+H-H2O, M+H-2H2O	C21H20O9	52	64.7	1.32886	daidzein 7-O-beta-D-glucoside	416.111	417.119	1	3.81113
3.81_416.1113n	CHEBI:66186	M+H, M+Na, M+H-H2O, M+H-2H2O	C21H20O9	47.6	42.8	1.32886	talosin A	416.111	417.119	1	3.81113
3.81_416.1113n	CHEBI:69469	M+H, M+Na, M+H-H2O, M+H-2H2O	C21H20O9	46.7	38.5	1.32886	purpurquinone A	416.111	417.119	1	3.81113
3.81_416.1113n	CHEBI:8633	M+H, M+Na, M+H-H2O, M+H-2H2O	C21H20O9	52	64.7	1.32886	puerarin	416.111	417.119	1	3.81113
3.81_416.1113n	CHEBI:9763	M+H, M+Na, M+H-H2O, M+H-2H2O	C20H15F3N4O3	42.9	23.5	3.98969	trovafloxacin	416.111	417.119	1	3.81113
3.81_416.1113n	HMDB0014823	M+H, M+Na, M+H-H2O, M+H-2H2O	C20H15F3N4O3	42.9	23.5	3.98969	Trovafloxacin	416.111	417.119	1	3.81113
3.81_416.1113n	HMDB0030671	M+H, M+Na, M+H-H2O, M+H-2H2O	C21H20O9	52	64.9	1.32886	Pulmatin	416.111	417.119	1	3.81113
3.81_416.1113n	HMDB0033162	M+H, M+Na, M+H-H2O, M+H-2H2O	C21H20O9	52	64.9	1.32886	(Z)-4',6-Dihydroxyaurone 6-glucoside	416.111	417.119	1	3.81113
3.81_416.1113n	HMDB0033651	M+H, M+Na, M+H-H2O, M+H-2H2O	C21H20O9	47.5	42.5	1.32886	Genistein 4'-rhamnoside	416.111	417.119	1	3.81113
3.81_416.1113n	HMDB0033991	M+H, M+Na, M+H-H2O, M+H-2H2O	C21H20O9	52	64.7	1.32886	Daidzin	416.111	417.119	1	3.81113
3.81_416.1113n	HMDB0036408	M+H, M+Na, M+H-H2O, M+H-2H2O	C21H20O9	47.5	42.5	1.32886	Franguloside	416.111	417.119	1	3.81113
3.81_416.1113n	HMDB0036618	M+H, M+Na, M+H-H2O, M+H-2H2O	C21H20O9	52.9	69.2	1.32886	Toringin	416.111	417.119	1	3.81113
3.81_416.1113n	HMDB0039098	M+H, M+Na, M+H-H2O, M+H-2H2O	C21H20O9	52	64.9	1.32886	Chrysophanein	416.111	417.119	1	3.81113
3.81_416.1113n	HMDB0127107	M+H, M+Na, M+H-H2O, M+H-2H2O	C21H20O9	52.9	69.2	1.32886	5,7-dihydroxy-2-phenyl-6-[3,4,5-trihydroxy-6-(hydroxymethyl)oxan-2-yl]-4H-chromen-4-one	416.111	417.119	1	3.81113
3.81_416.1113n	HMDB0127131	M+H, M+Na, M+H-H2O, M+H-2H2O	C21H20O9	52.9	69.2	1.32886	5,7-dihydroxy-2-phenyl-8-[3,4,5-trihydroxy-6-(hydroxymethyl)oxan-2-yl]-4H-chromen-4-one	416.111	417.119	1	3.81113
3.81_416.1113n	HMDB0127222	M+H, M+Na, M+H-H2O, M+H-2H2O	C21H20O9	50.4	57.1	1.32886	5-hydroxy-2-(4-hydroxyphenyl)-7-methoxy-8-(3,4,5-trihydroxyoxan-2-yl)-4H-chromen-4-one	416.111	417.119	1	3.81113
3.81_416.1113n	HMDB0127229	M+H, M+Na, M+H-H2O, M+H-2H2O	C21H20O9	50.4	57.1	1.32886	5,6-dihydroxy-7-methoxy-2-phenyl-8-(3,4,5-trihydroxyoxan-2-yl)-4H-chromen-4-one	416.111	417.119	1	3.81113
3.81_416.1113n	HMDB0127232	M+H, M+Na, M+H-H2O, M+H-2H2O	C21H20O9	50.4	57.1	1.32886	5-hydroxy-2-(3-hydroxyphenyl)-7-methoxy-8-(3,4,5-trihydroxyoxan-2-yl)-4H-chromen-4-one	416.111	417.119	1	3.81113
3.81_416.1113n	HMDB0130491	M+H, M+Na, M+H-H2O, M+H-2H2O	C21H20O9	51.9	64.2	1.32886	3-(4-hydroxyphenyl)-7-{[3,4,5-trihydroxy-6-(hydroxymethyl)oxan-2-yl]oxy}-4H-chromen-4-one	416.111	417.119	1	3.81113
3.81_416.1113n	HMDB0135364	M+H, M+Na, M+H-H2O, M+H-2H2O	C21H20O9	52.8	68.9	1.32886	3,4,5-trihydroxy-6-{4-hydroxy-2-[(2E)-3-phenylprop-2-enoyl]phenoxy}oxane-2-carboxylic acid	416.111	417.119	1	3.81113
3.81_416.1113n	HMDB0135365	M+H, M+Na, M+H-H2O, M+H-2H2O	C21H20O9	52.8	68.9	1.32886	3,4,5-trihydroxy-6-[4-hydroxy-3-(3-phenylprop-2-enoyl)phenoxy]oxane-2-carboxylic acid	416.111	417.119	1	3.81113
3.81_416.1113n	HMDB0135410	M+H, M+Na, M+H-H2O, M+H-2H2O	C21H20O9	52.8	68.9	1.32886	3,4,5-trihydroxy-6-{2-hydroxy-5-[(2E)-3-phenylprop-2-enoyl]phenoxy}oxane-2-carboxylic acid	416.111	417.119	1	3.81113
3.81_416.1113n	HMDB0135411	M+H, M+Na, M+H-H2O, M+H-2H2O	C21H20O9	52.8	68.9	1.32886	3,4,5-trihydroxy-6-{2-hydroxy-4-[(2E)-3-phenylprop-2-enoyl]phenoxy}oxane-2-carboxylic acid	416.111	417.119	1	3.81113
3.81_416.1113n	HMDB0240265	M+H, M+Na, M+H-H2O, M+H-2H2O	C21H20O9	51.9	64.2	1.32886	Puerarin	416.111	417.119	1	3.81113
8.30_282.1971n	CHEBI:28537	M+H-H2O, M+H, M+CH3OH+H, 2M+H	C20H26O	43.7	26.2	-4.37585	all-trans-dehydroretinal	282.197	565.401	1	8.30202
8.30_282.1971n	HMDB0035695	M+H-H2O, M+H, M+CH3OH+H, 2M+H	C20H26O	43.7	26.2	-4.37585	Vitamin A2 aldehyde	282.197	565.401	1	8.30202
8.30_282.1971n	HMDB0040643	M+H-H2O, M+H, M+CH3OH+H, 2M+H	C20H26O	38.6	0.609	-4.37585	Juvocimene 1	282.197	565.401	1	8.30202
8.30_234.1613n	CHEBI:131503	M+H-2H2O, M+H-H2O, M+CH3OH+H, 2M+H	C15H22O2	37.6	0.534	-2.72454	alpha-santalenoic acid	234.161	267.208	1	8.30202
8.30_234.1613n	CHEBI:131505	M+H-2H2O, M+H-H2O, M+CH3OH+H, 2M+H	C15H22O2	37.6	0.534	-2.72454	alpha-bergamotenoic acid	234.161	267.208	1	8.30202
8.30_234.1613n	CHEBI:131506	M+H-2H2O, M+H-H2O, M+CH3OH+H, 2M+H	C15H22O2	37.6	0.534	-2.72454	(E)-endo-beta-bergamoten-12-oic acid	234.161	267.208	1	8.30202
8.30_234.1613n	CHEBI:142278	M+H-2H2O, M+H-H2O, M+CH3OH+H, 2M+H	C15H22O2	37.7	1.29	-2.72454	zealexin A1	234.161	267.208	1	8.30202
8.30_234.1613n	CHEBI:61305	M+H-2H2O, M+H-H2O, M+CH3OH+H, 2M+H	C15H22O2	37.6	0.488	-2.72454	germacra-1(10),4,11(13)-trien-12-oic acid	234.161	267.208	1	8.30202
8.30_234.1613n	CHEBI:63749	M+H-2H2O, M+H-H2O, M+CH3OH+H, 2M+H	C15H22O2	37.7	0.939	-2.72454	(+)-artemisinic acid	234.161	267.208	1	8.30202
8.30_234.1613n	CHEBI:66050	M+H-2H2O, M+H-H2O, M+CH3OH+H, 2M+H	C15H22O2	37.9	2.02	-2.72454	5-hydroxyzerumbone	234.161	267.208	1	8.30202
8.30_234.1613n	CHEBI:66502	M+H-2H2O, M+H-H2O, M+CH3OH+H, 2M+H	C15H22O2	37.7	0.937	-2.72454	zerumboneoxide	234.161	267.208	1	8.30202
8.30_234.1613n	CHEBI:68218	M+H-2H2O, M+H-H2O, M+CH3OH+H, 2M+H	C15H22O2	37.8	1.81	-2.72454	aspergillusene A	234.161	267.208	1	8.30202
8.30_234.1613n	CHEBI:68384	M+H-2H2O, M+H-H2O, M+CH3OH+H, 2M+H	C15H22O2	37.6	0.45	-2.72454	flavalin A	234.161	267.208	1	8.30202
8.30_234.1613n	CHEBI:68832	M+H-2H2O, M+H-H2O, M+CH3OH+H, 2M+H	C15H22O2	37.6	0.802	-2.72454	1-deoxypentalenic acid	234.161	267.208	1	8.30202
8.30_234.1613n	CHEBI:85159	M+H-2H2O, M+H-H2O, M+CH3OH+H, 2M+H	C15H22O2	37.8	1.5	-2.72454	15-hydroxysolavetivone	234.161	267.208	1	8.30202
8.30_234.1613n	CHEBI:9921	M+H-2H2O, M+H-H2O, M+CH3OH+H, 2M+H	C15H22O2	37.7	0.939	-2.72454	valerenic acid	234.161	267.208	1	8.30202
8.30_234.1613n	HMDB0030016	M+H-2H2O, M+H-H2O, M+CH3OH+H, 2M+H	C15H22O2	37.7	0.939	-2.72454	Valerenic acid	234.161	267.208	1	8.30202
8.30_234.1613n	HMDB0031349	M+H-2H2O, M+H-H2O, M+CH3OH+H, 2M+H	C15H22O2	37.8	1.41	-2.72454	Epiacoronene	234.161	267.208	1	8.30202
8.30_234.1613n	HMDB0032081	M+H-2H2O, M+H-H2O, M+CH3OH+H, 2M+H	C15H22O2	37.7	1.01	-2.72454	4,10-Longipinanedione	234.161	267.208	1	8.30202
8.30_234.1613n	HMDB0033252	M+H-2H2O, M+H-H2O, M+CH3OH+H, 2M+H	C15H22O2	37.7	1.06	-2.72454	Curcumanolide A	234.161	267.208	1	8.30202
8.30_234.1613n	HMDB0033253	M+H-2H2O, M+H-H2O, M+CH3OH+H, 2M+H	C15H22O2	37.6	0.586	-2.72454	Curcumenone	234.161	267.208	1	8.30202
8.30_234.1613n	HMDB0033960	M+H-2H2O, M+H-H2O, M+CH3OH+H, 2M+H	C15H22O2	37.8	1.47	-2.72454	Curcumenol	234.161	267.208	1	8.30202
8.30_234.1613n	HMDB0034562	M+H-2H2O, M+H-H2O, M+CH3OH+H, 2M+H	C15H22O2	37.7	1.37	-2.72454	9-Pentadecene-12,14-diyne-1,11-diol	234.161	267.208	1	8.30202
8.30_234.1613n	HMDB0034742	M+H-2H2O, M+H-H2O, M+CH3OH+H, 2M+H	C15H22O2	37.6	0.489	-2.72454	Saussurea lactone	234.161	267.208	1	8.30202
8.30_234.1613n	HMDB0034956	M+H-2H2O, M+H-H2O, M+CH3OH+H, 2M+H	C15H22O2	37.8	1.5	-2.72454	Oxysolavetivone	234.161	267.208	1	8.30202
8.30_234.1613n	HMDB0035202	M+H-2H2O, M+H-H2O, M+CH3OH+H, 2M+H	C15H22O2	37.8	1.55	-2.72454	7-Hydroxycostal	234.161	267.208	1	8.30202
8.30_234.1613n	HMDB0035407	M+H-2H2O, M+H-H2O, M+CH3OH+H, 2M+H	C15H22O2	37.7	1.38	-2.72454	Dehydrocurdione	234.161	267.208	1	8.30202
8.30_234.1613n	HMDB0035408	M+H-2H2O, M+H-H2O, M+CH3OH+H, 2M+H	C15H22O2	37.8	1.47	-2.72454	1,10-Epoxygermacrone	234.161	267.208	1	8.30202
8.30_234.1613n	HMDB0035413	M+H-2H2O, M+H-H2O, M+CH3OH+H, 2M+H	C15H22O2	37.6	0.576	-2.72454	(4alpha,5alpha)-11-Eremophilene-2,9-dione	234.161	267.208	1	8.30202
8.30_234.1613n	HMDB0035639	M+H-2H2O, M+H-H2O, M+CH3OH+H, 2M+H	C15H22O2	37.9	2.33	-2.72454	Petasalbin	234.161	267.208	1	8.30202
8.30_234.1613n	HMDB0035794	M+H-2H2O, M+H-H2O, M+CH3OH+H, 2M+H	C15H22O2	37.7	0.939	-2.72454	beta-Costic acid	234.161	267.208	1	8.30202
8.30_234.1613n	HMDB0035869	M+H-2H2O, M+H-H2O, M+CH3OH+H, 2M+H	C15H22O2	38	2.42	-2.72454	alpha-Rotunol	234.161	267.208	1	8.30202
8.30_234.1613n	HMDB0035889	M+H-2H2O, M+H-H2O, M+CH3OH+H, 2M+H	C15H22O2	37.7	0.983	-2.72454	Germacrone 4,5-epoxide	234.161	267.208	1	8.30202
8.30_234.1613n	HMDB0035935	M+H-2H2O, M+H-H2O, M+CH3OH+H, 2M+H	C15H22O2	37.7	0.939	-2.72454	Dihydroisoalantolactone	234.161	267.208	1	8.30202
8.30_234.1613n	HMDB0036035	M+H-2H2O, M+H-H2O, M+CH3OH+H, 2M+H	C15H22O2	37.6	0.802	-2.72454	Marasmene	234.161	267.208	1	8.30202
8.30_234.1613n	HMDB0036390	M+H-2H2O, M+H-H2O, M+CH3OH+H, 2M+H	C15H22O2	37.8	1.42	-2.72454	3-Phenylpropyl hexanoate	234.161	267.208	1	8.30202
8.30_234.1613n	HMDB0036392	M+H-2H2O, M+H-H2O, M+CH3OH+H, 2M+H	C15H22O2	37.6	0.534	-2.72454	(Z)-alpha-Bergamotenoic acid	234.161	267.208	1	8.30202
8.30_234.1613n	HMDB0036427	M+H-2H2O, M+H-H2O, M+CH3OH+H, 2M+H	C15H22O2	37.9	2	-2.72454	Procurcumenol	234.161	267.208	1	8.30202
8.30_234.1613n	HMDB0036449	M+H-2H2O, M+H-H2O, M+CH3OH+H, 2M+H	C15H22O2	37.9	2.02	-2.72454	(1alpha,4beta,5beta)-4-Hydroxy-7(11),10(14)-guaiadien-8-one	234.161	267.208	1	8.30202
8.30_234.1613n	HMDB0036466	M+H-2H2O, M+H-H2O, M+CH3OH+H, 2M+H	C15H22O2	37.7	0.937	-2.72454	Zerumbone oxide	234.161	267.208	1	8.30202
8.30_234.1613n	HMDB0036647	M+H-2H2O, M+H-H2O, M+CH3OH+H, 2M+H	C15H22O2	37.9	2.01	-2.72454	Isocurcumenol	234.161	267.208	1	8.30202
8.30_234.1613n	HMDB0037038	M+H-2H2O, M+H-H2O, M+CH3OH+H, 2M+H	C15H22O2	37.5	0	-2.72454	Cyclodehydroisolubimin	234.161	267.208	1	8.30202
8.30_234.1613n	HMDB0037391	M+H-2H2O, M+H-H2O, M+CH3OH+H, 2M+H	C15H22O2	37.8	1.86	-2.72454	p-Hydroxynonanophenone	234.161	267.208	1	8.30202
8.30_234.1613n	HMDB0037640	M+H-2H2O, M+H-H2O, M+CH3OH+H, 2M+H	C15H22O2	37.7	0.953	-2.72454	2-Methyl-4-phenyl-2-butyl 2-methylpropanoate	234.161	267.208	1	8.30202
8.30_234.1613n	HMDB0037710	M+H-2H2O, M+H-H2O, M+CH3OH+H, 2M+H	C15H22O2	37.7	1.26	-2.72454	4-Methylphenyl octanoate	234.161	267.208	1	8.30202
8.30_234.1613n	HMDB0037739	M+H-2H2O, M+H-H2O, M+CH3OH+H, 2M+H	C15H22O2	37.8	1.66	-2.72454	7-(1,3-Cyclohexadienyl)-5-hydroxy-2,6-dimethyl-2-hepten-4-one	234.161	267.208	1	8.30202
8.30_234.1613n	HMDB0038190	M+H-2H2O, M+H-H2O, M+CH3OH+H, 2M+H	C15H22O2	37.7	1.33	-2.72454	Rishitinol	234.161	267.208	1	8.30202
8.30_234.1613n	HMDB0038198	M+H-2H2O, M+H-H2O, M+CH3OH+H, 2M+H	C15H22O2	37.7	1.02	-2.72454	3,7-Bisaboladiene-2,8-dione	234.161	267.208	1	8.30202
8.30_234.1613n	HMDB0038698	M+H-2H2O, M+H-H2O, M+CH3OH+H, 2M+H	C15H22O2	37.8	1.6	-2.72454	xi-2-Hydroxy-1,3,5-bisabolatrien-9-one	234.161	267.208	1	8.30202
8.30_234.1613n	HMDB0038795	M+H-2H2O, M+H-H2O, M+CH3OH+H, 2M+H	C15H22O2	37.9	2.37	-2.72454	7,9-Illudadiene-3,14-diol	234.161	267.208	1	8.30202
8.30_234.1613n	HMDB0038796	M+H-2H2O, M+H-H2O, M+CH3OH+H, 2M+H	C15H22O2	37.9	2.36	-2.72454	2,7(14)-Illudadiene-10,15-diol	234.161	267.208	1	8.30202
8.30_234.1613n	HMDB0038914	M+H-2H2O, M+H-H2O, M+CH3OH+H, 2M+H	C15H22O2	37.8	1.42	-2.72454	4,6-Decadiyn-1-ol isovalerate	234.161	267.208	1	8.30202
8.30_234.1613n	HMDB0039621	M+H-2H2O, M+H-H2O, M+CH3OH+H, 2M+H	C15H22O2	37.6	0.534	-2.72454	beta-Santalic acid	234.161	267.208	1	8.30202
8.30_234.1613n	HMDB0041036	M+H-2H2O, M+H-H2O, M+CH3OH+H, 2M+H	C15H22O2	37.8	1.77	-2.72454	Sugeonol	234.161	267.208	1	8.30202
8.30_234.1613n	HMDB0134131	M+H-2H2O, M+H-H2O, M+CH3OH+H, 2M+H	C15H22O2	37.8	1.84	-2.72454	2-[hydroxy(phenyl)methyl]octanal	234.161	267.208	1	8.30202
8.30_234.1613n	HMDB0134132	M+H-2H2O, M+H-H2O, M+CH3OH+H, 2M+H	C15H22O2	37.8	1.84	-2.72454	2-[(3-hydroxyphenyl)methyl]octanal	234.161	267.208	1	8.30202
8.30_234.1613n	HMDB0134133	M+H-2H2O, M+H-H2O, M+CH3OH+H, 2M+H	C15H22O2	37.8	1.84	-2.72454	2-[(4-hydroxyphenyl)methyl]octanal	234.161	267.208	1	8.30202
8.30_234.1613n	HMDB0134134	M+H-2H2O, M+H-H2O, M+CH3OH+H, 2M+H	C15H22O2	37.7	0.944	-2.72454	2-benzyl-7-hydroxyoctanal	234.161	267.208	1	8.30202
8.30_234.1613n	HMDB0134135	M+H-2H2O, M+H-H2O, M+CH3OH+H, 2M+H	C15H22O2	37.7	0.944	-2.72454	2-benzyl-8-hydroxyoctanal	234.161	267.208	1	8.30202
8.30_234.1613n	HMDB0134136	M+H-2H2O, M+H-H2O, M+CH3OH+H, 2M+H	C15H22O2	37.8	1.84	-2.72454	2-benzyl-2-hydroxyoctanal	234.161	267.208	1	8.30202
8.30_234.1613n	HMDB0134137	M+H-2H2O, M+H-H2O, M+CH3OH+H, 2M+H	C15H22O2	37.8	1.84	-2.72454	2-[(2-hydroxyphenyl)methyl]octanal	234.161	267.208	1	8.30202
8.30_234.1613n	HMDB0134138	M+H-2H2O, M+H-H2O, M+CH3OH+H, 2M+H	C15H22O2	37.8	1.81	-2.72454	2-(phenylmethylidene)octane-1,3-diol	234.161	267.208	1	8.30202
8.30_234.1613n	HMDB0134139	M+H-2H2O, M+H-H2O, M+CH3OH+H, 2M+H	C15H22O2	37.8	1.83	-2.72454	3-[(1Z)-2-hexyl-3-hydroxyprop-1-en-1-yl]phenol	234.161	267.208	1	8.30202
8.30_234.1613n	HMDB0134140	M+H-2H2O, M+H-H2O, M+CH3OH+H, 2M+H	C15H22O2	37.8	1.83	-2.72454	4-[(1Z)-2-hexyl-3-hydroxyprop-1-en-1-yl]phenol	234.161	267.208	1	8.30202
8.30_234.1613n	HMDB0134141	M+H-2H2O, M+H-H2O, M+CH3OH+H, 2M+H	C15H22O2	37.7	1.38	-2.72454	(2Z)-2-(phenylmethylidene)octane-1,7-diol	234.161	267.208	1	8.30202
8.30_234.1613n	HMDB0134142	M+H-2H2O, M+H-H2O, M+CH3OH+H, 2M+H	C15H22O2	37.8	1.86	-2.72454	(2-hexyl-3-phenyloxiran-2-yl)methanol	234.161	267.208	1	8.30202
8.30_234.1613n	HMDB0134143	M+H-2H2O, M+H-H2O, M+CH3OH+H, 2M+H	C15H22O2	37.7	1.38	-2.72454	(2Z)-2-(phenylmethylidene)octane-1,8-diol	234.161	267.208	1	8.30202
8.30_234.1613n	HMDB0134153	M+H-2H2O, M+H-H2O, M+CH3OH+H, 2M+H	C15H22O2	37.8	1.84	-2.72454	2-benzyloctanoic acid	234.161	267.208	1	8.30202
3.93_890.1509n	CHEBI:58583	M+H-H2O, M+H, M+Na, M+K	C27H41N8O18P3S-4	37.3	0	4.14241	4-acetamidobutanoyl-CoA(4-)	890.151	873.148	1	3.92542
3.95_360.1310n	CHEBI:50607	2M+NH4, 2M+Na, M+H, M+H-H2O	C18H20N2O6	38.2	3.85	-3.04895	dityrosine	360.131	361.161	1	3.95397
3.95_360.1310n	CHEBI:50609	2M+NH4, 2M+Na, M+H, M+H-H2O	C18H20N2O6	38.2	3.85	-3.04895	LL-dityrosine	360.131	361.161	1	3.95397
3.95_360.1310n	CHEBI:50610	2M+NH4, 2M+Na, M+H, M+H-H2O	C18H20N2O6	38.2	3.85	-3.04895	DD-dityrosine	360.131	361.161	1	3.95397
3.95_360.1310n	CHEBI:7582	2M+NH4, 2M+Na, M+H, M+H-H2O	C18H20N2O6	37.4	0.114	-3.04895	nitrendipine	360.131	361.161	1	3.95397
3.95_360.1310n	HMDB0006045	2M+NH4, 2M+Na, M+H, M+H-H2O	C18H20N2O6	38.2	3.85	-3.04895	Dityrosine	360.131	361.161	1	3.95397
3.95_360.1310n	HMDB0015187	2M+NH4, 2M+Na, M+H, M+H-H2O	C18H20N2O6	37.4	0.114	-3.04895	Nitrendipine	360.131	361.161	1	3.95397
3.98_180.1151n	CHEBI:131336	M+H-H2O, M+H, M+NH4, M+H-2H2O	C11H16O2	39.1	0	0.284999	(8E)-undeca-1,8-dien-5-yne-3,7-diol	180.115	145.101	1	3.9754
3.98_180.1151n	CHEBI:66960	M+H-H2O, M+H, M+NH4, M+H-2H2O	C11H16O2	39.1	0	0.284999	olivetol	180.115	145.101	1	3.9754
3.98_180.1151n	CHEBI:76357	M+H-H2O, M+H, M+NH4, M+H-2H2O	C11H16O2	39.1	0	0.284999	2-tert-butyl-4-hydroxyanisole	180.115	145.101	1	3.9754
3.98_180.1151n	CHEBI:76358	M+H-H2O, M+H, M+NH4, M+H-2H2O	C11H16O2	39.1	0	0.284999	3-tert-butyl-4-hydroxyanisole	180.115	145.101	1	3.9754
3.98_180.1151n	HMDB0030007	M+H-H2O, M+H, M+NH4, M+H-2H2O	C11H16O2	39.1	0	0.284999	2,2,7,7-Tetramethyl-1,6-dioxaspiro[4.4]nona-3,8-diene	180.115	145.101	1	3.9754
3.98_180.1151n	HMDB0030039	M+H-H2O, M+H, M+NH4, M+H-2H2O	C11H16O2	39.1	0	0.284999	Jasmolone	180.115	145.101	1	3.9754
3.98_180.1151n	HMDB0032468	M+H-H2O, M+H, M+NH4, M+H-2H2O	C11H16O2	39.1	0	0.284999	2-Phenylpropionaldehyde dimethyl acetal	180.115	145.101	1	3.9754
3.98_180.1151n	HMDB0035240	M+H-H2O, M+H, M+NH4, M+H-2H2O	C11H16O2	39.1	0	0.284999	Dihydroactinidiolide	180.115	145.101	1	3.9754
3.98_180.1151n	HMDB0036669	M+H-H2O, M+H, M+NH4, M+H-2H2O	C11H16O2	39.1	0.155	0.284999	(+)-Myrtenyl formate	180.115	145.101	1	3.9754
3.98_180.1151n	HMDB0036817	M+H-H2O, M+H, M+NH4, M+H-2H2O	C11H16O2	39.1	0.155	0.284999	Norecasantalic acid	180.115	145.101	1	3.9754
3.98_180.1151n	HMDB0039159	M+H-H2O, M+H, M+NH4, M+H-2H2O	C11H16O2	39.1	0	0.284999	Bovolide	180.115	145.101	1	3.9754
3.98_180.1151n	HMDB0039957	M+H-H2O, M+H, M+NH4, M+H-2H2O	C11H16O2	39.1	0	0.284999	4-(Butoxymethyl)phenol	180.115	145.101	1	3.9754
3.98_180.1151n	HMDB0059925	M+H-H2O, M+H, M+NH4, M+H-2H2O	C11H16O2	39.1	0	0.284999	3-tert-Butyl-4-hydroxyanisole	180.115	145.101	1	3.9754
3.98_180.1151n	HMDB0059926	M+H-H2O, M+H, M+NH4, M+H-2H2O	C11H16O2	39.1	0	0.284999	2-tert-Butyl-4-hydroxyanisole	180.115	145.101	1	3.9754
4.10_464.2248n	CHEBI:136549	M+Na, M+K, 2M+Na, M+NH4	C21H36O11	41	14.7	-2.05843	linalool 3,6-oxide primeveroside	464.225	487.214	1	4.10323
4.10_464.2248n	CHEBI:136551	M+Na, M+K, 2M+Na, M+NH4	C21H36O11	40.8	13.9	-2.05843	linalool 3,7-oxide beta-primeveroside	464.225	487.214	1	4.10323
4.10_464.2248n	CHEBI:79300	M+Na, M+K, 2M+Na, M+NH4	C21H36O11	38.4	2.1	-2.05843	glas#3	464.225	487.214	1	4.10323
4.10_464.2248n	HMDB0031367	M+Na, M+K, 2M+Na, M+NH4	C21H36O11	40.8	13.9	-2.05843	Linalool oxide D 3-[apiosyl-(1->6)-glucoside]	464.225	487.214	1	4.10323
4.10_464.2248n	HMDB0035489	M+Na, M+K, 2M+Na, M+NH4	C21H36O11	41	14.7	-2.05843	Linalool 3,6-oxide primeveroside	464.225	487.214	1	4.10323
4.10_464.2248n	HMDB0036571	M+Na, M+K, 2M+Na, M+NH4	C21H36O11	40.8	13.9	-2.05843	Linalool 3,7-oxide beta-primeveroside	464.225	487.214	1	4.10323
4.11_352.0248n	HMDB0125406	M+H, M+NH4, M+2Na-H, M+K	C15H12O8S	39.1	4.8	-1.27659	(5,7-dihydroxy-4-oxo-2-phenyl-3,4-dihydro-2H-1-benzopyran-3-yl)oxidanesulfonic acid	352.025	353.032	1	4.11037
4.11_352.0248n	HMDB0127945	M+H, M+NH4, M+2Na-H, M+K	C15H12O8S	38.1	0	-1.27659	[3-(3,5,7-trihydroxy-5H-chromen-2-yl)phenyl]oxidanesulfonic acid	352.025	353.032	1	4.11037
4.11_352.0248n	HMDB0128084	M+H, M+NH4, M+2Na-H, M+K	C15H12O8S	39.2	5.45	-1.27659	[4-(5,7-dihydroxy-4-oxo-3,4-dihydro-2H-1-benzopyran-2-yl)phenyl]oxidanesulfonic acid	352.025	353.032	1	4.11037
4.11_352.0248n	HMDB0128088	M+H, M+NH4, M+2Na-H, M+K	C15H12O8S	38.9	3.8	-1.27659	{4-[3-oxo-3-(2,4,6-trihydroxyphenyl)prop-1-en-1-yl]phenyl}oxidanesulfonic acid	352.025	353.032	1	4.11037
4.11_352.0248n	HMDB0128106	M+H, M+NH4, M+2Na-H, M+K	C15H12O8S	38.9	3.8	-1.27659	{4-[(1E)-3-oxo-3-(2,4,6-trihydroxyphenyl)prop-1-en-1-yl]phenyl}oxidanesulfonic acid	352.025	353.032	1	4.11037
4.11_352.0248n	HMDB0129980	M+H, M+NH4, M+2Na-H, M+K	C15H12O8S	38.9	3.81	-1.27659	[4-(5,7-dihydroxy-4-oxo-3,4-dihydro-2H-1-benzopyran-3-yl)phenyl]oxidanesulfonic acid	352.025	353.032	1	4.11037
4.11_352.0248n	HMDB0133387	M+H, M+NH4, M+2Na-H, M+K	C15H12O8S	39.2	5.45	-1.27659	[3-(5,7-dihydroxy-4-oxo-3,4-dihydro-2H-1-benzopyran-2-yl)phenyl]oxidanesulfonic acid	352.025	353.032	1	4.11037
4.11_352.0248n	HMDB0134578	M+H, M+NH4, M+2Na-H, M+K	C15H12O8S	39.2	5.45	-1.27659	[4-(5,8-dihydroxy-4-oxo-3,4-dihydro-2H-1-benzopyran-2-yl)phenyl]oxidanesulfonic acid	352.025	353.032	1	4.11037
4.11_352.0248n	HMDB0141341	M+H, M+NH4, M+2Na-H, M+K	C15H12O8S	39.2	5.45	-1.27659	{4-[(2S)-5,7-dihydroxy-4-oxo-3,4-dihydro-2H-1-benzopyran-2-yl]phenyl}oxidanesulfonic acid	352.025	353.032	1	4.11037
4.10_276.2080n	CHEBI:142250	M+H-H2O, M+H, M+NH4, M+H-2H2O	C18H28O2	39.4	5.73	-3.40318	octadeca-9,12-diynoic acid	276.208	277.216	1	4.10323
4.10_276.2080n	CHEBI:32389	M+H-H2O, M+H, M+NH4, M+H-2H2O	C18H28O2	39.5	6.23	-3.40318	all-cis-octadeca-6,9,12,15-tetraenoic acid	276.208	277.216	1	4.10323
4.10_276.2080n	CHEBI:32408	M+H-H2O, M+H, M+NH4, M+H-2H2O	C18H28O2	39.2	4.73	-3.40318	parinaric acid	276.208	277.216	1	4.10323
4.10_276.2080n	CHEBI:32409	M+H-H2O, M+H, M+NH4, M+H-2H2O	C18H28O2	39.2	4.73	-3.40318	(9Z,11E,13E,15Z)-octadecatetraenoic acid	276.208	277.216	1	4.10323
4.10_276.2080n	CHEBI:32410	M+H-H2O, M+H, M+NH4, M+H-2H2O	C18H28O2	39.2	4.73	-3.40318	trans-parinaric acid	276.208	277.216	1	4.10323
4.10_276.2080n	CHEBI:32411	M+H-H2O, M+H, M+NH4, M+H-2H2O	C18H28O2	39.3	5.39	-3.40318	octadeca-10,12-diynoic acid	276.208	277.216	1	4.10323
4.10_276.2080n	CHEBI:36412	M+H-H2O, M+H, M+NH4, M+H-2H2O	C18H28O2	39.6	6.67	-3.40318	19-norandrosterone	276.208	277.216	1	4.10323
4.10_276.2080n	CHEBI:39243	M+H-H2O, M+H, M+NH4, M+H-2H2O	C18H28O2	39.1	4.37	-3.40318	kinoprene	276.208	277.216	1	4.10323
4.10_276.2080n	CHEBI:72953	M+H-H2O, M+H, M+NH4, M+H-2H2O	C18H28O2	39.3	5.27	-3.40318	decylplastoquinone	276.208	277.216	1	4.10323
4.10_276.2080n	CHEBI:84935	M+H-H2O, M+H, M+NH4, M+H-2H2O	C18H28O2	38.9	3.18	-3.40318	ethyl (6Z,9Z,12Z)-hexadeca-6,9,12,15-tetraenoate	276.208	277.216	1	4.10323
4.10_276.2080n	CHEBI:86135	M+H-H2O, M+H, M+NH4, M+H-2H2O	C18H28O2	39.5	6.34	-3.40318	(5Z,9Z,12Z,15Z)-octadecatetraenoic acid	276.208	277.216	1	4.10323
4.10_276.2080n	CHEBI:86506	M+H-H2O, M+H, M+NH4, M+H-2H2O	C18H28O2	39.4	5.91	-3.40318	(9Z,12Z)-octadeca-9,12-dien-6-ynoic acid	276.208	277.216	1	4.10323
4.10_276.2080n	CHEBI:87333	M+H-H2O, M+H, M+NH4, M+H-2H2O	C18H28O2	39.3	5.04	-3.40318	17beta-hydroxy-5beta-estran-3-one	276.208	277.216	1	4.10323
4.10_276.2080n	HMDB0002697	M+H-H2O, M+H, M+NH4, M+H-2H2O	C18H28O2	39.6	6.67	-3.40318	19-Norandrosterone	276.208	277.216	1	4.10323
4.10_276.2080n	HMDB0004590	M+H-H2O, M+H, M+NH4, M+H-2H2O	C18H28O2	39.5	6.02	-3.40318	19-Nor-5-androstenediol	276.208	277.216	1	4.10323
4.10_276.2080n	HMDB0005886	M+H-H2O, M+H, M+NH4, M+H-2H2O	C18H28O2	39.6	6.67	-3.40318	19-Noretiocholanolone	276.208	277.216	1	4.10323
4.10_276.2080n	HMDB0006547	M+H-H2O, M+H, M+NH4, M+H-2H2O	C18H28O2	39.5	6.23	-3.40318	Stearidonic acid	276.208	277.216	1	4.10323
4.10_276.2080n	HMDB0032464	M+H-H2O, M+H, M+NH4, M+H-2H2O	C18H28O2	39.1	4.09	-3.40318	Phenethyl decanoate	276.208	277.216	1	4.10323
4.10_276.2080n	HMDB0032672	M+H-H2O, M+H, M+NH4, M+H-2H2O	C18H28O2	39.5	6.25	-3.40318	4,8,12,15-Octadecatetraenoic acid	276.208	277.216	1	4.10323
4.10_276.2080n	HMDB0034382	M+H-H2O, M+H, M+NH4, M+H-2H2O	C18H28O2	39.4	5.73	-3.40318	(E,E)-11,13-Octadecadien-9-ynoic acid	276.208	277.216	1	4.10323
4.10_276.2080n	HMDB0062677	M+H-H2O, M+H, M+NH4, M+H-2H2O	C18H28O2	39.3	5.04	-3.40318	17beta-hydroxy-5beta-estran-3-one	276.208	277.216	1	4.10323
3.71_1523.9155n	HMDB0032100	M+2H+Na, M+2Na+H, M+2Na, M+H+Na	C76H125N13O19	35.5	1.09	-3.92924	Omphalotin C	1523.92	784.952	2	3.71115
3.69_1030.6107n	HMDB0116812	M+NH4, M+Na, M+K, M+H+Na	C50H96O17P2	45.1	30.7	-1.5399	CL(8:0/8:0/8:0/17:0)	1030.61	1048.64	1	3.69043
3.69_1030.6107n	HMDB0116813	M+NH4, M+Na, M+K, M+H+Na	C50H96O17P2	45.1	30.7	-1.5399	CL(8:0/8:0/8:0/a-17:0)	1030.61	1048.64	1	3.69043
3.69_1030.6107n	HMDB0116814	M+NH4, M+Na, M+K, M+H+Na	C50H96O17P2	45.1	30.7	-1.5399	CL(8:0/8:0/8:0/i-17:0)	1030.61	1048.64	1	3.69043
3.69_1030.6107n	HMDB0116841	M+NH4, M+Na, M+K, M+H+Na	C50H96O17P2	45.1	30.7	-1.5399	CL(8:0/8:0/10:0/15:0)	1030.61	1048.64	1	3.69043
3.69_1030.6107n	HMDB0116842	M+NH4, M+Na, M+K, M+H+Na	C50H96O17P2	45.1	30.7	-1.5399	CL(8:0/8:0/10:0/a-15:0)	1030.61	1048.64	1	3.69043
3.69_1030.6107n	HMDB0116843	M+NH4, M+Na, M+K, M+H+Na	C50H96O17P2	45.1	30.7	-1.5399	CL(8:0/8:0/10:0/i-15:0)	1030.61	1048.64	1	3.69043
3.69_1030.6107n	HMDB0116872	M+NH4, M+Na, M+K, M+H+Na	C50H96O17P2	45.1	30.7	-1.5399	CL(8:0/8:0/11:0/14:0)	1030.61	1048.64	1	3.69043
3.69_1030.6107n	HMDB0116873	M+NH4, M+Na, M+K, M+H+Na	C50H96O17P2	45.1	30.7	-1.5399	CL(8:0/8:0/11:0/i-14:0)	1030.61	1048.64	1	3.69043
3.69_1030.6107n	HMDB0116901	M+NH4, M+Na, M+K, M+H+Na	C50H96O17P2	45.1	30.7	-1.5399	CL(8:0/8:0/12:0/13:0)	1030.61	1048.64	1	3.69043
3.69_1030.6107n	HMDB0116902	M+NH4, M+Na, M+K, M+H+Na	C50H96O17P2	45.1	30.7	-1.5399	CL(8:0/8:0/12:0/a-13:0)	1030.61	1048.64	1	3.69043
3.69_1030.6107n	HMDB0116903	M+NH4, M+Na, M+K, M+H+Na	C50H96O17P2	45.1	30.7	-1.5399	CL(8:0/8:0/12:0/i-13:0)	1030.61	1048.64	1	3.69043
3.69_1030.6107n	HMDB0116932	M+NH4, M+Na, M+K, M+H+Na	C50H96O17P2	45.1	30.7	-1.5399	CL(8:0/8:0/i-12:0/13:0)	1030.61	1048.64	1	3.69043
3.69_1030.6107n	HMDB0116933	M+NH4, M+Na, M+K, M+H+Na	C50H96O17P2	45.1	30.7	-1.5399	CL(8:0/8:0/i-12:0/a-13:0)	1030.61	1048.64	1	3.69043
3.69_1030.6107n	HMDB0116934	M+NH4, M+Na, M+K, M+H+Na	C50H96O17P2	45.1	30.7	-1.5399	CL(8:0/8:0/i-12:0/i-13:0)	1030.61	1048.64	1	3.69043
3.69_1030.6107n	HMDB0117431	M+NH4, M+Na, M+K, M+H+Na	C50H96O17P2	45.1	30.7	-1.5399	CL(8:0/10:0/10:0/13:0)	1030.61	1048.64	1	3.69043
3.69_1030.6107n	HMDB0117432	M+NH4, M+Na, M+K, M+H+Na	C50H96O17P2	45.1	30.7	-1.5399	CL(8:0/10:0/10:0/a-13:0)	1030.61	1048.64	1	3.69043
3.69_1030.6107n	HMDB0117433	M+NH4, M+Na, M+K, M+H+Na	C50H96O17P2	45.1	30.7	-1.5399	CL(8:0/10:0/10:0/i-13:0)	1030.61	1048.64	1	3.69043
3.69_1030.6107n	HMDB0117462	M+NH4, M+Na, M+K, M+H+Na	C50H96O17P2	45.1	30.7	-1.5399	CL(8:0/10:0/11:0/12:0)	1030.61	1048.64	1	3.69043
3.69_1030.6107n	HMDB0117463	M+NH4, M+Na, M+K, M+H+Na	C50H96O17P2	45.1	30.7	-1.5399	CL(8:0/10:0/11:0/i-12:0)	1030.61	1048.64	1	3.69043
3.69_1030.6107n	HMDB0118022	M+NH4, M+Na, M+K, M+H+Na	C50H96O17P2	45.1	30.7	-1.5399	CL(8:0/11:0/11:0/11:0)	1030.61	1048.64	1	3.69043
3.69_1030.6107n	HMDB0124561	M+NH4, M+Na, M+K, M+H+Na	C50H96O17P2	45.1	30.7	-1.5399	CL(10:0/10:0/10:0/11:0)	1030.61	1048.64	1	3.69043
4.26_650.4020n	CHEBI:62442	M+H-2H2O, M+Na, M+NH4, M+K	C36H58O10	37.9	8.95	-1.56396	soyasapogenol A 3-O-beta-glucuronide	650.402	615.388	1	4.26035
4.26_650.4020n	CHEBI:67948	M+H-2H2O, M+Na, M+NH4, M+K	C36H58O10	37.9	9.03	-1.56396	2alpha,3beta,23-trihydroxyolean-12-en-28-oic acid 28-O-beta-D-glucopynoside	650.402	615.388	1	4.26035
4.26_650.4020n	CHEBI:67952	M+H-2H2O, M+Na, M+NH4, M+K	C36H58O10	37.9	9.03	-1.56396	2alpha,3beta,23alpha-trihydroxyurs-12-en-28-oic acid 28-O-beta-D-glucopyranoside	650.402	615.388	1	4.26035
4.26_650.4020n	CHEBI:69365	M+H-2H2O, M+Na, M+NH4, M+K	C36H58O10	37.9	8.64	-1.56396	3beta,6beta,23-trihydroxyolean-12-en-28-oic acid 28-O-beta-D-glucopyranoside	650.402	615.388	1	4.26035
4.26_650.4020n	HMDB0035607	M+H-2H2O, M+Na, M+NH4, M+K	C36H58O10	37.8	8.48	-1.56396	Saponin H	650.402	615.388	1	4.26035
4.26_650.4020n	HMDB0040941	M+H-2H2O, M+Na, M+NH4, M+K	C36H58O10	37.8	8.37	-1.56396	Arjunolic acid 3-glucoside	650.402	615.388	1	4.26035
4.26_650.4020n	HMDB0041040	M+H-2H2O, M+Na, M+NH4, M+K	C36H58O10	37.8	8.33	-1.56396	Lucyoside N	650.402	615.388	1	4.26035
4.26_470.3390n	CHEBI:132618	M+H-H2O, M+H, M+NH4, M+H-2H2O	C30H46O4	44.7	36.3	-1.36016	triptotritepenonic acid A	470.339	453.336	1	4.26035
4.26_470.3390n	CHEBI:16317	M+H-H2O, M+H, M+NH4, M+H-2H2O	C30H46O4	44.7	36	-1.36016	3alpha-hydroxyglycyrrhetinic acid	470.339	453.336	1	4.26035
4.26_470.3390n	CHEBI:30853	M+H-H2O, M+H, M+NH4, M+H-2H2O	C30H46O4	44.7	36	-1.36016	glycyrrhetinic acid	470.339	453.336	1	4.26035
4.26_470.3390n	CHEBI:5580	M+H-H2O, M+H, M+NH4, M+H-2H2O	C30H46O4	44.9	37.1	-1.36016	gypsogenin	470.339	453.336	1	4.26035
4.26_470.3390n	CHEBI:65946	M+H-H2O, M+H, M+NH4, M+H-2H2O	C30H46O4	43.6	30.4	-1.36016	ganoderone C	470.339	453.336	1	4.26035
4.26_470.3390n	CHEBI:66055	M+H-H2O, M+H, M+NH4, M+H-2H2O	C30H46O4	43.9	32	-1.36016	hyperinol B	470.339	453.336	1	4.26035
4.26_470.3390n	CHEBI:66626	M+H-H2O, M+H, M+NH4, M+H-2H2O	C30H46O4	43.6	30.7	-1.36016	nigranoic acid	470.339	453.336	1	4.26035
4.26_470.3390n	CHEBI:66686	M+H-H2O, M+H, M+NH4, M+H-2H2O	C30H46O4	44.2	33.6	-1.36016	maytenfolone A	470.339	453.336	1	4.26035
4.26_470.3390n	CHEBI:67482	M+H-H2O, M+H, M+NH4, M+H-2H2O	C30H46O4	44.2	33.8	-1.36016	lansic acid	470.339	453.336	1	4.26035
4.26_470.3390n	CHEBI:67591	M+H-H2O, M+H, M+NH4, M+H-2H2O	C30H46O4	45	37.7	-1.36016	zizyberanalic acid	470.339	453.336	1	4.26035
4.26_470.3390n	CHEBI:67945	M+H-H2O, M+H, M+NH4, M+H-2H2O	C30H46O4	44.1	32.8	-1.36016	virgatic acid	470.339	453.336	1	4.26035
4.26_470.3390n	CHEBI:67951	M+H-H2O, M+H, M+NH4, M+H-2H2O	C30H46O4	44.5	35.1	-1.36016	3-oxo-23-hydroxyurs-12-en-28-oic acid	470.339	453.336	1	4.26035
4.26_470.3390n	CHEBI:69000	M+H-H2O, M+H, M+NH4, M+H-2H2O	C30H46O4	44.8	36.8	-1.36016	dysolenticin D	470.339	453.336	1	4.26035
4.26_470.3390n	CHEBI:69216	M+H-H2O, M+H, M+NH4, M+H-2H2O	C30H46O4	44.8	36.4	-1.36016	fatsicarpain A	470.339	453.336	1	4.26035
4.26_470.3390n	CHEBI:69222	M+H-H2O, M+H, M+NH4, M+H-2H2O	C30H46O4	44.5	35.1	-1.36016	fatsicarpain G	470.339	453.336	1	4.26035
4.26_470.3390n	HMDB0011628	M+H-H2O, M+H, M+NH4, M+H-2H2O	C30H46O4	44.7	36	-1.36016	Glycyrrhetinic acid	470.339	453.336	1	4.26035
4.26_470.3390n	HMDB0029345	M+H-H2O, M+H, M+NH4, M+H-2H2O	C30H46O4	44.4	34.7	-1.36016	Murrayenol	470.339	453.336	1	4.26035
4.26_470.3390n	HMDB0033213	M+H-H2O, M+H, M+NH4, M+H-2H2O	C30H46O4	44.9	36.9	-1.36016	(3alpha,20R,24Z)-3-Hydroxy-21-oxoeupha-8,24-dien-26-oic acid	470.339	453.336	1	4.26035
4.26_470.3390n	HMDB0034508	M+H-H2O, M+H, M+NH4, M+H-2H2O	C30H46O4	44.2	33.7	-1.36016	6beta-Hydroxy-3-oxo-12-oleanen-28-oic acid	470.339	453.336	1	4.26035
4.26_470.3390n	HMDB0034517	M+H-H2O, M+H, M+NH4, M+H-2H2O	C30H46O4	44.7	36	-1.36016	beta-Glycyrrhetinic acid	470.339	453.336	1	4.26035
4.26_470.3390n	HMDB0034568	M+H-H2O, M+H, M+NH4, M+H-2H2O	C30H46O4	44.1	33.2	-1.36016	23-Hydroxy-3-oxocycloart-24-en-26-oic acid	470.339	453.336	1	4.26035
4.26_470.3390n	HMDB0035252	M+H-H2O, M+H, M+NH4, M+H-2H2O	C30H46O4	44.6	35.4	-1.36016	3beta-3,24-Dihydroxy-9(11),12-oleanadien-30-oic acid	470.339	453.336	1	4.26035
4.26_470.3390n	HMDB0035327	M+H-H2O, M+H, M+NH4, M+H-2H2O	C30H46O4	44.2	33.7	-1.36016	Ganoderiol B	470.339	453.336	1	4.26035
4.26_470.3390n	HMDB0035334	M+H-H2O, M+H, M+NH4, M+H-2H2O	C30H46O4	44.4	34.7	-1.36016	Ganodermic acid Jb	470.339	453.336	1	4.26035
4.26_470.3390n	HMDB0035788	M+H-H2O, M+H, M+NH4, M+H-2H2O	C30H46O4	44.7	36	-1.36016	Liquiritic acid	470.339	453.336	1	4.26035
4.26_470.3390n	HMDB0035912	M+H-H2O, M+H, M+NH4, M+H-2H2O	C30H46O4	44.7	36.3	-1.36016	Pomonic acid	470.339	453.336	1	4.26035
4.26_470.3390n	HMDB0036655	M+H-H2O, M+H, M+NH4, M+H-2H2O	C30H46O4	44.3	33.9	-1.36016	Rubinic acid	470.339	453.336	1	4.26035
4.26_470.3390n	HMDB0036671	M+H-H2O, M+H, M+NH4, M+H-2H2O	C30H46O4	43.6	30.5	-1.36016	11-Keto-beta-boswellic acid	470.339	453.336	1	4.26035
4.26_470.3390n	HMDB0036786	M+H-H2O, M+H, M+NH4, M+H-2H2O	C30H46O4	44.2	33.8	-1.36016	Lansic acid	470.339	453.336	1	4.26035
4.26_470.3390n	HMDB0036847	M+H-H2O, M+H, M+NH4, M+H-2H2O	C30H46O4	45	37.7	-1.36016	Colubrinic acid	470.339	453.336	1	4.26035
4.26_470.3390n	HMDB0038653	M+H-H2O, M+H, M+NH4, M+H-2H2O	C30H46O4	44.1	32.9	-1.36016	Koetjapic acid	470.339	453.336	1	4.26035
4.26_470.3390n	HMDB0040415	M+H-H2O, M+H, M+NH4, M+H-2H2O	C30H46O4	44	32.4	-1.36016	28-Hydroxymangiferonic acid	470.339	453.336	1	4.26035
4.26_470.3390n	HMDB0040494	M+H-H2O, M+H, M+NH4, M+H-2H2O	C30H46O4	44.1	32.8	-1.36016	2-Hydroxy-3-oxo-12-oleanen-28-oic acid	470.339	453.336	1	4.26035
4.26_470.3390n	HMDB0040618	M+H-H2O, M+H, M+NH4, M+H-2H2O	C30H46O4	44.8	36.7	-1.36016	16-Hydroxy-3-oxo-12-oleanen-28-oic acid	470.339	453.336	1	4.26035
4.26_470.3390n	HMDB0040995	M+H-H2O, M+H, M+NH4, M+H-2H2O	C30H46O4	43.7	31.1	-1.36016	Secoisobryononic acid	470.339	453.336	1	4.26035
4.26_470.3390n	HMDB0040996	M+H-H2O, M+H, M+NH4, M+H-2H2O	C30H46O4	43.6	30.7	-1.36016	Secobryononic acid	470.339	453.336	1	4.26035
3.53_286.0472n	CHEBI:28499	M+H, M+K, M+Na, M+H-H2O	C15H10O6	36.1	31	-1.80817	kaempferol	286.047	287.054	1	3.53333
3.53_286.0472n	CHEBI:42567	M+H, M+K, M+Na, M+H-H2O	C15H10O6	35.9	30	-1.80817	fisetin	286.047	287.054	1	3.53333
3.53_286.0472n	CHEBI:75107	M+H, M+K, M+Na, M+H-H2O	C15H10O6	36.1	31	-1.80817	datiscetin	286.047	287.054	1	3.53333
3.53_286.0472n	HMDB0005801	M+H, M+K, M+Na, M+H-H2O	C15H10O6	36.1	31	-1.80817	Kaempferol	286.047	287.054	1	3.53333
3.53_286.0472n	HMDB0125209	M+H, M+K, M+Na, M+H-H2O	C15H10O6	36.1	31	-1.80817	3,5,7-trihydroxy-2-(3-hydroxyphenyl)-4H-chromen-4-one	286.047	287.054	1	3.53333
3.53_286.0472n	HMDB0125367	M+H, M+K, M+Na, M+H-H2O	C15H10O6	36.1	30.9	-1.80817	3,5,6,7-tetrahydroxy-2-phenyl-4H-chromen-4-one	286.047	287.054	1	3.53333
3.53_286.0472n	HMDB0126621	M+H, M+K, M+Na, M+H-H2O	C15H10O6	36.2	31.7	-1.80817	3,5-dihydroxy-2-[(2E)-3-(4-hydroxyphenyl)prop-2-enoyl]cyclohexa-2,5-diene-1,4-dione	286.047	287.054	1	3.53333
3.52_850.4771n	HMDB0013482	M+Na, M+K, M+H, M+2H	C42H76O13P2	38	0	1.18656	PGP(16:0/20:4(5Z,8Z,11Z,14Z))	850.477	851.484	1	3.51905
3.52_850.4771n	HMDB0013495	M+Na, M+K, M+H, M+2H	C42H76O13P2	38	0	1.18656	PGP(16:1(9Z)/20:3(5Z,8Z,11Z))	850.477	851.484	1	3.51905
3.52_850.4771n	HMDB0013496	M+Na, M+K, M+H, M+2H	C42H76O13P2	38	0	1.18656	PGP(16:1(9Z)/20:3(8Z,11Z,14Z))	850.477	851.484	1	3.51905
3.52_850.4771n	HMDB0013523	M+Na, M+K, M+H, M+2H	C42H76O13P2	38	0	1.18656	PGP(18:1(11Z)/18:3(6Z,9Z,12Z))	850.477	851.484	1	3.51905
3.52_850.4771n	HMDB0013524	M+Na, M+K, M+H, M+2H	C42H76O13P2	38	0	1.18656	PGP(18:1(11Z)/18:3(9Z,12Z,15Z))	850.477	851.484	1	3.51905
3.52_850.4771n	HMDB0013538	M+Na, M+K, M+H, M+2H	C42H76O13P2	38	0	1.18656	PGP(18:1(9Z)/18:3(6Z,9Z,12Z))	850.477	851.484	1	3.51905
3.52_850.4771n	HMDB0013539	M+Na, M+K, M+H, M+2H	C42H76O13P2	38	0	1.18656	PGP(18:1(9Z)/18:3(9Z,12Z,15Z))	850.477	851.484	1	3.51905
3.52_850.4771n	HMDB0013552	M+Na, M+K, M+H, M+2H	C42H76O13P2	38	0	1.18656	PGP(18:2(9Z,12Z)/18:2(9Z,12Z))	850.477	851.484	1	3.51905
3.52_850.4771n	HMDB0013565	M+Na, M+K, M+H, M+2H	C42H76O13P2	38	0	1.18656	PGP(18:3(6Z,9Z,12Z)/18:1(11Z))	850.477	851.484	1	3.51905
3.52_850.4771n	HMDB0013566	M+Na, M+K, M+H, M+2H	C42H76O13P2	38	0	1.18656	PGP(18:3(6Z,9Z,12Z)/18:1(9Z))	850.477	851.484	1	3.51905
3.52_850.4771n	HMDB0013580	M+Na, M+K, M+H, M+2H	C42H76O13P2	38	0	1.18656	PGP(18:3(9Z,12Z,15Z)/18:1(11Z))	850.477	851.484	1	3.51905
3.52_850.4771n	HMDB0013581	M+Na, M+K, M+H, M+2H	C42H76O13P2	38	0	1.18656	PGP(18:3(9Z,12Z,15Z)/18:1(9Z))	850.477	851.484	1	3.51905
3.52_850.4771n	HMDB0116481	M+Na, M+K, M+H, M+2H	C42H76O13P2	38	0	1.18656	PGP(20:4(5Z,8Z,11Z,14Z)/16:0)	850.477	851.484	1	3.51905
4.34_338.0463n	HMDB0127795	M+H-H2O, M+Na, M+2Na-H, M+K	C15H14O7S	37.7	1.79	0.841922	2-(3,4-dihydroxyphenyl)-3-hydroxy-5-sulfino-3,4-dihydro-2H-1-benzopyran-7-olate	338.046	383.016	1	4.3389
4.34_338.0463n	HMDB0127893	M+H-H2O, M+Na, M+2Na-H, M+K	C15H14O7S	37.7	1.79	0.841922	4-(3,5-dihydroxy-7-sulfino-3,4-dihydro-2H-1-benzopyran-2-yl)-2-hydroxybenzen-1-olate	338.046	383.016	1	4.3389
4.34_338.0463n	HMDB0134587	M+H-H2O, M+Na, M+2Na-H, M+K	C15H14O7S	38.5	5.73	0.841922	{5-[(E)-2-(3,5-dihydroxyphenyl)ethenyl]-2-methoxyphenyl}oxidanesulfonic acid	338.046	383.016	1	4.3389
4.34_338.0463n	HMDB0135131	M+H-H2O, M+Na, M+2Na-H, M+K	C15H14O7S	38.5	5.78	0.841922	[3-(3,7-dihydroxy-3,4-dihydro-2H-1-benzopyran-2-yl)phenyl]oxidanesulfonic acid	338.046	383.016	1	4.3389
4.34_338.0463n	HMDB0135370	M+H-H2O, M+Na, M+2Na-H, M+K	C15H14O7S	38.6	6.39	0.841922	[3-(2,5-dihydroxyphenyl)-3-oxo-1-phenylpropoxy]sulfonic acid	338.046	383.016	1	4.3389
4.34_338.0463n	HMDB0135374	M+H-H2O, M+Na, M+2Na-H, M+K	C15H14O7S	38.6	6.39	0.841922	{3-[3-(2,5-dihydroxyphenyl)-3-oxopropyl]phenyl}oxidanesulfonic acid	338.046	383.016	1	4.3389
4.34_338.0463n	HMDB0135378	M+H-H2O, M+Na, M+2Na-H, M+K	C15H14O7S	38.6	6.39	0.841922	{4-[3-(2,5-dihydroxyphenyl)-3-oxopropyl]phenyl}oxidanesulfonic acid	338.046	383.016	1	4.3389
4.34_338.0463n	HMDB0135421	M+H-H2O, M+Na, M+2Na-H, M+K	C15H14O7S	38.4	5.37	0.841922	{2-hydroxy-5-[3-(2-hydroxyphenyl)propanoyl]phenyl}oxidanesulfonic acid	338.046	383.016	1	4.3389
4.34_338.0463n	HMDB0135425	M+H-H2O, M+Na, M+2Na-H, M+K	C15H14O7S	38.4	5.47	0.841922	[2,6-dihydroxy-4-(3-phenylpropanoyl)phenyl]oxidanesulfonic acid	338.046	383.016	1	4.3389
4.34_338.0463n	HMDB0135430	M+H-H2O, M+Na, M+2Na-H, M+K	C15H14O7S	38.4	5.47	0.841922	[2,6-dihydroxy-3-(3-phenylpropanoyl)phenyl]oxidanesulfonic acid	338.046	383.016	1	4.3389
4.34_338.0463n	HMDB0135433	M+H-H2O, M+Na, M+2Na-H, M+K	C15H14O7S	38.3	4.65	0.841922	[2-hydroxy-5-(3-hydroxy-3-phenylpropanoyl)phenyl]oxidanesulfonic acid	338.046	383.016	1	4.3389
4.34_338.0463n	HMDB0135434	M+H-H2O, M+Na, M+2Na-H, M+K	C15H14O7S	38.6	6.39	0.841922	[3-(3,4-dihydroxyphenyl)-3-oxo-1-phenylpropoxy]sulfonic acid	338.046	383.016	1	4.3389
4.34_338.0463n	HMDB0135439	M+H-H2O, M+Na, M+2Na-H, M+K	C15H14O7S	38.6	6.39	0.841922	{3-[3-(3,4-dihydroxyphenyl)-3-oxopropyl]phenyl}oxidanesulfonic acid	338.046	383.016	1	4.3389
4.34_338.0463n	HMDB0135440	M+H-H2O, M+Na, M+2Na-H, M+K	C15H14O7S	38.3	4.65	0.841922	{2-hydroxy-5-[3-(3-hydroxyphenyl)propanoyl]phenyl}oxidanesulfonic acid	338.046	383.016	1	4.3389
4.34_338.0463n	HMDB0135445	M+H-H2O, M+Na, M+2Na-H, M+K	C15H14O7S	38.3	4.65	0.841922	{2-hydroxy-5-[3-(4-hydroxyphenyl)propanoyl]phenyl}oxidanesulfonic acid	338.046	383.016	1	4.3389
4.42_466.0742n	CHEBI:86435	M+H, 2M+H, M+H-H2O, M+H-2H2O	C17H17N5O9P-	37.9	0	-4.77626	4-hydroxybenzoyl-AMP(1-)	466.074	467.081	1	4.41675
4.42_466.0742n	CHEBI:86458	M+H, 2M+H, M+H-H2O, M+H-2H2O	C17H17N5O9P-	37.9	0	-4.77626	2-hydroxybenzoyl-AMP(1-)	466.074	467.081	1	4.41675
3.39_508.0850n	HMDB0128769	M+H, M+Na, M+K, 2M+Na	C22H20O14	39.8	6.63	-0.575133	3,4,5-trihydroxy-6-{[3,6,7-trihydroxy-2-(4-hydroxy-3-methoxyphenyl)-4-oxo-4H-chromen-5-yl]oxy}oxane-2-carboxylic acid	508.085	509.092	1	3.3905
3.39_508.0850n	HMDB0128770	M+H, M+Na, M+K, 2M+Na	C22H20O14	39.8	6.63	-0.575133	3,4,5-trihydroxy-6-{[3,5,7-trihydroxy-2-(4-hydroxy-3-methoxyphenyl)-4-oxo-4H-chromen-6-yl]oxy}oxane-2-carboxylic acid	508.085	509.092	1	3.3905
3.39_508.0850n	HMDB0128771	M+H, M+Na, M+K, 2M+Na	C22H20O14	39.8	6.63	-0.575133	3,4,5-trihydroxy-6-{[3,5,6-trihydroxy-2-(4-hydroxy-3-methoxyphenyl)-4-oxo-4H-chromen-7-yl]oxy}oxane-2-carboxylic acid	508.085	509.092	1	3.3905
3.39_508.0850n	HMDB0128772	M+H, M+Na, M+K, 2M+Na	C22H20O14	39.9	6.84	-0.575133	3,4,5-trihydroxy-6-{[5,6,7-trihydroxy-2-(4-hydroxy-3-methoxyphenyl)-4-oxo-4H-chromen-3-yl]oxy}oxane-2-carboxylic acid	508.085	509.092	1	3.3905
3.39_508.0850n	HMDB0128773	M+H, M+Na, M+K, 2M+Na	C22H20O14	40	7.59	-0.575133	3,4,5-trihydroxy-6-[2-methoxy-4-(3,5,6,7-tetrahydroxy-4-oxo-4H-chromen-2-yl)phenoxy]oxane-2-carboxylic acid	508.085	509.092	1	3.3905
3.39_508.0850n	HMDB0128774	M+H, M+Na, M+K, 2M+Na	C22H20O14	40.7	10.7	-0.575133	6-{[2-(3,4-dihydroxyphenyl)-3,7-dihydroxy-6-methoxy-4-oxo-4H-chromen-5-yl]oxy}-3,4,5-trihydroxyoxane-2-carboxylic acid	508.085	509.092	1	3.3905
3.39_508.0850n	HMDB0128775	M+H, M+Na, M+K, 2M+Na	C22H20O14	40.7	10.7	-0.575133	6-{[2-(3,4-dihydroxyphenyl)-3,5-dihydroxy-6-methoxy-4-oxo-4H-chromen-7-yl]oxy}-3,4,5-trihydroxyoxane-2-carboxylic acid	508.085	509.092	1	3.3905
3.39_508.0850n	HMDB0128776	M+H, M+Na, M+K, 2M+Na	C22H20O14	40.5	10.2	-0.575133	6-{[2-(3,4-dihydroxyphenyl)-5,7-dihydroxy-6-methoxy-4-oxo-4H-chromen-3-yl]oxy}-3,4,5-trihydroxyoxane-2-carboxylic acid	508.085	509.092	1	3.3905
3.39_508.0850n	HMDB0128777	M+H, M+Na, M+K, 2M+Na	C22H20O14	40	7.39	-0.575133	3,4,5-trihydroxy-6-[2-hydroxy-4-(3,5,7-trihydroxy-6-methoxy-4-oxo-4H-chromen-2-yl)phenoxy]oxane-2-carboxylic acid	508.085	509.092	1	3.3905
3.39_508.0850n	HMDB0128778	M+H, M+Na, M+K, 2M+Na	C22H20O14	40	7.39	-0.575133	3,4,5-trihydroxy-6-[2-hydroxy-5-(3,5,7-trihydroxy-6-methoxy-4-oxo-4H-chromen-2-yl)phenoxy]oxane-2-carboxylic acid	508.085	509.092	1	3.3905
4.67_330.0385n	CHEBI:132317	M+H-H2O, M+H, M+ACN+Na, M+ACN+H	C10H14CaN2O8	37.2	0	2.70474	EDTA monocalcium salt	330.038	372.094	1	4.67382
4.67_330.0385n	CHEBI:90183	M+H-H2O, M+H, M+ACN+Na, M+ACN+H	C16H10O8	38.8	5.21	2.82326	kermesic acid	330.038	372.094	1	4.67382
4.67_330.0385n	HMDB0030643	M+H-H2O, M+H, M+ACN+Na, M+ACN+H	C16H10O8	38.8	5.22	2.82326	Blighinone	330.038	372.094	1	4.67382
4.67_330.0385n	HMDB0041395	M+H-H2O, M+H, M+ACN+Na, M+ACN+H	C16H10O8	37.7	0	2.82326	2,3-Di-O-methylellagic acid	330.038	372.094	1	4.67382
4.67_330.0385n	HMDB0041396	M+H-H2O, M+H, M+ACN+Na, M+ACN+H	C16H10O8	37.7	0	2.82326	2,8-Di-O-methylellagic acid	330.038	372.094	1	4.67382
3.33_934.0721n	HMDB0030602	M+H-H2O, M+H, M+Na, M+NH4	C41H26O26	39.7	7.52	0.973055	Vescalagin	934.072	917.069	1	3.33408
3.33_934.0721n	HMDB0134677	M+H-H2O, M+H, M+Na, M+NH4	C41H26O26	39.3	5.8	0.973055	7-[7,8,9,12,13,14,17,18,19,25-decahydroxy-24-(hydroxymethyl)-4,22,27-trioxo-3,23,26-trioxahexacyclo[13.10.3.1¬≤,‚Å∂.0‚Åµ,¬π‚Å∞.0¬π¬π,¬≤‚Å∏.0¬π‚Å∂,¬≤¬π]nonacosa-5(10),6,8,11,13,15(28),16,18,20-nonaen-29-yl]-3,4,8,9,10-pentahydroxy-6-oxo-6H-benzo[c]chromene-1-carboxylic acid	934.072	917.069	1	3.33408
3.33_934.0721n	HMDB0134678	M+H-H2O, M+H, M+Na, M+NH4	C41H26O26	39.3	5.8	0.973055	2-[7,8,9,12,13,14,17,18,19,25-decahydroxy-24-(hydroxymethyl)-4,22,27-trioxo-3,23,26-trioxahexacyclo[13.10.3.1¬≤,‚Å∂.0‚Åµ,¬π‚Å∞.0¬π¬π,¬≤‚Å∏.0¬π‚Å∂,¬≤¬π]nonacosa-5(10),6,8,11,13,15(28),16,18,20-nonaen-29-yl]-3,4,8,9,10-pentahydroxy-6-oxo-6H-benzo[c]chromene-1-carboxylic acid	934.072	917.069	1	3.33408
3.23_246.0821n	CHEBI:38130	M+CH3OH+H, 2M+NH4, 2M+Na, M+Na	C13H14N2OS	38.4	4.43	-2.33309	brussalexin A	246.082	269.079	1	3.2341
3.23_246.0821n	CHEBI:90426	M+CH3OH+H, 2M+NH4, 2M+Na, M+Na	C13H14N2OS	38.5	4.6	-2.33309	L-cysteine 2-naphthylamide	246.082	269.079	1	3.2341
3.14_570.1966n	HMDB0034611	M+H-H2O, M+NH4, M+Na, M+H	C26H34O14	35.6	0.315	3.05335	Rutaretin 9-rutinoside	570.197	593.183	1	3.14127
3.14_570.1966n	HMDB0034613	M+H-H2O, M+NH4, M+Na, M+H	C26H34O14	35.5	0.0784	3.05335	Torachrysone 8-beta-gentiobioside	570.197	593.183	1	3.14127
3.14_570.1966n	HMDB0035445	M+H-H2O, M+NH4, M+Na, M+H	C26H34O14	35.5	0.0779	3.05335	2''-Methoxy-(S)-oleuropein	570.197	593.183	1	3.14127
3.20_494.0339n	CHEBI:137090	M+H-H2O, M+2Na-H, M+H, M+H-2H2O	C13H20Na2O15S	35.5	0	4.17021	Na2[beta-D-GlcA3S-(1->3)-beta-D-Gal-OMe]	494.034	495.076	1	3.1984
3.11_226.1206n	CHEBI:133220	M+H-H2O, M+Na, M+H, M+H-2H2O	C12H18O4	41.3	8.92	0.557258	tuberonic acid	226.121	209.117	1	3.1127
3.11_226.1206n	CHEBI:37420	M+H-H2O, M+Na, M+H, M+H-2H2O	C12H18O4	41.3	8.92	0.557258	12-hydroxyjasmonic acid	226.121	209.117	1	3.1127
3.11_226.1206n	CHEBI:53612	M+H-H2O, M+Na, M+H, M+H-2H2O	C12H18O4	40.4	4.31	0.557258	squaric acid dibutyl ester	226.121	209.117	1	3.1127
3.11_226.1206n	HMDB0040705	M+H-H2O, M+Na, M+H, M+H-2H2O	C12H18O4	40.5	4.63	0.557258	Allixin	226.121	209.117	1	3.1127
3.11_226.1206n	HMDB0059729	M+H-H2O, M+Na, M+H, M+H-2H2O	C12H18O4	41.1	7.94	0.557258	3,4-Methylenesebacic acid	226.121	209.117	1	3.1127
5.03_214.0636n	CHEBI:34722	M+H, 2M+K, 2M+Na, M+H-H2O	C13H10O3	39.6	3.92	2.94286	diphenyl carbonate	214.064	215.071	1	5.0305
5.03_214.0636n	CHEBI:34918	M+H, 2M+K, 2M+Na, M+H-H2O	C13H10O3	39.6	3.93	2.94286	phenyl salicylate	214.064	215.071	1	5.0305
5.03_214.0636n	CHEBI:72631	M+H, 2M+K, 2M+Na, M+H-H2O	C13H10O3	39.8	5.05	2.94286	3-phenoxybenzoic acid	214.064	215.071	1	5.0305
5.03_214.0636n	CHEBI:72632	M+H, 2M+K, 2M+Na, M+H-H2O	C13H10O3	39.8	5.05	2.94286	4-phenoxybenzoic acid	214.064	215.071	1	5.0305
5.03_214.0636n	CHEBI:72636	M+H, 2M+K, 2M+Na, M+H-H2O	C13H10O3	39.8	5.05	2.94286	2-phenoxybenzoic acid	214.064	215.071	1	5.0305
5.03_214.0636n	HMDB0032018	M+H, 2M+K, 2M+Na, M+H-H2O	C13H10O3	39.6	3.93	2.94286	Phenyl salicylate	214.064	215.071	1	5.0305
5.03_214.0636n	HMDB0032583	M+H, 2M+K, 2M+Na, M+H-H2O	C13H10O3	39.8	5.06	2.94286	4'-Hydroxy-2-biphenylcarboxylic acid	214.064	215.071	1	5.0305
5.03_214.0636n	HMDB0041807	M+H, 2M+K, 2M+Na, M+H-H2O	C13H10O3	39.8	5.05	2.94286	3-Phenoxybenzoic acid	214.064	215.071	1	5.0305
5.03_214.0636n	HMDB0130049	M+H, 2M+K, 2M+Na, M+H-H2O	C13H10O3	39.8	5.27	2.94286	3-[(1E)-buta-1,3-dien-1-yl]-5-hydroxy-1H-isochromen-1-one	214.064	215.071	1	5.0305
2.79_330.0944n	CHEBI:71512	M+H-H2O, M+H, M+Na, M+H-2H2O	C14H18O9	47.1	45.1	-2.15837	1-O-vanilloyl-beta-D-glucose	330.094	313.091	1	2.79205
2.79_330.0944n	HMDB0040621	M+H-H2O, M+H, M+Na, M+H-2H2O	C14H18O9	47.2	45.7	-2.15837	3'-Glucosyl-2',4',6'-trihydroxyacetophenone	330.094	313.091	1	2.79205
2.79_330.0944n	HMDB0128028	M+H-H2O, M+H, M+Na, M+H-2H2O	C14H18O9	46.4	41.5	-2.15837	6-(5-ethyl-2,3-dihydroxyphenoxy)-3,4,5-trihydroxyoxane-2-carboxylic acid	330.094	313.091	1	2.79205
2.79_330.0944n	HMDB0128029	M+H-H2O, M+H, M+Na, M+H-2H2O	C14H18O9	46.4	41.5	-2.15837	6-(4-ethyl-2,6-dihydroxyphenoxy)-3,4,5-trihydroxyoxane-2-carboxylic acid	330.094	313.091	1	2.79205
2.79_210.0530n	CHEBI:131735	M+H, M+Na, M+H-H2O, M+H-2H2O	C10H10O5	44.7	27.7	1.07221	4-[(2-hydroxyethoxy)carbonyl]benzoic acid	210.053	211.06	1	2.79205
2.79_210.0530n	CHEBI:137424	M+H, M+Na, M+H-H2O, M+H-2H2O	C10H10O5-2	45.2	30.2	1.07221	prohexadione(2-)	210.053	211.06	1	2.79205
2.79_210.0530n	CHEBI:142914	M+H, M+Na, M+H-H2O, M+H-2H2O	C10H10O5	44.6	27.3	1.07221	vanilloylacetic acid	210.053	211.06	1	2.79205
2.79_210.0530n	CHEBI:20582	M+H, M+Na, M+H-H2O, M+H-2H2O	C10H10O5	44.6	27.3	1.07221	5-hydroxyferulic acid	210.053	211.06	1	2.79205
2.79_210.0530n	CHEBI:78688	M+H, M+Na, M+H-H2O, M+H-2H2O	C10H10O5	40.2	5.39	1.07221	2,4-diacetylphloroglucinol	210.053	211.06	1	2.79205
2.79_210.0530n	HMDB0011714	M+H, M+Na, M+H-H2O, M+H-2H2O	C10H10O5	44.1	24.8	1.07221	Vanilpyruvic acid	210.053	211.06	1	2.79205
2.79_210.0530n	HMDB0035484	M+H, M+Na, M+H-H2O, M+H-2H2O	C10H10O5	44.6	27.3	1.07221	3-(3,4-Dihydroxy-5-methoxy)-2-propenoic acid	210.053	211.06	1	2.79205
2.79_210.0530n	HMDB0125514	M+H, M+Na, M+H-H2O, M+H-2H2O	C10H10O5	44.6	27.5	1.07221	(2E)-3-(2,4-dihydroxy-5-methoxyphenyl)prop-2-enoic acid	210.053	211.06	1	2.79205
2.79_210.0530n	HMDB0125515	M+H, M+Na, M+H-H2O, M+H-2H2O	C10H10O5	44.6	27.3	1.07221	(2E)-3-(2,4-dihydroxy-3-methoxyphenyl)prop-2-enoic acid	210.053	211.06	1	2.79205
2.79_210.0530n	HMDB0125516	M+H, M+Na, M+H-H2O, M+H-2H2O	C10H10O5	45.1	29.9	1.07221	3-(4-hydroxy-3-methoxyphenyl)oxirane-2-carboxylic acid	210.053	211.06	1	2.79205
2.79_210.0530n	HMDB0127490	M+H, M+Na, M+H-H2O, M+H-2H2O	C10H10O5	44.6	27.3	1.07221	3-(3,4-dihydroxy-5-methoxyphenyl)prop-2-enoic acid	210.053	211.06	1	2.79205
2.79_210.0530n	HMDB0127946	M+H, M+Na, M+H-H2O, M+H-2H2O	C10H10O5	44.6	27.5	1.07221	3-(2,4-dihydroxy-5-methoxyphenyl)prop-2-enoic acid	210.053	211.06	1	2.79205
2.79_210.0530n	HMDB0127947	M+H, M+Na, M+H-H2O, M+H-2H2O	C10H10O5	44.6	27.3	1.07221	3-(2,4-dihydroxy-3-methoxyphenyl)prop-2-enoic acid	210.053	211.06	1	2.79205
2.79_210.0530n	HMDB0132221	M+H, M+Na, M+H-H2O, M+H-2H2O	C10H10O5	44.3	26	1.07221	3-(2,3-dihydroxy-4-methoxyphenyl)prop-2-enoic acid	210.053	211.06	1	2.79205
2.79_210.0530n	HMDB0132228	M+H, M+Na, M+H-H2O, M+H-2H2O	C10H10O5	44.6	27.5	1.07221	3-(2,5-dihydroxy-4-methoxyphenyl)prop-2-enoic acid	210.053	211.06	1	2.79205
2.79_210.0530n	HMDB0140909	M+H, M+Na, M+H-H2O, M+H-2H2O	C10H10O5	45.1	29.9	1.07221	3-(3-hydroxy-4-methoxyphenyl)oxirane-2-carboxylic acid	210.053	211.06	1	2.79205
2.79_210.0530n	HMDB0141258	M+H, M+Na, M+H-H2O, M+H-2H2O	C10H10O5	44.1	24.7	1.07221	(2Z)-2-hydroxy-3-(4-hydroxy-3-methoxyphenyl)prop-2-enoic acid	210.053	211.06	1	2.79205
2.79_210.0530n	HMDB0141331	M+H, M+Na, M+H-H2O, M+H-2H2O	C10H10O5	44.6	27.3	1.07221	3-(3,5-dihydroxy-4-methoxyphenyl)prop-2-enoic acid	210.053	211.06	1	2.79205
2.79_210.0530n	HMDB0142176	M+H, M+Na, M+H-H2O, M+H-2H2O	C10H10O5	43.1	19.6	1.07221	2-[(2-hydroxyphenyl)methyl]propanedioic acid	210.053	211.06	1	2.79205
2.79_210.0530n	HMDB0142177	M+H, M+Na, M+H-H2O, M+H-2H2O	C10H10O5	43.1	19.6	1.07221	2-[hydroxy(phenyl)methyl]propanedioic acid	210.053	211.06	1	2.79205
2.79_210.0530n	HMDB0142178	M+H, M+Na, M+H-H2O, M+H-2H2O	C10H10O5	43.1	19.6	1.07221	2-[(4-hydroxyphenyl)methyl]propanedioic acid	210.053	211.06	1	2.79205
2.79_210.0530n	HMDB0142180	M+H, M+Na, M+H-H2O, M+H-2H2O	C10H10O5	43	19.1	1.07221	2-benzyl-2-hydroxypropanedioic acid	210.053	211.06	1	2.79205
2.79_210.0530n	HMDB0142181	M+H, M+Na, M+H-H2O, M+H-2H2O	C10H10O5	43.1	19.6	1.07221	2-[(3-hydroxyphenyl)methyl]propanedioic acid	210.053	211.06	1	2.79205
2.76_560.0790n	CHEBI:74153	M+H-2H2O, M+H, M+H-H2O, M+2Na-H	C17H26N2O15P2-2	45.1	34.8	-3.26089	dTDP-5,5-di-C-methyl-beta-L-lyxose(2-)	560.079	525.065	1	2.76348
2.76_500.0627n	HMDB0127916	M+H-2H2O, M+H, M+Na, 2M+NH4	C20H20O13S	37.3	0.464	0.39666	(5-{5,7-dihydroxy-3-[(3,4,5-trihydroxyoxan-2-yl)oxy]-5H-chromen-2-yl}-2-hydroxyphenyl)oxidanesulfonic acid	500.063	465.049	1	2.75635
2.76_500.0627n	HMDB0127917	M+H-2H2O, M+H, M+Na, 2M+NH4	C20H20O13S	37.7	2.5	0.39666	(2-{[2-(3,4-dihydroxyphenyl)-5,7-dihydroxy-5H-chromen-3-yl]oxy}-3,5-dihydroxyoxan-4-yl)oxidanesulfonic acid	500.063	465.049	1	2.75635
2.76_500.0627n	HMDB0127918	M+H-2H2O, M+H, M+Na, 2M+NH4	C20H20O13S	37.6	1.68	0.39666	(2-{[2-(3,4-dihydroxyphenyl)-5,7-dihydroxy-5H-chromen-3-yl]oxy}-4,5-dihydroxyoxan-3-yl)oxidanesulfonic acid	500.063	465.049	1	2.75635
2.76_500.0627n	HMDB0127919	M+H-2H2O, M+H, M+Na, 2M+NH4	C20H20O13S	37.7	2.5	0.39666	(6-{[2-(3,4-dihydroxyphenyl)-5,7-dihydroxy-5H-chromen-3-yl]oxy}-4,5-dihydroxyoxan-3-yl)oxidanesulfonic acid	500.063	465.049	1	2.75635
2.76_500.0627n	HMDB0132752	M+H-2H2O, M+H, M+Na, 2M+NH4	C20H20O13S	38.2	4.92	0.39666	[3-(3-{[3,4-dihydroxy-5-(hydroxymethyl)oxolan-2-yl]oxy}-5,7-dihydroxy-4-oxo-3,4-dihydro-2H-1-benzopyran-2-yl)phenyl]oxidanesulfonic acid	500.063	465.049	1	2.75635
2.76_500.0627n	HMDB0132753	M+H-2H2O, M+H, M+Na, 2M+NH4	C20H20O13S	38.6	6.93	0.39666	[(5-{[5,7-dihydroxy-2-(3-hydroxyphenyl)-4-oxo-3,4-dihydro-2H-1-benzopyran-3-yl]oxy}-3,4-dihydroxyoxolan-2-yl)methoxy]sulfonic acid	500.063	465.049	1	2.75635
2.76_500.0627n	HMDB0132754	M+H-2H2O, M+H, M+Na, 2M+NH4	C20H20O13S	38.3	5.13	0.39666	(5-{[5,7-dihydroxy-2-(3-hydroxyphenyl)-4-oxo-3,4-dihydro-2H-1-benzopyran-3-yl]oxy}-4-hydroxy-2-(hydroxymethyl)oxolan-3-yl)oxidanesulfonic acid	500.063	465.049	1	2.75635
2.76_500.0627n	HMDB0132755	M+H-2H2O, M+H, M+Na, 2M+NH4	C20H20O13S	38.3	5.26	0.39666	(2-{[5,7-dihydroxy-2-(3-hydroxyphenyl)-4-oxo-3,4-dihydro-2H-1-benzopyran-3-yl]oxy}-4-hydroxy-5-(hydroxymethyl)oxolan-3-yl)oxidanesulfonic acid	500.063	465.049	1	2.75635
5.32_750.4916n	CHEBI:68957	M+H+Na, M+Na, M+H-2H2O, M+H	C42H70O11	39.4	1.08	-0.239431	klymollin G	750.492	773.492	1	5.31545
0.47_220.0562n	HMDB0034857	M+H-H2O, M+2Na-H, M+H, M+H-2H2O	C12H12O2S	37.8	0	1.99017	2-(2-Thienylmethylene)-1,6-dioxaspiro[4.4]non-3-ene	220.056	203.053	1	0.468883
0.47_220.0562n	HMDB0035149	M+H-H2O, M+2Na-H, M+H, M+H-2H2O	C12H12O2S	37.8	0	1.99018	Chrycorin	220.056	203.053	1	0.468883
0.70_482.0699n	CHEBI:57417	M+H-H2O, M+K, 2M+Na, M+Na	C17H17N5O10P-	37.7	0.0411	-2.83299	2,3-dihydroxybenzoyl 5'-adenylate(1-)	482.07	505.058	1	0.703833
0.70_482.0699n	HMDB0133388	M+H-H2O, M+K, 2M+Na, M+Na	C20H18O14	40.3	12.5	0.585896	6,7,8,11,12,13,21,22,23-nonahydroxy-2,17,20-trioxatetracyclo[17.3.1.0‚Å¥,‚Åπ.0¬π‚Å∞,¬π‚Åµ]tricosa-4,6,8,10,12,14-hexaene-3,16-dione	482.07	505.058	1	0.703833
0.70_482.0699n	HMDB0136076	M+H-H2O, M+K, 2M+Na, M+Na	C20H18O14	40.3	12.5	0.585896	3,4,5,11,12,13,21,22,23-nonahydroxy-9,14,17-trioxatetracyclo[17.4.0.0¬≤,‚Å∑.0¬π‚Å∞,¬π‚Åµ]tricosa-1(23),2,4,6,19,21-hexaene-8,18-dione	482.07	505.058	1	0.703833
0.70_482.0699n	HMDB0137009	M+H-H2O, M+K, 2M+Na, M+Na	C20H18O14	40.1	11.5	0.585896	3,4,5,11,14,20,21,22-octahydroxy-13-(hydroxymethyl)-9,12,16-trioxatetracyclo[16.4.0.0¬≤,‚Å∑.0¬π‚Å∞,¬π‚Åµ]docosa-1(22),2,4,6,18,20-hexaene-8,17-dione	482.07	505.058	1	0.703833
5.77_234.0894n	CHEBI:133200	M+H-2H2O, 2M+K, M+Na, M+CH3OH+H	C13H14O4-2	39.7	1.03	0.7724	carboxyibuprofen(2-)	234.089	257.084	1	5.77107
5.77_234.0894n	CHEBI:469	M+H-2H2O, 2M+K, M+Na, M+CH3OH+H	C13H14O4	39.6	0.809	0.7724	1'-acetoxychavicol acetate	234.089	257.084	1	5.77107
5.77_234.0894n	CHEBI:65981	M+H-2H2O, 2M+K, M+Na, M+CH3OH+H	C13H14O4	39.8	1.58	0.7724	GTRI-02	234.089	257.084	1	5.77107
5.77_234.0894n	CHEBI:69258	M+H-2H2O, 2M+K, M+Na, M+CH3OH+H	C13H14O4	39.7	1.26	0.7724	nigerapyrone C	234.089	257.084	1	5.77107
5.77_234.0894n	CHEBI:86565	M+H-2H2O, 2M+K, M+Na, M+CH3OH+H	C13H14O4	39.7	1.02	0.7724	4-hydroxy cinnamyl alcohol diacetate	234.089	257.084	1	5.77107
5.77_234.0894n	HMDB0030486	M+H-2H2O, 2M+K, M+Na, M+CH3OH+H	C13H14O4	39.7	1.34	0.7724	(S)-2,3-Dihydro-6-hydroxy-5-(hydroxyacetyl)-2-isopropenylbenzofuran	234.089	257.084	1	5.77107
5.77_234.0894n	HMDB0030648	M+H-2H2O, 2M+K, M+Na, M+CH3OH+H	C13H14O4	39.9	2.02	0.7724	Artemidiol	234.089	257.084	1	5.77107
5.77_234.0894n	HMDB0033109	M+H-2H2O, 2M+K, M+Na, M+CH3OH+H	C13H14O4	39.7	1.35	0.7724	Methyl (2R*,3S*)-2,3-dihydro-3-hydroxy-2-isopropenyl-5-benzofurancarboxylate	234.089	257.084	1	5.77107
5.77_234.0894n	HMDB0035712	M+H-2H2O, 2M+K, M+Na, M+CH3OH+H	C13H14O4	39.7	1.15	0.7724	Aloesol	234.089	257.084	1	5.77107
5.77_234.0894n	HMDB0040906	M+H-2H2O, 2M+K, M+Na, M+CH3OH+H	C13H14O4	39.8	1.53	0.7724	Coixinden B	234.089	257.084	1	5.77107
5.77_234.0894n	HMDB0041005	M+H-2H2O, 2M+K, M+Na, M+CH3OH+H	C13H14O4	39.6	0.809	0.7724	1'-Acetoxychavicol acetate	234.089	257.084	1	5.77107
5.77_234.0894n	HMDB0041006	M+H-2H2O, 2M+K, M+Na, M+CH3OH+H	C13H14O4	39.6	0.809	0.7724	1'-Acetoxychavicol	234.089	257.084	1	5.77107
0.57_285.1225n	CHEBI:63226	M+H, M+ACN+Na, 2M+ACN+Na, M+H-2H2O	C13H19NO6	35.4	4.45	4.25842	N-(8-carboxy-3-oxooctanoyl)-L-homoserine lactone	285.122	286.13	1	0.56885
6.01_328.0759n	CHEBI:55419	M+H, M+2Na-H, M+H-H2O, M+2Na	C10H12N6O7	39	0	-2.65836	8-nitroguanosine	328.076	329.083	1	6.00722
6.01_328.0759n	CHEBI:55423	M+H, M+2Na-H, M+H-H2O, M+2Na	C10H12N6O7	39	0.378	-2.65836	O(5')-nitroguanosine	328.076	329.083	1	6.00722
6.01_498.1680n	HMDB0030495	M+Na, 2M+Na, M+K, M+H-H2O	C30H26O7	40.3	3.78	0.215733	Artonol D	498.168	521.157	1	6.00722
6.16_410.2084n	CHEBI:65499	M+H, 2M+Na, M+Na, M+K	C25H30O5	42.1	18.7	-2.3263	bipinnatone B	410.208	411.216	1	6.15648
6.16_410.2084n	CHEBI:66303	M+H, 2M+Na, M+Na, M+K	C25H30O5	38.5	0.625	-2.3263	rhinacanthin C	410.208	411.216	1	6.15648
6.16_410.2084n	HMDB0030741	M+H, 2M+Na, M+Na, M+K	C25H30O5	39	3.01	-2.3263	Heliocide H3	410.208	411.216	1	6.15648
6.16_410.2084n	HMDB0031361	M+H, 2M+Na, M+Na, M+K	C25H30O5	41.8	17.2	-2.3263	(R)-Kanzonol Y	410.208	411.216	1	6.15648
6.16_410.2084n	HMDB0032005	M+H, 2M+Na, M+Na, M+K	C25H30O5	41.8	17.2	-2.3263	2-Geranyl-2',3,4,4'-tetrahydroxydihydrochalcone	410.208	411.216	1	6.15648
6.16_410.2084n	HMDB0035297	M+H, 2M+Na, M+Na, M+K	C25H30O5	39	2.96	-2.3263	Heliocide H1	410.208	411.216	1	6.15648
6.16_410.2084n	HMDB0035298	M+H, 2M+Na, M+Na, M+K	C25H30O5	39	2.96	-2.3263	Heliocide H4	410.208	411.216	1	6.15648
6.16_410.2084n	HMDB0036833	M+H, 2M+Na, M+Na, M+K	C25H30O5	39	3.01	-2.3263	Heliocide H2	410.208	411.216	1	6.15648
6.16_410.2084n	HMDB0133033	M+H, 2M+Na, M+Na, M+K	C25H30O5	41.6	16.2	-2.3263	3-(4-hydroxyphenyl)-1-[2,4,6-trihydroxy-3,5-bis(3-methylbut-2-en-1-yl)phenyl]propan-1-one	410.208	411.216	1	6.15648
6.16_410.2084n	HMDB0133052	M+H, 2M+Na, M+Na, M+K	C25H30O5	41.7	16.8	-2.3263	3-phenyl-1-[2,4,6-trihydroxy-3-(4-hydroxy-3-methylbut-2-en-1-yl)-5-(3-methylbut-2-en-1-yl)phenyl]propan-1-one	410.208	411.216	1	6.15648
6.16_410.2084n	HMDB0133054	M+H, 2M+Na, M+Na, M+K	C25H30O5	41.7	16.8	-2.3263	3-phenyl-1-{2,4,6-trihydroxy-3-[(2E)-4-hydroxy-3-methylbut-2-en-1-yl]-5-(3-methylbut-2-en-1-yl)phenyl}propan-1-one	410.208	411.216	1	6.15648
6.16_410.2084n	HMDB0133056	M+H, 2M+Na, M+Na, M+K	C25H30O5	38.5	0.738	-2.3263	1-{3-[(3,3-dimethyloxiran-2-yl)methyl]-2,4,6-trihydroxy-5-(3-methylbut-2-en-1-yl)phenyl}-3-phenylpropan-1-one	410.208	411.216	1	6.15648
6.16_410.2084n	HMDB0133058	M+H, 2M+Na, M+Na, M+K	C25H30O5	41.6	16.2	-2.3263	3-(3-hydroxyphenyl)-1-[2,4,6-trihydroxy-3,5-bis(3-methylbut-2-en-1-yl)phenyl]propan-1-one	410.208	411.216	1	6.15648
6.16_410.2084n	HMDB0133059	M+H, 2M+Na, M+Na, M+K	C25H30O5	41.6	16.2	-2.3263	3-hydroxy-3-phenyl-1-[2,4,6-trihydroxy-3,5-bis(3-methylbut-2-en-1-yl)phenyl]propan-1-one	410.208	411.216	1	6.15648
6.16_410.2084n	HMDB0133060	M+H, 2M+Na, M+Na, M+K	C25H30O5	41.8	17.3	-2.3263	1-[3-(3,7-dimethylocta-2,6-dien-1-yl)-2,4,6-trihydroxyphenyl]-3-(4-hydroxyphenyl)propan-1-one	410.208	411.216	1	6.15648
6.16_410.2084n	HMDB0133073	M+H, 2M+Na, M+Na, M+K	C25H30O5	38.7	1.71	-2.3263	2-(3,7-dimethylocta-2,6-dien-1-yl)-4-[(2E)-1-hydroxy-3-(4-hydroxyphenyl)prop-2-en-1-yl]benzene-1,3,5-triol	410.208	411.216	1	6.15648
6.16_410.2084n	HMDB0133095	M+H, 2M+Na, M+Na, M+K	C25H30O5	42.1	18.5	-2.3263	3-phenyl-1-[2,4,6-trihydroxy-3-(4-hydroxy-3,7-dimethylocta-2,6-dien-1-yl)phenyl]propan-1-one	410.208	411.216	1	6.15648
6.16_410.2084n	HMDB0133097	M+H, 2M+Na, M+Na, M+K	C25H30O5	41.9	17.5	-2.3263	3-phenyl-1-{2,4,6-trihydroxy-3-[(2Z)-4-hydroxy-3-(4-methylpent-3-en-1-yl)but-2-en-1-yl]phenyl}propan-1-one	410.208	411.216	1	6.15648
6.16_410.2084n	HMDB0133099	M+H, 2M+Na, M+Na, M+K	C25H30O5	42.4	20.1	-2.3263	3-phenyl-1-[2,4,6-trihydroxy-3-(8-hydroxy-3,7-dimethylocta-2,6-dien-1-yl)phenyl]propan-1-one	410.208	411.216	1	6.15648
6.16_410.2084n	HMDB0133101	M+H, 2M+Na, M+Na, M+K	C25H30O5	42.4	20.1	-2.3263	3-phenyl-1-{2,4,6-trihydroxy-3-[(6E)-8-hydroxy-3,7-dimethylocta-2,6-dien-1-yl]phenyl}propan-1-one	410.208	411.216	1	6.15648
6.16_410.2084n	HMDB0133103	M+H, 2M+Na, M+Na, M+K	C25H30O5	42.1	18.5	-2.3263	3-phenyl-1-[2,4,6-trihydroxy-3-(5-hydroxy-3,7-dimethylocta-2,6-dien-1-yl)phenyl]propan-1-one	410.208	411.216	1	6.15648
6.16_410.2084n	HMDB0133105	M+H, 2M+Na, M+Na, M+K	C25H30O5	41.9	17.8	-2.3263	3-phenyl-1-(2,4,6-trihydroxy-3-{[3-methyl-3-(4-methylpent-3-en-1-yl)oxiran-2-yl]methyl}phenyl)propan-1-one	410.208	411.216	1	6.15648
6.16_410.2084n	HMDB0133107	M+H, 2M+Na, M+Na, M+K	C25H30O5	42.4	20.1	-2.3263	1-{3-[5-(3,3-dimethyloxiran-2-yl)-3-methylpent-2-en-1-yl]-2,4,6-trihydroxyphenyl}-3-phenylpropan-1-one	410.208	411.216	1	6.15648
6.16_410.2084n	HMDB0133109	M+H, 2M+Na, M+Na, M+K	C25H30O5	38.7	1.48	-2.3263	1-[3-(3,7-dimethylocta-2,6-dien-1-yl)-2,4,5,6-tetrahydroxyphenyl]-3-phenylpropan-1-one	410.208	411.216	1	6.15648
6.16_410.2084n	HMDB0133111	M+H, 2M+Na, M+Na, M+K	C25H30O5	41.8	17.3	-2.3263	1-[3-(3,7-dimethylocta-2,6-dien-1-yl)-2,4,6-trihydroxyphenyl]-3-(3-hydroxyphenyl)propan-1-one	410.208	411.216	1	6.15648
6.16_410.2084n	HMDB0133113	M+H, 2M+Na, M+Na, M+K	C25H30O5	41.8	17.3	-2.3263	1-[3-(3,7-dimethylocta-2,6-dien-1-yl)-2,4,6-trihydroxyphenyl]-3-hydroxy-3-phenylpropan-1-one	410.208	411.216	1	6.15648
5.99_686.4873n	CHEBI:74556	M+Na, M+K, M+NH4, M+H	C38H71O8P-2	37.3	0.00279	-1.96093	1-heptadecanoyl-2-oleoyl-sn-glycero-3-phosphate(2-)	686.487	709.477	1	5.99272
5.99_686.4873n	CHEBI:74558	M+Na, M+K, M+NH4, M+H	C38H71O8P-2	37.3	0.00279	-1.96093	1-oleoyl-2-heptadecanoyl-sn-glycero-3-phosphate(2-)	686.487	709.477	1	5.99272
5.99_686.4873n	HMDB0115508	M+Na, M+K, M+NH4, M+H	C38H71O8P	37.3	0.00279	-1.96093	PA(15:0/20:2(11Z,14Z))	686.487	709.477	1	5.99272
5.99_686.4873n	HMDB0115534	M+Na, M+K, M+NH4, M+H	C38H71O8P	37.3	0.00279	-1.96093	PA(20:2(11Z,14Z)/15:0)	686.487	709.477	1	5.99272
6.25_254.0588n	CHEBI:140464	M+H, M+2Na-H, M+CH3OH+H, M+H-H2O	C15H10O4	43.4	24.6	3.41212	7,8-dihydroxyflavone	254.059	255.066	1	6.24932
6.25_254.0588n	CHEBI:28197	M+H, M+2Na-H, M+CH3OH+H, M+H-H2O	C15H10O4	42.3	19	3.41212	daidzein	254.059	255.066	1	6.24932
6.25_254.0588n	CHEBI:28677	M+H, M+2Na-H, M+CH3OH+H, M+H-H2O	C15H10O4	42.2	18.6	3.41212	1,4-dihydroxy-2-methylanthraquinone	254.059	255.066	1	6.24932
6.25_254.0588n	CHEBI:29503	M+H, M+2Na-H, M+CH3OH+H, M+H-H2O	C15H10O4	43	22.7	3.41212	4',7-dihydroxyflavone	254.059	255.066	1	6.24932
6.25_254.0588n	CHEBI:34359	M+H, M+2Na-H, M+CH3OH+H, M+H-H2O	C15H10O4	43	22.7	3.41212	4',6-dihydroxyflavone	254.059	255.066	1	6.24932
6.25_254.0588n	CHEBI:3687	M+H, M+2Na-H, M+CH3OH+H, M+H-H2O	C15H10O4	42.2	18.6	3.41212	chrysophanol	254.059	255.066	1	6.24932
6.25_254.0588n	CHEBI:5731	M+H, M+2Na-H, M+CH3OH+H, M+H-H2O	C15H10O4	42.2	18.9	3.41212	hispidol	254.059	255.066	1	6.24932
6.25_254.0588n	CHEBI:69476	M+H, M+2Na-H, M+CH3OH+H, M+H-H2O	C15H10O4	42.2	18.8	3.41212	3',4'-dihydroxyisoflavone	254.059	255.066	1	6.24932
6.25_254.0588n	CHEBI:69520	M+H, M+2Na-H, M+CH3OH+H, M+H-H2O	C15H10O4	42.2	18.6	3.41212	3-hydroxy-2-hydroxymethyl-9,10-anthraquinone	254.059	255.066	1	6.24932
6.25_254.0588n	CHEBI:69532	M+H, M+2Na-H, M+CH3OH+H, M+H-H2O	C15H10O4	42.2	18.6	3.41212	1,6-dihydroxy-2-methyl-9,10-anthraquinone	254.059	255.066	1	6.24932
6.25_254.0588n	CHEBI:69533	M+H, M+2Na-H, M+CH3OH+H, M+H-H2O	C15H10O4	42.2	18.6	3.41212	rubiadin	254.059	255.066	1	6.24932
6.25_254.0588n	CHEBI:75095	M+H, M+2Na-H, M+CH3OH+H, M+H-H2O	C15H10O4	43.4	24.6	3.41212	chrysin	254.059	255.066	1	6.24932
6.25_254.0588n	CHEBI:8410	M+H, M+2Na-H, M+CH3OH+H, M+H-H2O	C15H10O4	43.4	24.6	3.41212	primetin	254.059	255.066	1	6.24932
6.25_254.0588n	HMDB0003312	M+H, M+2Na-H, M+CH3OH+H, M+H-H2O	C15H10O4	42.3	19	3.41212	Daidzein	254.059	255.066	1	6.24932
6.25_254.0588n	HMDB0030670	M+H, M+2Na-H, M+CH3OH+H, M+H-H2O	C15H10O4	42.2	18.6	3.41212	Chrysophanol	254.059	255.066	1	6.24932
6.25_254.0588n	HMDB0030699	M+H, M+2Na-H, M+CH3OH+H, M+H-H2O	C15H10O4	42.5	20.2	3.41212	5,7-Dihydroxyisoflavone	254.059	255.066	1	6.24932
6.25_254.0588n	HMDB0030874	M+H, M+2Na-H, M+CH3OH+H, M+H-H2O	C15H10O4	42.2	18.6	3.41212	Phomarin	254.059	255.066	1	6.24932
6.25_254.0588n	HMDB0033153	M+H, M+2Na-H, M+CH3OH+H, M+H-H2O	C15H10O4	42.2	18.9	3.41212	(Z)-4',6-Dihydroxyaurone	254.059	255.066	1	6.24932
6.25_254.0588n	HMDB0036619	M+H, M+2Na-H, M+CH3OH+H, M+H-H2O	C15H10O4	43.4	24.6	3.41212	5,7-Dihydroxyflavone	254.059	255.066	1	6.24932
6.25_254.0588n	HMDB0130498	M+H, M+2Na-H, M+CH3OH+H, M+H-H2O	C15H10O4	42.5	20.2	3.41212	6,7-dihydroxy-3-phenyl-4H-chromen-4-one	254.059	255.066	1	6.24932
6.25_254.0588n	HMDB0130504	M+H, M+2Na-H, M+CH3OH+H, M+H-H2O	C15H10O4	42.3	19	3.41212	7-hydroxy-3-(3-hydroxyphenyl)-4H-chromen-4-one	254.059	255.066	1	6.24932
6.25_254.0588n	HMDB0130510	M+H, M+2Na-H, M+CH3OH+H, M+H-H2O	C15H10O4	42.5	20.2	3.41212	7,8-dihydroxy-3-phenyl-4H-chromen-4-one	254.059	255.066	1	6.24932
6.25_254.0588n	HMDB0130907	M+H, M+2Na-H, M+CH3OH+H, M+H-H2O	C15H10O4	43.4	24.6	3.41212	5,6-dihydroxy-2-phenyl-4H-chromen-4-one	254.059	255.066	1	6.24932
6.25_254.0588n	HMDB0130927	M+H, M+2Na-H, M+CH3OH+H, M+H-H2O	C15H10O4	43.4	24.6	3.41212	6,7-dihydroxy-2-phenyl-4H-chromen-4-one	254.059	255.066	1	6.24932
6.25_254.0588n	HMDB0133314	M+H, M+2Na-H, M+CH3OH+H, M+H-H2O	C15H10O4	43	22.7	3.41212	7-hydroxy-2-(3-hydroxyphenyl)-4H-chromen-4-one	254.059	255.066	1	6.24932
6.25_254.0588n	HMDB0134545	M+H, M+2Na-H, M+CH3OH+H, M+H-H2O	C15H10O4	43.6	25.5	3.41212	3-hydroxy-2-(2-hydroxyphenyl)-4H-chromen-4-one	254.059	255.066	1	6.24932
6.25_254.0588n	HMDB0134546	M+H, M+2Na-H, M+CH3OH+H, M+H-H2O	C15H10O4	43.6	25.9	3.41212	3,6-dihydroxy-2-phenyl-4H-chromen-4-one	254.059	255.066	1	6.24932
6.25_254.0588n	HMDB0134547	M+H, M+2Na-H, M+CH3OH+H, M+H-H2O	C15H10O4	43.6	25.9	3.41212	3,7-dihydroxy-2-phenyl-4H-chromen-4-one	254.059	255.066	1	6.24932
6.25_254.0588n	HMDB0134548	M+H, M+2Na-H, M+CH3OH+H, M+H-H2O	C15H10O4	43.6	25.5	3.41212	3-hydroxy-2-(3-hydroxyphenyl)-4H-chromen-4-one	254.059	255.066	1	6.24932
6.25_254.0588n	HMDB0134549	M+H, M+2Na-H, M+CH3OH+H, M+H-H2O	C15H10O4	43.6	25.5	3.41212	3-hydroxy-2-(4-hydroxyphenyl)-4H-chromen-4-one	254.059	255.066	1	6.24932
6.25_254.0588n	HMDB0134550	M+H, M+2Na-H, M+CH3OH+H, M+H-H2O	C15H10O4	43.6	25.9	3.41212	3,5-dihydroxy-2-phenyl-4H-chromen-4-one	254.059	255.066	1	6.24932
6.25_254.0588n	HMDB0137521	M+H, M+2Na-H, M+CH3OH+H, M+H-H2O	C15H10O4	42.5	20.2	3.41212	5,6-dihydroxy-2-(phenylmethylidene)-2,3-dihydro-1-benzofuran-3-one	254.059	255.066	1	6.24932
6.25_254.0588n	HMDB0137524	M+H, M+2Na-H, M+CH3OH+H, M+H-H2O	C15H10O4	42.5	20.2	3.41212	6,7-dihydroxy-2-(phenylmethylidene)-2,3-dihydro-1-benzofuran-3-one	254.059	255.066	1	6.24932
6.25_254.0588n	HMDB0137527	M+H, M+2Na-H, M+CH3OH+H, M+H-H2O	C15H10O4	42.5	20.2	3.41212	4,6-dihydroxy-2-(phenylmethylidene)-2,3-dihydro-1-benzofuran-3-one	254.059	255.066	1	6.24932
6.25_254.0588n	HMDB0137530	M+H, M+2Na-H, M+CH3OH+H, M+H-H2O	C15H10O4	42.2	18.9	3.41212	6-hydroxy-2-[(3-hydroxyphenyl)methylidene]-2,3-dihydro-1-benzofuran-3-one	254.059	255.066	1	6.24932
6.25_254.0588n	HMDB0137607	M+H, M+2Na-H, M+CH3OH+H, M+H-H2O	C15H10O4	42.2	18.9	3.41212	6-hydroxy-2-[(4-hydroxyphenyl)methylidene]-2,3-dihydro-1-benzofuran-3-one	254.059	255.066	1	6.24932
6.25_254.0588n	HMDB0140470	M+H, M+2Na-H, M+CH3OH+H, M+H-H2O	C15H10O4	42.9	22.4	3.41212	2-(3,5-dihydroxyphenyl)-4H-chromen-4-one	254.059	255.066	1	6.24932
6.25_198.0688n	CHEBI:28565	M+H-H2O, M+H, M+CH3OH+H, M+H-2H2O	C13H10O2	38.8	16.1	3.69469	1,2-dihydroxyfluorene	198.069	199.076	1	6.24932
6.25_198.0688n	CHEBI:28752	M+H-H2O, M+H, M+CH3OH+H, M+H-2H2O	C13H10O2	38.8	16.1	3.69469	3,4-dihydroxyfluorene	198.069	199.076	1	6.24932
6.25_198.0688n	CHEBI:32385	M+H-H2O, M+H, M+CH3OH+H, M+H-2H2O	C13H10O2	42.8	36.1	3.69469	mycomycin	198.069	199.076	1	6.24932
6.25_198.0688n	CHEBI:75272	M+H-H2O, M+H, M+CH3OH+H, M+H-2H2O	C13H10O2	41.2	28	3.69469	splitomicin	198.069	199.076	1	6.24932
6.25_198.0688n	CHEBI:86919	M+H-H2O, M+H, M+CH3OH+H, M+H-2H2O	C13H10O2	37.6	9.9	3.69469	phenyl benzoate	198.069	199.076	1	6.24932
6.25_198.0688n	HMDB0036185	M+H-H2O, M+H, M+CH3OH+H, M+H-2H2O	C13H10O2	40	22	3.69469	3-(2-Furanyl)-2-phenyl-2-propenal	198.069	199.076	1	6.24932
6.25_198.0688n	HMDB0130034	M+H-H2O, M+H, M+CH3OH+H, M+H-2H2O	C13H10O2	39.8	20.9	3.69469	3-[(1E)-buta-1,3-dien-1-yl]-1H-isochromen-1-one	198.069	199.076	1	6.24932
6.25_182.0737n	CHEBI:10057	M+H-H2O, M+CH3OH+H, M+H, 2M+K	C13H10O	35.6	5.91	3.12343	9H-xanthene	182.074	165.07	1	6.24932
6.25_182.0737n	CHEBI:16904	M+H-H2O, M+CH3OH+H, M+H, 2M+K	C13H10O	35.3	4.43	3.12343	fluoren-9-ol	182.074	165.07	1	6.24932
6.25_182.0737n	CHEBI:36441	M+H-H2O, M+CH3OH+H, M+H, 2M+K	C13H10O	35.9	7.23	3.12343	3H-xanthene	182.074	165.07	1	6.24932
6.25_182.0737n	CHEBI:36442	M+H-H2O, M+CH3OH+H, M+H, 2M+K	C13H10O	36	7.82	3.12343	4aH-xanthene	182.074	165.07	1	6.24932
6.25_182.0737n	HMDB0013163	M+H-H2O, M+CH3OH+H, M+H, 2M+K	C13H10O	35.7	6.3	3.12343	2-Hydroxyfluorene	182.074	165.07	1	6.24932
6.25_182.0737n	HMDB0059802	M+H-H2O, M+CH3OH+H, M+H, 2M+K	C13H10O	35.7	6.3	3.12343	3-Hydroxyfluorene	182.074	165.07	1	6.24932
6.25_182.0737n	HMDB0059803	M+H-H2O, M+CH3OH+H, M+H, 2M+K	C13H10O	35.3	4.43	3.12343	9-Hydroxyfluorene	182.074	165.07	1	6.24932
5.96_528.1790n	CHEBI:62275	M+H, 2M+Na, M+H-H2O, M+H-2H2O	C19H32N2O15	39.7	3.41	-2.4099	alpha-Neup5Gc-(2->6)-D-GalpNAc	528.179	529.186	1	5.96415
5.96_528.1790n	CHEBI:72468	M+H, 2M+Na, M+H-H2O, M+H-2H2O	C19H32N2O15	39.7	3.41	-2.4099	alpha-Neup5Gc-(2->6)-alpha-D-GalpNAc	528.179	529.186	1	5.96415
6.46_640.2889n	CHEBI:65883	M+H, M+Na, M+ACN+H, M+H-2H2O	C35H44O11	41.4	21.5	0.91783	Euphorbia diterpenoid 1	640.289	641.296	1	6.4557
5.95_777.5516n	HMDB0112327	M+2Na-H, M+ACN+Na, M+ACN+H, M+CH3OH+H	C41H80NO10P	44.5	41.1	-0.455091	PS(15:0/20:0)	777.552	841.545	1	5.94987
5.95_777.5516n	HMDB0112513	M+2Na-H, M+ACN+Na, M+ACN+H, M+CH3OH+H	C41H80NO10P	44.5	41.1	-0.455091	PS(20:0/15:0)	777.552	841.545	1	5.94987
5.93_344.1050n	CHEBI:55413	M+H, 2M+H, M+Na, M+2Na-H	C14H20N2O6S	36.9	0	2.34142	4-methylaminophenol sulfate	344.105	345.112	1	5.92845
5.93_344.1050n	HMDB0139622	M+H, 2M+H, M+Na, M+2Na-H	C14H20N2O6S	37.2	1.43	2.34142	N-(4-aminobutyl)-3-[3-methoxy-4-(sulfooxy)phenyl]prop-2-enimidic acid	344.105	345.112	1	5.92845
1.08_165.9906n	CHEBI:36821	M+H-2H2O, M+CH3OH+H, 2M+3H2O+2H, 2M+H	C8H6S2	36.4	0	-2.92753	2,2'-bithiophene	165.991	332.989	1	1.08163
6.59_742.2780n	HMDB0033614	M+Na, M+2Na-H, M+K, M+H	C45H42O10	37.1	0.222	0.237785	Licoagrone	742.278	765.267	1	6.59138
6.64_478.2714n	CHEBI:65498	M+H, 2M+Na, M+K, M+Na	C30H38O5	44.3	30.5	-1.01136	bipinnatone A	478.271	479.279	1	6.64138
6.64_478.2714n	CHEBI:66436	M+H, 2M+Na, M+K, M+Na	C30H38O5	44.5	31.6	-1.01136	schweinfurthin F	478.271	479.279	1	6.64138
6.64_478.2714n	CHEBI:78227	M+H, 2M+Na, M+K, M+Na	C23H43O8P-2	38.3	2.32	3.94264	1,2-dicapryl-sn-glycero-3-phosphate(2-)	478.271	479.279	1	6.64138
6.64_478.2714n	CHEBI:83278	M+H, 2M+Na, M+K, M+Na	C23H43O8P-2	38.3	2.32	3.94264	didecanoylphosphatidate(2-)	478.271	479.279	1	6.64138
6.64_478.2714n	HMDB0015220	M+H, 2M+Na, M+K, M+Na	C30H38O5	44.9	33.8	-1.01136	Iloprost	478.271	479.279	1	6.64138
0.70_213.1019n	CHEBI:71416	M+H-H2O, M+Na, M+K, 2M+Na	C11H11N5	39.2	0.193	2.33679	phenazopyridine	213.102	196.099	1	0.696683
0.70_213.1019n	CHEBI:76604	M+H-H2O, M+Na, M+K, 2M+Na	C11H11N5	39.2	0	2.33679	MeIQx	213.102	196.099	1	0.696683
0.70_213.1019n	HMDB0015506	M+H-H2O, M+Na, M+K, 2M+Na	C11H11N5	39.2	0.193	2.33679	Phenazopyridine	213.102	196.099	1	0.696683
0.70_213.1019n	HMDB0029864	M+H-H2O, M+Na, M+K, 2M+Na	C11H11N5	39.2	0	2.33679	2-Amino-3,8-dimethyl-3H-imidazo[4,5-f]quinoxaline	213.102	196.099	1	0.696683
2.01_634.0788n	CHEBI:3884	M+H-2H2O, M+K, M+Na, M+NH4	C27H22O18	43.7	40.7	-2.82124	corilagin	634.079	652.113	1	2.00858
2.01_634.0788n	HMDB0029871	M+H-2H2O, M+K, M+Na, M+NH4	C27H22O18	48.7	65.3	-2.82124	Sanguiin H4	634.079	652.113	1	2.00858
2.01_634.0788n	HMDB0031457	M+H-2H2O, M+K, M+Na, M+NH4	C27H22O18	43.7	40.7	-2.82124	Corilagin	634.079	652.113	1	2.00858
2.01_634.0788n	HMDB0039200	M+H-2H2O, M+K, M+Na, M+NH4	C27H22O18	48.7	65.5	-2.82124	Punicacortein A	634.079	652.113	1	2.00858
2.01_634.0788n	HMDB0039201	M+H-2H2O, M+K, M+Na, M+NH4	C27H22O18	48.7	65.5	-2.82124	Punicacortein B	634.079	652.113	1	2.00858
2.01_634.0788n	HMDB0039743	M+H-2H2O, M+K, M+Na, M+NH4	C27H22O18	48.7	65.3	-2.82124	Pterocaryanin B	634.079	652.113	1	2.00858
2.01_634.0788n	HMDB0136070	M+H-2H2O, M+K, M+Na, M+NH4	C27H22O18	43.7	40.7	-2.82124	3,4,5,12,13,21,22,23-octahydroxy-8,18-dioxo-9,14,17-trioxatetracyclo[17.4.0.0¬≤,‚Å∑.0¬π‚Å∞,¬π‚Åµ]tricosa-1(23),2,4,6,19,21-hexaen-11-yl 3,4,5-trihydroxybenzoate	634.079	652.113	1	2.00858
2.01_634.0788n	HMDB0136071	M+H-2H2O, M+K, M+Na, M+NH4	C27H22O18	43.7	40.7	-2.82124	3,4,5,11,13,21,22,23-octahydroxy-8,18-dioxo-9,14,17-trioxatetracyclo[17.4.0.0¬≤,‚Å∑.0¬π‚Å∞,¬π‚Åµ]tricosa-1(23),2,4,6,19,21-hexaen-12-yl 3,4,5-trihydroxybenzoate	634.079	652.113	1	2.00858
7.15_742.2767n	HMDB0033614	M+H, M+2Na-H, M+K, M+Na	C45H42O10	37.4	0	-1.52774	Licoagrone	742.277	765.266	1	7.1543
1.89_662.0751n	CHEBI:58437	M+H, M+NH4, M+K, M+H-H2O	C21H24N6O15P2-2	37.8	1.13	-3.5823	deamido-NAD(2-)	662.075	680.109	1	1.88718
0.48_252.9762n	CHEBI:61698	M+H, M+K, M+ACN+Na	C6H6O9P-3	38.3	0	4.77052	L-ascorbate 6-phosphate(3-)	252.976	316.986	1	0.483167
0.48_276.0242n	CHEBI:17541	M+CH3OH+H, M+2Na-H, M+Na	C6H13O10P	39.1	3.09	-1.51706	2-carboxy-D-arabinitol 1-phosphate	276.024	298.995	1	0.483167
0.48_276.0242n	CHEBI:43824	M+CH3OH+H, M+2Na-H, M+Na	C6H13O10P	39.4	4.55	-1.51706	L-gulonic acid 6-phosphate	276.024	298.995	1	0.483167
0.48_276.0242n	CHEBI:48928	M+CH3OH+H, M+2Na-H, M+Na	C6H13O10P	39.5	4.61	-1.51706	6-phospho-D-gluconic acid	276.024	298.995	1	0.483167
0.48_276.0242n	HMDB0001316	M+CH3OH+H, M+2Na-H, M+Na	C6H13O10P	39.5	4.61	-1.51706	6-Phosphogluconic acid	276.024	298.995	1	0.483167
0.48_276.0242n	HMDB0040924	M+CH3OH+H, M+2Na-H, M+Na	C6H13O10P	39.4	4.55	-1.51706	2-Carboxyarabinitol 5-phosphate	276.024	298.995	1	0.483167
0.48_276.0242n	HMDB0062800	M+CH3OH+H, M+2Na-H, M+Na	C6H13O10P	39.5	4.61	-1.51706	6-phosphonatooxy-D-gluconate	276.024	298.995	1	0.483167
0.48_376.0929n	HMDB0039025	M+H+Na, M+Na, 2M+H	C22H16O6	36.7	0	-4.79303	Naphthoherniarin	376.093	200.045	2	0.476017
0.53_320.0507n	CHEBI:134365	M+CH3OH+H, M+2Na-H, M+H	C8H17O11P	38.7	0	-0.520812	octulose 8-phosphate	320.051	353.084	1	0.53315
0.58_119.0950n	CHEBI:63884	M+H-2H2O, M+Na, M+H-H2O	C5H13NO2	38.5	0	3.39931	ethylammonium propionate	119.095	142.087	1	0.576
0.58_119.0950n	CHEBI:85061	M+H-2H2O, M+Na, M+H-H2O	C5H13NO2	38.5	0	3.39931	N,N-dimethylformamide dimethyl acetal	119.095	142.087	1	0.576
0.60_404.0020n	CHEBI:17659	M+Na, M+K, M+H	C9H14N2O12P2	38.7	0	-0.401194	UDP	404.002	405.007	1	0.604567
0.60_404.0020n	HMDB0000295	M+Na, M+K, M+H	C9H14N2O12P2	38.7	0	-0.401194	Uridine 5'-diphosphate	404.002	405.007	1	0.604567
0.70_419.9640n	CHEBI:16595	M+H, M+Na, M+H-H2O	C6H15O15P3	38	0	3.82179	1D-myo-inositol 1,4,5-trisphosphate	419.964	420.971	1	0.703833
0.70_419.9640n	CHEBI:18228	M+H, M+Na, M+H-H2O	C6H15O15P3	38	0	3.82179	1D-myo-inositol 1,3,4-trisphosphate	419.964	420.971	1	0.703833
0.70_419.9640n	CHEBI:46647	M+H, M+Na, M+H-H2O	C6H15O15P3	38	0	3.82179	myo-inositol 1,3,5-trisphosphate	419.964	420.971	1	0.703833
0.70_419.9640n	CHEBI:62918	M+H, M+Na, M+H-H2O	C6H15O15P3	38	0	3.82179	1D-myo-inositol 3,4,6-trisphosphate	419.964	420.971	1	0.703833
0.70_419.9640n	HMDB0001143	M+H, M+Na, M+H-H2O	C6H15O15P3	38	0	3.82179	Inositol 1,3,4-trisphosphate	419.964	420.971	1	0.703833
0.70_419.9640n	HMDB0001498	M+H, M+Na, M+H-H2O	C6H15O15P3	38	0	3.82179	Inositol 1,4,5-trisphosphate	419.964	420.971	1	0.703833
1.15_204.0276n	CHEBI:36455	M+NH4, M+K, M+H-2H2O	C7H8O7-2	38.8	0	3.02213	homoisocitrate(2-)	204.028	222.061	1	1.15303
1.15_204.0276n	CHEBI:7814	M+NH4, M+K, M+H-2H2O	C7H8O7	38.8	0	3.02213	2-oxaloglutaric acid	204.028	222.061	1	1.15303
1.15_204.0276n	HMDB0031665	M+NH4, M+K, M+H-2H2O	C7H8O7	38.8	0	3.02213	Daucic acid	204.028	222.061	1	1.15303
1.32_230.0215n	HMDB0038430	M+H, M+2Na-H, M+H-H2O	C13H10S2	37.8	4.87	-3.86091	5-(1-Propynyl)-5'-vinyl-2,2'-bithiophene	230.022	231.029	1	1.32443
1.32_553.9985n	HMDB0128320	M+H-H2O, M+Na, M+H-2H2O	C21H14O16S	37.7	0	-3.1352	3-{3-[3,5-dihydroxy-4-(sulfooxy)benzoyloxy]-4,5-dihydroxybenzoyloxy}-4,5-dihydroxybenzoic acid	553.999	536.995	1	1.32443
1.32_553.9985n	HMDB0128321	M+H-H2O, M+Na, M+H-2H2O	C21H14O16S	37.7	0	-3.1352	3,4-dihydroxy-5-[3-hydroxy-4-(sulfooxy)-5-(3,4,5-trihydroxybenzoyloxy)benzoyloxy]benzoic acid	553.999	536.995	1	1.32443
1.32_553.9985n	HMDB0128322	M+H-H2O, M+Na, M+H-2H2O	C21H14O16S	39.8	10.6	-3.1352	3-[3,4-dihydroxy-5-(3,4,5-trihydroxybenzoyloxy)benzoyloxy]-5-hydroxy-4-(sulfooxy)benzoic acid	553.999	536.995	1	1.32443
2.08_316.1005n	CHEBI:78397	2M+ACN+H, M+Na, M+H-H2O	C11H16N4O7	37.3	0	-4.56794	5-(2-oxoethylideneamino)-6-D-ribitylaminouracil	316.1	339.09	1	2.0793
2.11_328.0432n	CHEBI:58165	M+H, M+Na, M+H-H2O	C10H11N5O6P-	44	29.2	-4.65914	3',5'-cyclic AMP(1-)	328.043	329.05	1	2.10785
2.11_328.0432n	CHEBI:60879	M+H, M+Na, M+H-H2O	C10H11N5O6P-	38.2	0	-4.65914	2',3'-cyclic AMP(1-)	328.043	329.05	1	2.10785
2.12_310.1256n	CHEBI:140417	M+Na, M+ACN+Na, M+NH4	C19H20NOS+	36.8	0.615	-3.25529	ketotifen(1+)	310.126	333.115	1	2.115
2.12_310.1256n	CHEBI:59286	M+Na, M+ACN+Na, M+NH4	C12H22O9	38.8	0	-2.68138	alpha-tyvelopyranosyl-(1->3)-alpha-D-mannopyranose	310.126	333.115	1	2.115
2.12_310.1256n	CHEBI:59641	M+Na, M+ACN+Na, M+NH4	C12H22O9	38.8	0	-2.68138	alpha-L-Rhap-(1->2)-L-Rhap	310.126	333.115	1	2.115
2.12_310.1256n	CHEBI:59867	M+Na, M+ACN+Na, M+NH4	C12H22O9	38.8	0	-2.68138	3-O-alpha-abequopyranosyl-alpha-D-mannopyranose	310.126	333.115	1	2.115
2.12_310.1256n	CHEBI:59987	M+Na, M+ACN+Na, M+NH4	C12H22O9	38.8	0	-2.68138	alpha-tyvelopyranosyl-(1->3)-beta-D-mannopyranose	310.126	333.115	1	2.115
2.12_310.1256n	CHEBI:59989	M+Na, M+ACN+Na, M+NH4	C12H22O9	38.8	0	-2.68138	alpha-paratopyranosyl-(1->3)-alpha-D-mannopyranose	310.126	333.115	1	2.115
2.12_310.1256n	CHEBI:62068	M+Na, M+ACN+Na, M+NH4	C12H22O9	38.8	0	-2.68138	alpha-D-Rhap-(1->3)-alpha-D-Rhap	310.126	333.115	1	2.115
2.15_382.0112n	HMDB0060600	M+H-H2O, M+H, M+H-2H2O	C14H10N2O9S	37.4	6.59	1.22247	Olsalazine-O-sulfate	382.011	383.018	1	2.1507
2.21_634.0797n	CHEBI:3884	M+NH4, M+Na, M+K	C27H22O18	47.1	52.9	-1.45319	corilagin	634.08	652.114	1	2.20783
2.21_634.0797n	HMDB0029871	M+NH4, M+Na, M+K	C27H22O18	47.1	52.9	-1.45319	Sanguiin H4	634.08	652.114	1	2.20783
2.21_634.0797n	HMDB0031457	M+NH4, M+Na, M+K	C27H22O18	47.1	52.9	-1.45319	Corilagin	634.08	652.114	1	2.20783
2.21_634.0797n	HMDB0039200	M+NH4, M+Na, M+K	C27H22O18	43.6	35.5	-1.45319	Punicacortein A	634.08	652.114	1	2.20783
2.21_634.0797n	HMDB0039201	M+NH4, M+Na, M+K	C27H22O18	43.6	35.5	-1.45319	Punicacortein B	634.08	652.114	1	2.20783
2.21_634.0797n	HMDB0039743	M+NH4, M+Na, M+K	C27H22O18	47.1	52.9	-1.45319	Pterocaryanin B	634.08	652.114	1	2.20783
2.21_634.0797n	HMDB0136070	M+NH4, M+Na, M+K	C27H22O18	47.1	52.9	-1.45319	3,4,5,12,13,21,22,23-octahydroxy-8,18-dioxo-9,14,17-trioxatetracyclo[17.4.0.0¬≤,‚Å∑.0¬π‚Å∞,¬π‚Åµ]tricosa-1(23),2,4,6,19,21-hexaen-11-yl 3,4,5-trihydroxybenzoate	634.08	652.114	1	2.20783
2.21_634.0797n	HMDB0136071	M+NH4, M+Na, M+K	C27H22O18	47.1	52.9	-1.45319	3,4,5,11,13,21,22,23-octahydroxy-8,18-dioxo-9,14,17-trioxatetracyclo[17.4.0.0¬≤,‚Å∑.0¬π‚Å∞,¬π‚Åµ]tricosa-1(23),2,4,6,19,21-hexaen-12-yl 3,4,5-trihydroxybenzoate	634.08	652.114	1	2.20783
2.24_322.0684n	CHEBI:6417	M+H-H2O, M+Na, M+H-2H2O	C15H14O8	44	23.8	-1.5023	(2R,3S,4S)-leucodelphinidin	322.068	305.065	1	2.24353
2.24_322.0684n	CHEBI:68709	M+H-H2O, M+Na, M+H-2H2O	C15H14O8	44.3	25.3	-1.5023	7,8-dihydroxy-1-methoxy-3-methyl-10-oxo-4,10-dihydro-1H,3H-pyrano[4,3-b]chromene-9-carboxylic acid	322.068	305.065	1	2.24353
2.24_322.0684n	CHEBI:71216	M+H-H2O, M+Na, M+H-2H2O	C15H14O8	44	23.8	-1.5023	flavan-3,3',4,4',5,5',7-heptol	322.068	305.065	1	2.24353
2.24_322.0684n	HMDB0136090	M+H-H2O, M+Na, M+H-2H2O	C15H14O8	44	23.8	-1.5023	2-(3,4,5-trihydroxyphenyl)-3,4-dihydro-2H-1-benzopyran-3,4,5,7-tetrol	322.068	305.065	1	2.24353
2.25_450.1536n	CHEBI:2929	M+Na, M+K, M+H-H2O	C22H26O10	37	0.0935	2.31757	auriculoside	450.154	433.127	1	2.25068
2.25_450.1536n	CHEBI:66204	M+Na, M+K, M+H-H2O	C22H26O10	37	0.0898	2.31757	ternstroside B	450.154	433.127	1	2.25068
2.25_450.1536n	CHEBI:66207	M+Na, M+K, M+H-H2O	C22H26O10	37.5	2.33	2.31757	ternstroside E	450.154	433.127	1	2.25068
2.32_404.0041n	CHEBI:17659	M+H-H2O, M+CH3OH+H, M+H-2H2O	C9H14N2O12P2	40.7	12	4.81915	UDP	404.004	387.001	1	2.3221
2.32_404.0041n	HMDB0000295	M+H-H2O, M+CH3OH+H, M+H-2H2O	C9H14N2O12P2	40.7	12	4.81915	Uridine 5'-diphosphate	404.004	387.001	1	2.3221
2.34_215.1515n	CHEBI:74439	M+H-H2O, M+2Na-H, M+CH3OH+H	C11H21NO3	36.3	0.0652	-2.77288	N-nonanoylglycine	215.152	260.093	1	2.34352
2.34_215.1515n	HMDB0013279	M+H-H2O, M+2Na-H, M+CH3OH+H	C11H21NO3	36.3	0.0652	-2.77288	N-Nonanoylglycine	215.152	260.093	1	2.34352
0.70_102.0137n	HMDB0031242	2M+Na, 2M+K, 2M+NH4	C4H6OS	37.8	0.135	-2.54182	Dihydro-3(2H)-thiophenone	102.014	227.017	1	0.696683
0.70_102.0137n	HMDB0031253	2M+Na, 2M+K, 2M+NH4	C4H6OS	37.8	0.137	-2.54182	Dihydro-2(3H)-thiophenone	102.014	227.017	1	0.696683
2.40_460.1005n	CHEBI:133667	M+H-H2O, M+CH3OH+H, M+H-2H2O	C22H20O11	37.5	0	-0.191746	glycitein 4'-O-glucuronide	460.1	443.097	1	2.39993
2.40_460.1005n	CHEBI:61282	M+H-H2O, M+CH3OH+H, M+H-2H2O	C22H20O11	37.5	0	-0.191746	wogonin 7-O-beta-D-glucuronide	460.1	443.097	1	2.39993
2.40_460.1005n	CHEBI:61670	M+H-H2O, M+CH3OH+H, M+H-2H2O	C22H20O11	37.5	0	-0.191746	oroxylin A 7-O-beta-D-glucuronide	460.1	443.097	1	2.39993
2.40_460.1005n	HMDB0033818	M+H-H2O, M+CH3OH+H, M+H-2H2O	C22H20O11	37.5	0	-0.191746	Irilone 4'-glucoside	460.1	443.097	1	2.39993
2.40_460.1005n	HMDB0041740	M+H-H2O, M+CH3OH+H, M+H-2H2O	C22H20O11	37.5	0	-0.191746	Glycitein 4'-O-glucuronide	460.1	443.097	1	2.39993
2.40_460.1005n	HMDB0041741	M+H-H2O, M+CH3OH+H, M+H-2H2O	C22H20O11	37.5	0	-0.191746	Glycitein 7-O-glucuronide	460.1	443.097	1	2.39993
2.40_460.1005n	HMDB0128601	M+H-H2O, M+CH3OH+H, M+H-2H2O	C22H20O11	37.5	0	-0.191746	3,4,5-trihydroxy-6-[(5-hydroxy-6-methoxy-4-oxo-2-phenyl-4H-chromen-7-yl)oxy]oxane-2-carboxylic acid	460.1	443.097	1	2.39993
2.40_460.1005n	HMDB0128602	M+H-H2O, M+CH3OH+H, M+H-2H2O	C22H20O11	37.5	0	-0.191746	3,4,5-trihydroxy-6-[(7-hydroxy-6-methoxy-4-oxo-2-phenyl-4H-chromen-5-yl)oxy]oxane-2-carboxylic acid	460.1	443.097	1	2.39993
2.40_460.1005n	HMDB0128610	M+H-H2O, M+CH3OH+H, M+H-2H2O	C22H20O11	37.5	0	-0.191746	3,4,5-trihydroxy-6-[(6-hydroxy-5-methoxy-4-oxo-2-phenyl-4H-chromen-7-yl)oxy]oxane-2-carboxylic acid	460.1	443.097	1	2.39993
2.40_460.1005n	HMDB0128611	M+H-H2O, M+CH3OH+H, M+H-2H2O	C22H20O11	37.5	0	-0.191746	3,4,5-trihydroxy-6-[(7-hydroxy-5-methoxy-4-oxo-2-phenyl-4H-chromen-6-yl)oxy]oxane-2-carboxylic acid	460.1	443.097	1	2.39993
2.40_460.1005n	HMDB0129968	M+H-H2O, M+CH3OH+H, M+H-2H2O	C22H20O11	37.5	0	-0.191746	3,4,5-trihydroxy-6-{[5-hydroxy-3-(4-methoxyphenyl)-4-oxo-4H-chromen-7-yl]oxy}oxane-2-carboxylic acid	460.1	443.097	1	2.39993
2.40_460.1005n	HMDB0132468	M+H-H2O, M+CH3OH+H, M+H-2H2O	C22H20O11	37.5	0	-0.191746	3,4,5-trihydroxy-6-{[5-hydroxy-2-(4-methoxyphenyl)-4-oxo-4H-chromen-7-yl]oxy}oxane-2-carboxylic acid	460.1	443.097	1	2.39993
2.40_460.1005n	HMDB0133319	M+H-H2O, M+CH3OH+H, M+H-2H2O	C22H20O11	37.5	0	-0.191746	3,4,5-trihydroxy-6-{[2-(3-hydroxy-4-methoxyphenyl)-4-oxo-4H-chromen-7-yl]oxy}oxane-2-carboxylic acid	460.1	443.097	1	2.39993
2.40_460.1005n	HMDB0133320	M+H-H2O, M+CH3OH+H, M+H-2H2O	C22H20O11	37.5	0	-0.191746	3,4,5-trihydroxy-6-[5-(7-hydroxy-4-oxo-4H-chromen-2-yl)-2-methoxyphenoxy]oxane-2-carboxylic acid	460.1	443.097	1	2.39993
2.40_460.1005n	HMDB0134893	M+H-H2O, M+CH3OH+H, M+H-2H2O	C22H20O11	37.5	0	-0.191746	3,4,5-trihydroxy-6-[(6-hydroxy-7-methoxy-4-oxo-2-phenyl-4H-chromen-5-yl)oxy]oxane-2-carboxylic acid	460.1	443.097	1	2.39993
2.40_460.1005n	HMDB0134894	M+H-H2O, M+CH3OH+H, M+H-2H2O	C22H20O11	37.5	0	-0.191746	3,4,5-trihydroxy-6-[(5-hydroxy-7-methoxy-4-oxo-2-phenyl-4H-chromen-6-yl)oxy]oxane-2-carboxylic acid	460.1	443.097	1	2.39993
2.41_908.0901n	HMDB0039268	M+H-2H2O, M+2Na-H, M+H-H2O	C40H28O25	44.8	50.7	-2.09781	Heterophylliin E	908.09	873.076	1	2.41422
2.49_448.1208n	HMDB0059970	M+H-2H2O, M+NH4, M+K	C18H24O13	36.8	1.24	-1.87737	4-Hydroxy-5-(3',4',5'-trihydroxyphenyl)-valeric acid-O-methyl-O-glucuronide	448.121	413.107	1	2.49277
2.54_110.0371n	785	M+H, M+Na, M+ACN+Na	C6H6O2	39.1	0	2.67607	Hydroquinone :: Phenols :: Polar Metabolites :: benzene-1,4-diol	110.037	174.056	1	2.54277
2.54_110.0371n	CHEBI:17594	M+H, M+Na, M+ACN+Na	C6H6O2	39.1	0.247	2.67607	hydroquinone	110.037	174.056	1	2.54277
2.54_110.0371n	CHEBI:17977	M+H, M+Na, M+ACN+Na	C6H6O2	39.1	0.246	2.67607	1,4-benzosemiquinone	110.037	174.056	1	2.54277
2.54_110.0371n	CHEBI:18135	M+H, M+Na, M+ACN+Na	C6H6O2	39.1	0.247	2.67607	catechol	110.037	174.056	1	2.54277
2.54_110.0371n	CHEBI:27810	M+H, M+Na, M+ACN+Na	C6H6O2	39.1	0.247	2.67607	resorcinol	110.037	174.056	1	2.54277
2.54_110.0371n	CHEBI:59983	M+H, M+Na, M+ACN+Na	C6H6O2	39.1	0.189	2.67607	2-acetylfuran	110.037	174.056	1	2.54277
2.54_110.0371n	HMDB0000957	M+H, M+Na, M+ACN+Na	C6H6O2	39.1	0.247	2.67607	Pyrocatechol	110.037	174.056	1	2.54277
2.54_110.0371n	HMDB0002434	M+H, M+Na, M+ACN+Na	C6H6O2	39.1	0.247	2.67607	Hydroquinone	110.037	174.056	1	2.54277
2.54_110.0371n	HMDB0031180	M+H, M+Na, M+ACN+Na	C6H6O2	39.1	0.189	2.67607	(E,E)-2,4-Hexadienedial	110.037	174.056	1	2.54277
2.54_110.0371n	HMDB0032037	M+H, M+Na, M+ACN+Na	C6H6O2	39.1	0.247	2.67607	1,3-Benzenediol	110.037	174.056	1	2.54277
2.54_110.0371n	HMDB0033002	M+H, M+Na, M+ACN+Na	C6H6O2	39.3	1.1	2.67607	5-Methyl-2-furancarboxaldehyde	110.037	174.056	1	2.54277
2.54_110.0371n	HMDB0033127	M+H, M+Na, M+ACN+Na	C6H6O2	39.1	0.189	2.67607	2-Acetylfuran	110.037	174.056	1	2.54277
2.40_320.0532n	CHEBI:16965	M+Na, M+CH3OH+H, 2M+ACN+H	C15H12O8	40.5	9.48	-0.123286	2,3-dihydrogossypetin	320.053	682.124	1	2.39993
2.40_320.0532n	CHEBI:28429	M+Na, M+CH3OH+H, 2M+ACN+H	C15H12O8	40.5	9.48	-0.123286	(+)-dihydromyricetin	320.053	682.124	1	2.39993
2.40_320.0532n	CHEBI:28917	M+Na, M+CH3OH+H, 2M+ACN+H	C15H12O8	40.5	9.48	-0.123286	dihydromyricetin	320.053	682.124	1	2.39993
2.40_320.0532n	CHEBI:48027	M+Na, M+CH3OH+H, 2M+ACN+H	C15H12O8	40.5	9.48	-0.123286	(-)-dihydromyricetin	320.053	682.124	1	2.39993
2.40_320.0532n	CHEBI:68710	M+Na, M+CH3OH+H, 2M+ACN+H	C15H12O8	41.4	13.8	-0.123286	7,8-dihydroxy-1-methoxy-3-methyl-10-oxo-1H,10H-pyrano[4,3-b]chromene-9-carboxylic acid	320.053	682.124	1	2.39993
2.40_320.0532n	CHEBI:81694	M+Na, M+CH3OH+H, 2M+ACN+H	C15H12O8	40.6	9.91	-0.123286	5,6,6'-trihydroxy-5'-methoxy[biphenyl]-3,3'-dicarboxylic acid	320.053	682.124	1	2.39993
2.40_320.0532n	HMDB0030835	M+Na, M+CH3OH+H, 2M+ACN+H	C15H12O8	40.5	9.48	-0.123286	trans-3,3',4',5,5',7-Hexahydroxyflavanone	320.053	682.124	1	2.39993
2.40_320.0532n	HMDB0125037	M+Na, M+CH3OH+H, 2M+ACN+H	C15H12O8	40.2	8.07	-0.123286	6,7-dihydroxy-3-(2,3,4,5-tetrahydroxyphenyl)-3,4-dihydro-2H-1-benzopyran-4-one	320.053	682.124	1	2.39993
2.40_320.0532n	HMDB0125052	M+Na, M+CH3OH+H, 2M+ACN+H	C15H12O8	40.2	8.07	-0.123286	6,7-dihydroxy-3-(2,3,4,6-tetrahydroxyphenyl)-3,4-dihydro-2H-1-benzopyran-4-one	320.053	682.124	1	2.39993
2.40_320.0532n	HMDB0125067	M+Na, M+CH3OH+H, 2M+ACN+H	C15H12O8	40.2	8.07	-0.123286	6,7,8-trihydroxy-3-(2,4,5-trihydroxyphenyl)-3,4-dihydro-2H-1-benzopyran-4-one	320.053	682.124	1	2.39993
2.40_320.0532n	HMDB0125079	M+Na, M+CH3OH+H, 2M+ACN+H	C15H12O8	40.2	8.07	-0.123286	5,6,7-trihydroxy-3-(2,4,5-trihydroxyphenyl)-3,4-dihydro-2H-1-benzopyran-4-one	320.053	682.124	1	2.39993
2.40_320.0532n	HMDB0125207	M+Na, M+CH3OH+H, 2M+ACN+H	C15H12O8	39.7	5.22	-0.123286	1-(2,4,6-trihydroxyphenyl)-3-(3,4,5-trihydroxyphenyl)propane-1,2-dione	320.053	682.124	1	2.39993
2.40_320.0532n	HMDB0125216	M+Na, M+CH3OH+H, 2M+ACN+H	C15H12O8	40.5	9.48	-0.123286	2-(3,5-dihydroxyphenyl)-3,5,6,7-tetrahydroxy-3,4-dihydro-2H-1-benzopyran-4-one	320.053	682.124	1	2.39993
2.40_320.0532n	HMDB0125219	M+Na, M+CH3OH+H, 2M+ACN+H	C15H12O8	39.3	3.11	-0.123286	3-(3,5-dihydroxyphenyl)-1-(2,3,4,6-tetrahydroxyphenyl)propane-1,2-dione	320.053	682.124	1	2.39993
2.40_320.0532n	HMDB0126563	M+Na, M+CH3OH+H, 2M+ACN+H	C15H12O8	40.5	9.48	-0.123286	2-(3,4-dihydroxyphenyl)-3,5,6,7-tetrahydroxy-3,4-dihydro-2H-1-benzopyran-4-one	320.053	682.124	1	2.39993
2.40_320.0532n	HMDB0126564	M+Na, M+CH3OH+H, 2M+ACN+H	C15H12O8	39.3	3.11	-0.123286	3-(3,4-dihydroxyphenyl)-1-(2,3,4,6-tetrahydroxyphenyl)propane-1,2-dione	320.053	682.124	1	2.39993
2.40_320.0532n	HMDB0126566	M+Na, M+CH3OH+H, 2M+ACN+H	C15H12O8	40.5	9.48	-0.123286	3,5,7-trihydroxy-2-(2,3,4-trihydroxyphenyl)-3,4-dihydro-2H-1-benzopyran-4-one	320.053	682.124	1	2.39993
2.40_320.0532n	HMDB0126567	M+Na, M+CH3OH+H, 2M+ACN+H	C15H12O8	39.7	5.22	-0.123286	3-(2,3,4-trihydroxyphenyl)-1-(2,4,6-trihydroxyphenyl)propane-1,2-dione	320.053	682.124	1	2.39993
2.40_320.0532n	HMDB0126569	M+Na, M+CH3OH+H, 2M+ACN+H	C15H12O8	40.5	9.48	-0.123286	3,5,7-trihydroxy-2-(2,4,5-trihydroxyphenyl)-3,4-dihydro-2H-1-benzopyran-4-one	320.053	682.124	1	2.39993
2.40_320.0532n	HMDB0126570	M+Na, M+CH3OH+H, 2M+ACN+H	C15H12O8	39.7	5.22	-0.123286	3-(2,4,5-trihydroxyphenyl)-1-(2,4,6-trihydroxyphenyl)propane-1,2-dione	320.053	682.124	1	2.39993
2.40_320.0532n	HMDB0128213	M+Na, M+CH3OH+H, 2M+ACN+H	C15H12O8	40.2	7.79	-0.123286	5,6,7-trihydroxy-2-(3,4,5-trihydroxyphenyl)-3,4-dihydro-2H-1-benzopyran-4-one	320.053	682.124	1	2.39993
2.40_320.0532n	HMDB0140538	M+Na, M+CH3OH+H, 2M+ACN+H	C15H12O8	39.8	5.87	-0.123286	2-(3,4-dihydroxyphenyl)-5,6,7,8-tetrahydroxy-3,4-dihydro-2H-1-benzopyran-4-one	320.053	682.124	1	2.39993
2.40_320.0532n	HMDB0140542	M+Na, M+CH3OH+H, 2M+ACN+H	C15H12O8	39.3	3.11	-0.123286	3-(3,4-dihydroxyphenyl)-1-(2,3,4,5,6-pentahydroxyphenyl)prop-2-en-1-one	320.053	682.124	1	2.39993
2.56_576.0745n	CHEBI:85432	M+H-H2O, M+H, M+2Na-H	C18H22N6O12P2	37.2	0	-4.58747	2'-MANT-GDP	576.074	621.072	1	2.56418
2.56_576.0745n	CHEBI:85434	M+H-H2O, M+H, M+2Na-H	C18H22N6O12P2	37.2	0	-4.58747	3'-MANT-GDP	576.074	621.072	1	2.56418
2.61_286.0482n	CHEBI:15864	M+H, M+2Na-H, M+H-H2O	C15H10O6	42.1	24.9	1.74088	luteolin	286.048	287.056	1	2.61417
2.61_286.0482n	CHEBI:18149	M+H, M+2Na-H, M+H-H2O	C15H10O6	39.9	13.6	1.74088	aureusidin	286.048	287.056	1	2.61417
2.61_286.0482n	CHEBI:28499	M+H, M+2Na-H, M+H-H2O	C15H10O6	41.5	21.6	1.74088	kaempferol	286.048	287.056	1	2.61417
2.61_286.0482n	CHEBI:42567	M+H, M+2Na-H, M+H-H2O	C15H10O6	41.5	21.7	1.74088	fisetin	286.048	287.056	1	2.61417
2.61_286.0482n	CHEBI:6059	M+H, M+2Na-H, M+H-H2O	C15H10O6	42.1	25	1.74088	isoscutellarein	286.048	287.056	1	2.61417
2.61_286.0482n	CHEBI:65453	M+H, M+2Na-H, M+H-H2O	C15H10O6	39.9	13.7	1.74088	asphodelin A	286.048	287.056	1	2.61417
2.61_286.0482n	CHEBI:6694	M+H, M+2Na-H, M+H-H2O	C15H10O6	39.9	13.6	1.74088	maritimetin	286.048	287.056	1	2.61417
2.61_286.0482n	CHEBI:68716	M+H, M+2Na-H, M+H-H2O	C15H10O6	40.6	17.2	1.74088	2-hydroxyvertixanthone	286.048	287.056	1	2.61417
2.61_286.0482n	CHEBI:69437	M+H, M+2Na-H, M+H-H2O	C15H10O6	39.9	13.7	1.74088	orobol	286.048	287.056	1	2.61417
2.61_286.0482n	CHEBI:70031	M+H, M+2Na-H, M+H-H2O	C15H10O6	39.9	13.7	1.74088	2'-hydroxygenistein	286.048	287.056	1	2.61417
2.61_286.0482n	CHEBI:75107	M+H, M+2Na-H, M+H-H2O	C15H10O6	41.5	21.6	1.74088	datiscetin	286.048	287.056	1	2.61417
2.61_286.0482n	CHEBI:9062	M+H, M+2Na-H, M+H-H2O	C15H10O6	42.1	25	1.74088	scutellarein	286.048	287.056	1	2.61417
2.61_286.0482n	HMDB0005800	M+H, M+2Na-H, M+H-H2O	C15H10O6	42.1	24.9	1.74088	Luteolin	286.048	287.056	1	2.61417
2.61_286.0482n	HMDB0005801	M+H, M+2Na-H, M+H-H2O	C15H10O6	41.5	21.6	1.74088	Kaempferol	286.048	287.056	1	2.61417
2.61_286.0482n	HMDB0029711	M+H, M+2Na-H, M+H-H2O	C15H10O6	39.9	13.6	1.74088	Maritimetin	286.048	287.056	1	2.61417
2.61_286.0482n	HMDB0030543	M+H, M+2Na-H, M+H-H2O	C15H10O6	42.1	24.9	1.74088	Norartocarpetin	286.048	287.056	1	2.61417
2.61_286.0482n	HMDB0034014	M+H, M+2Na-H, M+H-H2O	C15H10O6	39.9	13.7	1.74088	2'-Hydroxygenistein	286.048	287.056	1	2.61417
2.61_286.0482n	HMDB0034150	M+H, M+2Na-H, M+H-H2O	C15H10O6	39.9	13.6	1.74088	Cernuine	286.048	287.056	1	2.61417
2.61_286.0482n	HMDB0034444	M+H, M+2Na-H, M+H-H2O	C15H10O6	39.9	13.6	1.74088	Citreorosein	286.048	287.056	1	2.61417
2.61_286.0482n	HMDB0041658	M+H, M+2Na-H, M+H-H2O	C15H10O6	39.9	13.7	1.74088	3'-Hydroxygenistein	286.048	287.056	1	2.61417
2.61_286.0482n	HMDB0041688	M+H, M+2Na-H, M+H-H2O	C15H10O6	39.8	13.2	1.74088	5,6,7,4'-Tetrahydroxyisoflavone	286.048	287.056	1	2.61417
2.61_286.0482n	HMDB0041702	M+H, M+2Na-H, M+H-H2O	C15H10O6	39.9	13.7	1.74088	7,8,3',4'-Tetrahydroxyisoflavone	286.048	287.056	1	2.61417
2.61_286.0482n	HMDB0125209	M+H, M+2Na-H, M+H-H2O	C15H10O6	41.5	21.6	1.74088	3,5,7-trihydroxy-2-(3-hydroxyphenyl)-4H-chromen-4-one	286.048	287.056	1	2.61417
2.61_286.0482n	HMDB0125367	M+H, M+2Na-H, M+H-H2O	C15H10O6	41.4	21.4	1.74088	3,5,6,7-tetrahydroxy-2-phenyl-4H-chromen-4-one	286.048	287.056	1	2.61417
2.61_286.0482n	HMDB0126024	M+H, M+2Na-H, M+H-H2O	C15H10O6	42.1	25	1.74088	5,6,7-trihydroxy-2-(3-hydroxyphenyl)-4H-chromen-4-one	286.048	287.056	1	2.61417
2.61_286.0482n	HMDB0126034	M+H, M+2Na-H, M+H-H2O	C15H10O6	42.1	24.9	1.74088	2-(3,5-dihydroxyphenyl)-5,7-dihydroxy-4H-chromen-4-one	286.048	287.056	1	2.61417
2.61_286.0482n	HMDB0126621	M+H, M+2Na-H, M+H-H2O	C15H10O6	47.4	51.2	1.74088	3,5-dihydroxy-2-[(2E)-3-(4-hydroxyphenyl)prop-2-enoyl]cyclohexa-2,5-diene-1,4-dione	286.048	287.056	1	2.61417
2.61_286.0482n	HMDB0128587	M+H, M+2Na-H, M+H-H2O	C15H10O6	42.1	25	1.74088	5,6,7-trihydroxy-2-(4-hydroxyphenyl)-4H-chromen-4-one	286.048	287.056	1	2.61417
2.61_286.0482n	HMDB0129345	M+H, M+2Na-H, M+H-H2O	C15H10O6	39.8	13.2	1.74088	5,6,7-trihydroxy-3-(3-hydroxyphenyl)-4H-chromen-4-one	286.048	287.056	1	2.61417
2.61_286.0482n	HMDB0130166	M+H, M+2Na-H, M+H-H2O	C15H10O6	42.1	25	1.74088	5,7,8-trihydroxy-2-(4-hydroxyphenyl)-4H-chromen-4-one	286.048	287.056	1	2.61417
2.61_286.0482n	HMDB0130178	M+H, M+2Na-H, M+H-H2O	C15H10O6	41.8	23.3	1.74088	5,6,7,8-tetrahydroxy-2-phenyl-4H-chromen-4-one	286.048	287.056	1	2.61417
2.61_286.0482n	HMDB0132872	M+H, M+2Na-H, M+H-H2O	C15H10O6	39.8	13.2	1.74088	6,7,8-trihydroxy-3-(4-hydroxyphenyl)-4H-chromen-4-one	286.048	287.056	1	2.61417
2.61_286.0482n	HMDB0133315	M+H, M+2Na-H, M+H-H2O	C15H10O6	42.1	24.9	1.74088	2-(3,4-dihydroxyphenyl)-6,7-dihydroxy-4H-chromen-4-one	286.048	287.056	1	2.61417
2.61_286.0482n	HMDB0133317	M+H, M+2Na-H, M+H-H2O	C15H10O6	42.1	24.9	1.74088	7-hydroxy-2-(2,3,4-trihydroxyphenyl)-4H-chromen-4-one	286.048	287.056	1	2.61417
2.61_286.0482n	HMDB0133318	M+H, M+2Na-H, M+H-H2O	C15H10O6	42.1	24.9	1.74088	7-hydroxy-2-(2,4,5-trihydroxyphenyl)-4H-chromen-4-one	286.048	287.056	1	2.61417
2.61_286.0482n	HMDB0133988	M+H, M+2Na-H, M+H-H2O	C15H10O6	39.9	13.7	1.74088	3-(3,4-dihydroxyphenyl)-6,7-dihydroxy-4H-chromen-4-one	286.048	287.056	1	2.61417
2.61_286.0482n	HMDB0134010	M+H, M+2Na-H, M+H-H2O	C15H10O6	39.9	13.7	1.74088	3-(2,4-dihydroxyphenyl)-6,7-dihydroxy-4H-chromen-4-one	286.048	287.056	1	2.61417
2.61_286.0482n	HMDB0134014	M+H, M+2Na-H, M+H-H2O	C15H10O6	39.9	13.7	1.74088	7-hydroxy-3-(2,3,4-trihydroxyphenyl)-4H-chromen-4-one	286.048	287.056	1	2.61417
2.61_286.0482n	HMDB0134018	M+H, M+2Na-H, M+H-H2O	C15H10O6	39.9	13.7	1.74088	7-hydroxy-3-(2,4,5-trihydroxyphenyl)-4H-chromen-4-one	286.048	287.056	1	2.61417
2.61_286.0482n	HMDB0134022	M+H, M+2Na-H, M+H-H2O	C15H10O6	39.9	13.7	1.74088	3-(2,4-dihydroxyphenyl)-7,8-dihydroxy-4H-chromen-4-one	286.048	287.056	1	2.61417
2.61_286.0482n	HMDB0140457	M+H, M+2Na-H, M+H-H2O	C15H10O6	42.1	24.9	1.74088	7-hydroxy-2-(3,4,5-trihydroxyphenyl)-4H-chromen-4-one	286.048	287.056	1	2.61417
2.61_286.0482n	HMDB0140464	M+H, M+2Na-H, M+H-H2O	C15H10O6	42.1	24.9	1.74088	6-hydroxy-2-(3,4,5-trihydroxyphenyl)-4H-chromen-4-one	286.048	287.056	1	2.61417
2.61_286.0482n	HMDB0140477	M+H, M+2Na-H, M+H-H2O	C15H10O6	42.1	24.9	1.74088	5-hydroxy-2-(3,4,5-trihydroxyphenyl)-4H-chromen-4-one	286.048	287.056	1	2.61417
2.61_474.0792n	HMDB0002375	M+H-H2O, M+H, M+Na	C22H18O12	42	15.7	-1.28609	Chicoric acid	474.079	457.076	1	2.61417
2.61_474.0792n	HMDB0033938	M+H-H2O, M+H, M+Na	C22H18O12	42	15.7	-1.28609	D-Chicoric acid	474.079	457.076	1	2.61417
2.61_474.0792n	HMDB0126143	M+H-H2O, M+H, M+Na	C22H18O12	46.3	37.3	-1.28609	6-({16,18-dioxo-6,8,19-trioxapentacyclo[10.7.0.0¬≤,‚Åπ.0¬≥,‚Å∑.0¬π¬≥,¬π‚Å∑]nonadeca-1(12),2(9),4,10,13(17)-pentaen-11-yl}oxy)-3,4,5-trihydroxyoxane-2-carboxylic acid	474.079	457.076	1	2.61417
2.61_474.0792n	HMDB0128468	M+H-H2O, M+H, M+Na	C22H18O12	38.9	0	-1.28609	3,4,5-trihydroxy-6-({13-hydroxy-14-methoxy-9-oxo-8,17-dioxatetracyclo[8.7.0.0¬≤,‚Å∑.0¬π¬π,¬π‚Å∂]heptadeca-1(10),2(7),3,5,11,13,15-heptaen-5-yl}oxy)oxane-2-carboxylic acid	474.079	457.076	1	2.61417
2.61_474.0792n	HMDB0128469	M+H-H2O, M+H, M+Na	C22H18O12	46.2	36.7	-1.28609	3,4,5-trihydroxy-6-({5-hydroxy-14-methoxy-9-oxo-8,17-dioxatetracyclo[8.7.0.0¬≤,‚Å∑.0¬π¬π,¬π‚Å∂]heptadeca-1(10),2(7),3,5,11,13,15-heptaen-13-yl}oxy)oxane-2-carboxylic acid	474.079	457.076	1	2.61417
2.61_474.0792n	HMDB0128470	M+H-H2O, M+H, M+Na	C22H18O12	38.9	0	-1.28609	3,4,5-trihydroxy-6-({14-hydroxy-13-methoxy-9-oxo-8,17-dioxatetracyclo[8.7.0.0¬≤,‚Å∑.0¬π¬π,¬π‚Å∂]heptadeca-1(10),2(7),3,5,11,13,15-heptaen-5-yl}oxy)oxane-2-carboxylic acid	474.079	457.076	1	2.61417
2.61_474.0792n	HMDB0128471	M+H-H2O, M+H, M+Na	C22H18O12	46.2	36.7	-1.28609	3,4,5-trihydroxy-6-({5-hydroxy-13-methoxy-9-oxo-8,17-dioxatetracyclo[8.7.0.0¬≤,‚Å∑.0¬π¬π,¬π‚Å∂]heptadeca-1(10),2(7),3,5,11,13,15-heptaen-14-yl}oxy)oxane-2-carboxylic acid	474.079	457.076	1	2.61417
0.68_238.0678n	CHEBI:32817	M+H-2H2O, M+Na, 2M+K	C8H14O8	46.3	38.3	-4.34264	keto-3-deoxy-D-manno-octulosonic acid	238.068	261.058	1	0.683117
0.68_238.0678n	CHEBI:43577	M+H-2H2O, M+Na, 2M+K	C8H14O8	46.5	39.5	-4.34264	3-deoxy-alpha-D-manno-oct-2-ulopyranosonic acid	238.068	261.058	1	0.683117
0.68_238.0678n	CHEBI:61568	M+H-2H2O, M+Na, 2M+K	C8H14O8	46.5	39.5	-4.34264	7-epi-Kdo	238.068	261.058	1	0.683117
0.68_238.0678n	HMDB0131294	M+H-2H2O, M+Na, 2M+K	C8H14O8	46.3	38.3	-4.34264	3,4,5-trihydroxy-6-(2-hydroxyethoxy)oxane-2-carboxylic acid	238.068	261.058	1	0.683117
2.68_296.0532n	CHEBI:10986	M+H-2H2O, M+H, 2M+K	C9H15NO8P-3	42.8	17.8	-1.00874	(R)-4'-phosphonatopantothenate(3-)	296.053	261.039	1	2.67845
2.68_296.0532n	CHEBI:76095	M+H-2H2O, M+H, 2M+K	C13H12O8	43.3	22.9	0.0408332	(2R,3S)-trans-coutaric acid	296.053	261.039	1	2.67845
2.68_296.0532n	CHEBI:76096	M+H-2H2O, M+H, 2M+K	C13H12O8	43.3	22.9	0.0408332	(2R,3S)-cis-coutaric acid	296.053	261.039	1	2.67845
2.68_296.0532n	CHEBI:77439	M+H-2H2O, M+H, 2M+K	C13H12O8	43.3	22.9	0.0408332	p-coutaric acid	296.053	261.039	1	2.67845
2.68_296.0532n	HMDB0029318	M+H-2H2O, M+H, 2M+K	C13H12O8	42.7	19.8	0.0408332	Caffeoylmalic acid	296.053	261.039	1	2.67845
2.68_296.0532n	HMDB0032957	M+H-2H2O, M+H, 2M+K	C13H12O8	41.2	12.6	0.0408332	2-O-Feruloyltartronic acid	296.053	261.039	1	2.67845
2.68_296.0532n	HMDB0034620	M+H-2H2O, M+H, 2M+K	C13H12O8	43.3	22.9	0.0408332	cis-Coutaric acid	296.053	261.039	1	2.67845
2.68_318.0746n	CHEBI:141337	M+H-H2O, M+H, M+H-2H2O	C16H14O7	50.4	58.4	2.1183	botrallin	318.075	319.08	1	2.67845
2.68_318.0746n	CHEBI:15871	M+H-H2O, M+H, M+H-2H2O	C16H14O7	41.3	12.8	2.1183	o-orsellinate depside	318.075	319.08	1	2.67845
2.68_318.0746n	CHEBI:48948	M+H-H2O, M+H, M+H-2H2O	C16H14O7	42.4	18.2	2.1183	demethylsulochrin	318.075	319.08	1	2.67845
2.68_318.0746n	CHEBI:65709	M+H-H2O, M+H, M+H-2H2O	C16H14O7	41.8	15.3	2.1183	cylindol A	318.075	319.08	1	2.67845
2.68_318.0746n	CHEBI:65894	M+H-H2O, M+H, M+H-2H2O	C16H14O7	51.4	63.3	2.1183	F390C	318.075	319.08	1	2.67845
2.68_318.0746n	CHEBI:68128	M+H-H2O, M+H, M+H-2H2O	C16H14O7	41.8	15.3	2.1183	2-hydroxy-6-[2-(3,4-dihydroxyphenyl-5-methoxy)-2-oxoethyl]benzoic acid	318.075	319.08	1	2.67845
2.68_318.0746n	CHEBI:68224	M+H-H2O, M+H, M+H-2H2O	C16H14O7	49.9	55.9	2.1183	(7R,8R)-AGI-B4	318.075	319.08	1	2.67845
2.68_318.0746n	HMDB0002937	M+H-H2O, M+H, M+H-2H2O	C16H14O7	44.2	27.3	2.1183	Tamarixetin	318.075	319.08	1	2.67845
2.68_318.0746n	HMDB0033892	M+H-H2O, M+H, M+H-2H2O	C16H14O7	45.5	33.8	2.1183	Mycochromone	318.075	319.08	1	2.67845
2.68_318.0746n	HMDB0037501	M+H-H2O, M+H, M+H-2H2O	C16H14O7	44.2	27.3	2.1183	Dihydroisorhamnetin	318.075	319.08	1	2.67845
2.68_318.0746n	HMDB0124873	M+H-H2O, M+H, M+H-2H2O	C16H14O7	44.6	29.1	2.1183	2-(3,4-dihydroxy-5-methoxyphenyl)-5,7-dihydroxy-3,4-dihydro-2H-1-benzopyran-4-one	318.075	319.08	1	2.67845
2.68_318.0746n	HMDB0124876	M+H-H2O, M+H, M+H-2H2O	C16H14O7	44.6	29.1	2.1183	2-(3,5-dihydroxy-4-methoxyphenyl)-5,7-dihydroxy-3,4-dihydro-2H-1-benzopyran-4-one	318.075	319.08	1	2.67845
2.68_318.0746n	HMDB0125009	M+H-H2O, M+H, M+H-2H2O	C16H14O7	43	21.3	2.1183	7-hydroxy-6-methoxy-3-(2,4,5-trihydroxyphenyl)-3,4-dihydro-2H-1-benzopyran-4-one	318.075	319.08	1	2.67845
2.68_318.0746n	HMDB0125011	M+H-H2O, M+H, M+H-2H2O	C16H14O7	42.7	19.9	2.1183	3-(2,5-dihydroxy-4-methoxyphenyl)-6,7-dihydroxy-3,4-dihydro-2H-1-benzopyran-4-one	318.075	319.08	1	2.67845
2.68_318.0746n	HMDB0125446	M+H-H2O, M+H, M+H-2H2O	C16H14O7	42.2	17.2	2.1183	3-(4-hydroxy-3-methoxyphenyl)-1-(2,4,6-trihydroxyphenyl)propane-1,2-dione	318.075	319.08	1	2.67845
2.68_318.0746n	HMDB0126505	M+H-H2O, M+H, M+H-2H2O	C16H14O7	43.2	22.1	2.1183	3,5,6,7-tetrahydroxy-2-(3-methoxyphenyl)-3,4-dihydro-2H-1-benzopyran-4-one	318.075	319.08	1	2.67845
2.68_318.0746n	HMDB0126506	M+H-H2O, M+H, M+H-2H2O	C16H14O7	41.1	12	2.1183	3-(3-methoxyphenyl)-1-(2,3,4,6-tetrahydroxyphenyl)propane-1,2-dione	318.075	319.08	1	2.67845
2.68_318.0746n	HMDB0126509	M+H-H2O, M+H, M+H-2H2O	C16H14O7	44.2	27.3	2.1183	3,5,7-trihydroxy-2-(3-hydroxy-5-methoxyphenyl)-3,4-dihydro-2H-1-benzopyran-4-one	318.075	319.08	1	2.67845
2.68_318.0746n	HMDB0126511	M+H-H2O, M+H, M+H-2H2O	C16H14O7	42.2	17.2	2.1183	3-(3-hydroxy-5-methoxyphenyl)-1-(2,4,6-trihydroxyphenyl)propane-1,2-dione	318.075	319.08	1	2.67845
2.68_318.0746n	HMDB0127501	M+H-H2O, M+H, M+H-2H2O	C16H14O7	43.2	22.1	2.1183	3,5,6,7-tetrahydroxy-2-(4-methoxyphenyl)-3,4-dihydro-2H-1-benzopyran-4-one	318.075	319.08	1	2.67845
2.68_318.0746n	HMDB0127502	M+H-H2O, M+H, M+H-2H2O	C16H14O7	41.1	12	2.1183	3-(4-methoxyphenyl)-1-(2,3,4,6-tetrahydroxyphenyl)propane-1,2-dione	318.075	319.08	1	2.67845
2.68_318.0746n	HMDB0128108	M+H-H2O, M+H, M+H-2H2O	C16H14O7	45.7	34.7	2.1183	3,5,6,7-tetrahydroxy-2-(4-hydroxy-3-methoxyphenyl)-8aH-chromen-8a-yl	318.075	319.08	1	2.67845
2.68_318.0746n	HMDB0128109	M+H-H2O, M+H, M+H-2H2O	C16H14O7	40.2	7.38	2.1183	2-(2,4-dihydroxy-3-methoxyphenyl)-3,5,7-trihydroxy-5H-chromen-5-yl	318.075	319.08	1	2.67845
2.68_318.0746n	HMDB0128110	M+H-H2O, M+H, M+H-2H2O	C16H14O7	40.2	7.38	2.1183	2-(2,4-dihydroxy-5-methoxyphenyl)-3,5,7-trihydroxy-5H-chromen-5-yl	318.075	319.08	1	2.67845
2.68_318.0746n	HMDB0128111	M+H-H2O, M+H, M+H-2H2O	C16H14O7	40.2	7.38	2.1183	2-(3,4-dihydroxy-5-methoxyphenyl)-3,5,7-trihydroxy-5H-chromen-5-yl	318.075	319.08	1	2.67845
2.68_318.0746n	HMDB0128199	M+H-H2O, M+H, M+H-2H2O	C16H14O7	41.7	14.8	2.1183	3-(3,4-dihydroxy-5-methoxyphenyl)-1-(2,4,6-trihydroxyphenyl)prop-2-en-1-one	318.075	319.08	1	2.67845
2.68_318.0746n	HMDB0128212	M+H-H2O, M+H, M+H-2H2O	C16H14O7	44.6	29.2	2.1183	5,6,7-trihydroxy-2-(3-hydroxy-5-methoxyphenyl)-3,4-dihydro-2H-1-benzopyran-4-one	318.075	319.08	1	2.67845
2.68_318.0746n	HMDB0128759	M+H-H2O, M+H, M+H-2H2O	C16H14O7	44.4	28.1	2.1183	3,5,7-trihydroxy-2-(3-hydroxyphenyl)-6-methoxy-3,4-dihydro-2H-1-benzopyran-4-one	318.075	319.08	1	2.67845
2.68_318.0746n	HMDB0128760	M+H-H2O, M+H, M+H-2H2O	C16H14O7	42.3	17.8	2.1183	3-(3-hydroxyphenyl)-1-(2,4,6-trihydroxy-3-methoxyphenyl)propane-1,2-dione	318.075	319.08	1	2.67845
2.68_318.0746n	HMDB0129342	M+H-H2O, M+H, M+H-2H2O	C16H14O7	42.7	19.8	2.1183	5,6,7-trihydroxy-3-(3-hydroxy-4-methoxyphenyl)-3,4-dihydro-2H-1-benzopyran-4-one	318.075	319.08	1	2.67845
2.68_318.0746n	HMDB0129350	M+H-H2O, M+H, M+H-2H2O	C16H14O7	42.2	17.5	2.1183	3-(2,3-dihydroxy-4-methoxyphenyl)-5,7-dihydroxy-3,4-dihydro-2H-1-benzopyran-4-one	318.075	319.08	1	2.67845
2.68_318.0746n	HMDB0129356	M+H-H2O, M+H, M+H-2H2O	C16H14O7	42.7	19.9	2.1183	3-(2,5-dihydroxy-4-methoxyphenyl)-5,7-dihydroxy-3,4-dihydro-2H-1-benzopyran-4-one	318.075	319.08	1	2.67845
2.68_318.0746n	HMDB0130174	M+H-H2O, M+H, M+H-2H2O	C16H14O7	43.2	22.3	2.1183	5,6,7,8-tetrahydroxy-2-(4-methoxyphenyl)-3,4-dihydro-2H-1-benzopyran-4-one	318.075	319.08	1	2.67845
2.68_318.0746n	HMDB0130176	M+H-H2O, M+H, M+H-2H2O	C16H14O7	40.7	9.81	2.1183	3-(4-methoxyphenyl)-1-(2,3,4,5,6-pentahydroxyphenyl)prop-2-en-1-one	318.075	319.08	1	2.67845
2.68_318.0746n	HMDB0130326	M+H-H2O, M+H, M+H-2H2O	C16H14O7	44.6	29.2	2.1183	5,6,7-trihydroxy-2-(4-hydroxy-3-methoxyphenyl)-3,4-dihydro-2H-1-benzopyran-4-one	318.075	319.08	1	2.67845
2.68_318.0746n	HMDB0130328	M+H-H2O, M+H, M+H-2H2O	C16H14O7	41.8	15.5	2.1183	3-(4-hydroxy-3-methoxyphenyl)-1-(2,3,4,6-tetrahydroxyphenyl)prop-2-en-1-one	318.075	319.08	1	2.67845
2.68_318.0746n	HMDB0130677	M+H-H2O, M+H, M+H-2H2O	C16H14O7	43.9	25.8	2.1183	5,6,7-trihydroxy-2-(4-hydroxyphenyl)-8-methoxy-3,4-dihydro-2H-1-benzopyran-4-one	318.075	319.08	1	2.67845
2.68_318.0746n	HMDB0132136	M+H-H2O, M+H, M+H-2H2O	C16H14O7	44.4	28.1	2.1183	3,5,7-trihydroxy-2-(4-hydroxyphenyl)-8-methoxy-3,4-dihydro-2H-1-benzopyran-4-one	318.075	319.08	1	2.67845
2.68_318.0746n	HMDB0133572	M+H-H2O, M+H, M+H-2H2O	C16H14O7	43.2	22.1	2.1183	2,4,6-trihydroxy-2-[(4-hydroxy-3-methoxyphenyl)methyl]-2,3-dihydro-1-benzofuran-3-one	318.075	319.08	1	2.67845
2.68_318.0746n	HMDB0133838	M+H-H2O, M+H, M+H-2H2O	C16H14O7	42.7	19.8	2.1183	5,6,7-trihydroxy-3-(2-hydroxy-4-methoxyphenyl)-3,4-dihydro-2H-1-benzopyran-4-one	318.075	319.08	1	2.67845
2.68_226.0482n	CHEBI:133955	M+H-2H2O, M+CH3OH+H, M+ACN+Na	C10H10O6	39.9	4.83	2.1384	agglomerin F	226.048	259.059	1	2.67845
2.68_226.0482n	CHEBI:16666	M+H-2H2O, M+CH3OH+H, M+ACN+Na	C10H10O6	40.4	7.12	2.1384	prephenic acid	226.048	259.059	1	2.67845
2.68_226.0482n	CHEBI:17333	M+H-2H2O, M+CH3OH+H, M+ACN+Na	C10H10O6	40.4	7.48	2.1384	chorismic acid	226.048	259.059	1	2.67845
2.68_226.0482n	CHEBI:17582	M+H-2H2O, M+CH3OH+H, M+ACN+Na	C10H10O6	40.8	9.35	2.1384	isochorismic acid	226.048	259.059	1	2.67845
2.68_226.0482n	CHEBI:28977	M+H-2H2O, M+CH3OH+H, M+ACN+Na	C10H10O6-2	38.9	0	2.1384	2-hydroxy-3-carboxylato-6-oxo-7-methylocta-2,4-dienoate	226.048	259.059	1	2.67845
2.68_226.0482n	CHEBI:60306	M+H-2H2O, M+CH3OH+H, M+ACN+Na	C10H10O6-2	40.4	7.04	2.1384	8-hydroxy-2-oxabicyclo[3.3.1]non-6-ene-3,5-dicarboxylate	226.048	259.059	1	2.67845
2.68_226.0482n	CHEBI:64497	M+H-2H2O, M+CH3OH+H, M+ACN+Na	C10H10O6	40.3	6.89	2.1384	cspyrone B1	226.048	259.059	1	2.67845
2.68_226.0482n	CHEBI:84387	M+H-2H2O, M+CH3OH+H, M+ACN+Na	C10H10O6	40.4	7.12	2.1384	(1s,4s)-prephenic acid	226.048	259.059	1	2.67845
2.68_226.0482n	HMDB0012199	M+H-2H2O, M+CH3OH+H, M+ACN+Na	C10H10O6	40.4	7.48	2.1384	Chorismate	226.048	259.059	1	2.67845
2.68_226.0482n	HMDB0012283	M+H-2H2O, M+CH3OH+H, M+ACN+Na	C10H10O6	40.4	7.12	2.1384	Prephenate	226.048	259.059	1	2.67845
2.68_226.0482n	HMDB0033842	M+H-2H2O, M+CH3OH+H, M+ACN+Na	C10H10O6	38.9	0	2.1384	3,4-Dimethoxy-1,2-benzenedicarboxylic acid	226.048	259.059	1	2.67845
2.68_226.0482n	HMDB0033893	M+H-2H2O, M+CH3OH+H, M+ACN+Na	C10H10O6	38.9	0	2.1384	4,5-Dimethoxy-1,2-benzenedicarboxylic acid	226.048	259.059	1	2.67845
2.68_226.0482n	HMDB0125585	M+H-2H2O, M+CH3OH+H, M+ACN+Na	C10H10O6	38.9	0	2.1384	3-(2,3,4-trihydroxy-5-methoxyphenyl)prop-2-enoic acid	226.048	259.059	1	2.67845
2.68_226.0482n	HMDB0125586	M+H-2H2O, M+CH3OH+H, M+ACN+Na	C10H10O6	39.9	4.95	2.1384	3-(2,4,5-trihydroxy-3-methoxyphenyl)prop-2-enoic acid	226.048	259.059	1	2.67845
2.68_226.0482n	HMDB0125587	M+H-2H2O, M+CH3OH+H, M+ACN+Na	C10H10O6	40.3	6.9	2.1384	3-(3,4-dihydroxy-5-methoxyphenyl)oxirane-2-carboxylic acid	226.048	259.059	1	2.67845
2.68_226.0482n	HMDB0126510	M+H-2H2O, M+CH3OH+H, M+ACN+Na	C10H10O6	40.1	5.79	2.1384	3-(3,4-dihydroxy-5-methoxyphenyl)-2-oxopropanoic acid	226.048	259.059	1	2.67845
2.69_147.0713n	CHEBI:134682	M+Na, M+ACN+H, M+H-H2O	C6H13NOS	38.6	3.8	-3.2224	(E)-5-(methylsulfanyl)pentanal oxime	147.071	170.061	1	2.69273
2.69_147.0713n	CHEBI:50700	M+Na, M+ACN+H, M+H-H2O	C6H13NOS	38.6	3.8	-3.2224	5-(methylsulfanyl)pentanal oxime	147.071	170.061	1	2.69273
2.71_652.0899n	HMDB0036349	M+Na, M+K, M+NH4	C27H24O19	42.6	25.5	-1.88766	Amlaic acid	652.09	675.079	1	2.71345
2.73_276.0279n	CHEBI:17181	M+H-H2O, M+H, M+H-2H2O	C14H12O2S2	41.4	16.9	-0.00899102	5-(4-acetoxybut-1-ynyl)-2,2'-bithiophene	276.028	277.035	1	2.72778
2.73_276.0279n	HMDB0034454	M+H-H2O, M+H, M+H-2H2O	C14H12O2S2	41.4	16.9	-0.00899102	5-(4-Acetoxy-1-butynyl)-2,2'-bithiophene	276.028	277.035	1	2.72778
2.73_482.0697n	CHEBI:57417	M+H-H2O, M+H, M+H-2H2O	C17H17N5O10P-	37.6	0.0567	-3.24164	2,3-dihydroxybenzoyl 5'-adenylate(1-)	482.07	465.066	1	2.72778
2.73_482.0697n	HMDB0133388	M+H-H2O, M+H, M+H-2H2O	C20H18O14	38.2	0	0.177241	6,7,8,11,12,13,21,22,23-nonahydroxy-2,17,20-trioxatetracyclo[17.3.1.0‚Å¥,‚Åπ.0¬π‚Å∞,¬π‚Åµ]tricosa-4,6,8,10,12,14-hexaene-3,16-dione	482.07	465.066	1	2.72778
2.73_482.0697n	HMDB0136076	M+H-H2O, M+H, M+H-2H2O	C20H18O14	38.2	0	0.177241	3,4,5,11,12,13,21,22,23-nonahydroxy-9,14,17-trioxatetracyclo[17.4.0.0¬≤,‚Å∑.0¬π‚Å∞,¬π‚Åµ]tricosa-1(23),2,4,6,19,21-hexaene-8,18-dione	482.07	465.066	1	2.72778
2.73_482.0697n	HMDB0137009	M+H-H2O, M+H, M+H-2H2O	C20H18O14	38.2	0	0.177241	3,4,5,11,14,20,21,22-octahydroxy-13-(hydroxymethyl)-9,12,16-trioxatetracyclo[16.4.0.0¬≤,‚Å∑.0¬π‚Å∞,¬π‚Åµ]docosa-1(22),2,4,6,18,20-hexaene-8,17-dione	482.07	465.066	1	2.72778
2.82_908.0903n	HMDB0039268	M+H-H2O, M+NH4, M+H	C40H28O25	45	50.5	-1.78984	Heterophylliin E	908.09	891.087	1	2.82062
2.84_213.0092n	CHEBI:133568	M+H, M+ACN+Na, M+NH4	C8H7NO4S	38.5	0.0528	-1.87004	6-hydroxyindole sulfate	213.009	277.035	1	2.84203
2.84_213.0092n	CHEBI:43355	M+H, M+ACN+Na, M+NH4	C8H7NO4S	38.5	0.0528	-1.87004	indoxyl sulfate	213.009	277.035	1	2.84203
2.84_213.0092n	HMDB0000682	M+H, M+ACN+Na, M+NH4	C8H7NO4S	38.5	0.0528	-1.87004	Indoxyl sulfate	213.009	277.035	1	2.84203
2.84_634.0820n	CHEBI:3884	M+Na, M+K, M+H	C27H22O18	53.1	90.4	2.19867	corilagin	634.082	657.071	1	2.84203
2.84_634.0820n	HMDB0029871	M+Na, M+K, M+H	C27H22O18	54.1	95.6	2.19867	Sanguiin H4	634.082	657.071	1	2.84203
2.84_634.0820n	HMDB0031457	M+Na, M+K, M+H	C27H22O18	53.1	90.4	2.19867	Corilagin	634.082	657.071	1	2.84203
2.84_634.0820n	HMDB0039200	M+Na, M+K, M+H	C27H22O18	48.9	69.6	2.19867	Punicacortein A	634.082	657.071	1	2.84203
2.84_634.0820n	HMDB0039201	M+Na, M+K, M+H	C27H22O18	48.9	69.6	2.19867	Punicacortein B	634.082	657.071	1	2.84203
2.84_634.0820n	HMDB0039743	M+Na, M+K, M+H	C27H22O18	54.1	95.6	2.19867	Pterocaryanin B	634.082	657.071	1	2.84203
2.84_634.0820n	HMDB0136070	M+Na, M+K, M+H	C27H22O18	53.1	90.4	2.19867	3,4,5,12,13,21,22,23-octahydroxy-8,18-dioxo-9,14,17-trioxatetracyclo[17.4.0.0¬≤,‚Å∑.0¬π‚Å∞,¬π‚Åµ]tricosa-1(23),2,4,6,19,21-hexaen-11-yl 3,4,5-trihydroxybenzoate	634.082	657.071	1	2.84203
2.84_634.0820n	HMDB0136071	M+Na, M+K, M+H	C27H22O18	53.1	90.4	2.19867	3,4,5,11,13,21,22,23-octahydroxy-8,18-dioxo-9,14,17-trioxatetracyclo[17.4.0.0¬≤,‚Å∑.0¬π‚Å∞,¬π‚Åµ]tricosa-1(23),2,4,6,19,21-hexaen-12-yl 3,4,5-trihydroxybenzoate	634.082	657.071	1	2.84203
2.82_324.0482n	CHEBI:57680	M+H-2H2O, M+Na, M+2Na-H	C14H12O9-2	40.6	16.5	0.326863	sinapoyltartronate(2-)	324.048	369.024	1	2.82062
2.81_936.0870n	HMDB0030632	M+H-H2O, M+K, M+H-2H2O	C41H28O26	44.9	48.1	0.151989	Casuarinin	936.087	975.049	1	2.81347
2.81_936.0870n	HMDB0039244	M+H-H2O, M+K, M+H-2H2O	C41H28O26	44.6	46.6	0.151989	1-O-Galloylpedunculagin	936.087	975.049	1	2.81347
2.89_362.0274n	CHEBI:57464	M+H-H2O, M+H, M+H-2H2O	C10H11N4O9P-2	43.1	25.5	2.89256	5'-xanthylate(2-)	362.027	345.024	1	2.89203
2.93_220.0725n	CHEBI:15707	M+H-H2O, M+Na, M+K	C12H12O4	38.7	2.14	-4.74088	2,6-dioxo-6-phenylhexanoic acid	220.073	259.058	1	2.93488
2.93_220.0725n	CHEBI:69473	M+H-H2O, M+Na, M+K	C12H12O4	44.1	29.4	-4.74088	purpurester B	220.073	259.058	1	2.93488
2.93_220.0725n	CHEBI:86579	M+H-H2O, M+Na, M+K	C12H12O4	42.3	20.3	-4.74088	4-acetoxy-3-methoxy-trans-cinnamaldehyde	220.073	259.058	1	2.93488
2.93_220.0725n	CHEBI:86584	M+H-H2O, M+Na, M+K	C12H12O4	42	18.9	-4.74088	methyl p-coumarate acetate	220.073	259.058	1	2.93488
2.93_220.0725n	HMDB0029467	M+H-H2O, M+Na, M+K	C12H12O4	43.7	27.3	-4.74088	Eugenitin	220.073	259.058	1	2.93488
2.93_220.0725n	HMDB0029473	M+H-H2O, M+Na, M+K	C12H12O4	44.7	32.3	-4.74088	Isoeugenitin	220.073	259.058	1	2.93488
2.93_220.0725n	HMDB0041442	M+H-H2O, M+Na, M+K	C12H12O4	43.2	24.9	-4.74088	Hispolone	220.073	259.058	1	2.93488
2.96_632.0645n	HMDB0031746	M+H-H2O, M+H, M+H-2H2O	C27H20O18	39.7	14.7	-0.800373	Vescalin	632.064	633.074	1	2.9563
2.96_632.0645n	HMDB0129509	M+H-H2O, M+H, M+H-2H2O	C27H20O18	43.3	32.9	-0.800373	7-[4-(1,2-dihydroxyethyl)-5,11,12,13-tetrahydroxy-8-oxo-3,7-dioxatricyclo[7.4.0.0¬≤,‚Å∂]trideca-1(13),9,11-trien-10-yl]-3,4,8,9,10-pentahydroxy-6-oxo-6H-benzo[c]chromene-1-carboxylic acid	632.064	633.074	1	2.9563
2.96_632.0645n	HMDB0129510	M+H-H2O, M+H, M+H-2H2O	C27H20O18	43.3	32.9	-0.800373	2-[4-(1,2-dihydroxyethyl)-5,11,12,13-tetrahydroxy-8-oxo-3,7-dioxatricyclo[7.4.0.0¬≤,‚Å∂]trideca-1(13),9,11-trien-10-yl]-3,4,8,9,10-pentahydroxy-6-oxo-6H-benzo[c]chromene-1-carboxylic acid	632.064	633.074	1	2.9563
2.96_632.0645n	HMDB0129540	M+H-H2O, M+H, M+H-2H2O	C27H20O18	43.3	32.9	-0.800373	3,4,8,9,10-pentahydroxy-6-oxo-7-[5,6,12,13,14-pentahydroxy-4-(hydroxymethyl)-9-oxo-3,8-dioxatricyclo[8.4.0.0¬≤,‚Å∑]tetradeca-1(14),10,12-trien-11-yl]-6H-benzo[c]chromene-1-carboxylic acid	632.064	633.074	1	2.9563
2.96_632.0645n	HMDB0129541	M+H-H2O, M+H, M+H-2H2O	C27H20O18	43.3	32.9	-0.800373	3,4,8,9,10-pentahydroxy-6-oxo-2-[5,6,12,13,14-pentahydroxy-4-(hydroxymethyl)-9-oxo-3,8-dioxatricyclo[8.4.0.0¬≤,‚Å∑]tetradeca-1(14),10,12-trien-11-yl]-6H-benzo[c]chromene-1-carboxylic acid	632.064	633.074	1	2.9563
2.96_632.0645n	HMDB0129876	M+H-H2O, M+H, M+H-2H2O	C27H20O18	43.3	32.9	-0.800373	3,4,8,9,10-pentahydroxy-6-oxo-2-[5,6,7-trihydroxy-1-oxo-3-(1,2,3,4-tetrahydroxybutyl)-1H-isochromen-8-yl]-6H-benzo[c]chromene-1-carboxylic acid	632.064	633.074	1	2.9563
2.97_410.2134n	CHEBI:8871	M+H, M+K, M+Na	C23H27FN4O2	38.3	0.00967	3.7848	risperidone	410.213	411.221	1	2.97058
2.97_410.2134n	HMDB0005020	M+H, M+K, M+Na	C23H27FN4O2	38.3	0.00967	3.7848	Risperidone	410.213	411.221	1	2.97058
3.00_664.0917n	CHEBI:14105	M+H-H2O, M+H, M+H-2H2O	C21H26N6O15P2	38.3	0	-2.12626	deamido-NAD zwitterion	664.092	665.096	1	2.99915
3.05_384.1988n	CHEBI:68008	M+NH4, M+K, M+Na	C20H32O5S	37.2	5.18	4.48803	lehualide H	384.199	402.233	1	3.04843
3.08_249.9559n	CHEBI:32896	M+Na, M+K, M+H-H2O	C3H7O9PS	37.2	0	4.32149	(2R)-O-phospho-3-sulfolactic acid	249.956	288.928	1	3.077
3.08_454.1095n	HMDB0132922	M+H, M+Na, M+H-H2O	C20H22O12	37	4.24	-3.66092	6-{[2-(1,2-dihydroxypropan-2-yl)-7-oxo-2H,3H,7H-furo[3,2-g]chromen-9-yl]oxy}-3,4,5-trihydroxyoxane-2-carboxylic acid	454.109	455.117	1	3.08415
3.08_454.1095n	HMDB0132924	M+H, M+Na, M+H-H2O	C20H22O12	37	4.48	-3.66092	3,4,5-trihydroxy-6-{[3-hydroxy-2-(2-hydroxypropan-2-yl)-7-oxo-2H,3H,7H-furo[3,2-g]chromen-9-yl]oxy}oxane-2-carboxylic acid	454.109	455.117	1	3.08415
3.11_306.0729n	CHEBI:11412	M+H-H2O, M+H, M+2Na-H	C15H14O7	39.7	10.8	-3.28249	(2R,3S,4S)-leucocyanidin	306.073	289.07	1	3.1127
3.11_306.0729n	CHEBI:15758	M+H-H2O, M+H, M+2Na-H	C15H14O7	39.7	10.8	-3.28249	leucocyanidin	306.073	289.07	1	3.1127
3.11_306.0729n	CHEBI:31018	M+H-H2O, M+H, M+2Na-H	C15H14O7	39.3	8.99	-3.28249	(+)-gallocatechin	306.073	289.07	1	3.1127
3.11_306.0729n	CHEBI:42255	M+H-H2O, M+H, M+2Na-H	C15H14O7	39.3	8.99	-3.28249	(-)-epigallocatechin	306.073	289.07	1	3.1127
3.11_306.0729n	CHEBI:68330	M+H-H2O, M+H, M+2Na-H	C15H14O7	39.3	8.99	-3.28249	gallocatechin	306.073	289.07	1	3.1127
3.11_306.0729n	CHEBI:71224	M+H-H2O, M+H, M+2Na-H	C15H14O7	39.3	8.99	-3.28249	flavan-3,3',4',5,5',7-hexol	306.073	289.07	1	3.1127
3.11_306.0729n	CHEBI:71225	M+H-H2O, M+H, M+2Na-H	C15H14O7	39.3	8.99	-3.28249	(-)-gallocatechin	306.073	289.07	1	3.1127
3.11_306.0729n	CHEBI:71227	M+H-H2O, M+H, M+2Na-H	C15H14O7	39.3	8.99	-3.28249	(+)-epigallocatechin	306.073	289.07	1	3.1127
3.11_306.0729n	HMDB0038361	M+H-H2O, M+H, M+2Na-H	C15H14O7	39.3	8.99	-3.28249	(-)-Epigallocatechin	306.073	289.07	1	3.1127
3.11_306.0729n	HMDB0038365	M+H-H2O, M+H, M+2Na-H	C15H14O7	39.3	8.99	-3.28249	(+)-Gallocatechin	306.073	289.07	1	3.1127
3.11_306.0729n	HMDB0125021	M+H-H2O, M+H, M+2Na-H	C15H14O7	39.2	8.5	-3.28249	3-(2,4,5-trihydroxyphenyl)-3,4-dihydro-2H-1-benzopyran-4,6,7-triol	306.073	289.07	1	3.1127
3.11_306.0729n	HMDB0125022	M+H-H2O, M+H, M+2Na-H	C15H14O7	39.2	8.11	-3.28249	1,2-bis(2,4,5-trihydroxyphenyl)propan-1-one	306.073	289.07	1	3.1127
3.11_306.0729n	HMDB0126028	M+H-H2O, M+H, M+2Na-H	C15H14O7	38.6	5.14	-3.28249	3-(3,4-dihydroxyphenyl)-1-(2,3,4,6-tetrahydroxyphenyl)propan-1-one	306.073	289.07	1	3.1127
3.11_306.0729n	HMDB0126032	M+H-H2O, M+H, M+2Na-H	C15H14O7	38.6	5.27	-3.28249	3-(2,3,4-trihydroxyphenyl)-1-(2,4,6-trihydroxyphenyl)propan-1-one	306.073	289.07	1	3.1127
3.11_306.0729n	HMDB0126038	M+H-H2O, M+H, M+2Na-H	C15H14O7	38.6	5.27	-3.28249	1-(2,4,6-trihydroxyphenyl)-3-(3,4,5-trihydroxyphenyl)propan-1-one	306.073	289.07	1	3.1127
3.11_306.0729n	HMDB0126042	M+H-H2O, M+H, M+2Na-H	C15H14O7	38.6	5.27	-3.28249	3-(2,4,5-trihydroxyphenyl)-1-(2,4,6-trihydroxyphenyl)propan-1-one	306.073	289.07	1	3.1127
3.11_306.0729n	HMDB0128178	M+H-H2O, M+H, M+2Na-H	C15H14O7	39.3	8.95	-3.28249	2-(3,4-dihydroxyphenyl)-3,4-dihydro-2H-1-benzopyran-3,5,6,7-tetrol	306.073	289.07	1	3.1127
3.11_306.0729n	HMDB0128182	M+H-H2O, M+H, M+2Na-H	C15H14O7	39.3	8.99	-3.28249	2-(2,4,5-trihydroxyphenyl)-3,4-dihydro-2H-1-benzopyran-3,5,7-triol	306.073	289.07	1	3.1127
3.11_306.0729n	HMDB0129346	M+H-H2O, M+H, M+2Na-H	C15H14O7	39.1	7.93	-3.28249	2-(3,4-dihydroxyphenyl)-1-(2,3,4,6-tetrahydroxyphenyl)propan-1-one	306.073	289.07	1	3.1127
3.11_306.0729n	HMDB0129355	M+H-H2O, M+H, M+2Na-H	C15H14O7	39.2	8.08	-3.28249	2-(2,3,4-trihydroxyphenyl)-1-(2,4,6-trihydroxyphenyl)propan-1-one	306.073	289.07	1	3.1127
3.11_306.0729n	HMDB0129360	M+H-H2O, M+H, M+2Na-H	C15H14O7	39.2	8.11	-3.28249	2-(2,4,5-trihydroxyphenyl)-1-(2,4,6-trihydroxyphenyl)propan-1-one	306.073	289.07	1	3.1127
3.11_306.0729n	HMDB0141542	M+H-H2O, M+H, M+2Na-H	C15H14O7	39.3	8.99	-3.28249	2-(3,4,5-trihydroxyphenyl)-3,4-dihydro-2H-1-benzopyran-3,5,7-triol	306.073	289.07	1	3.1127
3.11_546.0639n	CHEBI:136895	M+H-H2O, M+CH3OH+H, 2M+Na	C16H24N2O15P2-2	51.1	63.4	-2.3334	dTDP-L-rhamnose(2-)	546.064	1115.15	1	3.10557
3.11_546.0639n	CHEBI:15744	M+H-H2O, M+CH3OH+H, 2M+Na	C16H24N2O15P2	51.1	63.5	-2.3334	dTDP-4-dehydro-6-deoxy-L-mannose	546.064	1115.15	1	3.10557
3.11_546.0639n	CHEBI:16128	M+H-H2O, M+CH3OH+H, 2M+Na	C16H24N2O15P2	51.1	63.5	-2.3334	dTDP-4-dehydro-6-deoxy-alpha-D-glucose	546.064	1115.15	1	3.10557
3.11_546.0639n	CHEBI:16620	M+H-H2O, M+CH3OH+H, 2M+Na	C16H24N2O15P2	51.1	63.5	-2.3334	dTDP-4-dehydro-6-deoxy-D-galactose	546.064	1115.15	1	3.10557
3.11_546.0639n	CHEBI:27678	M+H-H2O, M+CH3OH+H, 2M+Na	C16H24N2O15P2	51.1	63.5	-2.3334	dTDP-3-dehydro-6-deoxy-alpha-D-glucose	546.064	1115.15	1	3.10557
3.11_546.0639n	CHEBI:45868	M+H-H2O, M+CH3OH+H, 2M+Na	C16H24N2O15P2	51.1	63.5	-2.3334	dTDP-4-dehydro-beta-L-rhamnose	546.064	1115.15	1	3.10557
3.11_546.0639n	CHEBI:57510	M+H-H2O, M+CH3OH+H, 2M+Na	C16H24N2O15P2-2	51.1	63.4	-2.3334	dTDP-6-deoxy-beta-L-mannose(2-)	546.064	1115.15	1	3.10557
3.11_546.0639n	CHEBI:57631	M+H-H2O, M+CH3OH+H, 2M+Na	C16H24N2O15P2-2	51.1	63.4	-2.3334	dTDP-L-dihydrostreptose(2-)	546.064	1115.15	1	3.10557
3.11_546.0639n	CHEBI:58099	M+H-H2O, M+CH3OH+H, 2M+Na	C16H24N2O15P2-2	51.1	63.4	-2.3334	dTDP-6-deoxy-L-talose(2-)	546.064	1115.15	1	3.10557
3.11_546.0639n	CHEBI:58172	M+H-H2O, M+CH3OH+H, 2M+Na	C16H24N2O15P2-2	51.1	63.4	-2.3334	dTDP-D-fucose(2-)	546.064	1115.15	1	3.10557
3.11_546.0639n	CHEBI:63302	M+H-H2O, M+CH3OH+H, 2M+Na	C16H24N2O15P2	51.1	63.5	-2.3334	dTDP-3-dehydro-6-deoxy-alpha-D-galactose	546.064	1115.15	1	3.10557
3.11_546.0639n	CHEBI:68576	M+H-H2O, M+CH3OH+H, 2M+Na	C16H24N2O15P2-2	51.1	63.4	-2.3334	dTDP-6-deoxy-beta-L-talose(2-)	546.064	1115.15	1	3.10557
3.11_546.0639n	CHEBI:73933	M+H-H2O, M+CH3OH+H, 2M+Na	C16H24N2O15P2-2	51.1	63.4	-2.3334	dTDP-alpha-D-fucose(2-)	546.064	1115.15	1	3.10557
3.11_546.0639n	CHEBI:74143	M+H-H2O, M+CH3OH+H, 2M+Na	C16H24N2O15P2-2	51.1	63.4	-2.3334	dTDP-6-deoxy-alpha-D-allose(2-)	546.064	1115.15	1	3.10557
3.11_546.0639n	CHEBI:74157	M+H-H2O, M+CH3OH+H, 2M+Na	C16H24N2O15P2-2	51.1	63.4	-2.3334	dTDP-beta-D-fucofuranose(2-)	546.064	1115.15	1	3.10557
3.11_546.0639n	CHEBI:74163	M+H-H2O, M+CH3OH+H, 2M+Na	C16H24N2O15P2	51.1	63.5	-2.3334	dTDP-4-dehydro-6-deoxy-beta-D-gulose	546.064	1115.15	1	3.10557
3.11_546.0639n	CHEBI:76275	M+H-H2O, M+CH3OH+H, 2M+Na	C16H24N2O15P2-2	51.1	63.4	-2.3334	dTDP-alpha-D-fucofuranose(2-)	546.064	1115.15	1	3.10557
3.11_546.0639n	CHEBI:76289	M+H-H2O, M+CH3OH+H, 2M+Na	C16H24N2O15P2	51.1	63.5	-2.3334	dTDP-4-dehydro-6-deoxy-alpha-D-gulose	546.064	1115.15	1	3.10557
3.11_546.0639n	CHEBI:87129	M+H-H2O, M+CH3OH+H, 2M+Na	C16H24N2O15P2	51.1	63.5	-2.3334	TDP-actinospectose	546.064	1115.15	1	3.10557
3.11_546.0639n	HMDB0001399	M+H-H2O, M+CH3OH+H, 2M+Na	C16H24N2O15P2	51.1	63.5	-2.3334	4,6-Dideoxy-4-oxo-dTDP-D-glucose	546.064	1115.15	1	3.10557
3.11_546.0639n	HMDB0060081	M+H-H2O, M+CH3OH+H, 2M+Na	C16H24N2O15P2	51.1	63.5	-2.3334	dTDP-4-dehydro-6-deoxy-alpha-D-glucose	546.064	1115.15	1	3.10557
3.13_482.0693n	CHEBI:57417	M+H-2H2O, M+H, M+H-H2O	C17H17N5O10P-	37.4	0.00504	-4.14489	2,3-dihydroxybenzoyl 5'-adenylate(1-)	482.069	447.055	1	3.13413
3.13_482.0693n	HMDB0133388	M+H-2H2O, M+H, M+H-H2O	C20H18O14	38.1	1.86	-0.726014	6,7,8,11,12,13,21,22,23-nonahydroxy-2,17,20-trioxatetracyclo[17.3.1.0‚Å¥,‚Åπ.0¬π‚Å∞,¬π‚Åµ]tricosa-4,6,8,10,12,14-hexaene-3,16-dione	482.069	447.055	1	3.13413
3.13_482.0693n	HMDB0136076	M+H-2H2O, M+H, M+H-H2O	C20H18O14	38.1	1.86	-0.726014	3,4,5,11,12,13,21,22,23-nonahydroxy-9,14,17-trioxatetracyclo[17.4.0.0¬≤,‚Å∑.0¬π‚Å∞,¬π‚Åµ]tricosa-1(23),2,4,6,19,21-hexaene-8,18-dione	482.069	447.055	1	3.13413
3.13_482.0693n	HMDB0137009	M+H-2H2O, M+H, M+H-H2O	C20H18O14	38	1.3	-0.726014	3,4,5,11,14,20,21,22-octahydroxy-13-(hydroxymethyl)-9,12,16-trioxatetracyclo[16.4.0.0¬≤,‚Å∑.0¬π‚Å∞,¬π‚Åµ]docosa-1(22),2,4,6,18,20-hexaene-8,17-dione	482.069	447.055	1	3.13413
3.13_784.0753n	HMDB0039245	M+H-H2O, M+H, M+H-2H2O	C34H24O22	54.2	79.2	-0.841882	Castanin	784.075	767.072	1	3.13413
3.13_784.0753n	HMDB0039271	M+H-H2O, M+H, M+H-2H2O	C34H24O22	54.2	79.3	-0.841882	Granatin A	784.075	767.072	1	3.13413
3.13_784.0753n	HMDB0134680	M+H-H2O, M+H, M+H-2H2O	C34H24O22	40.4	10.3	-0.841882	2-[7,8,9,12,13,14,17,18,19,25-decahydroxy-24-(hydroxymethyl)-4,22,27-trioxo-3,23,26-trioxahexacyclo[13.10.3.1¬≤,‚Å∂.0‚Åµ,¬π‚Å∞.0¬π¬π,¬≤‚Å∏.0¬π‚Å∂,¬≤¬π]nonacosa-5(10),6,8,11,13,15(28),16,18,20-nonaen-29-yl]-3,4,5-trihydroxybenzoic acid	784.075	767.072	1	3.13413
3.15_450.0949n	CHEBI:65940	M+K, 2M+Na, M+H+Na	C24H18O9	37.5	0	-0.510531	gaboroquinone A	450.095	489.048	1	3.14842
3.17_316.1157n	CHEBI:65791	M+H, M+Na, M+H-H2O	C14H20O8	38.1	2.92	-0.449715	2-(3,4-dihydroxyphenyl)-ethyl-O-beta-D-glucopyranoside	316.116	339.104	1	3.16983
3.17_316.1157n	CHEBI:86958	M+H, M+Na, M+H-H2O	C14H20O8	38.1	2.93	-0.449715	vanillyl beta-D-glucopyranoside	316.116	339.104	1	3.16983
3.17_316.1157n	HMDB0032013	M+H, M+Na, M+H-H2O	C14H20O8	38.1	2.93	-0.449715	Vanilloloside	316.116	339.104	1	3.16983
3.17_316.1157n	HMDB0041024	M+H, M+Na, M+H-H2O	C14H20O8	38	2.61	-0.449715	Hydroxytyrosol 1-O-glucoside	316.116	339.104	1	3.16983
3.18_156.0574n	CHEBI:52367	M+CH3OH+H, M+K, 2M+Na	C11H8O	38.3	0	-0.706088	1-naphthaldehyde	156.057	189.091	1	3.17698
3.18_156.0574n	CHEBI:52368	M+CH3OH+H, M+K, 2M+Na	C11H8O	38.3	0	-0.706088	2-naphthaldehyde	156.057	189.091	1	3.17698
3.18_156.0574n	HMDB0060325	M+CH3OH+H, M+K, 2M+Na	C11H8O	38.3	0	-0.706088	1-Naphthaldehyde	156.057	189.091	1	3.17698
3.18_156.0574n	HMDB0060349	M+CH3OH+H, M+K, 2M+Na	C11H8O	38.3	0	-0.706088	2-Naphthaldehyde	156.057	189.091	1	3.17698
3.21_280.0587n	CHEBI:134253	M+H-2H2O, M+K, M+H-H2O	C13H12O7	39.1	21.7	1.33202	2-(p-coumaroyl)malic acid	280.059	319.045	1	3.20553
3.24_270.0889n	CHEBI:100	M+Na, M+ACN+H, M+K	C16H14O4	40.9	13.2	-1.0465	(-)-medicarpin	270.089	312.094	1	3.24125
3.24_270.0889n	CHEBI:16114	M+Na, M+ACN+H, M+K	C16H14O4	40.9	13.2	-1.0465	medicarpin	270.089	312.094	1	3.24125
3.24_270.0889n	CHEBI:38588	M+Na, M+ACN+H, M+K	C10H23O2PS2	38.2	6.71	4.50843	cadusafos	270.089	312.094	1	3.24125
3.24_270.0889n	CHEBI:39170	M+Na, M+ACN+H, M+K	C11H15ClN4O2	36.5	11.5	2.12093	(E)-nitenpyram	270.089	312.094	1	3.24125
3.24_270.0889n	CHEBI:39171	M+Na, M+ACN+H, M+K	C11H15ClN4O2	36.5	11.5	2.12093	nitenpyram	270.089	312.094	1	3.24125
3.24_270.0889n	CHEBI:519567	M+Na, M+ACN+H, M+K	C16H14O4	39.9	8.28	-1.0465	2'-O-methylisoliquiritigenin	270.089	312.094	1	3.24125
3.24_270.0889n	CHEBI:5885	M+Na, M+ACN+H, M+K	C16H14O4	40.9	13.5	-1.0465	imperatorin	270.089	312.094	1	3.24125
3.24_270.0889n	CHEBI:66071	M+Na, M+ACN+H, M+K	C16H14O4	40.9	13.5	-1.0465	isoimperatorin	270.089	312.094	1	3.24125
3.24_270.0889n	CHEBI:6714	M+Na, M+ACN+H, M+K	C16H14O4	40.9	13.2	-1.0465	(+)-medicarpin	270.089	312.094	1	3.24125
3.24_270.0889n	CHEBI:70663	M+Na, M+ACN+H, M+K	C16H14O4	41.4	15.9	-1.0465	(2S)-8-methylpinocembrin	270.089	312.094	1	3.24125
3.24_270.0889n	CHEBI:72655	M+Na, M+ACN+H, M+K	C16H14O4	41.1	14.4	-1.0465	7,2'-dihydroxy-4'-methoxyisoflavan quinonemethide	270.089	312.094	1	3.24125
3.24_270.0889n	CHEBI:80491	M+Na, M+ACN+H, M+K	C16H14O4	41.4	15.9	-1.0465	pinostrobin	270.089	312.094	1	3.24125
3.24_270.0889n	CHEBI:9292	M+Na, M+ACN+H, M+K	C16H14O4	41.4	15.9	-1.0465	strobopinin	270.089	312.094	1	3.24125
3.24_270.0889n	HMDB0031612	M+Na, M+ACN+H, M+K	C16H14O4	39.5	6.42	-1.0465	3,5-Dimethoxy-2,7-phenanthrenediol	270.089	312.094	1	3.24125
3.24_270.0889n	HMDB0033305	M+Na, M+ACN+H, M+K	C16H14O4	40.9	13.2	-1.0465	Isomedicarpin	270.089	312.094	1	3.24125
3.24_270.0889n	HMDB0033702	M+Na, M+ACN+H, M+K	C16H14O4	40.3	10.4	-1.0465	Pinostrobin chalcone	270.089	312.094	1	3.24125
3.24_270.0889n	HMDB0033759	M+Na, M+ACN+H, M+K	C16H14O4	41	13.6	-1.0465	Dihydroformononetin	270.089	312.094	1	3.24125
3.24_270.0889n	HMDB0033940	M+Na, M+ACN+H, M+K	C16H14O4	40.9	13.1	-1.0465	Vignafuran	270.089	312.094	1	3.24125
3.24_270.0889n	HMDB0034376	M+Na, M+ACN+H, M+K	C16H14O4	40.9	13.5	-1.0465	Imperatorin	270.089	312.094	1	3.24125
3.24_270.0889n	HMDB0037319	M+Na, M+ACN+H, M+K	C16H14O4	39.9	8.28	-1.0465	3-(4-Hydroxyphenyl)-1-(4-hydroxy-2-methoxyphenyl)-2-propen-1-one	270.089	312.094	1	3.24125
3.24_270.0889n	HMDB0040868	M+Na, M+ACN+H, M+K	C16H14O4	40.3	10.3	-1.0465	4-O-Methylpinosylvic acid	270.089	312.094	1	3.24125
3.24_270.0889n	HMDB0130377	M+Na, M+ACN+H, M+K	C16H14O4	40.9	13	-1.0465	3-(3-hydroxyphenyl)-7-methoxy-3,4-dihydro-2H-1-benzopyran-4-one	270.089	312.094	1	3.24125
3.24_270.0889n	HMDB0130388	M+Na, M+ACN+H, M+K	C16H14O4	41	13.6	-1.0465	7-hydroxy-3-(3-methoxyphenyl)-3,4-dihydro-2H-1-benzopyran-4-one	270.089	312.094	1	3.24125
3.24_270.0889n	HMDB0132860	M+Na, M+ACN+H, M+K	C16H14O4	41.4	15.7	-1.0465	7-hydroxy-6-methoxy-3-phenyl-3,4-dihydro-2H-1-benzopyran-4-one	270.089	312.094	1	3.24125
3.24_270.0889n	HMDB0132913	M+Na, M+ACN+H, M+K	C16H14O4	40.3	10.4	-1.0465	1-(2,4-dihydroxy-6-methoxyphenyl)-3-phenylprop-2-en-1-one	270.089	312.094	1	3.24125
3.24_270.0889n	HMDB0133289	M+Na, M+ACN+H, M+K	C16H14O4	41.4	15.9	-1.0465	7-hydroxy-8-methoxy-2-phenyl-3,4-dihydro-2H-1-benzopyran-4-one	270.089	312.094	1	3.24125
3.24_270.0889n	HMDB0133301	M+Na, M+ACN+H, M+K	C16H14O4	41.3	15.5	-1.0465	8-hydroxy-7-methoxy-2-phenyl-3,4-dihydro-2H-1-benzopyran-4-one	270.089	312.094	1	3.24125
3.24_270.0889n	HMDB0133975	M+Na, M+ACN+H, M+K	C16H14O4	39.9	8.43	-1.0465	(2E)-1-(2,3-dihydroxy-4-methoxyphenyl)-3-phenylprop-2-en-1-one	270.089	312.094	1	3.24125
3.24_270.0889n	HMDB0133977	M+Na, M+ACN+H, M+K	C16H14O4	40	8.93	-1.0465	(2E)-1-(2,4-dihydroxy-3-methoxyphenyl)-3-phenylprop-2-en-1-one	270.089	312.094	1	3.24125
3.26_952.0805n	HMDB0037384	M+NH4, M+Na, M+K	C41H28O27	53.7	80.6	-1.4089	Granatin B	952.08	970.114	1	3.25553
3.26_952.0805n	HMDB0039260	M+NH4, M+Na, M+K	C41H28O27	53.7	80.8	-1.4089	Sanguiin H11	952.08	970.114	1	3.25553
3.26_952.0805n	HMDB0137008	M+NH4, M+Na, M+K	C41H28O27	53.7	80.8	-1.4089	2-({7,8,9,12,13,14,20,29,30,33,34,35-dodecahydroxy-4,17,25,38-tetraoxo-3,18,21,24,39-pentaoxaheptacyclo[20.17.0.0¬≤,¬π‚Åπ.0‚Åµ,¬π‚Å∞.0¬π¬π,¬π‚Å∂.0¬≤‚Å∂,¬≥¬π.0¬≥¬≤,¬≥‚Å∑]nonatriaconta-5,7,9,11,13,15,26,28,30,32,34,36-dodecaen-28-yl}oxy)-3,4,5-trihydroxybenzoic acid	952.08	970.114	1	3.25553
3.30_1088.0955n	HMDB0034097	M+H-H2O, M+NH4, M+Na	C48H32O30	45.3	44.5	-2.12977	Bicornin	1088.1	1106.13	1	3.29837
3.31_332.1826n	CHEBI:15608	2M+NH4, 2M+Na, M+Na	C16H28O7	39.1	0	-2.78181	(2S,3S)-2-hydroxytridecane-1,2,3-tricarboxylic acid	332.183	355.171	1	3.31265
3.31_332.1826n	HMDB0029784	2M+NH4, 2M+Na, M+Na	C16H28O7	39.3	1.27	-2.78181	Unshuoside A	332.183	355.171	1	3.31265
3.31_332.1826n	HMDB0033019	2M+NH4, 2M+Na, M+Na	C16H28O7	39.3	1.27	-2.78181	7-Hydroxyterpineol 8-glucoside	332.183	355.171	1	3.31265
3.31_332.1826n	HMDB0033110	2M+NH4, 2M+Na, M+Na	C16H28O7	39.3	1.27	-2.78181	(1S,2S,4R)-1,8-Epoxy-p-menthan-2-ol glucoside	332.183	355.171	1	3.31265
3.31_332.1826n	HMDB0033215	2M+NH4, 2M+Na, M+Na	C16H28O7	39.3	1.27	-2.78181	1,8-Epoxy-p-menthan-4-ol glucoside	332.183	355.171	1	3.31265
3.31_332.1826n	HMDB0033220	2M+NH4, 2M+Na, M+Na	C16H28O7	39.3	1.27	-2.78181	(1R,2R,4S,6R)-2,6-Fenchanediol 2-O-b-D-glucoside	332.183	355.171	1	3.31265
3.31_332.1826n	HMDB0033221	2M+NH4, 2M+Na, M+Na	C16H28O7	39.3	1.27	-2.78181	(1R,2S,4R,5S)-2,5-Fenchanediol 2-O-b-D-glucoside	332.183	355.171	1	3.31265
3.31_332.1826n	HMDB0033644	2M+NH4, 2M+Na, M+Na	C16H28O7	39.3	1.27	-2.78181	(1S,2S,4S,5S)-2,4-Thujanediol 4-O-beta-D-Glucopyranoside	332.183	355.171	1	3.31265
3.31_332.1826n	HMDB0034772	2M+NH4, 2M+Na, M+Na	C16H28O7	39.3	1.27	-2.78181	(1R,3S,4S)-1,8-Epoxy-p-menthan-3-ol glucoside	332.183	355.171	1	3.31265
3.31_332.1826n	HMDB0035025	2M+NH4, 2M+Na, M+Na	C16H28O7	39.3	1.27	-2.78181	6Z-8-Hydroxygeraniol 8-O-glucoside	332.183	355.171	1	3.31265
3.31_332.1826n	HMDB0035634	2M+NH4, 2M+Na, M+Na	C16H28O7	39.3	1.27	-2.78181	Betulalbuside A	332.183	355.171	1	3.31265
3.31_332.1826n	HMDB0038747	2M+NH4, 2M+Na, M+Na	C16H28O7	39.3	1.27	-2.78181	(2E,4E,7R)-2,7-Dimethyl-2,4-octadiene-1,8-diol 8-O-b-D-glucopyranoside	332.183	355.171	1	3.31265
3.31_332.1826n	HMDB0038980	2M+NH4, 2M+Na, M+Na	C16H28O7	39.3	1.27	-2.78181	(4R,6S)-p-Menth-1-ene-4,6-diol 4-glucoside	332.183	355.171	1	3.31265
3.31_332.1826n	HMDB0038981	2M+NH4, 2M+Na, M+Na	C16H28O7	39.3	1.27	-2.78181	(S)-p-Menth-1-ene-4,7-diol 4-glucoside	332.183	355.171	1	3.31265
3.31_332.1826n	HMDB0039055	2M+NH4, 2M+Na, M+Na	C16H28O7	39.3	1.27	-2.78181	(1S,2R,4R)-p-Menth-8-ene-2,10-diol 2-glucoside	332.183	355.171	1	3.31265
3.31_332.1826n	HMDB0060012	2M+NH4, 2M+Na, M+Na	C16H28O7	39.1	0	-2.78181	Neomenthol-glucuronide	332.183	355.171	1	3.31265
3.38_356.1105n	CHEBI:62282	M+Na, M+K, M+NH4	C16H20O9	38.9	0.779	-0.559952	6-O-(trans-feruloyl)-D-galactopyranose	356.111	379.1	1	3.37622
3.38_356.1105n	CHEBI:81321	M+Na, M+K, M+NH4	C16H20O9	39.2	2.41	-0.559952	1-O-feruloyl-beta-D-glucose	356.111	379.1	1	3.37622
3.38_356.1105n	HMDB0036938	M+Na, M+K, M+NH4	C16H20O9	39.2	2.41	-0.559952	1-O-Feruloylglucose	356.111	379.1	1	3.37622
3.38_356.1105n	HMDB0040664	M+Na, M+K, M+NH4	C16H20O9	39.3	3.01	-0.559952	Veranisatin B	356.111	379.1	1	3.37622
3.38_356.1105n	HMDB0040866	M+Na, M+K, M+NH4	C16H20O9	39.2	2.41	-0.559952	1-O-2'-Hydroxy-4'-methoxycinnamoyl-b-D-glucose	356.111	379.1	1	3.37622
3.38_356.1105n	HMDB0125101	M+Na, M+K, M+NH4	C16H20O9	38.9	0.774	-0.559952	(3,4,5,6-tetrahydroxyoxan-2-yl)methyl 3-(4-hydroxy-3-methoxyphenyl)prop-2-enoate	356.111	379.1	1	3.37622
3.38_356.1105n	HMDB0125187	M+Na, M+K, M+NH4	C16H20O9	38.9	0.774	-0.559952	(3,4,5,6-tetrahydroxyoxan-2-yl)methyl (2E)-3-(4-hydroxy-3-methoxyphenyl)prop-2-enoate	356.111	379.1	1	3.37622
3.38_356.1105n	HMDB0127986	M+Na, M+K, M+NH4	C16H20O9	39.4	3.48	-0.559952	3,4,5-trihydroxy-6-{[3-(3-methoxyphenyl)propanoyl]oxy}oxane-2-carboxylic acid	356.111	379.1	1	3.37622
3.38_356.1105n	HMDB0129982	M+Na, M+K, M+NH4	C16H20O9	39.4	3.48	-0.559952	3,4,5-trihydroxy-6-{[2-(4-methoxyphenyl)propanoyl]oxy}oxane-2-carboxylic acid	356.111	379.1	1	3.37622
3.38_356.1105n	HMDB0135259	M+Na, M+K, M+NH4	C16H20O9	39.3	2.99	-0.559952	3,4,5-trihydroxy-6-[2-hydroxy-3-methoxy-5-(prop-2-en-1-yl)phenoxy]oxane-2-carboxylic acid	356.111	379.1	1	3.37622
3.38_356.1105n	HMDB0135260	M+Na, M+K, M+NH4	C16H20O9	39.3	2.99	-0.559952	3,4,5-trihydroxy-6-[2-hydroxy-6-methoxy-4-(prop-2-en-1-yl)phenoxy]oxane-2-carboxylic acid	356.111	379.1	1	3.37622
3.38_356.1105n	HMDB0135262	M+Na, M+K, M+NH4	C16H20O9	39.3	2.99	-0.559952	3,4,5-trihydroxy-6-{2-methoxy-4-[(oxiran-2-yl)methyl]phenoxy}oxane-2-carboxylic acid	356.111	379.1	1	3.37622
3.38_356.1105n	HMDB0135265	M+Na, M+K, M+NH4	C16H20O9	39.3	2.99	-0.559952	3,4,5-trihydroxy-6-[3-hydroxy-2-methoxy-4-(prop-2-en-1-yl)phenoxy]oxane-2-carboxylic acid	356.111	379.1	1	3.37622
3.38_356.1105n	HMDB0135266	M+Na, M+K, M+NH4	C16H20O9	39.3	2.99	-0.559952	3,4,5-trihydroxy-6-[3-hydroxy-2-methoxy-6-(prop-2-en-1-yl)phenoxy]oxane-2-carboxylic acid	356.111	379.1	1	3.37622
3.38_356.1105n	HMDB0135267	M+Na, M+K, M+NH4	C16H20O9	39.3	2.99	-0.559952	3,4,5-trihydroxy-6-[5-hydroxy-2-methoxy-4-(prop-2-en-1-yl)phenoxy]oxane-2-carboxylic acid	356.111	379.1	1	3.37622
3.38_356.1105n	HMDB0135268	M+Na, M+K, M+NH4	C16H20O9	39.3	2.99	-0.559952	3,4,5-trihydroxy-6-[5-hydroxy-4-methoxy-2-(prop-2-en-1-yl)phenoxy]oxane-2-carboxylic acid	356.111	379.1	1	3.37622
3.38_356.1105n	HMDB0135658	M+Na, M+K, M+NH4	C16H20O9	39.3	2.99	-0.559952	3,4,5-trihydroxy-6-[2-(3-hydroxyprop-1-en-1-yl)-5-methoxyphenoxy]oxane-2-carboxylic acid	356.111	379.1	1	3.37622
3.38_356.1105n	HMDB0135660	M+Na, M+K, M+NH4	C16H20O9	39.3	2.99	-0.559952	3,4,5-trihydroxy-6-{[3-(4-methoxyphenyl)oxiran-2-yl]methoxy}oxane-2-carboxylic acid	356.111	379.1	1	3.37622
3.38_356.1105n	HMDB0135703	M+Na, M+K, M+NH4	C16H20O9	39.3	3	-0.559952	3,4,5-trihydroxy-6-[2-hydroxy-4-(3-oxobutyl)phenoxy]oxane-2-carboxylic acid	356.111	379.1	1	3.37622
3.38_356.1105n	HMDB0135704	M+Na, M+K, M+NH4	C16H20O9	39.3	3	-0.559952	3,4,5-trihydroxy-6-[2-hydroxy-5-(3-oxobutyl)phenoxy]oxane-2-carboxylic acid	356.111	379.1	1	3.37622
3.38_356.1105n	HMDB0135743	M+Na, M+K, M+NH4	C16H20O9	39.3	2.99	-0.559952	3,4,5-trihydroxy-6-{[1-(4-methoxyphenyl)-3-oxopropan-2-yl]oxy}oxane-2-carboxylic acid	356.111	379.1	1	3.37622
3.38_356.1105n	HMDB0135745	M+Na, M+K, M+NH4	C16H20O9	39.3	2.99	-0.559952	3,4,5-trihydroxy-6-[1-(4-methoxyphenyl)-3-oxopropoxy]oxane-2-carboxylic acid	356.111	379.1	1	3.37622
3.38_374.0999n	CHEBI:3689	M+H-H2O, M+H, M+H-2H2O	C19H18O8	38.5	4.22	-0.754209	chrysosplenetin	374.1	375.107	1	3.37622
3.38_374.0999n	CHEBI:69355	M+H-H2O, M+H, M+H-2H2O	C19H18O8	38.5	4.22	-0.754209	casticin	374.1	375.107	1	3.37622
3.38_374.0999n	CHEBI:69447	M+H-H2O, M+H, M+H-2H2O	C19H18O8	38.9	6.67	-0.754209	diplotrin A	374.1	375.107	1	3.37622
3.38_374.0999n	CHEBI:70006	M+H-H2O, M+H, M+H-2H2O	C19H18O8	39.3	8.26	-0.754209	3',5-dihydroxy-3,4',5',7-tetramethoxyflavone	374.1	375.107	1	3.37622
3.38_374.0999n	CHEBI:9061	M+H-H2O, M+H, M+H-2H2O	C19H18O8	38.6	4.92	-0.754209	scullcapflavone II	374.1	375.107	1	3.37622
3.38_374.0999n	HMDB0029546	M+H-H2O, M+H, M+H-2H2O	C19H18O8	38.4	4.17	-0.754209	Pebrellin	374.1	375.107	1	3.37622
3.38_374.0999n	HMDB0030611	M+H-H2O, M+H, M+H-2H2O	C19H18O8	39	7	-0.754209	5,8-Dihydroxy-3,3',4',7-tetramethoxyflavone	374.1	375.107	1	3.37622
3.38_374.0999n	HMDB0030660	M+H-H2O, M+H, M+H-2H2O	C19H18O8	38.5	4.22	-0.754209	Casticin	374.1	375.107	1	3.37622
3.38_374.0999n	HMDB0033254	M+H-H2O, M+H, M+H-2H2O	C19H18O8	38.9	6.46	-0.754209	Comosin	374.1	375.107	1	3.37622
3.38_374.0999n	HMDB0033276	M+H-H2O, M+H, M+H-2H2O	C19H18O8	38.9	6.22	-0.754209	4',5-Dihydroxy-3',5',7,8-tetramethoxyflavone	374.1	375.107	1	3.37622
3.38_374.0999n	HMDB0033306	M+H-H2O, M+H, M+H-2H2O	C19H18O8	38.4	4.17	-0.754209	Hymenoxin	374.1	375.107	1	3.37622
3.38_374.0999n	HMDB0033841	M+H-H2O, M+H, M+H-2H2O	C19H18O8	37.9	1.25	-0.754209	Menadiol disuccinate	374.1	375.107	1	3.37622
3.38_374.0999n	HMDB0035446	M+H-H2O, M+H, M+H-2H2O	C19H18O8	38.8	5.99	-0.754209	Methyl rosmarinate	374.1	375.107	1	3.37622
3.38_374.0999n	HMDB0041667	M+H-H2O, M+H, M+H-2H2O	C19H18O8	39.3	8.47	-0.754209	3-O-Methylrosmarinic acid	374.1	375.107	1	3.37622
3.38_374.0999n	HMDB0124967	M+H-H2O, M+H, M+H-2H2O	C19H18O8	39.5	9.43	-0.754209	3-(3,4-dihydroxyphenyl)-2-{[(2E)-3-(4-hydroxy-3-methoxyphenyl)prop-2-enoyl]oxy}propanoic acid	374.1	375.107	1	3.37622
3.38_374.0999n	HMDB0137979	M+H-H2O, M+H, M+H-2H2O	C19H18O8	39	6.99	-0.754209	5,8-dihydroxy-3,6,7-trimethoxy-2-(4-methoxyphenyl)-4H-chromen-4-one	374.1	375.107	1	3.37622
3.38_374.0999n	HMDB0137980	M+H-H2O, M+H, M+H-2H2O	C19H18O8	39	6.99	-0.754209	5,7-dihydroxy-3,6,8-trimethoxy-2-(4-methoxyphenyl)-4H-chromen-4-one	374.1	375.107	1	3.37622
3.38_374.0999n	HMDB0137981	M+H-H2O, M+H, M+H-2H2O	C19H18O8	39	6.99	-0.754209	5,6-dihydroxy-3,7,8-trimethoxy-2-(4-methoxyphenyl)-4H-chromen-4-one	374.1	375.107	1	3.37622
3.38_374.0999n	HMDB0137982	M+H-H2O, M+H, M+H-2H2O	C19H18O8	38.9	6.28	-0.754209	3,5-dihydroxy-6,7,8-trimethoxy-2-(4-methoxyphenyl)-4H-chromen-4-one	374.1	375.107	1	3.37622
3.38_374.0999n	HMDB0137983	M+H-H2O, M+H, M+H-2H2O	C19H18O8	38.5	4.64	-0.754209	5-hydroxy-2-(4-hydroxyphenyl)-3,6,7,8-tetramethoxy-4H-chromen-4-one	374.1	375.107	1	3.37622
3.39_556.1418n	CHEBI:62161	M+H-2H2O, M+2Na-H, M+CH3OH+H	C17H33O18P	38.3	3.53	2.3761	D-ribitol-(5-P-2)-alpha-D-Galp-(1->3)-alpha-D-Glcp	556.142	601.114	1	3.3905
3.39_556.1418n	CHEBI:62487	M+H-2H2O, M+2Na-H, M+CH3OH+H	C19H25N8O10P	37.1	0	-2.43351	dCpdG	556.142	601.114	1	3.3905
3.42_1086.0814n	HMDB0031903	M+H, M+NH4, M+H-H2O	C48H30O30	39.8	8.05	-0.706172	Castacrenin D	1086.08	1104.11	1	3.41907
3.43_806.4445n	CHEBI:53773	M+2H, M+2Na, M+K	C43H66O14	38.7	3.79	-0.94767	3'''-O-acetyldigitoxin	806.444	404.23	2	3.42622
3.43_806.4445n	HMDB0014652	M+2H, M+2Na, M+K	C43H66O14	38.7	3.79	-0.94767	Acetyldigitoxin	806.444	404.23	2	3.42622
3.45_196.0740n	CHEBI:132131	M+H, M+K, 2M+H	C10H12O4	38.9	0.725	2.191	3,5-dimethylorsellinic acid	196.074	393.151	1	3.45478
3.45_196.0740n	CHEBI:133419	M+H, M+K, 2M+H	C10H12O4	38.8	0	2.191	2-isobutyrylphloroglucinol	196.074	393.151	1	3.45478
3.45_196.0740n	CHEBI:16725	M+H, M+K, 2M+H	C10H12O4	38.9	0.725	2.191	2,3-dihydroxy-p-cumic acid	196.074	393.151	1	3.45478
3.45_196.0740n	CHEBI:2404	M+H, M+K, 2M+H	C10H12O4	38.8	0	2.191	acetosyringone	196.074	393.151	1	3.45478
3.45_196.0740n	CHEBI:27769	M+H, M+K, 2M+H	C10H12O4	38.8	0	2.191	2',6'-dimethoxy-4'-hydroxyacetophenone	196.074	393.151	1	3.45478
3.45_196.0740n	CHEBI:31135	M+H, M+K, 2M+H	C10H12O4	38.8	0	2.191	(E)-5-hydroxyconiferyl alcohol	196.074	393.151	1	3.45478
3.45_196.0740n	CHEBI:64213	M+H, M+K, 2M+H	C10H12O4	39	0.746	2.191	cantharidin	196.074	393.151	1	3.45478
3.45_196.0740n	CHEBI:86068	M+H, M+K, 2M+H	C10H12O4	38.8	0	2.191	5-hydroxyconiferyl alcohol	196.074	393.151	1	3.45478
3.45_196.0740n	CHEBI:86539	M+H, M+K, 2M+H	C10H12O4	38.8	0	2.191	2,6-dimethoxyphenol acetate	196.074	393.151	1	3.45478
3.45_196.0740n	CHEBI:86612	M+H, M+K, 2M+H	C10H12O4	38.9	0.725	2.191	dihydroferulic acid	196.074	393.151	1	3.45478
3.45_196.0740n	HMDB0000434	M+H, M+K, 2M+H	C10H12O4	38.9	0.725	2.191	Homoveratric acid	196.074	393.151	1	3.45478
3.45_196.0740n	HMDB0029645	M+H, M+K, 2M+H	C10H12O4	38.8	0	2.191	Xanthoxylin	196.074	393.151	1	3.45478
3.45_196.0740n	HMDB0029648	M+H, M+K, 2M+H	C10H12O4	38.8	0	2.191	2,4,5-Trimethoxybenzaldehyde	196.074	393.151	1	3.45478
3.45_196.0740n	HMDB0030571	M+H, M+K, 2M+H	C10H12O4	38.9	0.7	2.191	(+)-3-(3,4-Methylenedioxyphenyl)-1,2-propanediol	196.074	393.151	1	3.45478
3.45_196.0740n	HMDB0032365	M+H, M+K, 2M+H	C10H12O4	38.8	0	2.191	Maltyl isobutyrate	196.074	393.151	1	3.45478
3.45_196.0740n	HMDB0035721	M+H, M+K, 2M+H	C10H12O4	38.9	0.725	2.191	(S)-Batatic acid	196.074	393.151	1	3.45478
3.45_196.0740n	HMDB0037177	M+H, M+K, 2M+H	C10H12O4	38.8	0	2.191	1-(2,4,5-Trihydroxyphenyl)-1-butanone	196.074	393.151	1	3.45478
3.45_196.0740n	HMDB0039427	M+H, M+K, 2M+H	C10H12O4	39	0.839	2.191	2-Hydroxy-3-(4-methoxyphenyl)propanoic acid	196.074	393.151	1	3.45478
3.45_196.0740n	HMDB0040256	M+H, M+K, 2M+H	C10H12O4	38.9	0.725	2.191	(S)-2-(4-Methoxyphenoxy)propanoic acid	196.074	393.151	1	3.45478
3.45_196.0740n	HMDB0040637	M+H, M+K, 2M+H	C10H12O4	38.9	0.668	2.191	4-Hydroxy-6-methyl-3-(1-oxobutyl)-2H-pyran-2-one	196.074	393.151	1	3.45478
3.45_196.0740n	HMDB0060398	M+H, M+K, 2M+H	C10H12O4	38.8	0	2.191	5-Hydroxyconiferyl alcohol	196.074	393.151	1	3.45478
3.45_196.0740n	HMDB0060733	M+H, M+K, 2M+H	C10H12O4	39.1	1.43	2.191	3-(3-Hydroxyphenyl)-2-methyllactic acid	196.074	393.151	1	3.45478
3.45_196.0740n	HMDB0060735	M+H, M+K, 2M+H	C10H12O4	38.9	0.725	2.191	3-(3,4-Dihydroxyphenyl)-2-methylpropionic acid	196.074	393.151	1	3.45478
3.45_196.0740n	HMDB0062121	M+H, M+K, 2M+H	C10H12O4	38.9	0.725	2.191	Hydroferulic acid	196.074	393.151	1	3.45478
3.45_196.0740n	HMDB0125530	M+H, M+K, 2M+H	C10H12O4	38.9	0.725	2.191	3-(3-hydroxy-5-methoxyphenyl)propanoic acid	196.074	393.151	1	3.45478
3.45_196.0740n	HMDB0129339	M+H, M+K, 2M+H	C10H12O4	38.9	0.725	2.191	2-(3-hydroxy-4-methoxyphenyl)propanoic acid	196.074	393.151	1	3.45478
3.45_196.0740n	HMDB0130895	M+H, M+K, 2M+H	C10H12O4	38.9	0.725	2.191	2-(4-hydroxy-3-methoxyphenyl)propanoic acid	196.074	393.151	1	3.45478
3.45_196.0740n	HMDB0131138	M+H, M+K, 2M+H	C10H12O4	38.9	0.725	2.191	3-(3-hydroxy-4-methoxyphenyl)propanoic acid	196.074	393.151	1	3.45478
3.45_196.0740n	HMDB0131175	M+H, M+K, 2M+H	C10H12O4	38.9	0.725	2.191	3-(2-hydroxy-4-methoxyphenyl)propanoic acid	196.074	393.151	1	3.45478
3.45_196.0740n	HMDB0131427	M+H, M+K, 2M+H	C10H12O4	38.9	0.725	2.191	2-(3,5-dimethoxyphenyl)acetic acid	196.074	393.151	1	3.45478
3.45_196.0740n	HMDB0133490	M+H, M+K, 2M+H	C10H12O4	38.9	0.725	2.191	3-hydroxy-3-(3-methoxyphenyl)propanoic acid	196.074	393.151	1	3.45478
3.45_196.0740n	HMDB0133530	M+H, M+K, 2M+H	C10H12O4	39	0.839	2.191	2-hydroxy-3-(3-methoxyphenyl)propanoic acid	196.074	393.151	1	3.45478
3.45_196.0740n	HMDB0133782	M+H, M+K, 2M+H	C10H12O4	38.9	0.725	2.191	2-(2-hydroxy-4-methoxyphenyl)propanoic acid	196.074	393.151	1	3.45478
3.45_196.0740n	HMDB0134100	M+H, M+K, 2M+H	C10H12O4	38.9	0.725	2.191	3-(2-hydroxy-3-methoxyphenyl)propanoic acid	196.074	393.151	1	3.45478
3.45_196.0740n	HMDB0135753	M+H, M+K, 2M+H	C10H12O4	38.8	0	2.191	4-ethenyl-2,6-dimethoxybenzene-1,3-diol	196.074	393.151	1	3.45478
3.45_196.0740n	HMDB0140293	M+H, M+K, 2M+H	C10H12O4	38.9	0.725	2.191	3-hydroxy-3-(4-methoxyphenyl)propanoic acid	196.074	393.151	1	3.45478
3.45_196.0740n	HMDB0140897	M+H, M+K, 2M+H	C10H12O4	38.9	0.725	2.191	3-(3-hydroxy-2-methoxyphenyl)propanoic acid	196.074	393.151	1	3.45478
3.52_212.0326n	CHEBI:16281	M+H-2H2O, M+H, M+H-H2O	C9H8O6	41.1	14.5	2.49909	3-(2-carboxyethenyl)-cis,cis-muconic acid	212.033	195.029	1	3.51905
3.52_212.0326n	CHEBI:19615	M+H-2H2O, M+H, M+H-H2O	C9H8O6-2	38.2	0	2.49909	2-hydroxy-6-oxonona-2,4-dienedioate	212.033	195.029	1	3.51905
3.52_212.0326n	CHEBI:31082	M+H-2H2O, M+H, M+H-H2O	C9H8O6	41.1	14.5	2.49909	2-hydroxy-6-oxonona-2,4,7-trienedioic acid	212.033	195.029	1	3.51905
3.52_212.0326n	CHEBI:61449	M+H-2H2O, M+H, M+H-H2O	C9H8O6-2	38.2	0	2.49909	(2E,4Z)-2-hydroxy-6-oxonona-2,4-dienedioate(2-)	212.033	195.029	1	3.51905
3.52_212.0326n	CHEBI:61467	M+H-2H2O, M+H, M+H-H2O	C9H8O6	41.1	14.5	2.49909	(2E,4Z,7E)-2-hydroxy-6-oxonona-2,4,7-trienedioic acid	212.033	195.029	1	3.51905
3.52_212.0326n	CHEBI:66887	M+H-2H2O, M+H, M+H-H2O	C9H8O6-2	38.2	0	2.49909	(2Z,4E)-2-hydroxy-6-oxonona-2,4-dienedioate(2-)	212.033	195.029	1	3.51905
3.52_212.0326n	CHEBI:66939	M+H-2H2O, M+H, M+H-H2O	C9H8O6	41.1	14.5	2.49909	(2Z,4E,7E)-2-hydroxy-6-oxonona-2,4,7-trienedioic acid	212.033	195.029	1	3.51905
3.52_212.0326n	HMDB0125210	M+H-2H2O, M+H, M+H-H2O	C9H8O6	38.2	0	2.49909	2-oxo-3-(3,4,5-trihydroxyphenyl)propanoic acid	212.033	195.029	1	3.51905
3.52_212.0326n	HMDB0126568	M+H-2H2O, M+H, M+H-H2O	C9H8O6	38.2	0	2.49909	2-oxo-3-(2,3,4-trihydroxyphenyl)propanoic acid	212.033	195.029	1	3.51905
3.52_212.0326n	HMDB0126571	M+H-2H2O, M+H, M+H-H2O	C9H8O6	38.2	0	2.49909	2-oxo-3-(2,4,5-trihydroxyphenyl)propanoic acid	212.033	195.029	1	3.51905
3.52_212.0326n	HMDB0128683	M+H-2H2O, M+H, M+H-H2O	C9H8O6	41.2	14.7	2.49909	6-hydroxy-7-methoxy-2H-1,3-benzodioxole-5-carboxylic acid	212.033	195.029	1	3.51905
3.52_212.0326n	HMDB0128685	M+H-2H2O, M+H, M+H-H2O	C9H8O6	41.2	14.7	2.49909	7-hydroxy-6-methoxy-2H-1,3-benzodioxole-5-carboxylic acid	212.033	195.029	1	3.51905
3.52_212.0326n	HMDB0137303	M+H-2H2O, M+H, M+H-H2O	C9H8O6	41.2	14.7	2.49909	4-hydroxy-7-methoxy-2H-1,3-benzodioxole-5-carboxylic acid	212.033	195.029	1	3.51905
3.52_398.0973n	CHEBI:58610	M+H-H2O, M+H, M+H-2H2O	C19H16N3O7-	38.1	2.26	-3.88933	nocardicin E(1-)	398.097	399.108	1	3.51905
3.50_800.1020n	CHEBI:60558	M+H, M+2Na-H, M+H-H2O	C20H39N2O25P3	37.7	0.604	-4.31971	alpha-D-Kdo-4P-(2->6)-beta-D-GlcN-4P-(1->6)-alpha-D-GlcN-1P	800.102	845.104	1	3.50477
3.50_800.1020n	CHEBI:60559	M+H, M+2Na-H, M+H-H2O	C20H39N2O25P3	37.6	0	-4.31971	alpha-D-Kdo-5P-(2->6)-beta-D-GlcN-4P-(1->6)-alpha-D-GlcN-1P	800.102	845.104	1	3.50477
3.55_375.1951n	CHEBI:134272	2M+NH4, 2M+Na, M+CH3OH+H	C23H25N3O2	38.8	0	1.18374	1-(3'-{1-[2-(morpholin-4-yl)ethyl]pyrazol-3-yl}[1,1'-biphenyl]-3-yl)ethan-1-one	375.195	768.424	1	3.54762
3.55_375.1951n	CHEBI:85137	2M+NH4, 2M+Na, M+CH3OH+H	C18H32O6P-3	38.6	0.189	3.92015	(9E)-12-(phosphonooxy)octadecenoate(3-)	375.195	768.424	1	3.54762
3.55_375.1951n	CHEBI:85141	2M+NH4, 2M+Na, M+CH3OH+H	C18H32O6P-3	38.6	0.189	3.92015	(9Z)-12-(phosphonooxy)octadecenoate(3-)	375.195	768.424	1	3.54762
3.48_448.1012n	CHEBI:132835	M+Na, M+2Na-H, M+H	C21H20O11	40.4	12.1	1.45522	naringenin 7-O-beta-D-glucuronide	448.101	493.061	1	3.48333
3.48_448.1012n	CHEBI:17558	M+Na, M+2Na-H, M+H	C21H20O11	39.9	9.94	1.45522	quercitrin	448.101	493.061	1	3.48333
3.48_448.1012n	CHEBI:17965	M+Na, M+2Na-H, M+H	C21H20O11	39.2	6.52	1.45522	isoorientin	448.101	493.061	1	3.48333
3.48_448.1012n	CHEBI:27994	M+Na, M+2Na-H, M+H	C21H20O11	39	5.41	1.45522	luteolin 7-O-beta-D-glucoside	448.101	493.061	1	3.48333
3.48_448.1012n	CHEBI:30200	M+Na, M+2Na-H, M+H	C21H20O11	38.9	5.04	1.45522	kaempferol 3-O-beta-D-glucoside	448.101	493.061	1	3.48333
3.48_448.1012n	CHEBI:31742	M+Na, M+2Na-H, M+H	C21H20O11	38.9	5.04	1.45522	kaempferol 3-O-beta-D-galactoside	448.101	493.061	1	3.48333
3.48_448.1012n	CHEBI:5065	M+Na, M+2Na-H, M+H	C21H20O11	38.3	1.59	1.45522	fisetin 8-C-glucoside	448.101	493.061	1	3.48333
3.48_448.1012n	CHEBI:55449	M+Na, M+2Na-H, M+H	C21H20O11	38.9	4.93	1.45522	6-O-[5-hydroxy-3-(2-hydroxyphenyl)-4-oxo-4H-chromen-6-yl]-L-gulonic acid	448.101	493.061	1	3.48333
3.48_448.1012n	CHEBI:61318	M+Na, M+2Na-H, M+H	C21H20O11	37.9	0.0234	1.45522	cyanidin 3-O-beta-D-glucoside betaine	448.101	493.061	1	3.48333
3.48_448.1012n	CHEBI:65454	M+Na, M+2Na-H, M+H	C21H20O11	38.8	4.37	1.45522	asphodelin A-4'-O-beta-glucoside	448.101	493.061	1	3.48333
3.48_448.1012n	CHEBI:66085	M+Na, M+2Na-H, M+H	C21H20O11	39.8	9.49	1.45522	isoscutellarein glycoside	448.101	493.061	1	3.48333
3.48_448.1012n	CHEBI:66905	M+Na, M+2Na-H, M+H	C21H20O11	38	0.294	1.45522	aureusidin 6-O-beta-glucoside	448.101	493.061	1	3.48333
3.48_448.1012n	CHEBI:68986	M+Na, M+2Na-H, M+H	C21H20O11	39.3	6.81	1.45522	luteolin-4'-O-beta-D-glucopyranoside	448.101	493.061	1	3.48333
3.48_448.1012n	CHEBI:71515	M+Na, M+2Na-H, M+H	C21H20O11	37.9	0.0234	1.45522	cyanidin 3-O-beta-D-galactoside betaine	448.101	493.061	1	3.48333
3.48_448.1012n	CHEBI:75790	M+Na, M+2Na-H, M+H	C21H20O11	38.8	4.1	1.45522	kaempferol 7-O-beta-D-glucopyranoside	448.101	493.061	1	3.48333
3.48_448.1012n	CHEBI:75791	M+Na, M+2Na-H, M+H	C21H20O11	38.9	5.04	1.45522	kaempferol 3-O-beta-L-glucopyranoside	448.101	493.061	1	3.48333
3.48_448.1012n	CHEBI:75794	M+Na, M+2Na-H, M+H	C21H20O11	38.8	4.1	1.45522	kaempferol 7-O-beta-D-galactopyranoside	448.101	493.061	1	3.48333
3.48_448.1012n	CHEBI:75795	M+Na, M+2Na-H, M+H	C21H20O11	38.3	1.87	1.45522	kaempferol 4'-O-beta-D-glucopyranoside	448.101	493.061	1	3.48333
3.48_448.1012n	CHEBI:75796	M+Na, M+2Na-H, M+H	C21H20O11	38.9	5.04	1.45522	kaempferol 3-O-beta-D-allopyranoside	448.101	493.061	1	3.48333
3.48_448.1012n	CHEBI:75797	M+Na, M+2Na-H, M+H	C21H20O11	38.9	5.04	1.45522	kaempferol 3-O-alpha-L-glucopyranoside	448.101	493.061	1	3.48333
3.48_448.1012n	CHEBI:75798	M+Na, M+2Na-H, M+H	C21H20O11	38.3	1.85	1.45522	kaempferol 3-O-beta-D-glucofuranoside	448.101	493.061	1	3.48333
3.48_448.1012n	CHEBI:75802	M+Na, M+2Na-H, M+H	C21H20O11	38.8	4.1	1.45522	kaempferol 5-O-beta-D-glucopyranoside	448.101	493.061	1	3.48333
3.48_448.1012n	CHEBI:75805	M+Na, M+2Na-H, M+H	C21H20O11	38.8	4.1	1.45522	kaempferol 5-O-beta-L-glucopyranoside	448.101	493.061	1	3.48333
3.48_448.1012n	CHEBI:75859	M+Na, M+2Na-H, M+H	C21H20O11	39.3	6.76	1.45522	quercetin 3-O-alpha-D-rhamnofuranoside	448.101	493.061	1	3.48333
3.48_448.1012n	CHEBI:75863	M+Na, M+2Na-H, M+H	C21H20O11	39.9	9.94	1.45522	quercetin 3-O-alpha-L-fucopyranoside	448.101	493.061	1	3.48333
3.48_448.1012n	CHEBI:75877	M+Na, M+2Na-H, M+H	C21H20O11	40.1	10.7	1.45522	quercetin 7-O-beta-L-rhamnopyranoside	448.101	493.061	1	3.48333
3.48_448.1012n	CHEBI:75886	M+Na, M+2Na-H, M+H	C21H20O11	39.9	9.94	1.45522	quercetin 3-O-beta-L-fucopyranoside	448.101	493.061	1	3.48333
3.48_448.1012n	CHEBI:75888	M+Na, M+2Na-H, M+H	C21H20O11	40.1	10.7	1.45522	quercetin 7-O-alpha-D-rhamnopyranoside	448.101	493.061	1	3.48333
3.48_448.1012n	CHEBI:75893	M+Na, M+2Na-H, M+H	C21H20O11	39.3	6.76	1.45522	quercetin 3-O-alpha-L-rhamnofuranoside	448.101	493.061	1	3.48333
3.48_448.1012n	CHEBI:76041	M+Na, M+2Na-H, M+H	C21H20O11	39.3	6.76	1.45522	quercetin 3-O-beta-L-rhamnofuranoside	448.101	493.061	1	3.48333
3.48_448.1012n	CHEBI:76057	M+Na, M+2Na-H, M+H	C21H20O11	40.1	10.7	1.45522	quercetin 7-O-alpha-L-rhamnopyranoside	448.101	493.061	1	3.48333
3.48_448.1012n	CHEBI:76060	M+Na, M+2Na-H, M+H	C21H20O11	39.9	9.94	1.45522	quercetin 3-O-beta-D-fucopyranoside	448.101	493.061	1	3.48333
3.48_448.1012n	CHEBI:7781	M+Na, M+2Na-H, M+H	C21H20O11	39	5.42	1.45522	orientin	448.101	493.061	1	3.48333
3.48_448.1012n	CHEBI:80895	M+Na, M+2Na-H, M+H	C21H20O11	39.8	9.49	1.45522	plantaginin	448.101	493.061	1	3.48333
3.48_448.1012n	HMDB0029209	M+Na, M+2Na-H, M+H	C21H20O11	40.6	13.4	1.45522	naringenin-7-O-glucuronide	448.101	493.061	1	3.48333
3.48_448.1012n	HMDB0030614	M+Na, M+2Na-H, M+H	C21H20O11	39.2	6.52	1.45522	Orientin	448.101	493.061	1	3.48333
3.48_448.1012n	HMDB0030864	M+Na, M+2Na-H, M+H	C21H20O11	38.9	5.04	1.45522	Trifolin	448.101	493.061	1	3.48333
3.48_448.1012n	HMDB0032903	M+Na, M+2Na-H, M+H	C21H20O11	39.3	7.02	1.45522	1,2,6,8-Tetrahydroxy-3-methylanthraquinone 2-O-b-D-glucoside	448.101	493.061	1	3.48333
3.48_448.1012n	HMDB0033751	M+Na, M+2Na-H, M+H	C21H20O11	39.9	9.94	1.45522	Quercitrin	448.101	493.061	1	3.48333
3.48_448.1012n	HMDB0035588	M+Na, M+2Na-H, M+H	C21H20O11	39.2	6.51	1.45522	Luteolin 7-glucoside	448.101	493.061	1	3.48333
3.48_448.1012n	HMDB0037359	M+Na, M+2Na-H, M+H	C21H20O11	39.1	5.71	1.45522	Azaleatin 3-arabinoside	448.101	493.061	1	3.48333
3.48_448.1012n	HMDB0037377	M+Na, M+2Na-H, M+H	C21H20O11	40.1	11	1.45522	Carthamone	448.101	493.061	1	3.48333
3.48_448.1012n	HMDB0037429	M+Na, M+2Na-H, M+H	C21H20O11	38.9	5.04	1.45522	Astragalin	448.101	493.061	1	3.48333
3.48_448.1012n	HMDB0037572	M+Na, M+2Na-H, M+H	C21H20O11	39.1	5.66	1.45522	Kaempferol 5-glucoside	448.101	493.061	1	3.48333
3.48_448.1012n	HMDB0038467	M+Na, M+2Na-H, M+H	C21H20O11	39.2	6.51	1.45522	Luteolin 7-galactoside	448.101	493.061	1	3.48333
3.48_448.1012n	HMDB0038468	M+Na, M+2Na-H, M+H	C21H20O11	39.3	6.81	1.45522	Luteolin 4'-glucoside	448.101	493.061	1	3.48333
3.48_448.1012n	HMDB0041759	M+Na, M+2Na-H, M+H	C21H20O11	40.6	13.5	1.45522	Naringenin 4'-O-glucuronide	448.101	493.061	1	3.48333
3.48_448.1012n	HMDB0041760	M+Na, M+2Na-H, M+H	C21H20O11	40.6	13.4	1.45522	Naringenin 5-O-glucuronide	448.101	493.061	1	3.48333
3.48_448.1012n	HMDB0041761	M+Na, M+2Na-H, M+H	C21H20O11	40.4	12.1	1.45522	Naringenin 7-O-glucuronide	448.101	493.061	1	3.48333
3.48_448.1012n	HMDB0125404	M+Na, M+2Na-H, M+H	C21H20O11	39.3	6.58	1.45522	6-[(3,7-dihydroxy-4-oxo-2-phenyl-3,4-dihydro-2H-1-benzopyran-5-yl)oxy]-3,4,5-trihydroxyoxane-2-carboxylic acid	448.101	493.061	1	3.48333
3.48_448.1012n	HMDB0125405	M+Na, M+2Na-H, M+H	C21H20O11	39.3	6.58	1.45522	6-[(3,5-dihydroxy-4-oxo-2-phenyl-3,4-dihydro-2H-1-benzopyran-7-yl)oxy]-3,4,5-trihydroxyoxane-2-carboxylic acid	448.101	493.061	1	3.48333
3.48_448.1012n	HMDB0125410	M+Na, M+2Na-H, M+H	C21H20O11	39.4	7.1	1.45522	6-[3,5-dihydroxy-2-(2-oxo-3-phenylpropanoyl)phenoxy]-3,4,5-trihydroxyoxane-2-carboxylic acid	448.101	493.061	1	3.48333
3.48_448.1012n	HMDB0125411	M+Na, M+2Na-H, M+H	C21H20O11	39.4	7.1	1.45522	6-[3,5-dihydroxy-4-(2-oxo-3-phenylpropanoyl)phenoxy]-3,4,5-trihydroxyoxane-2-carboxylic acid	448.101	493.061	1	3.48333
3.48_448.1012n	HMDB0127132	M+Na, M+2Na-H, M+H	C21H20O11	39.8	9.49	1.45522	5,6,7-trihydroxy-2-(4-hydroxyphenyl)-8-[3,4,5-trihydroxy-6-(hydroxymethyl)oxan-2-yl]-4H-chromen-4-one	448.101	493.061	1	3.48333
3.48_448.1012n	HMDB0127356	M+Na, M+2Na-H, M+H	C21H20O11	39.2	6.52	1.45522	2-(3,4-dihydroxyphenyl)-5,7-dihydroxy-6-[3,4,5-trihydroxy-6-(hydroxymethyl)oxan-2-yl]-4H-chromen-4-one	448.101	493.061	1	3.48333
3.48_448.1012n	HMDB0127455	M+Na, M+2Na-H, M+H	C21H20O11	38.3	1.87	1.45522	3,5,7-trihydroxy-2-(4-{[3,4,5-trihydroxy-6-(hydroxymethyl)oxan-2-yl]oxy}phenyl)-4H-chromen-4-one	448.101	493.061	1	3.48333
3.48_448.1012n	HMDB0127468	M+Na, M+2Na-H, M+H	C21H20O11	39.1	5.66	1.45522	3,5-dihydroxy-2-(4-hydroxyphenyl)-7-{[3,4,5-trihydroxy-6-(hydroxymethyl)oxan-2-yl]oxy}-4H-chromen-4-one	448.101	493.061	1	3.48333
3.48_448.1012n	HMDB0127942	M+Na, M+2Na-H, M+H	C21H20O11	38.6	3.24	1.45522	3,4,5-trihydroxy-6-[3-(3,5,7-trihydroxy-5H-chromen-2-yl)phenoxy]oxane-2-carboxylic acid	448.101	493.061	1	3.48333
3.48_448.1012n	HMDB0127943	M+Na, M+2Na-H, M+H	C21H20O11	38.6	3.24	1.45522	6-{[3,5-dihydroxy-2-(3-hydroxyphenyl)-5H-chromen-7-yl]oxy}-3,4,5-trihydroxyoxane-2-carboxylic acid	448.101	493.061	1	3.48333
3.48_448.1012n	HMDB0127944	M+Na, M+2Na-H, M+H	C21H20O11	40.2	11.3	1.45522	6-{[3,7-dihydroxy-2-(3-hydroxyphenyl)-8aH-chromen-5-yl]oxy}-3,4,5-trihydroxyoxane-2-carboxylic acid	448.101	493.061	1	3.48333
3.48_448.1012n	HMDB0128082	M+Na, M+2Na-H, M+H	C21H20O11	40.4	12.1	1.45522	3,4,5-trihydroxy-6-{[7-hydroxy-2-(4-hydroxyphenyl)-4-oxo-3,4-dihydro-2H-1-benzopyran-5-yl]oxy}oxane-2-carboxylic acid	448.101	493.061	1	3.48333
3.48_448.1012n	HMDB0128083	M+Na, M+2Na-H, M+H	C21H20O11	40.6	13.3	1.45522	6-[4-(5,7-dihydroxy-4-oxo-3,4-dihydro-2H-1-benzopyran-2-yl)phenoxy]-3,4,5-trihydroxyoxane-2-carboxylic acid	448.101	493.061	1	3.48333
3.48_448.1012n	HMDB0128085	M+Na, M+2Na-H, M+H	C21H20O11	39.5	7.85	1.45522	6-{3,5-dihydroxy-2-[3-(4-hydroxyphenyl)prop-2-enoyl]phenoxy}-3,4,5-trihydroxyoxane-2-carboxylic acid	448.101	493.061	1	3.48333
3.48_448.1012n	HMDB0128086	M+Na, M+2Na-H, M+H	C21H20O11	39.5	7.85	1.45522	6-{3,5-dihydroxy-4-[3-(4-hydroxyphenyl)prop-2-enoyl]phenoxy}-3,4,5-trihydroxyoxane-2-carboxylic acid	448.101	493.061	1	3.48333
3.48_448.1012n	HMDB0128087	M+Na, M+2Na-H, M+H	C21H20O11	39.5	7.97	1.45522	3,4,5-trihydroxy-6-{4-[3-oxo-3-(2,4,6-trihydroxyphenyl)prop-1-en-1-yl]phenoxy}oxane-2-carboxylic acid	448.101	493.061	1	3.48333
3.48_448.1012n	HMDB0128104	M+Na, M+2Na-H, M+H	C21H20O11	39.5	7.97	1.45522	3,4,5-trihydroxy-6-{4-[(1E)-3-oxo-3-(2,4,6-trihydroxyphenyl)prop-1-en-1-yl]phenoxy}oxane-2-carboxylic acid	448.101	493.061	1	3.48333
3.48_448.1012n	HMDB0128105	M+Na, M+2Na-H, M+H	C21H20O11	39.5	7.85	1.45522	6-{3,5-dihydroxy-2-[(2E)-3-(4-hydroxyphenyl)prop-2-enoyl]phenoxy}-3,4,5-trihydroxyoxane-2-carboxylic acid	448.101	493.061	1	3.48333
3.48_448.1012n	HMDB0129299	M+Na, M+2Na-H, M+H	C21H20O11	39.8	9.49	1.45522	5,6,7-trihydroxy-2-(3-hydroxyphenyl)-8-[3,4,5-trihydroxy-6-(hydroxymethyl)oxan-2-yl]-4H-chromen-4-one	448.101	493.061	1	3.48333
3.48_448.1012n	HMDB0129977	M+Na, M+2Na-H, M+H	C21H20O11	40.6	13.2	1.45522	3,4,5-trihydroxy-6-{[7-hydroxy-3-(4-hydroxyphenyl)-4-oxo-3,4-dihydro-2H-1-benzopyran-5-yl]oxy}oxane-2-carboxylic acid	448.101	493.061	1	3.48333
3.48_448.1012n	HMDB0129978	M+Na, M+2Na-H, M+H	C21H20O11	40.6	13.2	1.45522	3,4,5-trihydroxy-6-{[5-hydroxy-3-(4-hydroxyphenyl)-4-oxo-3,4-dihydro-2H-1-benzopyran-7-yl]oxy}oxane-2-carboxylic acid	448.101	493.061	1	3.48333
3.48_448.1012n	HMDB0129979	M+Na, M+2Na-H, M+H	C21H20O11	40.4	12.2	1.45522	6-[4-(5,7-dihydroxy-4-oxo-3,4-dihydro-2H-1-benzopyran-3-yl)phenoxy]-3,4,5-trihydroxyoxane-2-carboxylic acid	448.101	493.061	1	3.48333
3.48_448.1012n	HMDB0130011	M+Na, M+2Na-H, M+H	C21H20O11	40.8	14.4	1.45522	6-[(5,7-dihydroxy-4-oxo-3-phenyl-3,4-dihydro-2H-1-benzopyran-6-yl)oxy]-3,4,5-trihydroxyoxane-2-carboxylic acid	448.101	493.061	1	3.48333
3.48_448.1012n	HMDB0130012	M+Na, M+2Na-H, M+H	C21H20O11	40.8	14.4	1.45522	6-[(6,7-dihydroxy-4-oxo-3-phenyl-3,4-dihydro-2H-1-benzopyran-5-yl)oxy]-3,4,5-trihydroxyoxane-2-carboxylic acid	448.101	493.061	1	3.48333
3.48_448.1012n	HMDB0130013	M+Na, M+2Na-H, M+H	C21H20O11	40.8	14.4	1.45522	6-[(5,6-dihydroxy-4-oxo-3-phenyl-3,4-dihydro-2H-1-benzopyran-7-yl)oxy]-3,4,5-trihydroxyoxane-2-carboxylic acid	448.101	493.061	1	3.48333
3.48_448.1012n	HMDB0130214	M+Na, M+2Na-H, M+H	C21H20O11	40.9	14.8	1.45522	6-[(7,8-dihydroxy-4-oxo-2-phenyl-3,4-dihydro-2H-1-benzopyran-5-yl)oxy]-3,4,5-trihydroxyoxane-2-carboxylic acid	448.101	493.061	1	3.48333
3.48_448.1012n	HMDB0130215	M+Na, M+2Na-H, M+H	C21H20O11	40.9	14.8	1.45522	6-[(5,8-dihydroxy-4-oxo-2-phenyl-3,4-dihydro-2H-1-benzopyran-7-yl)oxy]-3,4,5-trihydroxyoxane-2-carboxylic acid	448.101	493.061	1	3.48333
3.48_448.1012n	HMDB0130245	M+Na, M+2Na-H, M+H	C21H20O11	39.7	8.93	1.45522	3,4,5-trihydroxy-6-[3,4,5-trihydroxy-2-(3-phenylprop-2-enoyl)phenoxy]oxane-2-carboxylic acid	448.101	493.061	1	3.48333
3.48_448.1012n	HMDB0130246	M+Na, M+2Na-H, M+H	C21H20O11	39.7	8.93	1.45522	3,4,5-trihydroxy-6-[2,3,5-trihydroxy-4-(3-phenylprop-2-enoyl)phenoxy]oxane-2-carboxylic acid	448.101	493.061	1	3.48333
3.48_448.1012n	HMDB0130247	M+Na, M+2Na-H, M+H	C21H20O11	39.7	8.93	1.45522	3,4,5-trihydroxy-6-[2,4,6-trihydroxy-3-(3-phenylprop-2-enoyl)phenoxy]oxane-2-carboxylic acid	448.101	493.061	1	3.48333
3.48_448.1012n	HMDB0130248	M+Na, M+2Na-H, M+H	C21H20O11	39.7	8.93	1.45522	3,4,5-trihydroxy-6-[2,3,5-trihydroxy-6-(3-phenylprop-2-enoyl)phenoxy]oxane-2-carboxylic acid	448.101	493.061	1	3.48333
3.48_448.1012n	HMDB0132732	M+Na, M+2Na-H, M+H	C21H20O11	39.2	6.15	1.45522	3-{[3,4-dihydroxy-5-(hydroxymethyl)oxolan-2-yl]oxy}-5,7-dihydroxy-2-(4-hydroxy-3-methoxyphenyl)-4H-chromen-4-one	448.101	493.061	1	3.48333
3.48_448.1012n	HMDB0133384	M+Na, M+2Na-H, M+H	C21H20O11	40.4	12.1	1.45522	3,4,5-trihydroxy-6-{[7-hydroxy-2-(3-hydroxyphenyl)-4-oxo-3,4-dihydro-2H-1-benzopyran-5-yl]oxy}oxane-2-carboxylic acid	448.101	493.061	1	3.48333
3.48_448.1012n	HMDB0133385	M+Na, M+2Na-H, M+H	C21H20O11	40.4	12.1	1.45522	3,4,5-trihydroxy-6-{[5-hydroxy-2-(3-hydroxyphenyl)-4-oxo-3,4-dihydro-2H-1-benzopyran-7-yl]oxy}oxane-2-carboxylic acid	448.101	493.061	1	3.48333
3.48_448.1012n	HMDB0133386	M+Na, M+2Na-H, M+H	C21H20O11	40.6	13.3	1.45522	6-[3-(5,7-dihydroxy-4-oxo-3,4-dihydro-2H-1-benzopyran-2-yl)phenoxy]-3,4,5-trihydroxyoxane-2-carboxylic acid	448.101	493.061	1	3.48333
3.48_448.1012n	HMDB0133578	M+Na, M+2Na-H, M+H	C21H20O11	39.2	6.12	1.45522	6-[(2-benzyl-2,6-dihydroxy-3-oxo-2,3-dihydro-1-benzofuran-4-yl)oxy]-3,4,5-trihydroxyoxane-2-carboxylic acid	448.101	493.061	1	3.48333
3.48_448.1012n	HMDB0133579	M+Na, M+2Na-H, M+H	C21H20O11	39.2	6.12	1.45522	6-[(2-benzyl-2,4-dihydroxy-3-oxo-2,3-dihydro-1-benzofuran-6-yl)oxy]-3,4,5-trihydroxyoxane-2-carboxylic acid	448.101	493.061	1	3.48333
3.48_448.1012n	HMDB0134576	M+Na, M+2Na-H, M+H	C21H20O11	40.4	12.1	1.45522	3,4,5-trihydroxy-6-{[8-hydroxy-2-(4-hydroxyphenyl)-4-oxo-3,4-dihydro-2H-1-benzopyran-5-yl]oxy}oxane-2-carboxylic acid	448.101	493.061	1	3.48333
3.48_448.1012n	HMDB0134577	M+Na, M+2Na-H, M+H	C21H20O11	40.6	13.3	1.45522	6-[4-(5,8-dihydroxy-4-oxo-3,4-dihydro-2H-1-benzopyran-2-yl)phenoxy]-3,4,5-trihydroxyoxane-2-carboxylic acid	448.101	493.061	1	3.48333
3.48_448.1012n	HMDB0134898	M+Na, M+2Na-H, M+H	C21H20O11	40.9	14.8	1.45522	6-[(6,7-dihydroxy-4-oxo-2-phenyl-3,4-dihydro-2H-1-benzopyran-5-yl)oxy]-3,4,5-trihydroxyoxane-2-carboxylic acid	448.101	493.061	1	3.48333
3.48_448.1012n	HMDB0134899	M+Na, M+2Na-H, M+H	C21H20O11	40.9	14.8	1.45522	6-[(5,7-dihydroxy-4-oxo-2-phenyl-3,4-dihydro-2H-1-benzopyran-6-yl)oxy]-3,4,5-trihydroxyoxane-2-carboxylic acid	448.101	493.061	1	3.48333
3.48_448.1012n	HMDB0134900	M+Na, M+2Na-H, M+H	C21H20O11	40.9	14.8	1.45522	6-[(5,6-dihydroxy-4-oxo-2-phenyl-3,4-dihydro-2H-1-benzopyran-7-yl)oxy]-3,4,5-trihydroxyoxane-2-carboxylic acid	448.101	493.061	1	3.48333
3.48_448.1012n	HMDB0134901	M+Na, M+2Na-H, M+H	C21H20O11	39.7	8.93	1.45522	3,4,5-trihydroxy-6-{2,3,5-trihydroxy-4-[(2E)-3-phenylprop-2-enoyl]phenoxy}oxane-2-carboxylic acid	448.101	493.061	1	3.48333
3.48_448.1012n	HMDB0135149	M+Na, M+2Na-H, M+H	C21H20O11	39.9	9.94	1.45522	2-(3,4-dihydroxyphenyl)-5,7-dihydroxy-3-[(3,4,5-trihydroxy-6-methyloxan-2-yl)oxy]-4H-chromen-4-one	448.101	493.061	1	3.48333
3.48_422.1202n	CHEBI:28117	M+Na, M+K, M+H-2H2O	C20H22O10	38.8	7.38	-2.51835	(+)-catechin 7-O-beta-D-xyloside	422.12	445.109	1	3.48333
3.48_422.1202n	CHEBI:65402	M+Na, M+K, M+H-2H2O	C20H22O10	39.4	10.5	-2.51835	amburoside A	422.12	445.109	1	3.48333
3.48_422.1202n	HMDB0036398	M+Na, M+K, M+H-2H2O	C20H22O10	39.3	10.1	-2.51835	Rumexoside	422.12	445.109	1	3.48333
3.48_422.1202n	HMDB0128655	M+Na, M+K, M+H-2H2O	C20H22O10	40.2	14.7	-2.51835	3,4,5-trihydroxy-6-{[8-hydroxy-6-(3-methylbut-2-en-1-yl)-2-oxo-2H-chromen-7-yl]oxy}oxane-2-carboxylic acid	422.12	445.109	1	3.48333
3.48_422.1202n	HMDB0128656	M+Na, M+K, M+H-2H2O	C20H22O10	40.2	14.7	-2.51835	3,4,5-trihydroxy-6-{[7-hydroxy-6-(3-methylbut-2-en-1-yl)-2-oxo-2H-chromen-8-yl]oxy}oxane-2-carboxylic acid	422.12	445.109	1	3.48333
3.48_422.1202n	HMDB0128973	M+Na, M+K, M+H-2H2O	C20H22O10	40.5	16.3	-2.51835	3,4,5-trihydroxy-6-{[4-(7-methoxy-2-oxo-2H-chromen-6-yl)but-3-en-2-yl]oxy}oxane-2-carboxylic acid	422.12	445.109	1	3.48333
3.48_422.1202n	HMDB0130522	M+Na, M+K, M+H-2H2O	C20H22O10	40.2	14.7	-2.51835	3,4,5-trihydroxy-6-{[6-(3-hydroxy-3-methylbut-1-en-1-yl)-2-oxo-2H-chromen-7-yl]oxy}oxane-2-carboxylic acid	422.12	445.109	1	3.48333
3.48_422.1202n	HMDB0131631	M+Na, M+K, M+H-2H2O	C20H22O10	40.6	16.5	-2.51835	3,4,5-trihydroxy-6-[(2-{7-oxo-2H,3H,7H-furo[3,2-g]chromen-2-yl}propan-2-yl)oxy]oxane-2-carboxylic acid	422.12	445.109	1	3.48333
3.48_422.1202n	HMDB0132696	M+Na, M+K, M+H-2H2O	C20H22O10	40.2	14.7	-2.51835	6-({8-[(3,3-dimethyloxiran-2-yl)methyl]-2-oxo-2H-chromen-7-yl}oxy)-3,4,5-trihydroxyoxane-2-carboxylic acid	422.12	445.109	1	3.48333
3.48_422.1202n	HMDB0132709	M+Na, M+K, M+H-2H2O	C20H22O10	40.2	14.7	-2.51835	3,4,5-trihydroxy-6-{[8-(2-hydroxy-3-methylbut-3-en-1-yl)-2-oxo-2H-chromen-7-yl]oxy}oxane-2-carboxylic acid	422.12	445.109	1	3.48333
3.58_492.0888n	CHEBI:78310	M+H, M+Na, M+K	C22H20O13	38.8	0.259	-3.13339	carminic acid	492.089	493.096	1	3.57617
3.58_492.0888n	HMDB0030658	M+H, M+Na, M+K	C22H20O13	38.8	0.259	-3.13339	Carmine red	492.089	493.096	1	3.57617
3.58_492.0888n	HMDB0037459	M+H, M+Na, M+K	C22H20O13	43.8	25.2	-3.13339	6-Methoxyluteolin 7-glucuronide	492.089	493.096	1	3.57617
3.58_492.0888n	HMDB0038772	M+H, M+Na, M+K	C22H20O13	42.9	20.9	-3.13339	8-Hydroxyluteolin 4'-methyl ether 8-glucuronide	492.089	493.096	1	3.57617
3.58_492.0888n	HMDB0039904	M+H, M+Na, M+K	C22H20O13	42.9	20.9	-3.13339	3'-Methoxytricetin 7-glucuronide	492.089	493.096	1	3.57617
3.58_492.0888n	HMDB0041757	M+H, M+Na, M+K	C22H20O13	43.8	25.2	-3.13339	Isorhamnetin 4'-O-glucuronide	492.089	493.096	1	3.57617
3.58_492.0888n	HMDB0124879	M+H, M+Na, M+K	C22H20O13	42.9	20.9	-3.13339	6-{[2-(3,4-dihydroxy-5-methoxyphenyl)-7-hydroxy-4-oxo-4H-chromen-5-yl]oxy}-3,4,5-trihydroxyoxane-2-carboxylic acid	492.089	493.096	1	3.57617
3.58_492.0888n	HMDB0124880	M+H, M+Na, M+K	C22H20O13	43.8	25.2	-3.13339	6-[4-(5,7-dihydroxy-4-oxo-4H-chromen-2-yl)-2-hydroxy-6-methoxyphenoxy]-3,4,5-trihydroxyoxane-2-carboxylic acid	492.089	493.096	1	3.57617
3.58_492.0888n	HMDB0124881	M+H, M+Na, M+K	C22H20O13	43.8	25.2	-3.13339	6-[5-(5,7-dihydroxy-4-oxo-4H-chromen-2-yl)-2-hydroxy-3-methoxyphenoxy]-3,4,5-trihydroxyoxane-2-carboxylic acid	492.089	493.096	1	3.57617
3.58_492.0888n	HMDB0124882	M+H, M+Na, M+K	C22H20O13	42.9	20.9	-3.13339	6-{[2-(3,5-dihydroxy-4-methoxyphenyl)-5-hydroxy-4-oxo-4H-chromen-7-yl]oxy}-3,4,5-trihydroxyoxane-2-carboxylic acid	492.089	493.096	1	3.57617
3.58_492.0888n	HMDB0124883	M+H, M+Na, M+K	C22H20O13	42.9	20.9	-3.13339	6-{[2-(3,5-dihydroxy-4-methoxyphenyl)-7-hydroxy-4-oxo-4H-chromen-5-yl]oxy}-3,4,5-trihydroxyoxane-2-carboxylic acid	492.089	493.096	1	3.57617
3.58_492.0888n	HMDB0124884	M+H, M+Na, M+K	C22H20O13	43.8	25.2	-3.13339	6-[5-(5,7-dihydroxy-4-oxo-4H-chromen-2-yl)-3-hydroxy-2-methoxyphenoxy]-3,4,5-trihydroxyoxane-2-carboxylic acid	492.089	493.096	1	3.57617
3.58_492.0888n	HMDB0126046	M+H, M+Na, M+K	C22H20O13	43.8	25.3	-3.13339	3,4,5-trihydroxy-6-({5-hydroxy-16,18-dioxo-6,8,19-trioxapentacyclo[10.7.0.0¬≤,‚Åπ.0¬≥,‚Å∑.0¬π¬≥,¬π‚Å∑]nonadeca-1(12),2(9),10,13(17)-tetraen-11-yl}oxy)oxane-2-carboxylic acid	492.089	493.096	1	3.57617
3.58_492.0888n	HMDB0126574	M+H, M+Na, M+K	C22H20O13	42.9	20.9	-3.13339	6-{[3,5-dihydroxy-2-(4-hydroxy-3-methoxyphenyl)-4-oxo-4H-chromen-7-yl]oxy}-3,4,5-trihydroxyoxane-2-carboxylic acid	492.089	493.096	1	3.57617
3.58_492.0888n	HMDB0126575	M+H, M+Na, M+K	C22H20O13	42.9	20.9	-3.13339	6-{[3,7-dihydroxy-2-(4-hydroxy-3-methoxyphenyl)-4-oxo-4H-chromen-5-yl]oxy}-3,4,5-trihydroxyoxane-2-carboxylic acid	492.089	493.096	1	3.57617
3.58_492.0888n	HMDB0126576	M+H, M+Na, M+K	C22H20O13	42.9	20.9	-3.13339	6-{[5,7-dihydroxy-2-(4-hydroxy-3-methoxyphenyl)-4-oxo-4H-chromen-3-yl]oxy}-3,4,5-trihydroxyoxane-2-carboxylic acid	492.089	493.096	1	3.57617
3.58_492.0888n	HMDB0126577	M+H, M+Na, M+K	C22H20O13	43.8	25.2	-3.13339	3,4,5-trihydroxy-6-[2-methoxy-4-(3,5,7-trihydroxy-4-oxo-4H-chromen-2-yl)phenoxy]oxane-2-carboxylic acid	492.089	493.096	1	3.57617
3.58_492.0888n	HMDB0127506	M+H, M+Na, M+K	C22H20O13	42.9	20.9	-3.13339	3,4,5-trihydroxy-6-{[3,5,7-trihydroxy-2-(4-methoxyphenyl)-4-oxo-4H-chromen-6-yl]oxy}oxane-2-carboxylic acid	492.089	493.096	1	3.57617
3.58_492.0888n	HMDB0127507	M+H, M+Na, M+K	C22H20O13	42.9	20.9	-3.13339	3,4,5-trihydroxy-6-{[3,5,6-trihydroxy-2-(4-methoxyphenyl)-4-oxo-4H-chromen-7-yl]oxy}oxane-2-carboxylic acid	492.089	493.096	1	3.57617
3.58_492.0888n	HMDB0127508	M+H, M+Na, M+K	C22H20O13	42.9	20.9	-3.13339	3,4,5-trihydroxy-6-{[3,6,7-trihydroxy-2-(4-methoxyphenyl)-4-oxo-4H-chromen-5-yl]oxy}oxane-2-carboxylic acid	492.089	493.096	1	3.57617
3.58_492.0888n	HMDB0127509	M+H, M+Na, M+K	C22H20O13	42.9	20.9	-3.13339	3,4,5-trihydroxy-6-{[5,6,7-trihydroxy-2-(4-methoxyphenyl)-4-oxo-4H-chromen-3-yl]oxy}oxane-2-carboxylic acid	492.089	493.096	1	3.57617
3.58_492.0888n	HMDB0128797	M+H, M+Na, M+K	C22H20O13	42.9	20.9	-3.13339	3,4,5-trihydroxy-6-{[3,6,7-trihydroxy-2-(3-methoxyphenyl)-4-oxo-4H-chromen-5-yl]oxy}oxane-2-carboxylic acid	492.089	493.096	1	3.57617
3.58_492.0888n	HMDB0128798	M+H, M+Na, M+K	C22H20O13	42.9	20.9	-3.13339	3,4,5-trihydroxy-6-{[3,5,7-trihydroxy-2-(3-methoxyphenyl)-4-oxo-4H-chromen-6-yl]oxy}oxane-2-carboxylic acid	492.089	493.096	1	3.57617
3.58_492.0888n	HMDB0128799	M+H, M+Na, M+K	C22H20O13	42.9	20.9	-3.13339	3,4,5-trihydroxy-6-{[3,5,6-trihydroxy-2-(3-methoxyphenyl)-4-oxo-4H-chromen-7-yl]oxy}oxane-2-carboxylic acid	492.089	493.096	1	3.57617
3.58_492.0888n	HMDB0128800	M+H, M+Na, M+K	C22H20O13	42.9	20.9	-3.13339	3,4,5-trihydroxy-6-{[5,6,7-trihydroxy-2-(3-methoxyphenyl)-4-oxo-4H-chromen-3-yl]oxy}oxane-2-carboxylic acid	492.089	493.096	1	3.57617
3.58_492.0888n	HMDB0128821	M+H, M+Na, M+K	C22H20O13	43.8	25.1	-3.13339	6-{[3,7-dihydroxy-2-(3-hydroxyphenyl)-6-methoxy-4-oxo-4H-chromen-5-yl]oxy}-3,4,5-trihydroxyoxane-2-carboxylic acid	492.089	493.096	1	3.57617
3.58_492.0888n	HMDB0128822	M+H, M+Na, M+K	C22H20O13	43.8	25.1	-3.13339	6-{[3,5-dihydroxy-2-(3-hydroxyphenyl)-6-methoxy-4-oxo-4H-chromen-7-yl]oxy}-3,4,5-trihydroxyoxane-2-carboxylic acid	492.089	493.096	1	3.57617
3.58_492.0888n	HMDB0128823	M+H, M+Na, M+K	C22H20O13	43.8	25.2	-3.13339	6-{[5,7-dihydroxy-2-(3-hydroxyphenyl)-6-methoxy-4-oxo-4H-chromen-3-yl]oxy}-3,4,5-trihydroxyoxane-2-carboxylic acid	492.089	493.096	1	3.57617
3.58_492.0888n	HMDB0128824	M+H, M+Na, M+K	C22H20O13	43.8	25.2	-3.13339	3,4,5-trihydroxy-6-[3-(3,5,7-trihydroxy-6-methoxy-4-oxo-4H-chromen-2-yl)phenoxy]oxane-2-carboxylic acid	492.089	493.096	1	3.57617
3.58_492.0888n	HMDB0130186	M+H, M+Na, M+K	C22H20O13	42.9	20.9	-3.13339	3,4,5-trihydroxy-6-{[5,7,8-trihydroxy-2-(4-methoxyphenyl)-4-oxo-4H-chromen-6-yl]oxy}oxane-2-carboxylic acid	492.089	493.096	1	3.57617
3.58_492.0888n	HMDB0130187	M+H, M+Na, M+K	C22H20O13	42.9	20.9	-3.13339	3,4,5-trihydroxy-6-{[6,7,8-trihydroxy-2-(4-methoxyphenyl)-4-oxo-4H-chromen-5-yl]oxy}oxane-2-carboxylic acid	492.089	493.096	1	3.57617
3.58_492.0888n	HMDB0130188	M+H, M+Na, M+K	C22H20O13	42.9	20.9	-3.13339	3,4,5-trihydroxy-6-{[5,6,8-trihydroxy-2-(4-methoxyphenyl)-4-oxo-4H-chromen-7-yl]oxy}oxane-2-carboxylic acid	492.089	493.096	1	3.57617
3.58_492.0888n	HMDB0133825	M+H, M+Na, M+K	C22H20O13	43.8	25.1	-3.13339	6-[4-(3,5-dihydroxy-7-methoxy-4-oxo-4H-chromen-2-yl)-2-hydroxyphenoxy]-3,4,5-trihydroxyoxane-2-carboxylic acid	492.089	493.096	1	3.57617
3.58_492.0888n	HMDB0133826	M+H, M+Na, M+K	C22H20O13	43.8	25.1	-3.13339	6-[5-(3,5-dihydroxy-7-methoxy-4-oxo-4H-chromen-2-yl)-2-hydroxyphenoxy]-3,4,5-trihydroxyoxane-2-carboxylic acid	492.089	493.096	1	3.57617
3.58_492.0888n	HMDB0133827	M+H, M+Na, M+K	C22H20O13	43.8	25.2	-3.13339	6-{[2-(3,4-dihydroxyphenyl)-5-hydroxy-7-methoxy-4-oxo-4H-chromen-3-yl]oxy}-3,4,5-trihydroxyoxane-2-carboxylic acid	492.089	493.096	1	3.57617
3.58_492.0888n	HMDB0133828	M+H, M+Na, M+K	C22H20O13	43.8	25.2	-3.13339	6-{[2-(3,4-dihydroxyphenyl)-3-hydroxy-7-methoxy-4-oxo-4H-chromen-5-yl]oxy}-3,4,5-trihydroxyoxane-2-carboxylic acid	492.089	493.096	1	3.57617
3.58_824.4605n	HMDB0013478	M+NH4, M+Na, M+H+Na	C40H74O13P2	37.2	0	0.040386	PGP(16:0/18:3(6Z,9Z,12Z))	824.46	842.494	1	3.58332
3.58_824.4605n	HMDB0013479	M+NH4, M+Na, M+H+Na	C40H74O13P2	37.2	0	0.040386	PGP(16:0/18:3(9Z,12Z,15Z))	824.46	842.494	1	3.58332
3.58_824.4605n	HMDB0013492	M+NH4, M+Na, M+H+Na	C40H74O13P2	37.2	0	0.040386	PGP(16:1(9Z)/18:2(9Z,12Z))	824.46	842.494	1	3.58332
3.58_824.4605n	HMDB0013548	M+NH4, M+Na, M+H+Na	C40H74O13P2	37.2	0	0.040386	PGP(18:2(9Z,12Z)/16:1(9Z))	824.46	842.494	1	3.58332
3.58_824.4605n	HMDB0013562	M+NH4, M+Na, M+H+Na	C40H74O13P2	37.2	0	0.040386	PGP(18:3(6Z,9Z,12Z)/16:0)	824.46	842.494	1	3.58332
3.58_824.4605n	HMDB0013577	M+NH4, M+Na, M+H+Na	C40H74O13P2	37.2	0	0.040386	PGP(18:3(9Z,12Z,15Z)/16:0)	824.46	842.494	1	3.58332
3.58_374.1342n	HMDB0040912	M+H, 2M+K, 2M+NH4	C16H18N6O5	38.4	1.74	0.919225	N-[(5-Hydroxy-2-pyridinyl)methyl]adenosine	374.134	375.141	1	3.57617
3.63_212.0326n	CHEBI:16281	M+H-H2O, 2M+Na, M+CH3OH+H	C9H8O6	38.3	0.742	2.51668	3-(2-carboxyethenyl)-cis,cis-muconic acid	212.033	245.045	1	3.6333
3.63_212.0326n	CHEBI:19615	M+H-H2O, 2M+Na, M+CH3OH+H	C9H8O6-2	38.4	0.888	2.51668	2-hydroxy-6-oxonona-2,4-dienedioate	212.033	245.045	1	3.6333
3.63_212.0326n	CHEBI:31082	M+H-H2O, 2M+Na, M+CH3OH+H	C9H8O6	38.4	0.974	2.51668	2-hydroxy-6-oxonona-2,4,7-trienedioic acid	212.033	245.045	1	3.6333
3.63_212.0326n	CHEBI:61449	M+H-H2O, 2M+Na, M+CH3OH+H	C9H8O6-2	38.4	0.902	2.51668	(2E,4Z)-2-hydroxy-6-oxonona-2,4-dienedioate(2-)	212.033	245.045	1	3.6333
3.63_212.0326n	CHEBI:61467	M+H-H2O, 2M+Na, M+CH3OH+H	C9H8O6	38.4	0.974	2.51668	(2E,4Z,7E)-2-hydroxy-6-oxonona-2,4,7-trienedioic acid	212.033	245.045	1	3.6333
3.63_212.0326n	CHEBI:66887	M+H-H2O, 2M+Na, M+CH3OH+H	C9H8O6-2	38.4	0.888	2.51668	(2Z,4E)-2-hydroxy-6-oxonona-2,4-dienedioate(2-)	212.033	245.045	1	3.6333
3.63_212.0326n	CHEBI:66939	M+H-H2O, 2M+Na, M+CH3OH+H	C9H8O6	38.4	0.974	2.51668	(2Z,4E,7E)-2-hydroxy-6-oxonona-2,4,7-trienedioic acid	212.033	245.045	1	3.6333
3.63_212.0326n	HMDB0125210	M+H-H2O, 2M+Na, M+CH3OH+H	C9H8O6	38.4	1.04	2.51668	2-oxo-3-(3,4,5-trihydroxyphenyl)propanoic acid	212.033	245.045	1	3.6333
3.63_212.0326n	HMDB0126568	M+H-H2O, 2M+Na, M+CH3OH+H	C9H8O6	38.4	1.04	2.51668	2-oxo-3-(2,3,4-trihydroxyphenyl)propanoic acid	212.033	245.045	1	3.6333
3.63_212.0326n	HMDB0126571	M+H-H2O, 2M+Na, M+CH3OH+H	C9H8O6	38.4	1.04	2.51668	2-oxo-3-(2,4,5-trihydroxyphenyl)propanoic acid	212.033	245.045	1	3.6333
3.63_212.0326n	HMDB0128683	M+H-H2O, 2M+Na, M+CH3OH+H	C9H8O6	38.3	0.642	2.51668	6-hydroxy-7-methoxy-2H-1,3-benzodioxole-5-carboxylic acid	212.033	245.045	1	3.6333
3.63_212.0326n	HMDB0128685	M+H-H2O, 2M+Na, M+CH3OH+H	C9H8O6	38.3	0.642	2.51668	7-hydroxy-6-methoxy-2H-1,3-benzodioxole-5-carboxylic acid	212.033	245.045	1	3.6333
3.63_212.0326n	HMDB0137303	M+H-H2O, 2M+Na, M+CH3OH+H	C9H8O6	38.3	0.642	2.51668	4-hydroxy-7-methoxy-2H-1,3-benzodioxole-5-carboxylic acid	212.033	245.045	1	3.6333
3.68_210.0875n	CHEBI:133182	M+H-H2O, M+Na, M+H	C9H12N3O3-	40	5.46	-1.60582	N-acetyl-1-methyl-L-histidinate	210.088	193.084	1	3.68328
3.68_210.0875n	CHEBI:133184	M+H-H2O, M+Na, M+H	C9H12N3O3-	40	5.46	-1.60582	N-acetyl-3-methyl-L-histidinate	210.088	193.084	1	3.68328
3.68_210.0875n	CHEBI:17358	M+H-H2O, M+Na, M+H	C5H15N4O3P	39	0	-3.08487	N(4)-phosphoagmatine	210.088	193.084	1	3.68328
3.68_512.1684n	CHEBI:52694	M+Na, M+K, M+NH4	C27H33IN2	38.2	0	-0.818743	C3-indocyanine	512.168	535.158	1	3.68328
3.68_512.1684n	CHEBI:65392	M+Na, M+K, M+NH4	C27H28O10	38.5	0.466	0.352696	alvaradoin G	512.168	535.158	1	3.68328
3.68_512.1684n	CHEBI:65393	M+Na, M+K, M+NH4	C27H28O10	38.5	0.466	0.352696	alvaradoin H	512.168	535.158	1	3.68328
3.68_512.1684n	HMDB0125857	M+Na, M+K, M+NH4	C27H28O10	38.4	0.0108	0.352696	3,4,5-trihydroxy-6-{4-[3-(5-methoxy-2,2-dimethyl-2H-chromen-6-yl)prop-2-enoyl]phenoxy}oxane-2-carboxylic acid	512.168	535.158	1	3.68328
3.68_512.1684n	HMDB0125912	M+Na, M+K, M+NH4	C27H28O10	38.4	0.0108	0.352696	3,4,5-trihydroxy-6-{[5-methoxy-2,2-dimethyl-6-(3-oxo-3-phenylprop-1-en-1-yl)-2H-chromen-7-yl]oxy}oxane-2-carboxylic acid	512.168	535.158	1	3.68328
3.70_504.1954n	CHEBI:71197	M+H-H2O, M+H, M+2Na-H	C22H28N6O8	37.1	0	-2.87573	tofacitinib citrate	504.195	487.192	1	3.69757
3.70_504.1954n	CHEBI:73382	M+H-H2O, M+H, M+2Na-H	C22H28N6O8	39.2	10.3	-2.87573	Ala-Trp-Asn-Asp	504.195	487.192	1	3.69757
3.72_180.1154n	CHEBI:131336	M+H-H2O, M+H, M+H-2H2O	C11H16O2	38.8	0	1.89801	(8E)-undeca-1,8-dien-5-yne-3,7-diol	180.115	145.1	1	3.7183
3.72_180.1154n	CHEBI:66960	M+H-H2O, M+H, M+H-2H2O	C11H16O2	38.8	0	1.89801	olivetol	180.115	145.1	1	3.7183
3.72_180.1154n	CHEBI:76357	M+H-H2O, M+H, M+H-2H2O	C11H16O2	38.8	0	1.89801	2-tert-butyl-4-hydroxyanisole	180.115	145.1	1	3.7183
3.72_180.1154n	CHEBI:76358	M+H-H2O, M+H, M+H-2H2O	C11H16O2	38.8	0	1.89801	3-tert-butyl-4-hydroxyanisole	180.115	145.1	1	3.7183
3.72_180.1154n	HMDB0030007	M+H-H2O, M+H, M+H-2H2O	C11H16O2	38.8	0	1.89801	2,2,7,7-Tetramethyl-1,6-dioxaspiro[4.4]nona-3,8-diene	180.115	145.1	1	3.7183
3.72_180.1154n	HMDB0030039	M+H-H2O, M+H, M+H-2H2O	C11H16O2	38.8	0	1.89801	Jasmolone	180.115	145.1	1	3.7183
3.72_180.1154n	HMDB0032468	M+H-H2O, M+H, M+H-2H2O	C11H16O2	38.8	0	1.89801	2-Phenylpropionaldehyde dimethyl acetal	180.115	145.1	1	3.7183
3.72_180.1154n	HMDB0035240	M+H-H2O, M+H, M+H-2H2O	C11H16O2	38.8	0	1.89801	Dihydroactinidiolide	180.115	145.1	1	3.7183
3.72_180.1154n	HMDB0036669	M+H-H2O, M+H, M+H-2H2O	C11H16O2	38.8	0	1.89801	(+)-Myrtenyl formate	180.115	145.1	1	3.7183
3.72_180.1154n	HMDB0036817	M+H-H2O, M+H, M+H-2H2O	C11H16O2	38.8	0	1.89801	Norecasantalic acid	180.115	145.1	1	3.7183
3.72_180.1154n	HMDB0039159	M+H-H2O, M+H, M+H-2H2O	C11H16O2	38.8	0	1.89801	Bovolide	180.115	145.1	1	3.7183
3.72_180.1154n	HMDB0039957	M+H-H2O, M+H, M+H-2H2O	C11H16O2	38.8	0	1.89801	4-(Butoxymethyl)phenol	180.115	145.1	1	3.7183
3.72_180.1154n	HMDB0059925	M+H-H2O, M+H, M+H-2H2O	C11H16O2	38.8	0	1.89801	3-tert-Butyl-4-hydroxyanisole	180.115	145.1	1	3.7183
3.72_180.1154n	HMDB0059926	M+H-H2O, M+H, M+H-2H2O	C11H16O2	38.8	0	1.89801	2-tert-Butyl-4-hydroxyanisole	180.115	145.1	1	3.7183
3.71_474.1484n	CHEBI:83240	M+CH3OH+H, M+K, M+H	C17H31O13P	38.4	0.00636	-3.82033	1,2-dibutyryl-sn-glycero-3-phospho-(1'D-myo-inositol)	474.148	507.182	1	3.71115
3.73_466.0742n	CHEBI:86435	M+H-H2O, M+H, M+Na	C17H17N5O9P-	37.3	0.648	-4.61383	4-hydroxybenzoyl-AMP(1-)	466.074	467.083	1	3.73257
3.73_466.0742n	CHEBI:86458	M+H-H2O, M+H, M+Na	C17H17N5O9P-	37.3	0.649	-4.61383	2-hydroxybenzoyl-AMP(1-)	466.074	467.083	1	3.73257
3.75_472.1229n	CHEBI:51411	M+Na, M+2Na-H, M+H	C38H16	36.7	0	-4.93044	circumbiphenyl	472.123	495.112	1	3.754
3.76_312.1053n	CHEBI:16177	M+Na, 2M+H, M+K	C11H20O10	38.2	0	-1.19443	vicianose	312.105	335.094	1	3.76113
3.76_312.1053n	CHEBI:16405	M+Na, 2M+H, M+K	C11H20O10	38.2	0	-1.19443	6-O-(beta-D-xylopyranosyl)-beta-D-glucopyranose	312.105	335.094	1	3.76113
3.76_312.1053n	CHEBI:28784	M+Na, 2M+H, M+K	C11H20O10	38.2	0	-1.19443	primeverose	312.105	335.094	1	3.76113
3.76_312.1053n	CHEBI:55406	M+Na, 2M+H, M+K	C11H20O10	38.2	0.0704	-1.19443	beta-D-apiofuranosyl-(1->6)-D-glucopyranose	312.105	335.094	1	3.76113
3.76_312.1053n	CHEBI:60213	M+Na, 2M+H, M+K	C11H20O10	38.2	0.0704	-1.19443	beta-D-Gal-(1->3)-D-Ara	312.105	335.094	1	3.76113
3.76_312.1053n	CHEBI:62132	M+Na, 2M+H, M+K	C11H20O10	38.2	0.0704	-1.19443	beta-D-Xylp-(1->2)-D-Manp	312.105	335.094	1	3.76113
3.76_312.1053n	CHEBI:73916	M+Na, 2M+H, M+K	C11H20O10	38.2	0	-1.19443	3-O-beta-D-galactopyranosyl-D-arabinose	312.105	335.094	1	3.76113
3.76_312.1053n	HMDB0011677	M+Na, 2M+H, M+K	C11H20O10	38.2	0.0657	-1.19443	Galactose-beta-1,4-xylose	312.105	335.094	1	3.76113
3.76_312.1053n	HMDB0029883	M+Na, 2M+H, M+K	C11H20O10	38.2	0.0657	-1.19443	Sambubiose	312.105	335.094	1	3.76113
3.76_312.1053n	HMDB0029897	M+Na, 2M+H, M+K	C11H20O10	38.2	0	-1.19443	Serotinose	312.105	335.094	1	3.76113
3.76_312.1053n	HMDB0038854	M+Na, 2M+H, M+K	C11H20O10	38.2	0.0658	-1.19443	3-O-beta-D-Galactopyranosyl-L-arabinose	312.105	335.094	1	3.76113
3.76_312.1053n	HMDB0038863	M+Na, 2M+H, M+K	C11H20O10	38.2	0.0657	-1.19443	2-O-b-D-Galactopyranosyl-D-xylose	312.105	335.094	1	3.76113
3.76_312.1053n	HMDB0038864	M+Na, 2M+H, M+K	C11H20O10	38.2	0.0658	-1.19443	4-O-beta-D-Galactopyranosyl-D-xylose	312.105	335.094	1	3.76113
3.76_312.1053n	HMDB0140855	M+Na, 2M+H, M+K	C11H20O10	38.2	0.0658	-1.19443	6-({[3,4-dihydroxy-4-(hydroxymethyl)oxolan-2-yl]oxy}methyl)oxane-2,3,4,5-tetrol	312.105	335.094	1	3.76113
3.76_1140.7106n	CHEBI:5530	M+2Na, M+Na, M+H+Na	C60H92N12O10	35.8	0	4.0898	gramicidin S	1140.71	582.33	2	3.76113
3.76_440.3270n	HMDB0012560	M+H-2H2O, M+2Na-H, M+H-H2O	C29H44O3	35.8	0.677	-4.61413	13'-Hydroxy-alpha-tocotrienol	440.327	405.313	1	3.76113
3.76_440.3270n	HMDB0035730	M+H-2H2O, M+2Na-H, M+H-H2O	C29H44O3	35.8	0.505	-4.61413	Camelledionol	440.327	405.313	1	3.76113
3.76_150.1042n	CHEBI:15399	M+H-H2O, M+NH4, M+H	C10H14O	40.3	11	-1.5488	(+)-carvone	150.104	133.101	1	3.76113
3.76_150.1042n	CHEBI:15400	M+H-H2O, M+NH4, M+H	C10H14O	40.3	11	-1.5488	(-)-carvone	150.104	133.101	1	3.76113
3.76_150.1042n	CHEBI:15403	M+H-H2O, M+NH4, M+H	C10H14O	40.6	12.2	-1.5488	(+)-sabinone	150.104	133.101	1	3.76113
3.76_150.1042n	CHEBI:15408	M+H-H2O, M+NH4, M+H	C10H14O	38.1	0	-1.5488	(-)-isopiperitenone	150.104	133.101	1	3.76113
3.76_150.1042n	CHEBI:15421	M+H-H2O, M+NH4, M+H	C10H14O	38.1	0	-1.5488	perillyl aldehyde	150.104	133.101	1	3.76113
3.76_150.1042n	CHEBI:17304	M+H-H2O, M+NH4, M+H	C10H14O	38.1	0	-1.5488	piperitenone	150.104	133.101	1	3.76113
3.76_150.1042n	CHEBI:27607	M+H-H2O, M+NH4, M+H	C10H14O	38.1	0	-1.5488	thymol	150.104	133.101	1	3.76113
3.76_150.1042n	CHEBI:27628	M+H-H2O, M+NH4, M+H	C10H14O	38.6	2.62	-1.5488	4-isopropylbenzyl alcohol	150.104	133.101	1	3.76113
3.76_150.1042n	CHEBI:28996	M+H-H2O, M+NH4, M+H	C10H14O	40.6	12.2	-1.5488	pinocarvone	150.104	133.101	1	3.76113
3.76_150.1042n	CHEBI:34303	M+H-H2O, M+NH4, M+H	C10H14O	40.7	12.7	-1.5488	2-sec-butylphenol	150.104	133.101	1	3.76113
3.76_150.1042n	CHEBI:3440	M+H-H2O, M+NH4, M+H	C10H14O	38.1	0	-1.5488	carvacrol	150.104	133.101	1	3.76113
3.76_150.1042n	CHEBI:34444	M+H-H2O, M+NH4, M+H	C10H14O	38.1	0	-1.5488	4-tert-butylphenol	150.104	133.101	1	3.76113
3.76_150.1042n	CHEBI:38265	M+H-H2O, M+NH4, M+H	C10H14O	40.3	11	-1.5488	carvone	150.104	133.101	1	3.76113
3.76_150.1042n	CHEBI:40611	M+H-H2O, M+NH4, M+H	C10H14O	38.1	0	-1.5488	adamantanone	150.104	133.101	1	3.76113
3.76_150.1042n	CHEBI:50110	M+H-H2O, M+NH4, M+H	C10H14O	38.1	0	-1.5488	isopiperitenone	150.104	133.101	1	3.76113
3.76_150.1042n	CHEBI:50542	M+H-H2O, M+NH4, M+H	C10H14O	38.1	0	-1.5488	menthofuran	150.104	133.101	1	3.76113
3.76_150.1042n	CHEBI:50544	M+H-H2O, M+NH4, M+H	C10H14O	38.1	0	-1.5488	(-)-menthofuran	150.104	133.101	1	3.76113
3.76_150.1042n	CHEBI:53169	M+H-H2O, M+NH4, M+H	C10H14O	38.1	0	-1.5488	safranal	150.104	133.101	1	3.76113
3.76_150.1042n	CHEBI:6041	M+H-H2O, M+NH4, M+H	C10H14O	38.1	0	-1.5488	(+)-isopiperitenone	150.104	133.101	1	3.76113
3.76_150.1042n	CHEBI:6750	M+H-H2O, M+NH4, M+H	C10H14O	38.1	0	-1.5488	(+)-menthofuran	150.104	133.101	1	3.76113
3.76_150.1042n	CHEBI:74039	M+H-H2O, M+NH4, M+H	C10H14O	38.1	0	-1.5488	perillene	150.104	133.101	1	3.76113
3.76_150.1042n	CHEBI:78315	M+H-H2O, M+NH4, M+H	C10H14O	38.1	0	-1.5488	4,6,6-trimethylbicyclo[3.1.1]hept-3-en-2-one	150.104	133.101	1	3.76113
3.76_150.1042n	CHEBI:78316	M+H-H2O, M+NH4, M+H	C10H14O	38.1	0	-1.5488	(S)-(-)-verbenone	150.104	133.101	1	3.76113
3.76_150.1042n	CHEBI:84966	M+H-H2O, M+NH4, M+H	C10H14O	38.1	0	-1.5488	ipsdienone	150.104	133.101	1	3.76113
3.76_150.1042n	CHEBI:9955	M+H-H2O, M+NH4, M+H	C10H14O	38.1	0	-1.5488	(R)-(+)-verbenone	150.104	133.101	1	3.76113
3.76_150.1042n	HMDB0001878	M+H-H2O, M+NH4, M+H	C10H14O	38.1	0	-1.5488	Thymol	150.104	133.101	1	3.76113
3.76_150.1042n	HMDB0003647	M+H-H2O, M+NH4, M+H	C10H14O	38.1	0	-1.5488	Perillyl aldehyde	150.104	133.101	1	3.76113
3.76_150.1042n	HMDB0004487	M+H-H2O, M+NH4, M+H	C10H14O	40.3	11	-1.5488	(+)-(S)-Carvone	150.104	133.101	1	3.76113
3.76_150.1042n	HMDB0029652	M+H-H2O, M+NH4, M+H	C10H14O	38.6	2.23	-1.5488	2-(4-Methylphenyl)-2-propanol	150.104	133.101	1	3.76113
3.76_150.1042n	HMDB0031570	M+H-H2O, M+NH4, M+H	C10H14O	38.6	2.23	-1.5488	2-Methyl-1-phenyl-2-propanol	150.104	133.101	1	3.76113
3.76_150.1042n	HMDB0031613	M+H-H2O, M+NH4, M+H	C10H14O	40.5	12	-1.5488	4-Phenyl-2-butanol	150.104	133.101	1	3.76113
3.76_150.1042n	HMDB0031817	M+H-H2O, M+NH4, M+H	C10H14O	38.6	2.62	-1.5488	Cuminyl alcohol	150.104	133.101	1	3.76113
3.76_150.1042n	HMDB0032063	M+H-H2O, M+NH4, M+H	C10H14O	38.1	0	-1.5488	4-tert-Butylphenol	150.104	133.101	1	3.76113
3.76_150.1042n	HMDB0032213	M+H-H2O, M+NH4, M+H	C10H14O	38.1	0	-1.5488	2-trans-4-trans-7-cis-Decatrienal	150.104	133.101	1	3.76113
3.76_150.1042n	HMDB0032626	M+H-H2O, M+NH4, M+H	C10H14O	38.6	2.62	-1.5488	1-Methoxy-4-propylbenzene	150.104	133.101	1	3.76113
3.76_150.1042n	HMDB0033544	M+H-H2O, M+NH4, M+H	C10H14O	38.1	0	-1.5488	(2E,4Z,7Z)-2,4,7-Decatrienal	150.104	133.101	1	3.76113
3.76_150.1042n	HMDB0034846	M+H-H2O, M+NH4, M+H	C10H14O	38.6	2.62	-1.5488	2-(4-Methylphenyl)-1-propanol	150.104	133.101	1	3.76113
3.76_150.1042n	HMDB0034921	M+H-H2O, M+NH4, M+H	C10H14O	38.1	0	-1.5488	Teresantalal	150.104	133.101	1	3.76113
3.76_150.1042n	HMDB0035089	M+H-H2O, M+NH4, M+H	C10H14O	40.3	11	-1.5488	(R)-Carvone	150.104	133.101	1	3.76113
3.76_150.1042n	HMDB0035172	M+H-H2O, M+NH4, M+H	C10H14O	38.1	0	-1.5488	2,6,6-Trimethyl-1,4-cyclohexadiene-1-carboxaldehyde	150.104	133.101	1	3.76113
3.76_150.1042n	HMDB0035250	M+H-H2O, M+NH4, M+H	C10H14O	38.1	0	-1.5488	Myrtenal	150.104	133.101	1	3.76113
3.76_150.1042n	HMDB0035591	M+H-H2O, M+NH4, M+H	C10H14O	38.1	0	-1.5488	3-Caren-5-one	150.104	133.101	1	3.76113
3.76_150.1042n	HMDB0035761	M+H-H2O, M+NH4, M+H	C10H14O	40.6	12.2	-1.5488	(-)-Pinocarvone	150.104	133.101	1	3.76113
3.76_150.1042n	HMDB0035770	M+H-H2O, M+NH4, M+H	C10H14O	38.1	0	-1.5488	5-Isopropyl-2-methylphenol	150.104	133.101	1	3.76113
3.76_150.1042n	HMDB0035824	M+H-H2O, M+NH4, M+H	C10H14O	40.3	10.7	-1.5488	Carvone	150.104	133.101	1	3.76113
3.76_150.1042n	HMDB0036061	M+H-H2O, M+NH4, M+H	C10H14O	38.1	0	-1.5488	Safranal	150.104	133.101	1	3.76113
3.76_150.1042n	HMDB0036070	M+H-H2O, M+NH4, M+H	C10H14O	38.1	0	-1.5488	1-Acetyl-4-isopropenylcyclopentene	150.104	133.101	1	3.76113
3.76_150.1042n	HMDB0036089	M+H-H2O, M+NH4, M+H	C10H14O	38.1	0	-1.5488	(R)-Menthofuran	150.104	133.101	1	3.76113
3.76_150.1042n	HMDB0036999	M+H-H2O, M+NH4, M+H	C10H14O	38.1	0	-1.5488	Piperitenone	150.104	133.101	1	3.76113
3.76_150.1042n	HMDB0037561	M+H-H2O, M+NH4, M+H	C10H14O	38.6	2.27	-1.5488	Linden ether	150.104	133.101	1	3.76113
3.76_150.1042n	HMDB0038913	M+H-H2O, M+NH4, M+H	C10H14O	41.1	14.7	-1.5488	4,6-Decadiyn-1-ol	150.104	133.101	1	3.76113
3.76_150.1042n	HMDB0061788	M+H-H2O, M+NH4, M+H	C10H14O	40.3	11	-1.5488	(S)-2-methyl-5-(1-Methylethenyl)-2-cyclohexen-1-one	150.104	133.101	1	3.76113
3.76_150.1042n	HMDB0133616	M+H-H2O, M+NH4, M+H	C10H14O	38.6	2.62	-1.5488	2-methyl-3-phenylpropan-1-ol	150.104	133.101	1	3.76113
3.77_166.0978n	CHEBI:132100	M+H-2H2O, 2M+K, M+CH3OH+H	C8H15NaO2	37	0	4.99499	sodium octanoate	166.098	371.147	1	3.76828
3.77_166.0978n	CHEBI:9925	M+H-2H2O, 2M+K, M+CH3OH+H	C8H15NaO2	37	0	4.99499	sodium valproate	166.098	371.147	1	3.76828
3.78_180.0780n	CHEBI:133957	M+H-H2O, M+CH3OH+H, M+H-2H2O	C10H12O3	39.1	4.27	-3.61777	2,4-dihydroxy-3,5,6-trimethylbenzaldehyde	180.078	163.075	1	3.77542
3.78_180.0780n	CHEBI:142640	M+H-H2O, M+CH3OH+H, M+H-2H2O	C10H12O3	41.2	14.9	-3.61777	desmethylnectriapyrone	180.078	163.075	1	3.77542
3.78_180.0780n	CHEBI:17745	M+H-H2O, M+CH3OH+H, M+H-2H2O	C10H12O3	41.6	16.5	-3.61777	coniferol	180.078	163.075	1	3.77542
3.78_180.0780n	CHEBI:32063	M+H-H2O, M+CH3OH+H, M+H-2H2O	C10H12O3	39.1	4.24	-3.61777	propylparaben	180.078	163.075	1	3.77542
3.78_180.0780n	CHEBI:38703	M+H-H2O, M+CH3OH+H, M+H-2H2O	C10H12O3	39.1	4.24	-3.61777	isopropyl salicylate	180.078	163.075	1	3.77542
3.78_180.0780n	CHEBI:38750	M+H-H2O, M+CH3OH+H, M+H-2H2O	C10H12O3	39.4	5.79	-3.61777	ethyl hydroxy(phenyl)acetate	180.078	163.075	1	3.77542
3.78_180.0780n	CHEBI:72691	M+H-H2O, M+CH3OH+H, M+H-2H2O	C10H12O3	42.5	21.1	-3.61777	10-hydroxy-(2E,8E)-decadien-4-ynoic acid	180.078	163.075	1	3.77542
3.78_180.0780n	CHEBI:78405	M+H-H2O, M+CH3OH+H, M+H-2H2O	C10H12O3	39.4	5.79	-3.61777	ethyl (2S)-hydroxy(phenyl)acetate	180.078	163.075	1	3.77542
3.78_180.0780n	CHEBI:78406	M+H-H2O, M+CH3OH+H, M+H-2H2O	C10H12O3	39.4	5.79	-3.61777	ethyl (2R)-hydroxy(phenyl)acetate	180.078	163.075	1	3.77542
3.78_180.0780n	CHEBI:86576	M+H-H2O, M+CH3OH+H, M+H-2H2O	C10H12O3	38.5	1.08	-3.61777	acetoveratrone	180.078	163.075	1	3.77542
3.78_180.0780n	HMDB0011751	M+H-H2O, M+CH3OH+H, M+H-2H2O	C10H12O3	40.5	11	-3.61777	3-Methoxybenzenepropanoic acid	180.078	163.075	1	3.77542
3.78_180.0780n	HMDB0012915	M+H-H2O, M+CH3OH+H, M+H-2H2O	C10H12O3	41.6	16.5	-3.61777	Coniferyl alcohol	180.078	163.075	1	3.77542
3.78_180.0780n	HMDB0029685	M+H-H2O, M+CH3OH+H, M+H-2H2O	C10H12O3	38.5	1.08	-3.61777	4-Ethoxy-3-methoxybenzaldehyde	180.078	163.075	1	3.77542
3.78_180.0780n	HMDB0031240	M+H-H2O, M+CH3OH+H, M+H-2H2O	C10H12O3	41.3	15.3	-3.61777	2-Phenyl-1,3-dioxolane-4-methanol	180.078	163.075	1	3.77542
3.78_180.0780n	HMDB0032128	M+H-H2O, M+CH3OH+H, M+H-2H2O	C10H12O3	39.1	4.24	-3.61777	1-(2,4-Dihydroxyphenyl)-1-butanone	180.078	163.075	1	3.77542
3.78_180.0780n	HMDB0032174	M+H-H2O, M+CH3OH+H, M+H-2H2O	C10H12O3	41.3	15.3	-3.61777	Benzaldehyde glyceryl acetal	180.078	163.075	1	3.77542
3.78_180.0780n	HMDB0032574	M+H-H2O, M+CH3OH+H, M+H-2H2O	C10H12O3	39.1	4.24	-3.61777	Propylparaben	180.078	163.075	1	3.77542
3.78_180.0780n	HMDB0032640	M+H-H2O, M+CH3OH+H, M+H-2H2O	C10H12O3	38.5	1.08	-3.61777	Ethyl p-anisate	180.078	163.075	1	3.77542
3.78_180.0780n	HMDB0033761	M+H-H2O, M+CH3OH+H, M+H-2H2O	C10H12O3	38.5	1.08	-3.61777	4-Methoxybenzyl acetate	180.078	163.075	1	3.77542
3.78_180.0780n	HMDB0037602	M+H-H2O, M+CH3OH+H, M+H-2H2O	C10H12O3	39.4	5.46	-3.61777	4-Hydroxy-2,6,6-trimethyl-3-oxo-1,4-cyclohexadiene-1-carboxaldehyde	180.078	163.075	1	3.77542
3.78_180.0780n	HMDB0037733	M+H-H2O, M+CH3OH+H, M+H-2H2O	C10H12O3	38.7	2.36	-3.61777	Propyl 2-furanacrylate	180.078	163.075	1	3.77542
3.78_180.0780n	HMDB0060734	M+H-H2O, M+CH3OH+H, M+H-2H2O	C10H12O3	39.3	5.27	-3.61777	3-(3-Hydroxyphenyl)-2-methylpropionic acid	180.078	163.075	1	3.77542
3.78_180.0780n	HMDB0062773	M+H-H2O, M+CH3OH+H, M+H-2H2O	C10H12O3	42.5	21.1	-3.61777	10-hydroxy-(2E,8E)-decadien-4-ynoic Acid	180.078	163.075	1	3.77542
3.78_180.0780n	HMDB0127492	M+H-H2O, M+CH3OH+H, M+H-2H2O	C10H12O3	39.1	4.26	-3.61777	4-ethenyl-2,6-dimethoxyphenol	180.078	163.075	1	3.77542
3.78_180.0780n	HMDB0129958	M+H-H2O, M+CH3OH+H, M+H-2H2O	C10H12O3	40.5	11	-3.61777	2-(4-methoxyphenyl)propanoic acid	180.078	163.075	1	3.77542
3.78_180.0780n	HMDB0131174	M+H-H2O, M+CH3OH+H, M+H-2H2O	C10H12O3	40.5	11	-3.61777	3-(4-methoxyphenyl)propanoic acid	180.078	163.075	1	3.77542
3.78_180.0780n	HMDB0133505	M+H-H2O, M+CH3OH+H, M+H-2H2O	C10H12O3	40.2	9.84	-3.61777	4-(3,4-dihydroxyphenyl)butan-2-one	180.078	163.075	1	3.77542
3.78_180.0780n	HMDB0134065	M+H-H2O, M+CH3OH+H, M+H-2H2O	C10H12O3	39.4	5.87	-3.61777	3-(2-hydroxy-3-methoxyphenyl)propanal	180.078	163.075	1	3.77542
3.78_180.0780n	HMDB0134076	M+H-H2O, M+CH3OH+H, M+H-2H2O	C10H12O3	40.8	12.5	-3.61777	2-(3-hydroxyprop-1-en-1-yl)-6-methoxyphenol	180.078	163.075	1	3.77542
3.78_180.0780n	HMDB0135240	M+H-H2O, M+CH3OH+H, M+H-2H2O	C10H12O3	40.7	12.4	-3.61777	3-methoxy-5-(prop-2-en-1-yl)benzene-1,2-diol	180.078	163.075	1	3.77542
[truncated: 118,146 more rows]
