# Supplementary material for: Both Constitutive and Infection-Responsive Secondary Metabolites Linked to Resistance against Austropuccinia psidii (Myrtle Rust) in Melaleuca quinquenervia
Source: Microorganisms. 2022 Feb 7;10(2):383. doi: 10.3390/microorganisms10020383 (PMC8879604; doi:10.3390/microorganisms10020383)
Supplement: Supplementary file 1 [file microorganisms-10-00383-s001.zip › Supplementary tables Moffitt et al/Moffitt_Sup_Table_4.xlsx]

## Sheet: Figure3Ctable_T0_heatmap
Supplemental Table 4:
Compound	f.value	p.value	X.log10.p.	FDR	Fisher.s.LSD	mean_log(abundance)_hypersensitive	SE_log(abundance)_hypersensitive	mean_log(abundance)_resistant	SE_log(abundance)_resistant	mean_log(abundance)_sensitive	SE_log(abundance)_sensitive
4.12_272.0683n	92.659	2.58e-16	15.589	4.57e-13	hypersensitive - resistant; hypersensitive - sensitive; sensitive - resistant	3.66736	0.026821	1.75022	0.0768069	3.09672	0.161055
4.11_352.0248n	90.809	3.66e-16	15.437	4.57e-13	hypersensitive - resistant; hypersensitive - sensitive; sensitive - resistant	3.05798	0.0313977	1.93823	0.0548815	2.66574	0.0831211
4.11_383.9699n	57.802	6.5e-13	12.187	4.23e-10	hypersensitive - resistant; hypersensitive - sensitive; sensitive - resistant	2.59297	0.0508186	-0.431802	0.0607939	1.6514	0.354301
3.59_384.0100n	57.649	6.77e-13	12.169	4.23e-10	hypersensitive - resistant; hypersensitive - sensitive; sensitive - resistant	3.56076	0.0413758	2.01466	0.0574291	3.1803	0.174685
3.33_934.0721n	53.468	2.18e-12	11.662	1.09e-09	hypersensitive - resistant; hypersensitive - sensitive; sensitive - resistant	3.38253	0.0517474	1.61417	0.0582785	2.86604	0.20697
6.55_342.1527n	48.898	8.41e-12	11.075	3.5e-09	hypersensitive - resistant; hypersensitive - sensitive; sensitive - resistant	3.01039	0.0391547	1.196	0.121027	2.40796	0.193524
2.21_277.0349m.z	46.611	1.71e-11	10.767	5.87e-09	hypersensitive - resistant; hypersensitive - sensitive; sensitive - resistant	3.23951	0.0291498	2.71023	0.0378458	2.98753	0.0478243
3.55_273.0762m.z	46.314	1.88e-11	10.726	5.87e-09	hypersensitive - resistant; hypersensitive - sensitive; sensitive - resistant	3.30957	0.0591086	2.50156	0.0364865	3.04441	0.0816917
8.43_1011.6225m.z	45.816	2.2e-11	10.657	6.11e-09	hypersensitive - resistant; hypersensitive - sensitive; sensitive - resistant	3.59014	0.0478329	2.59203	0.0760988	2.97021	0.0926094
3.45_934.0671n	45.407	2.51e-11	10.6	6.27e-09	hypersensitive - resistant; hypersensitive - sensitive; sensitive - resistant	3.60887	0.0730263	1.88513	0.0732961	3.15168	0.211321
4.11_367.0135n	42.517	6.49e-11	10.188	1.4e-08	hypersensitive - resistant; hypersensitive - sensitive; sensitive - resistant	2.95296	0.0502458	2.01888	0.0818262	2.66391	0.0836433
3.43_418.1259n	42.411	6.72e-11	10.172	1.4e-08	resistant - hypersensitive; sensitive - hypersensitive; resistant - sensitive	2.24837	0.0338834	2.96851	0.040182	2.4965	0.0840923
4.17_443.1363m.z	40.498	1.29e-10	9.8886	2.48e-08	resistant - hypersensitive; sensitive - hypersensitive; resistant - sensitive	2.11738	0.0543249	2.91983	0.0445799	2.44015	0.0871443
2.21_634.0797n	36.973	4.55e-10	9.3421	7.89e-08	hypersensitive - resistant; hypersensitive - sensitive; sensitive - resistant	3.0882	0.033208	2.35397	0.0743483	2.70658	0.0643225
8.42_826.2605n	36.862	4.74e-10	9.3244	7.89e-08	resistant - hypersensitive; resistant - sensitive	1.2469	0.199168	3.53592	0.14548	1.34614	0.285815
6.39_218.1667n	36.135	6.2e-10	9.2073	9.69e-08	hypersensitive - resistant; sensitive - resistant	2.93371	0.0513661	2.44268	0.0564362	2.99352	0.042668
2.66_210.0536n	33.962	1.42e-09	8.8485	2.08e-07	resistant - hypersensitive; resistant - sensitive	2.20054	0.035204	3.01155	0.0571346	2.31999	0.114487
3.90_442.1473n	32.149	2.9e-09	8.5382	3.95e-07	resistant - hypersensitive; resistant - sensitive	2.49827	0.0519686	3.27593	0.0437678	2.53538	0.119546
3.95_412.1313n	32.056	3.01e-09	8.522	3.95e-07	resistant - hypersensitive; resistant - sensitive	2.96629	0.0399326	3.62806	0.065767	2.98869	0.0870579
8.05_988.6222n	31.441	3.85e-09	8.4141	4.77e-07	hypersensitive - resistant; hypersensitive - sensitive	3.90809	0.0400333	3.211	0.0601968	3.38486	0.0859418
3.45_196.0740n	31.344	4.01e-09	8.397	4.77e-07	resistant - hypersensitive; resistant - sensitive	2.58491	0.0270543	3.05944	0.0492014	2.67896	0.0542891
2.68_318.0746n	30.865	4.88e-09	8.3119	5.39e-07	resistant - hypersensitive; resistant - sensitive	2.90161	0.0403431	3.63781	0.0706663	3.01348	0.0948392
6.03_279.0401n	30.821	4.97e-09	8.3041	5.39e-07	hypersensitive - resistant; sensitive - resistant	2.59149	0.0684726	1.99646	0.0795959	2.74484	0.0655445
3.24_446.9684m.z	30.42	5.86e-09	8.2323	6.1e-07	resistant - hypersensitive; sensitive - hypersensitive	-1.8774	0.153038	2.25429	0.273258	1.37788	0.615573
3.28_200.1031n	30.267	6.24e-09	8.2046	6.24e-07	resistant - hypersensitive; sensitive - hypersensitive; resistant - sensitive	1.90655	0.0961465	3.1168	0.0387396	2.30589	0.170688
4.63_691.2597m.z	29.576	8.33e-09	8.0792	8.01e-07	hypersensitive - resistant; hypersensitive - sensitive	3.25002	0.0438779	1.92172	0.137896	1.76808	0.214058
2.66_253.0710m.z	29.291	9.4e-09	8.0269	8.7e-07	resistant - hypersensitive; resistant - sensitive	2.15446	0.0335315	2.90062	0.0585685	2.25818	0.113221
3.19_934.0700n	28.44	1.35e-08	7.8692	1.21e-06	hypersensitive - resistant; hypersensitive - sensitive; sensitive - resistant	3.85865	0.0378684	2.18961	0.0727606	3.21752	0.268177
6.32_662.8989m.z	27.738	1.83e-08	7.737	1.54e-06	hypersensitive - resistant; sensitive - hypersensitive; sensitive - resistant	2.48853	0.127517	1.56024	0.162912	2.87075	0.0755853
6.32_399.9258n	27.724	1.84e-08	7.7345	1.54e-06	hypersensitive - resistant; sensitive - hypersensitive; sensitive - resistant	3.31061	0.056619	2.90446	0.0595089	3.48345	0.0540705
6.83_598.2747n	27.457	2.07e-08	7.6836	1.67e-06	hypersensitive - resistant; hypersensitive - sensitive	3.2132	0.059855	0.832385	0.330298	0.496379	0.344714
2.67_194.0222n	27.264	2.26e-08	7.6467	1.75e-06	resistant - hypersensitive; resistant - sensitive	2.55156	0.0443635	3.39323	0.0727982	2.63372	0.131455
2.68_200.9957n	27.214	2.31e-08	7.6371	1.75e-06	resistant - hypersensitive; resistant - sensitive	2.46285	0.0554143	3.31922	0.0756314	2.54829	0.128789
7.30_656.2849n	26.499	3.17e-08	7.499	2.3e-06	hypersensitive - resistant; hypersensitive - sensitive	3.09204	0.0947717	0.588884	0.336189	0.267026	0.375586
3.42_1086.0814n	26.41	3.3e-08	7.4818	2.3e-06	hypersensitive - resistant; sensitive - resistant	2.93435	0.084441	1.1066	0.19521	2.4877	0.243407
6.32_361.9068n	26.357	3.38e-08	7.4713	2.3e-06	hypersensitive - resistant; sensitive - hypersensitive; sensitive - resistant	3.50084	0.0523816	3.12095	0.0580205	3.66218	0.0525824
6.50_401.0236m.z	26.34	3.4e-08	7.468	2.3e-06	hypersensitive - resistant; sensitive - resistant	2.80943	0.0815846	2.26599	0.0700567	2.95154	0.060325
6.24_212.1437m.z	26.21	3.61e-08	7.4426	2.37e-06	hypersensitive - resistant; sensitive - resistant	2.49181	0.0714001	1.93342	0.0820517	2.62923	0.0615678
1.73_482.0695n	25.917	4.12e-08	7.3852	2.64e-06	hypersensitive - resistant; hypersensitive - sensitive	3.59266	0.0301071	3.18177	0.0499834	3.29307	0.0413226
6.34_638.2750n	25.527	4.92e-08	7.308	3.07e-06	hypersensitive - resistant; hypersensitive - sensitive	3.2294	0.0956893	0.80921	0.412112	0.09502	0.350311
6.50_403.0214m.z	25.224	5.65e-08	7.2477	3.45e-06	hypersensitive - resistant; sensitive - resistant	2.55964	0.0884455	1.96096	0.0825833	2.70692	0.0647142
3.85_462.1742n	24.795	6.9e-08	7.1615	4.03e-06	resistant - hypersensitive; resistant - sensitive	2.4399	0.0259162	2.94063	0.0688434	2.57422	0.0506994
7.18_621.3238m.z	24.763	7e-08	7.155	4.03e-06	hypersensitive - resistant; hypersensitive - sensitive	3.64464	0.0911119	2.10061	0.244152	1.47128	0.281189
2.40_429.0215n	24.732	7.1e-08	7.1488	4.03e-06	hypersensitive - resistant; hypersensitive - sensitive; sensitive - resistant	3.35691	0.0238203	2.95245	0.0442558	3.17658	0.0497085
8.31_1080.5932m.z	24.42	8.21e-08	7.0857	4.55e-06	hypersensitive - resistant; hypersensitive - sensitive	3.11129	0.0496754	2.54234	0.0655533	2.70474	0.0605648
2.67_235.0592m.z	24.38	8.37e-08	7.0775	4.55e-06	resistant - hypersensitive; resistant - sensitive	2.97617	0.0458262	3.7055	0.0616002	3.05505	0.120894
3.51_404.0404n	24.222	9.01e-08	7.0454	4.79e-06	hypersensitive - resistant; hypersensitive - sensitive; sensitive - resistant	3.16713	0.0380064	1.19316	0.108462	2.44194	0.34103
2.67_372.1046n	23.864	1.07e-07	6.9718	5.56e-06	resistant - hypersensitive; resistant - sensitive	3.78938	0.037756	4.43297	0.0572235	3.87663	0.10579
2.67_277.0667m.z	23.408	1.33e-07	6.8775	6.76e-06	resistant - hypersensitive; resistant - sensitive	2.47449	0.0430131	3.12405	0.0487548	2.54946	0.112764
5.40_583.1559m.z	23.202	1.46e-07	6.8345	7.32e-06	hypersensitive - sensitive; resistant - sensitive	1.37989	0.354097	2.22705	0.338882	-0.610073	0.175143
4.37_388.0407n	22.701	1.86e-07	6.7294	9.14e-06	hypersensitive - resistant; hypersensitive - sensitive; sensitive - resistant	2.81474	0.0527475	2.2914	0.0587583	2.64409	0.0573226
3.15_193.0501m.z	22.624	1.94e-07	6.7131	9.25e-06	resistant - hypersensitive; resistant - sensitive	2.17091	0.0364895	2.82464	0.0462758	2.16086	0.129291
3.12_151.0135n	22.581	1.98e-07	6.7039	9.25e-06	resistant - hypersensitive; sensitive - hypersensitive	2.39139	0.0318058	3.35935	0.0636865	3.14122	0.173527
3.90_222.0922n	22.559	2e-07	6.6993	9.25e-06	resistant - hypersensitive; resistant - sensitive	2.67221	0.0297268	3.42112	0.0532832	2.85755	0.132043
2.96_438.1025m.z	22.487	2.07e-07	6.6841	9.4e-06	hypersensitive - resistant; hypersensitive - sensitive	3.00921	0.0253937	2.50202	0.0493514	2.56418	0.0847603
6.91_416.1270n	22.184	2.4e-07	6.6194	1.07e-05	resistant - hypersensitive; resistant - sensitive	0.96962	0.227867	2.92641	0.180121	1.25207	0.269264
3.73_621.1437m.z	22.112	2.49e-07	6.6042	1.09e-05	resistant - hypersensitive; resistant - sensitive	2.13684	0.0343274	2.81487	0.118155	2.20968	0.0542223
1.73_303.0142m.z	22.055	2.56e-07	6.5919	1.09e-05	hypersensitive - resistant; hypersensitive - sensitive; sensitive - resistant	3.58413	0.0216268	3.27596	0.0392341	3.38139	0.0357169
7.82_299.2009m.z	22.028	2.59e-07	6.586	1.09e-05	hypersensitive - resistant; sensitive - resistant	3.30256	0.0604632	2.75543	0.0743448	3.23437	0.0543571
2.79_264.0633n	21.983	2.65e-07	6.5765	1.09e-05	resistant - hypersensitive; resistant - sensitive	2.38926	0.0416248	3.01613	0.0402895	2.529	0.110323
7.85_629.2732m.z	21.983	2.65e-07	6.5764	1.09e-05	hypersensitive - resistant; hypersensitive - sensitive; sensitive - resistant	4.81537	0.0469423	3.92964	0.108876	4.2765	0.113363
3.51_494.1045n	21.504	3.37e-07	6.4729	1.36e-05	hypersensitive - resistant; hypersensitive - sensitive	3.67657	0.0343707	2.44335	0.15537	2.76113	0.176163
6.34_374.1688m.z	21.448	3.46e-07	6.4609	1.37e-05	hypersensitive - resistant; sensitive - resistant	2.66605	0.0582668	2.19086	0.0835139	2.79316	0.0605765
4.72_675.2494m.z	21.402	3.54e-07	6.4509	1.37e-05	hypersensitive - resistant; hypersensitive - sensitive	4.2032	0.0511998	3.05111	0.181512	3.06189	0.152754
4.38_330.0371n	21.392	3.56e-07	6.4487	1.37e-05	hypersensitive - resistant; sensitive - resistant	3.94806	0.0356774	3.58471	0.0470577	3.88058	0.0422558
2.79_235.0605m.z	21.34	3.65e-07	6.4373	1.38e-05	resistant - hypersensitive; resistant - sensitive	2.59526	0.0411017	3.26736	0.0408347	2.70062	0.12654
7.18_621.2351m.z	21.282	3.76e-07	6.4247	1.4e-05	hypersensitive - resistant; hypersensitive - sensitive; resistant - sensitive	3.54934	0.117628	2.15059	0.245836	1.40922	0.296255
6.32_301.1490m.z	20.921	4.51e-07	6.3456	1.65e-05	hypersensitive - resistant; sensitive - resistant	2.55456	0.0676583	2.17011	0.0661296	2.72935	0.0539898
7.18_605.2933n	20.897	4.57e-07	6.3403	1.65e-05	hypersensitive - resistant; hypersensitive - sensitive	4.01309	0.0644834	2.91048	0.15304	3.11602	0.143235
2.93_234.0531n	20.744	4.94e-07	6.3065	1.74e-05	resistant - hypersensitive; resistant - sensitive	2.7682	0.0336686	3.33154	0.0572769	2.71143	0.11519
3.11_226.1206n	20.732	4.97e-07	6.3039	1.74e-05	hypersensitive - resistant; hypersensitive - sensitive; sensitive - resistant	3.07134	0.0245738	2.78969	0.033424	2.94526	0.0342173
0.39_610.8886m.z	20.712	5.02e-07	6.2995	1.74e-05	hypersensitive - resistant; sensitive - resistant	3.2191	0.0197413	2.99754	0.0281581	3.14801	0.0260046
2.89_130.1598m.z	20.672	5.12e-07	6.2906	1.75e-05	hypersensitive - resistant; sensitive - hypersensitive; sensitive - resistant	2.88142	0.0586217	2.54533	0.0777559	3.15443	0.0629701
6.32_300.9926m.z	20.625	5.25e-07	6.2801	1.76e-05	hypersensitive - resistant; sensitive - hypersensitive; sensitive - resistant	4.04437	0.0523944	3.71373	0.0614972	4.20674	0.0519527
7.53_471.1052m.z	20.616	5.27e-07	6.2782	1.76e-05	hypersensitive - resistant; sensitive - resistant	3.94999	0.226039	2.56688	0.190598	4.10883	0.138459
3.45_578.1633n	20.173	6.62e-07	6.1794	2.18e-05	resistant - hypersensitive; sensitive - hypersensitive; resistant - sensitive	1.69522	0.0964396	2.48925	0.0592573	2.02767	0.108472
3.75_333.0618m.z	20.024	7.15e-07	6.1459	2.3e-05	hypersensitive - resistant; hypersensitive - sensitive	3.30137	0.0374805	2.54178	0.108115	2.65386	0.107
2.93_354.0935n	20.011	7.19e-07	6.143	2.3e-05	resistant - hypersensitive; resistant - sensitive	3.37792	0.0326536	3.90761	0.0562915	3.3296	0.108528
5.27_204.1431n	19.989	7.27e-07	6.1382	2.3e-05	resistant - hypersensitive; resistant - sensitive	3.24221	0.0380798	3.79471	0.0717101	3.20833	0.100236
2.79_330.0944n	19.884	7.68e-07	6.1145	2.4e-05	resistant - hypersensitive; resistant - sensitive	2.76811	0.0446217	3.39351	0.0403779	2.91581	0.115466
5.56_174.1290m.z	19.589	8.96e-07	6.0476	2.77e-05	hypersensitive - resistant; sensitive - resistant	2.936	0.0574434	2.54926	0.0539799	2.97408	0.0490606
2.15_383.1446m.z	19.337	1.02e-06	5.9902	3.12e-05	hypersensitive - resistant; hypersensitive - sensitive; sensitive - resistant	3.3175	0.0277901	3.00895	0.0369218	3.17925	0.0399463
0.39_829.8567n	19.18	1.11e-06	5.9542	3.35e-05	hypersensitive - resistant; sensitive - resistant	3.08647	0.0242694	2.80274	0.0392773	2.99279	0.033544
8.17_468.1237m.z	19.126	1.14e-06	5.9419	3.4e-05	resistant - hypersensitive; hypersensitive - sensitive; resistant - sensitive	1.30674	0.294574	2.57041	0.208061	0.288322	0.284527
4.37_347.0061n	19.106	1.16e-06	5.9372	3.4e-05	hypersensitive - resistant; sensitive - resistant	3.86949	0.0314045	3.55402	0.0430147	3.82424	0.0421503
7.85_642.3009n	19.063	1.18e-06	5.9274	3.43e-05	hypersensitive - resistant; hypersensitive - sensitive	5.48704	0.0266199	4.95806	0.0795365	5.12489	0.0642459
2.79_210.0530n	19.038	1.2e-06	5.9216	3.44e-05	resistant - hypersensitive; resistant - sensitive	2.803	0.0435973	3.39847	0.0392778	2.93208	0.113254
6.32_664.8969m.z	18.985	1.23e-06	5.9093	3.5e-05	hypersensitive - resistant; sensitive - hypersensitive; sensitive - resistant	2.29966	0.195249	1.3283	0.209291	2.80244	0.0785929
8.61_571.0461n	18.845	1.33e-06	5.877	3.73e-05	hypersensitive - resistant; sensitive - resistant	2.52603	0.164889	-0.330045	0.640831	2.77168	0.094913
0.39_629.8914n	18.817	1.35e-06	5.8706	3.74e-05	hypersensitive - resistant; sensitive - resistant	3.42689	0.0195156	3.21585	0.0284868	3.36619	0.0263762
2.68_226.0482n	18.798	1.36e-06	5.8662	3.74e-05	resistant - hypersensitive; resistant - sensitive	2.24707	0.122651	3.14594	0.0690476	2.46984	0.129529
6.81_393.2035m.z	18.772	1.38e-06	5.8603	3.75e-05	hypersensitive - resistant; hypersensitive - sensitive; sensitive - resistant	3.63154	0.0475184	1.78266	0.247453	2.68234	0.268505
3.78_208.9801n	18.741	1.4e-06	5.8529	3.76e-05	hypersensitive - resistant; sensitive - resistant	2.74473	0.0327769	2.44918	0.0343988	2.73218	0.0484755
2.85_337.0867n	18.724	1.42e-06	5.849	3.76e-05	resistant - hypersensitive; resistant - sensitive	3.23642	0.0309818	3.74834	0.0498273	3.23586	0.105696
8.61_534.0343m.z	18.691	1.44e-06	5.8414	3.79e-05	hypersensitive - resistant; sensitive - resistant	2.26836	0.316577	-0.138796	0.499968	2.6645	0.0920793
6.98_390.0219n	18.607	1.51e-06	5.8218	3.92e-05	hypersensitive - resistant; sensitive - resistant	2.03145	0.395771	-0.0903468	0.247277	2.38439	0.286165
6.14_376.2950n	18.514	1.58e-06	5.8002	4.05e-05	hypersensitive - resistant; hypersensitive - sensitive; sensitive - resistant	4.29838	0.041488	3.78591	0.0667615	4.07895	0.0673908
1.32_277.0345m.z	18.511	1.59e-06	5.7995	4.05e-05	hypersensitive - resistant; hypersensitive - sensitive; sensitive - resistant	4.25977	0.0199707	3.99286	0.0397103	4.11471	0.0291942
0.39_582.8933m.z	18.348	1.73e-06	5.7612	4.37e-05	hypersensitive - resistant; hypersensitive - sensitive; sensitive - resistant	3.32104	0.0188106	3.09758	0.0309623	3.24055	0.0278592
2.56_164.0480n	18.312	1.77e-06	5.7529	4.41e-05	resistant - hypersensitive; resistant - sensitive	2.92312	0.0353451	3.54434	0.0425344	3.06771	0.12304
6.85_407.1277m.z	18.245	1.83e-06	5.7372	4.53e-05	resistant - hypersensitive; resistant - sensitive	1.20568	0.261369	2.90829	0.16883	0.384754	0.434651
7.70_693.4539m.z	18.123	1.96e-06	5.7083	4.8e-05	hypersensitive - resistant; sensitive - resistant	3.55321	0.0342229	2.96869	0.0974106	3.35892	0.0598841
0.39_715.8763n	18.069	2.02e-06	5.6957	4.89e-05	hypersensitive - resistant; sensitive - resistant	3.22546	0.0209331	2.97844	0.034977	3.15562	0.0321025
8.60_473.1031m.z	18.011	2.08e-06	5.682	5e-05	hypersensitive - resistant; sensitive - resistant	3.90247	0.172978	2.8665	0.200444	4.12688	0.0671139
7.18_620.2643n	17.985	2.11e-06	5.6759	5.02e-05	hypersensitive - resistant; hypersensitive - sensitive	4.93309	0.0430209	4.09615	0.142118	4.25435	0.0971679
3.11_916.0606n	17.968	2.13e-06	5.6718	5.02e-05	hypersensitive - resistant; hypersensitive - sensitive; sensitive - resistant	3.59188	0.0454806	2.84159	0.0563297	3.19586	0.138357
5.76_333.1146m.z	17.931	2.17e-06	5.6631	5.02e-05	resistant - hypersensitive; resistant - sensitive	2.20325	0.0437946	3.20948	0.164235	2.24793	0.158163
2.56_193.0504m.z	17.93	2.17e-06	5.6628	5.02e-05	resistant - hypersensitive; resistant - sensitive	2.15515	0.0419246	2.83444	0.0549293	2.32259	0.13088
2.56_372.1049n	17.916	2.19e-06	5.6595	5.02e-05	resistant - hypersensitive; sensitive - hypersensitive; resistant - sensitive	2.38398	0.0483446	3.10564	0.053552	2.64006	0.134939
7.70_284.4473m.z	17.847	2.27e-06	5.6432	5.11e-05	hypersensitive - resistant; sensitive - hypersensitive; sensitive - resistant	3.25913	0.0645765	2.90124	0.0783047	3.4534	0.0532912
2.41_767.0725m.z	17.822	2.3e-06	5.6374	5.11e-05	hypersensitive - resistant; hypersensitive - sensitive; sensitive - resistant	3.35138	0.0293156	2.87812	0.0696077	3.1608	0.0610865
4.37_775.0685n	17.804	2.33e-06	5.633	5.11e-05	hypersensitive - resistant; sensitive - resistant	3.15326	0.0394436	2.67088	0.0778946	3.05202	0.0560142
1.32_320.0175n	17.801	2.33e-06	5.6323	5.11e-05	hypersensitive - resistant; hypersensitive - sensitive; sensitive - resistant	4.15333	0.0198713	3.86112	0.0442853	3.99662	0.0341735
7.13_592.2686n	17.8	2.33e-06	5.6321	5.11e-05	hypersensitive - resistant; hypersensitive - sensitive	4.84312	0.0584355	4.30978	0.0811146	4.41099	0.0562338
7.70_284.5204m.z	17.779	2.36e-06	5.6271	5.13e-05	hypersensitive - resistant; sensitive - resistant	2.91518	0.0683488	2.53116	0.0816111	3.10207	0.054071
0.39_497.8995n	17.715	2.45e-06	5.6117	5.27e-05	hypersensitive - resistant; sensitive - resistant	3.37151	0.0198934	3.16014	0.0296527	3.31722	0.0278187
7.13_593.4961m.z	17.663	2.51e-06	5.5995	5.37e-05	hypersensitive - resistant; hypersensitive - sensitive	3.40743	0.0731443	2.70133	0.11166	2.92183	0.0602851
7.85_607.9897m.z	17.633	2.56e-06	5.5923	5.41e-05	hypersensitive - resistant; hypersensitive - sensitive; sensitive - resistant	2.9944	0.0222834	2.4891	0.0757046	2.68466	0.0676128
2.68_217.0497m.z	17.607	2.59e-06	5.5861	5.44e-05	resistant - hypersensitive; resistant - sensitive	2.27948	0.094386	3.06004	0.0624127	2.39187	0.137939
5.92_476.1451n	17.579	2.63e-06	5.5793	5.44e-05	hypersensitive - resistant; sensitive - hypersensitive; sensitive - resistant	2.71552	0.181926	2.0528	0.120155	3.15285	0.0772583
6.98_432.9956m.z	17.578	2.64e-06	5.5791	5.44e-05	hypersensitive - resistant; sensitive - resistant	2.13093	0.390865	0.283774	0.245485	2.6187	0.233429
4.37_381.0065n	17.299	3.07e-06	5.5123	6.27e-05	hypersensitive - resistant; sensitive - resistant	3.3866	0.0398654	2.96222	0.0700566	3.31985	0.0494019
6.58_340.1452n	17.293	3.09e-06	5.5107	6.27e-05	hypersensitive - resistant; hypersensitive - sensitive; sensitive - resistant	3.51609	0.0589057	2.45967	0.175997	2.99547	0.111002
3.45_468.1259n	17.253	3.15e-06	5.5012	6.31e-05	resistant - hypersensitive; resistant - sensitive	3.31895	0.0263689	3.71831	0.0492595	3.41376	0.0678358
3.81_279.0305n	17.253	3.15e-06	5.5011	6.31e-05	resistant - hypersensitive; resistant - sensitive	3.3869	0.0227538	3.71048	0.0438963	3.3193	0.0734329
7.03_627.2819m.z	17.209	3.23e-06	5.4906	6.39e-05	hypersensitive - resistant; hypersensitive - sensitive	3.28656	0.0766361	1.89964	0.19586	1.74523	0.282599
6.64_449.1389m.z	17.199	3.25e-06	5.4881	6.39e-05	resistant - hypersensitive; resistant - sensitive	0.839146	0.270517	2.78823	0.152475	0.94536	0.352194
7.28_500.3708n	17.13	3.38e-06	5.4714	6.59e-05	hypersensitive - resistant; hypersensitive - sensitive; sensitive - resistant	3.04994	0.0391766	2.49632	0.0777651	2.84398	0.078232
5.60_170.0971m.z	17.093	3.45e-06	5.4626	6.68e-05	hypersensitive - resistant; sensitive - resistant	3.1461	0.0496375	2.80521	0.0563715	3.19893	0.0496167
4.37_872.0751m.z	16.975	3.68e-06	5.434	7.08e-05	hypersensitive - resistant; sensitive - resistant	2.98106	0.0451973	2.47476	0.0829883	2.86888	0.0584047
5.69_529.1857m.z	16.933	3.77e-06	5.4238	7.19e-05	resistant - hypersensitive; hypersensitive - sensitive; resistant - sensitive	2.95692	0.0918325	3.45748	0.143885	2.5659	0.0735369
6.48_545.4985m.z	16.892	3.86e-06	5.4137	7.29e-05	hypersensitive - resistant; sensitive - hypersensitive; sensitive - resistant	2.59916	0.0657855	2.34214	0.0584644	2.85502	0.0641397
0.39_296.9429m.z	16.882	3.88e-06	5.4112	7.29e-05	hypersensitive - resistant; sensitive - resistant	3.53592	0.0153315	3.36416	0.0263286	3.50294	0.023407
8.14_332.1636n	16.812	4.03e-06	5.3942	7.52e-05	hypersensitive - resistant; sensitive - resistant	3.0026	0.087901	1.96515	0.184226	2.74525	0.0948256
0.39_601.8959n	16.661	4.39e-06	5.3575	8.13e-05	hypersensitive - resistant; sensitive - resistant	3.89095	0.0202839	3.68024	0.0303156	3.83338	0.0285164
6.88_456.3420n	16.636	4.45e-06	5.3512	8.18e-05	hypersensitive - resistant; sensitive - resistant	3.24371	0.0317955	2.97588	0.036505	3.16413	0.0331351
7.18_621.4941m.z	16.578	4.6e-06	5.3371	8.33e-05	hypersensitive - resistant; hypersensitive - sensitive	3.50635	0.0486242	2.59308	0.171192	2.79839	0.086685
5.37_522.1843n	16.578	4.6e-06	5.337	8.33e-05	resistant - hypersensitive; hypersensitive - sensitive; resistant - sensitive	3.25066	0.0812882	3.60433	0.172786	2.6597	0.0510288
6.46_685.2767m.z	16.509	4.78e-06	5.3201	8.6e-05	hypersensitive - resistant; hypersensitive - sensitive; sensitive - resistant	2.92023	0.0432772	0.570445	0.384599	2.04934	0.318598
3.68_938.1375n	16.449	4.95e-06	5.3053	8.84e-05	resistant - hypersensitive; resistant - sensitive	2.04469	0.0837256	2.86504	0.0735381	2.27471	0.146941
0.39_638.8839m.z	16.351	5.23e-06	5.2813	9.27e-05	hypersensitive - resistant; sensitive - resistant	3.38833	0.0206433	3.18127	0.0305117	3.33826	0.02815
5.44_377.3662n	16.323	5.32e-06	5.2743	9.36e-05	hypersensitive - resistant; sensitive - resistant	2.92641	0.0404627	2.68464	0.0353279	2.99908	0.047401
3.72_167.0344m.z	16.278	5.46e-06	5.2632	9.53e-05	resistant - hypersensitive; resistant - sensitive	2.37693	0.0271858	2.83757	0.0568135	2.31799	0.107241
4.55_661.2414m.z	16.264	5.5e-06	5.2597	9.54e-05	hypersensitive - resistant; hypersensitive - sensitive	3.74754	0.0772343	2.60162	0.22344	2.51841	0.163861
6.91_182.0371n	16.239	5.58e-06	5.2536	9.61e-05	resistant - hypersensitive; resistant - sensitive	3.58904	0.0434236	3.92281	0.0684081	3.44086	0.0689089
2.25_504.0809n	16.181	5.76e-06	5.2393	9.79e-05	hypersensitive - resistant; hypersensitive - sensitive; sensitive - resistant	3.15046	0.0443604	2.80104	0.0383238	2.93579	0.0490894
6.21_527.1924m.z	16.171	5.8e-06	5.2368	9.79e-05	hypersensitive - sensitive; resistant - sensitive	2.73567	0.0455932	3.07113	0.15196	2.12967	0.126082
6.17_197.1456n	16.171	5.8e-06	5.2367	9.79e-05	hypersensitive - resistant; hypersensitive - sensitive; sensitive - resistant	3.1384	0.0443896	2.70136	0.0600188	2.94816	0.0579178
6.17_454.3435n	16.143	5.89e-06	5.2298	9.82e-05	hypersensitive - resistant; sensitive - resistant	4.45701	0.0450768	4.0221	0.0574813	4.30757	0.061967
3.24_367.0131m.z	16.142	5.89e-06	5.2296	9.82e-05	resistant - hypersensitive; sensitive - hypersensitive	1.86579	0.0605318	2.93878	0.117964	2.89954	0.227449
3.79_733.9811n	16.129	5.94e-06	5.2263	9.83e-05	hypersensitive - resistant; sensitive - resistant	2.77846	0.0432229	2.51533	0.037325	2.86491	0.055782
2.21_687.9987n	15.876	6.86e-06	5.1634	0.00011246	hypersensitive - resistant; hypersensitive - sensitive; sensitive - resistant	2.67057	0.0413176	2.18429	0.0710071	2.4374	0.0660066
7.23_1054.3382n	15.871	6.89e-06	5.1621	0.00011246	resistant - hypersensitive; resistant - sensitive	0.749278	0.261581	2.97422	0.149417	1.328	0.417674
1.32_482.0699n	15.751	7.38e-06	5.1321	0.00011971	hypersensitive - resistant; hypersensitive - sensitive; sensitive - resistant	4.34332	0.023765	4.0026	0.055324	4.13573	0.0429534
3.70_378.0789n	15.678	7.7e-06	5.1138	0.00012407	hypersensitive - resistant; sensitive - resistant	3.48684	0.0185177	2.80698	0.155443	3.42307	0.0291901
5.94_171.1769n	15.657	7.79e-06	5.1084	0.00012454	hypersensitive - resistant; sensitive - resistant	2.60135	0.0864296	2.13266	0.0771655	2.68181	0.0609531
3.18_154.0637n	15.649	7.82e-06	5.1066	0.00012454	resistant - hypersensitive; resistant - sensitive	2.75562	0.0275128	3.21454	0.0841094	2.801	0.0651921
5.73_313.9877n	15.63	7.91e-06	5.1016	0.00012518	hypersensitive - resistant; sensitive - resistant	2.55811	0.0813847	2.18217	0.0681769	2.69907	0.0516012
4.37_858.9960n	15.6	8.05e-06	5.0941	0.00012655	hypersensitive - resistant; sensitive - resistant	2.84039	0.044818	2.33003	0.0963824	2.76386	0.0540896
5.03_214.0636n	15.57	8.19e-06	5.0866	0.00012797	resistant - hypersensitive; resistant - sensitive	2.32017	0.0780075	3.05307	0.121787	1.97599	0.197488
5.44_529.1838m.z	15.554	8.27e-06	5.0826	0.00012798	resistant - hypersensitive; hypersensitive - sensitive; resistant - sensitive	3.45879	0.0841123	3.90486	0.138346	3.09577	0.0678796
8.11_686.2852n	15.548	8.3e-06	5.0811	0.00012798	hypersensitive - resistant; sensitive - resistant	3.27559	0.0510786	2.17757	0.229752	3.11964	0.0987781
5.73_356.9612m.z	15.518	8.44e-06	5.0735	0.00012943	hypersensitive - resistant; sensitive - resistant	2.75193	0.0698746	2.42152	0.0607613	2.88362	0.0506559
6.81_289.1419m.z	15.491	8.58e-06	5.0666	0.00013072	hypersensitive - resistant; hypersensitive - sensitive; sensitive - resistant	2.81509	0.0562698	1.06101	0.243168	1.77698	0.296422
0.39_485.9172n	15.446	8.81e-06	5.0552	0.00013338	hypersensitive - resistant; sensitive - resistant	3.81093	0.0191009	3.60755	0.0307827	3.74361	0.027744
6.76_429.0406m.z	15.434	8.87e-06	5.0522	0.00013349	hypersensitive - resistant; sensitive - resistant	2.92919	0.351262	0.746494	0.330971	2.75578	0.238773
5.86_527.1710m.z	15.403	9.03e-06	5.0444	0.0001351	resistant - hypersensitive; hypersensitive - sensitive; resistant - sensitive	2.32146	0.10832	2.95471	0.170494	1.88431	0.122061
6.24_388.9329m.z	15.349	9.32e-06	5.0307	0.00013782	hypersensitive - resistant; sensitive - resistant	1.46276	0.364931	-0.220196	0.196039	1.72184	0.234347
8.60_471.1049m.z	15.348	9.32e-06	5.0306	0.00013782	hypersensitive - resistant; sensitive - resistant	4.0702	0.15261	2.62731	0.350628	4.27301	0.0652774
3.73_466.0742n	15.325	9.45e-06	5.0247	0.00013802	resistant - hypersensitive; resistant - sensitive	3.01799	0.0297628	3.37635	0.0695401	2.99211	0.0568445
4.80_227.0705m.z	15.32	9.48e-06	5.0233	0.00013802	resistant - hypersensitive; resistant - sensitive	2.12414	0.113643	3.11941	0.0652658	2.3245	0.200248
2.16_934.1510m.z	15.316	9.5e-06	5.0223	0.00013802	hypersensitive - resistant; hypersensitive - sensitive; sensitive - resistant	2.9742	0.0881706	2.34229	0.0788599	2.73318	0.0792062
7.85_607.5194m.z	15.287	9.66e-06	5.0151	0.00013953	hypersensitive - resistant; hypersensitive - sensitive	4.30294	0.0392145	3.64653	0.111927	3.81025	0.0899387
4.95_174.1252n	15.252	9.86e-06	5.0061	0.0001416	hypersensitive - resistant; sensitive - resistant	3.50012	0.0591503	3.17004	0.0616279	3.59114	0.0495884
4.12_370.0216m.z	15.131	1.06e-05	4.9754	0.00015112	hypersensitive - resistant; sensitive - resistant	2.58177	0.0418996	0.036623	0.432159	1.78655	0.377506
3.70_400.1203n	15.048	1.11e-05	4.9541	0.00015782	hypersensitive - resistant; sensitive - resistant	3.22906	0.0277922	2.83555	0.0876786	3.23425	0.0397764
6.64_232.0742n	14.896	1.22e-05	4.9152	0.00017164	resistant - hypersensitive; resistant - sensitive	3.48928	0.0420881	3.77638	0.0554762	3.3214	0.0777023
3.93_416.2022n	14.869	1.24e-05	4.9082	0.00017343	hypersensitive - resistant; sensitive - resistant	3.26045	0.051281	2.90111	0.0566474	3.26644	0.0560143
6.34_556.1006n	14.816	1.27e-05	4.8946	0.00017696	resistant - hypersensitive; hypersensitive - sensitive; resistant - sensitive	1.48611	0.385636	2.53999	0.205542	-0.219546	0.464689
3.75_472.1229n	14.809	1.28e-05	4.8928	0.00017696	hypersensitive - resistant; hypersensitive - sensitive	3.82119	0.0515079	2.97259	0.132967	3.17015	0.137321
5.61_464.1624n	14.806	1.28e-05	4.8921	0.00017696	resistant - hypersensitive; resistant - sensitive	1.16872	0.286948	2.70819	0.291396	0.563427	0.290641
3.18_524.1142n	14.797	1.29e-05	4.8898	0.00017696	resistant - hypersensitive; resistant - sensitive	3.15706	0.0262358	3.9507	0.0889971	3.38851	0.161923
0.39_171.9719n	14.715	1.35e-05	4.8687	0.00018475	hypersensitive - resistant; sensitive - resistant	3.77191	0.0160177	3.60334	0.0268407	3.73194	0.0246242
5.36_542.1571n	14.697	1.37e-05	4.8641	0.00018507	hypersensitive - sensitive; resistant - sensitive	2.51358	0.0990245	2.59749	0.22111	1.01651	0.319037
6.69_424.1303n	14.694	1.37e-05	4.8632	0.00018507	resistant - hypersensitive; resistant - sensitive	1.93268	0.177726	3.12385	0.166866	1.27694	0.356126
0.72_210.0577n	14.64	1.41e-05	4.8494	0.00019007	hypersensitive - resistant; hypersensitive - sensitive; sensitive - resistant	3.03825	0.0552823	2.7045	0.0403005	2.84093	0.0340969
5.51_544.1730n	14.599	1.45e-05	4.8387	0.0001936	resistant - hypersensitive; resistant - sensitive	3.27479	0.113759	3.98348	0.156772	2.89466	0.160253
4.80_243.2415m.z	14.591	1.46e-05	4.8367	0.0001936	resistant - hypersensitive; resistant - sensitive	1.8889	0.16223	3.05588	0.0673066	2.26754	0.214545
7.55_622.2781n	14.532	1.51e-05	4.8214	0.00019949	hypersensitive - resistant; hypersensitive - sensitive	3.93585	0.0882801	2.11551	0.313238	1.98733	0.365119
6.82_715.3623m.z	14.516	1.52e-05	4.8171	0.00020039	hypersensitive - resistant; hypersensitive - sensitive	0.895673	0.313177	-0.56614	0.0740072	-0.358984	0.173732
4.05_558.1377n	14.416	1.62e-05	4.7914	0.00021152	hypersensitive - resistant; hypersensitive - sensitive	3.11803	0.037845	2.55483	0.0780017	2.50726	0.128099
5.63_510.1665n	14.337	1.7e-05	4.7708	0.00021967	resistant - hypersensitive; hypersensitive - sensitive; resistant - sensitive	2.25872	0.338897	3.3139	0.316454	0.767019	0.362725
3.95_710.1480n	14.336	1.7e-05	4.7704	0.00021967	hypersensitive - resistant; hypersensitive - sensitive	3.57674	0.0273977	1.62335	0.335619	2.17066	0.304821
5.94_602.1936n	14.259	1.78e-05	4.7503	0.00022893	hypersensitive - sensitive; resistant - sensitive	2.55467	0.0962673	2.88886	0.205267	1.21782	0.337843
2.68_296.0532n	14.249	1.79e-05	4.7477	0.00022913	resistant - hypersensitive; resistant - sensitive	2.66215	0.0746901	3.18656	0.0679733	2.74101	0.0843275
5.78_577.1709m.z	14.237	1.8e-05	4.7447	0.00022949	resistant - hypersensitive; hypersensitive - sensitive; resistant - sensitive	2.33986	0.122001	2.90156	0.134399	1.59895	0.243471
6.04_349.9497n	14.215	1.82e-05	4.7389	0.00023143	hypersensitive - resistant; sensitive - resistant	2.016	0.335904	-0.133368	0.276214	1.76165	0.33286
7.85_607.6162m.z	14.201	1.84e-05	4.7353	0.00023217	hypersensitive - resistant; hypersensitive - sensitive	4.0429	0.0493571	3.3175	0.129307	3.49426	0.100182
1.73_535.9880n	14.07	1.99e-05	4.7008	0.00025012	hypersensitive - resistant; hypersensitive - sensitive	2.94817	0.0400788	2.58737	0.0549976	2.65529	0.0557444
3.33_411.1104m.z	14.018	2.05e-05	4.6873	0.0002567	hypersensitive - resistant; sensitive - resistant	2.7937	0.0543035	1.9212	0.199555	2.73109	0.0753768
3.90_755.1319n	13.986	2.1e-05	4.6787	0.00025959	hypersensitive - resistant; hypersensitive - sensitive	3.42111	0.032542	2.90554	0.0862074	2.87844	0.105698
3.81_416.1113n	13.979	2.1e-05	4.677	0.00025959	resistant - hypersensitive; resistant - sensitive	3.62445	0.0205528	3.925	0.0695881	3.50493	0.0689175
7.55_390.1108n	13.975	2.11e-05	4.676	0.00025959	resistant - hypersensitive; resistant - sensitive	1.44327	0.297358	2.85827	0.329681	0.760967	0.220672
6.09_1081.2928m.z	13.958	2.13e-05	4.6713	0.00026111	resistant - hypersensitive; resistant - sensitive	-0.868524	0.363369	2.17782	0.36357	0.25761	0.508592
5.81_511.1748m.z	13.912	2.19e-05	4.6593	0.00026658	resistant - hypersensitive; hypersensitive - sensitive; resistant - sensitive	3.10384	0.0741413	3.46572	0.150083	2.59545	0.110322
7.85_606.2841n	13.907	2.2e-05	4.6581	0.00026658	hypersensitive - resistant; hypersensitive - sensitive; sensitive - resistant	3.35818	0.0624711	2.01652	0.201897	2.57691	0.229542
6.34_576.2350n	13.881	2.23e-05	4.6512	0.00026952	resistant - hypersensitive; resistant - sensitive	3.58099	0.025182	4.14956	0.130852	3.58768	0.0662407
3.91_198.0564n	13.857	2.27e-05	4.6447	0.00027226	resistant - hypersensitive; resistant - sensitive	2.25591	0.0342281	2.80383	0.131712	2.21642	0.0627139
0.39_133.9766n	13.828	2.31e-05	4.637	0.00027493	hypersensitive - resistant; sensitive - resistant	3.52088	0.0159675	3.36153	0.0263628	3.49399	0.0252119
4.67_330.0385n	13.825	2.31e-05	4.6363	0.00027493	hypersensitive - resistant; hypersensitive - sensitive; sensitive - resistant	3.2809	0.106082	2.31787	0.12823	2.87256	0.154001
2.46_512.0791n	13.722	2.46e-05	4.6091	0.00029136	hypersensitive - resistant; hypersensitive - sensitive	3.59377	0.06208	2.97692	0.108455	3.08479	0.0861566
6.88_288.2104n	13.657	2.56e-05	4.5918	0.00030171	hypersensitive - resistant; sensitive - resistant	4.3958	0.044044	4.02055	0.0619819	4.32205	0.0541484
6.17_312.2403n	13.642	2.58e-05	4.5878	0.00030312	hypersensitive - resistant; hypersensitive - sensitive; sensitive - resistant	3.42292	0.0475183	2.96216	0.0770516	3.23859	0.0592363
8.47_900.3352n	13.574	2.69e-05	4.5697	0.00031455	sensitive - hypersensitive; sensitive - resistant	2.39538	0.259329	1.81543	0.220278	3.33283	0.116458
0.39_371.9367n	13.423	2.95e-05	4.5296	0.00034122	hypersensitive - resistant; sensitive - resistant	3.98725	0.0193548	3.80264	0.0298928	3.92636	0.0266018
6.91_197.0605m.z	13.42	2.96e-05	4.5286	0.00034122	resistant - hypersensitive; hypersensitive - sensitive; resistant - sensitive	2.54737	0.0488418	2.81581	0.0423294	2.36262	0.0887898
7.69_1045.6273m.z	13.419	2.96e-05	4.5283	0.00034122	hypersensitive - resistant; hypersensitive - sensitive	2.90589	0.0769441	1.73135	0.174746	1.65108	0.2704
5.65_497.1589m.z	13.356	3.08e-05	4.5116	0.00035298	hypersensitive - sensitive; resistant - sensitive	2.31816	0.0884567	2.29519	0.186606	1.34597	0.154508
6.73_332.1363m.z	13.336	3.12e-05	4.5061	0.00035581	resistant - hypersensitive; resistant - sensitive	1.54732	0.232859	3.06683	0.136561	1.9468	0.270532
7.85_608.5583m.z	13.312	3.16e-05	4.4997	0.00035948	hypersensitive - resistant; hypersensitive - sensitive	3.53464	0.108882	2.58585	0.174575	2.62476	0.143674
0.39_419.9393n	13.231	3.33e-05	4.4779	0.00037622	hypersensitive - resistant; sensitive - resistant	3.80238	0.0173005	3.63578	0.0264719	3.7685	0.0278373
3.79_129.0298n	13.196	3.4e-05	4.4687	0.0003826	resistant - hypersensitive; resistant - sensitive	2.42157	0.0397103	2.89335	0.11426	2.31747	0.0796673
6.46_640.2889n	13.185	3.42e-05	4.4655	0.00038365	hypersensitive - resistant; hypersensitive - sensitive	3.04514	0.141795	1.97566	0.182997	1.50912	0.293923
5.48_268.2039n	13.164	3.47e-05	4.46	0.00038598	hypersensitive - resistant; sensitive - resistant	3.55918	0.0646427	3.16821	0.0713625	3.53794	0.0420403
3.38_465.0357n	13.16	3.48e-05	4.459	0.00038598	resistant - hypersensitive; resistant - sensitive	2.80256	0.049505	3.45555	0.0538545	2.95022	0.150782
5.32_362.2919n	13.133	3.53e-05	4.4516	0.00039086	sensitive - hypersensitive; sensitive - resistant	2.38421	0.198754	1.95993	0.270242	3.38432	0.0708157
7.35_446.3226n	13.097	3.62e-05	4.4419	0.00039799	resistant - hypersensitive; resistant - sensitive	1.80345	0.215662	3.28161	0.175083	1.73916	0.323669
4.37_775.0914m.z	13.059	3.7e-05	4.4317	0.00040559	hypersensitive - resistant; sensitive - resistant	2.78321	0.0497624	2.31321	0.0860241	2.66441	0.0607278
6.23_618.3991n	12.994	3.85e-05	4.414	0.00042061	hypersensitive - resistant; sensitive - resistant	2.88556	0.0607257	2.41243	0.0559122	2.77167	0.0880192
3.94_506.1967n	12.97	3.91e-05	4.4075	0.00042519	hypersensitive - resistant; hypersensitive - sensitive	3.36653	0.0706247	2.81764	0.0680006	2.99419	0.0936629
3.15_226.0641n	12.952	3.96e-05	4.4026	0.0004281	resistant - hypersensitive; resistant - sensitive	3.20664	0.0264775	3.48239	0.0497218	3.20353	0.0530779
5.81_528.1784n	12.911	4.06e-05	4.3917	0.00043714	hypersensitive - sensitive; resistant - sensitive	2.99376	0.0846697	3.33582	0.207945	2.15325	0.18306
8.12_618.1887n	12.887	4.12e-05	4.3851	0.00044184	resistant - hypersensitive; hypersensitive - sensitive; resistant - sensitive	2.23645	0.239941	3.22875	0.239992	1.41718	0.282
5.56_529.1855m.z	12.873	4.16e-05	4.3811	0.00044404	resistant - hypersensitive; hypersensitive - sensitive; resistant - sensitive	3.04395	0.0637119	3.48292	0.157296	2.72013	0.0623307
6.15_354.0325n	12.842	4.24e-05	4.3728	0.00045071	hypersensitive - resistant; sensitive - resistant	3.06054	0.0877163	2.48788	0.116105	3.19247	0.108947
8.01_600.1777n	12.82	4.3e-05	4.3668	0.00045505	resistant - hypersensitive; hypersensitive - sensitive; resistant - sensitive	1.18853	0.343462	2.16058	0.380349	-0.165875	0.230751
5.60_179.0864n	12.802	4.35e-05	4.362	0.00045817	resistant - hypersensitive; resistant - sensitive	3.49594	0.03624	3.75991	0.0445612	3.38281	0.0758861
3.69_594.2063n	12.792	4.37e-05	4.3592	0.00045916	hypersensitive - resistant; sensitive - hypersensitive; sensitive - resistant	2.89005	0.0491185	2.71006	0.0451043	3.05414	0.0511167
6.81_280.2233n	12.757	4.47e-05	4.3498	0.00046726	hypersensitive - resistant; sensitive - resistant	3.66578	0.0460778	3.32513	0.0640443	3.63461	0.0457849
6.92_167.0347m.z	12.751	4.49e-05	4.348	0.00046726	resistant - hypersensitive; resistant - sensitive	2.47454	0.0906972	3.07677	0.14379	2.26835	0.111294
7.52_473.1030m.z	12.731	4.54e-05	4.3426	0.00046835	hypersensitive - resistant; sensitive - resistant	3.76465	0.303427	2.58347	0.163986	4.00511	0.151028
3.76_568.1208n	12.728	4.55e-05	4.3419	0.00046835	resistant - hypersensitive; resistant - sensitive	3.7557	0.024151	4.13857	0.0458016	3.77734	0.093087
3.45_132.0822n	12.727	4.55e-05	4.3416	0.00046835	resistant - hypersensitive; resistant - sensitive	2.65926	0.0276307	2.9646	0.0545875	2.68562	0.0551177
1.32_553.9985n	12.714	4.59e-05	4.338	0.00047033	hypersensitive - resistant; hypersensitive - sensitive	3.34771	0.0274563	3.02992	0.0520219	3.15724	0.0500621
8.09_607.5177m.z	12.652	4.78e-05	4.321	0.0004871	hypersensitive - resistant; hypersensitive - sensitive	3.1379	0.102538	1.1871	0.37976	1.5509	0.301024
2.46_814.0860n	12.624	4.86e-05	4.3132	0.00049385	hypersensitive - resistant; hypersensitive - sensitive	3.27193	0.0687092	2.39971	0.173464	2.62366	0.10898
6.67_538.3648m.z	12.562	5.05e-05	4.2965	0.00050982	hypersensitive - resistant; sensitive - resistant	2.8636	0.1107	2.39798	0.0776936	2.99143	0.0754477
6.11_561.1632n	12.56	5.06e-05	4.2959	0.00050982	hypersensitive - sensitive; resistant - sensitive	3.18437	0.0645529	3.44234	0.145897	2.66962	0.101462
4.40_391.9055n	12.516	5.2e-05	4.2837	0.00052022	hypersensitive - resistant; sensitive - hypersensitive; sensitive - resistant	3.03603	0.153136	2.57041	0.184996	3.61452	0.0812755
6.38_387.0114m.z	12.516	5.2e-05	4.2836	0.00052022	hypersensitive - resistant; sensitive - resistant	3.62265	0.238881	2.2372	0.240428	3.53775	0.176841
6.96_957.6926m.z	12.487	5.3e-05	4.2757	0.00052648	hypersensitive - resistant; sensitive - resistant	3.63698	0.0233254	3.40531	0.0500535	3.67081	0.0441604
3.68_448.1707n	12.479	5.33e-05	4.2735	0.00052648	resistant - hypersensitive; sensitive - hypersensitive	2.37081	0.0295649	2.65571	0.043798	2.73817	0.0781957
8.09_606.2837n	12.478	5.33e-05	4.2733	0.00052648	hypersensitive - resistant; hypersensitive - sensitive	3.50857	0.095437	1.21433	0.395921	1.61792	0.433018
7.57_623.3873m.z	12.46	5.39e-05	4.2683	0.00052787	hypersensitive - resistant; hypersensitive - sensitive	3.29073	0.310197	0.772047	0.44899	0.818844	0.437072
7.58_442.2000n	12.459	5.39e-05	4.2681	0.00052787	hypersensitive - resistant; sensitive - resistant	3.56266	0.069117	3.12033	0.0722836	3.52634	0.0689953
6.01_662.2881n	12.454	5.41e-05	4.2667	0.00052787	hypersensitive - resistant; sensitive - resistant	3.30473	0.0362323	1.37049	0.403579	2.71269	0.253726
0.51_146.0816m.z	12.449	5.43e-05	4.2653	0.00052787	hypersensitive - resistant; sensitive - resistant	2.79911	0.0331188	2.52142	0.0526717	2.79892	0.0484284
4.37_791.0406n	12.443	5.45e-05	4.2636	0.00052791	hypersensitive - resistant; sensitive - resistant	2.72923	0.0547114	2.25991	0.0853442	2.65264	0.0706812
6.41_616.2912n	12.433	5.48e-05	4.2609	0.00052912	resistant - hypersensitive; resistant - sensitive	3.23375	0.0401879	3.6903	0.0566063	3.27898	0.105021
4.40_224.9018n	12.423	5.52e-05	4.2581	0.00053054	hypersensitive - resistant; sensitive - hypersensitive; sensitive - resistant	3.05484	0.117606	2.69962	0.145092	3.521	0.0728417
7.13_593.2426m.z	12.395	5.62e-05	4.2504	0.00053738	hypersensitive - resistant; hypersensitive - sensitive	3.00486	0.334008	0.904863	0.433661	0.230842	0.440511
7.59_285.1972n	12.39	5.63e-05	4.2492	0.00053738	hypersensitive - resistant; sensitive - resistant	3.22277	0.0880558	2.67448	0.10072	3.17303	0.0665477
4.05_260.1054n	12.345	5.8e-05	4.2368	0.00055078	resistant - hypersensitive; resistant - sensitive	3.00609	0.0604743	3.5226	0.0860315	3.06142	0.0935629
8.17_493.1414n	12.323	5.88e-05	4.2306	0.00055664	resistant - hypersensitive; resistant - sensitive	2.14316	0.334488	3.44488	0.176248	1.47215	0.336241
3.78_317.1902m.z	12.252	6.15e-05	4.2111	0.00057998	hypersensitive - resistant; hypersensitive - sensitive; sensitive - resistant	2.92239	0.0316324	2.64925	0.0357225	2.76521	0.0488818
3.78_395.9785n	12.21	6.32e-05	4.1995	0.00059343	hypersensitive - resistant; sensitive - resistant	4.04303	0.0286962	3.84195	0.0311368	4.0395	0.0393074
5.37_530.1401n	12.181	6.44e-05	4.1914	0.00060233	hypersensitive - sensitive; resistant - sensitive	3.48683	0.0632427	2.90566	0.288818	1.6476	0.352066
6.67_599.4108m.z	12.17	6.48e-05	4.1882	0.00060451	hypersensitive - resistant; sensitive - resistant	3.2307	0.0738303	2.74102	0.108761	3.28046	0.0665523
5.92_662.2878n	12.16	6.52e-05	4.1855	0.00060609	hypersensitive - resistant; sensitive - resistant	2.88201	0.0526299	1.23471	0.327476	2.2589	0.236523
1.73_312.0488n	12.153	6.55e-05	4.1836	0.00060652	hypersensitive - resistant; hypersensitive - sensitive	3.95061	0.0309195	3.67515	0.0369491	3.75638	0.0516069
6.04_384.9772m.z	12.141	6.6e-05	4.1803	0.00060737	hypersensitive - resistant; sensitive - resistant	1.39336	0.493324	-1.09446	0.339455	1.30005	0.387118
5.65_527.1704m.z	12.139	6.61e-05	4.1797	0.00060737	resistant - hypersensitive; hypersensitive - sensitive; resistant - sensitive	2.64809	0.081423	3.29904	0.200815	2.08204	0.210523
8.48_795.2414m.z	12.115	6.71e-05	4.173	0.00061455	hypersensitive - sensitive; resistant - sensitive	3.00138	0.0707753	3.30053	0.18518	2.35402	0.12872
5.61_582.4325n	12.097	6.79e-05	4.1679	0.00061957	hypersensitive - resistant; sensitive - resistant	4.06266	0.0593611	3.77469	0.0433727	4.11947	0.0580572
5.44_551.1674m.z	12.06	6.96e-05	4.1576	0.00063033	resistant - hypersensitive; hypersensitive - sensitive; resistant - sensitive	2.46802	0.0746396	2.92601	0.17474	1.96031	0.144344
6.43_745.4146m.z	12.058	6.96e-05	4.1573	0.00063033	hypersensitive - sensitive; resistant - sensitive	4.11616	0.0497342	4.17237	0.0600401	3.77201	0.0746053
5.08_354.0262m.z	12.04	7.04e-05	4.1522	0.00063544	hypersensitive - resistant; sensitive - resistant	2.57959	0.0815206	1.19888	0.33511	2.4134	0.127196
5.69_576.1637n	12.025	7.11e-05	4.1479	0.00063762	resistant - hypersensitive; hypersensitive - sensitive; resistant - sensitive	2.51152	0.182513	3.15981	0.133527	1.92636	0.216392
3.15_434.1188n	12.024	7.12e-05	4.1476	0.00063762	resistant - hypersensitive; resistant - sensitive	2.96462	0.0348766	3.27902	0.0511496	3.05526	0.0524555
4.40_167.9941m.z	12.002	7.22e-05	4.1416	0.00064413	hypersensitive - resistant; sensitive - resistant	3.72171	0.0578617	3.43465	0.0940838	3.92442	0.0509238
3.15_216.0789n	11.944	7.49e-05	4.1254	0.00066626	resistant - hypersensitive; resistant - sensitive	3.16368	0.0249471	3.42612	0.0470804	3.15837	0.0559666
6.66_679.2881m.z	11.937	7.52e-05	4.1236	0.00066672	hypersensitive - resistant; hypersensitive - sensitive; sensitive - resistant	2.80707	0.086364	0.699533	0.428596	1.80244	0.279512
7.57_703.2872m.z	11.921	7.6e-05	4.119	0.00067147	hypersensitive - resistant; sensitive - resistant	3.0981	0.0711781	1.8407	0.304578	2.84585	0.0877602
4.74_245.0810m.z	11.871	7.85e-05	4.1051	0.00069084	resistant - hypersensitive; resistant - sensitive	1.95472	0.0766199	2.83422	0.19138	1.97037	0.143752
4.40_240.9165n	11.859	7.92e-05	4.1015	0.00069407	hypersensitive - resistant; sensitive - hypersensitive; sensitive - resistant	2.98325	0.13029	2.51297	0.191304	3.49477	0.0750312
2.62_512.0831n	11.798	8.23e-05	4.0846	0.00071912	hypersensitive - resistant; hypersensitive - sensitive	2.70907	0.105284	1.99422	0.113707	2.0972	0.116818
6.91_253.0636n	11.779	8.33e-05	4.0793	0.00072539	resistant - hypersensitive; resistant - sensitive	3.99729	0.0567057	4.47661	0.123252	3.88584	0.0787149
5.32_375.4286n	11.754	8.47e-05	4.0722	0.00073479	sensitive - hypersensitive; sensitive - resistant	2.90958	0.107062	2.69147	0.172346	3.52208	0.0639504
3.65_232.0455n	11.742	8.53e-05	4.0689	0.0007353	hypersensitive - resistant; sensitive - resistant	4.52002	0.0299011	4.23816	0.057784	4.41518	0.02825
6.16_215.0742m.z	11.741	8.54e-05	4.0686	0.0007353	hypersensitive - sensitive; resistant - sensitive	3.32016	0.0581003	3.44242	0.0519766	3.00525	0.084505
5.74_391.2474n	11.737	8.56e-05	4.0674	0.0007353	hypersensitive - resistant; sensitive - hypersensitive; sensitive - resistant	1.7362	0.319378	0.559519	0.443793	2.78391	0.0891345
6.87_859.5033m.z	11.726	8.62e-05	4.0645	0.00073772	hypersensitive - resistant; hypersensitive - sensitive; resistant - sensitive	3.27173	0.0661412	2.93445	0.0756038	2.62168	0.129525
6.17_224.1779n	11.715	8.69e-05	4.0611	0.0007409	hypersensitive - resistant; sensitive - resistant	3.0223	0.0502115	2.34054	0.151836	2.8318	0.0698629
5.92_406.0998n	11.707	8.73e-05	4.0589	0.00074222	hypersensitive - resistant; sensitive - hypersensitive; sensitive - resistant	2.77886	0.25056	2.16734	0.132935	3.30708	0.0727675
6.15_719.2821m.z	11.694	8.8e-05	4.0555	0.00074556	hypersensitive - resistant; sensitive - resistant	2.87186	0.0609972	1.37653	0.371289	2.54806	0.0896825
4.80_218.0974n	11.662	8.99e-05	4.0464	0.00075868	resistant - hypersensitive; resistant - sensitive	2.3089	0.0867611	3.08141	0.0534372	2.47359	0.186089
6.34_643.2802n	11.657	9.02e-05	4.0448	0.00075886	hypersensitive - sensitive; resistant - sensitive	2.3632	0.126265	2.64451	0.127913	1.00434	0.41423
7.65_505.0753m.z	11.646	9.08e-05	4.0417	0.00076076	hypersensitive - resistant; sensitive - resistant	2.25393	0.378939	0.176953	0.348067	2.16358	0.311763
5.22_316.9298m.z	11.635	9.15e-05	4.0388	0.00076076	hypersensitive - resistant; sensitive - resistant	2.68162	0.0656447	2.35764	0.0892513	2.82801	0.0498526
5.73_192.2463n	11.633	9.16e-05	4.0381	0.00076076	hypersensitive - resistant; sensitive - resistant	2.69872	0.0695942	2.43545	0.0604047	2.84243	0.051619
4.05_568.1202n	11.632	9.17e-05	4.0378	0.00076076	resistant - hypersensitive; resistant - sensitive	3.01314	0.0405969	3.4627	0.0575705	2.91906	0.133411
7.01_299.2247n	11.627	9.19e-05	4.0365	0.00076076	hypersensitive - resistant; sensitive - resistant	3.3337	0.0824528	2.96492	0.105387	3.59165	0.0875676
5.89_902.4854n	11.618	9.25e-05	4.0339	0.00076278	resistant - hypersensitive; hypersensitive - sensitive; resistant - sensitive	2.86603	0.0837766	3.1345	0.0843879	2.51696	0.104608
6.62_399.3044m.z	11.609	9.3e-05	4.0314	0.00076471	hypersensitive - resistant; sensitive - resistant	3.5564	0.050716	3.26811	0.0550785	3.58918	0.0507457
0.39_257.9566n	11.585	9.45e-05	4.0245	0.00077262	hypersensitive - resistant; sensitive - resistant	3.81639	0.0212554	3.6309	0.0313393	3.75031	0.0292989
8.12_817.2219m.z	11.58	9.48e-05	4.0231	0.00077262	hypersensitive - sensitive; resistant - sensitive	1.26382	0.190924	1.92407	0.300952	0.317601	0.194713
6.17_204.1517n	11.578	9.49e-05	4.0227	0.00077262	hypersensitive - resistant; sensitive - resistant	3.01602	0.0503548	2.35646	0.14907	2.82722	0.0624851
6.38_346.9826n	11.556	9.63e-05	4.0165	0.0007801	hypersensitive - resistant; sensitive - resistant	3.48922	0.264598	1.8853	0.324297	3.40717	0.189896
5.22_299.1857n	11.553	9.65e-05	4.0157	0.0007801	hypersensitive - resistant; hypersensitive - sensitive; sensitive - resistant	3.65424	0.0380343	3.28832	0.0717503	3.47148	0.0431233
6.26_646.2926n	11.495	0.00010015	3.9993	0.00080736	hypersensitive - resistant; sensitive - resistant	3.14176	0.0552755	1.47261	0.316233	2.48695	0.280366
5.16_574.1462n	11.462	0.00010234	3.99	0.00082233	resistant - hypersensitive; resistant - sensitive	1.09886	0.216401	2.32879	0.222104	0.987485	0.227314
5.74_550.1587n	11.452	0.00010304	3.987	0.00082532	hypersensitive - sensitive; resistant - sensitive	2.55869	0.0971699	2.90721	0.176469	2.04584	0.0821161
5.32_167.2425n	11.446	0.00010346	3.9852	0.00082602	sensitive - hypersensitive; sensitive - resistant	2.5979	0.108203	2.27892	0.2007	3.21506	0.0675917
6.92_566.1567n	11.429	0.00010461	3.9804	0.00083259	resistant - hypersensitive; resistant - sensitive	2.62553	0.334167	3.86951	0.174739	1.81644	0.389174
6.17_501.3225m.z	11.423	0.00010499	3.9788	0.00083296	hypersensitive - resistant; sensitive - resistant	3.31604	0.0460888	2.85922	0.0774581	3.15843	0.0777984
3.78_316.0222n	11.418	0.00010533	3.9774	0.00083299	hypersensitive - resistant; sensitive - resistant	4.20869	0.0251321	4.00474	0.033832	4.14555	0.033295
6.16_770.2678n	11.373	0.0001085	3.9646	0.00085532	resistant - hypersensitive; resistant - sensitive	0.887928	0.253452	2.71815	0.276308	1.27733	0.331693
7.91_526.1628n	11.336	0.00011113	3.9542	0.00087335	resistant - hypersensitive; resistant - sensitive	0.847822	0.336831	2.73758	0.392855	0.598082	0.311258
2.67_970.1143m.z	11.301	0.00011369	3.9443	0.00089065	hypersensitive - resistant; sensitive - resistant	3.1465	0.162201	2.19477	0.229644	3.26905	0.106987
6.21_309.1103n	11.283	0.00011504	3.9392	0.00089839	hypersensitive - sensitive; resistant - sensitive	2.67809	0.112612	2.97893	0.181494	1.6273	0.299077
8.26_795.2410m.z	11.268	0.00011624	3.9346	0.00090295	hypersensitive - sensitive; resistant - sensitive	2.89583	0.0707623	3.15602	0.197273	2.08478	0.193297
7.90_550.1599n	11.266	0.00011635	3.9342	0.00090295	resistant - hypersensitive; resistant - sensitive	1.66511	0.121193	2.5188	0.17623	1.38546	0.220787
5.74_289.1406m.z	11.196	0.00012184	3.9142	0.00094268	hypersensitive - resistant; sensitive - resistant	2.72899	0.0995247	2.00309	0.167378	2.70135	0.0807005
5.18_361.1076m.z	11.175	0.00012351	3.9083	0.00095259	resistant - hypersensitive; resistant - sensitive	2.4772	0.0360829	3.05039	0.085494	2.41547	0.15965
4.40_264.9396m.z	11.152	0.00012542	3.9016	0.00096132	sensitive - hypersensitive; sensitive - resistant	3.06503	0.0983499	2.78712	0.125552	3.45954	0.0682428
8.01_185.0605m.z	11.148	0.00012574	3.9005	0.00096132	resistant - hypersensitive; resistant - sensitive	2.13404	0.0636599	2.66366	0.167207	1.94283	0.063037
4.40_244.9093n	11.148	0.00012579	3.9004	0.00096132	hypersensitive - resistant; sensitive - hypersensitive; sensitive - resistant	2.78628	0.107242	2.47249	0.133769	3.19009	0.0690471
6.23_620.2517n	11.068	0.00013252	3.8777	0.0010097	hypersensitive - resistant; hypersensitive - sensitive	3.84044	0.0726951	2.11524	0.344446	2.52244	0.298925
6.64_468.2635m.z	11.059	0.00013332	3.8751	0.0010109	hypersensitive - sensitive; resistant - sensitive	2.72482	0.193826	3.0137	0.0941698	1.58443	0.337464
7.55_330.0875n	11.057	0.00013349	3.8746	0.0010109	resistant - hypersensitive; resistant - sensitive	2.61536	0.125561	3.21742	0.12932	2.43335	0.117599
4.48_620.2102n	11.029	0.00013603	3.8664	0.001027	resistant - hypersensitive; resistant - sensitive	2.27871	0.0487245	2.67233	0.0490233	2.22111	0.111333
6.52_461.3622n	11.014	0.00013737	3.8621	0.001034	resistant - hypersensitive; resistant - sensitive	2.63285	0.0404754	3.10808	0.0990955	2.77894	0.0656969
7.32_429.0405m.z	10.991	0.0001395	3.8554	0.0010459	hypersensitive - resistant; sensitive - resistant	4.17646	0.10028	2.62129	0.419716	4.04267	0.0718665
6.81_288.2238n	10.985	0.00014001	3.8538	0.0010459	hypersensitive - resistant; sensitive - resistant	3.87531	0.042469	3.53021	0.0725034	3.78897	0.0396933
5.96_528.1790n	10.983	0.00014021	3.8532	0.0010459	resistant - hypersensitive; hypersensitive - sensitive; resistant - sensitive	3.07595	0.145194	3.58429	0.154519	2.45221	0.210399
6.62_245.0856n	10.945	0.00014381	3.8422	0.0010696	resistant - hypersensitive; resistant - sensitive	2.90697	0.0419412	3.3306	0.0875251	2.82372	0.105364
8.48_619.1965m.z	10.905	0.0001477	3.8306	0.0010952	hypersensitive - sensitive; resistant - sensitive	2.96861	0.0727362	3.3691	0.194058	2.18793	0.236344
3.79_729.0269n	10.89	0.00014911	3.8265	0.0011012	hypersensitive - resistant; sensitive - resistant	3.33217	0.0590018	3.12475	0.0418623	3.47265	0.0589116
5.32_750.4916n	10.888	0.00014938	3.8257	0.0011012	sensitive - hypersensitive; sensitive - resistant	2.57829	0.120468	2.40395	0.207295	3.33892	0.0858374
8.18_296.3076n	10.882	0.00014996	3.824	0.0011022	hypersensitive - resistant; sensitive - hypersensitive; sensitive - resistant	2.99637	0.0908794	2.65429	0.110888	3.31494	0.0976116
7.16_829.5051m.z	10.851	0.00015307	3.8151	0.0011218	hypersensitive - resistant; sensitive - resistant	4.6066	0.062955	4.14671	0.076295	4.41756	0.0711051
4.40_332.9615m.z	10.833	0.00015488	3.81	0.0011317	hypersensitive - resistant; sensitive - hypersensitive; sensitive - resistant	2.99948	0.133929	2.50315	0.183413	3.42552	0.0781262
5.39_221.0948n	10.827	0.00015552	3.8082	0.0011331	resistant - hypersensitive; resistant - sensitive	1.46433	0.377547	3.17657	0.129256	1.17375	0.4299
5.32_375.2509n	10.76	0.00016262	3.7888	0.0011813	sensitive - hypersensitive; sensitive - resistant	4.20908	0.0948902	4.08819	0.139595	4.74261	0.0629272
3.75_349.1258m.z	10.75	0.00016371	3.7859	0.0011858	resistant - hypersensitive; resistant - sensitive	1.27877	0.215204	2.33603	0.166967	1.60089	0.0951746
8.34_270.0898n	10.742	0.0001646	3.7836	0.0011888	resistant - hypersensitive; resistant - sensitive	3.47771	0.0745184	4.09579	0.126192	3.53912	0.104066
6.12_779.2470m.z	10.723	0.00016672	3.778	0.0012007	hypersensitive - sensitive; resistant - sensitive	2.21928	0.0720066	2.61284	0.194987	1.31907	0.283394
3.10_243.0658m.z	10.703	0.00016894	3.7723	0.0012132	hypersensitive - resistant; hypersensitive - sensitive; sensitive - resistant	3.32627	0.0300374	2.91056	0.077489	3.10783	0.0709594
7.90_396.0974n	10.694	0.00016988	3.7699	0.0012164	resistant - hypersensitive; resistant - sensitive	3.17086	0.0889816	3.82842	0.181212	2.77785	0.196241
6.57_446.2828n	10.63	0.0001773	3.7513	0.0012659	resistant - hypersensitive; resistant - sensitive	3.63992	0.0486043	4.06813	0.0578354	3.61104	0.116473
4.07_812.3246n	10.619	0.00017868	3.7479	0.0012721	hypersensitive - resistant; sensitive - resistant	3.24641	0.0436556	2.86728	0.0795717	3.18881	0.058694
6.06_280.1663n	10.578	0.00018361	3.7361	0.0013035	hypersensitive - resistant; sensitive - resistant	3.70886	0.0485119	3.28496	0.103305	3.68895	0.0527637
7.55_271.0778n	10.543	0.00018802	3.7258	0.0013311	resistant - hypersensitive; resistant - sensitive	1.38799	0.24529	2.75749	0.230537	1.28577	0.290438
5.94_194.0984m.z	10.518	0.00019118	3.7186	0.0013487	hypersensitive - resistant; sensitive - resistant	3.11632	0.0749161	2.8332	0.0645608	3.24259	0.0544615
5.07_617.4198m.z	10.515	0.0001916	3.7176	0.0013487	hypersensitive - resistant; sensitive - resistant	3.16261	0.134195	2.66831	0.0623121	3.18712	0.0605714
3.80_410.9672n	10.498	0.00019372	3.7128	0.0013585	hypersensitive - resistant; sensitive - hypersensitive; sensitive - resistant	3.17017	0.0536236	2.99971	0.0432502	3.34545	0.0633457
5.83_395.2164m.z	10.496	0.00019406	3.7121	0.0013585	hypersensitive - resistant; hypersensitive - sensitive	3.78377	0.061936	3.24866	0.112461	3.31505	0.0836006
7.32_489.9723m.z	10.49	0.00019486	3.7103	0.0013602	hypersensitive - resistant; sensitive - resistant	2.87475	0.130498	1.67346	0.311873	2.78935	0.0951579
4.80_242.0942n	10.479	0.00019626	3.7072	0.0013616	resistant - hypersensitive; resistant - sensitive	3.5387	0.0950237	4.23009	0.0427378	3.66377	0.174199
7.91_607.5181m.z	10.478	0.00019644	3.7068	0.0013616	hypersensitive - resistant; hypersensitive - sensitive	3.11931	0.0928481	1.54338	0.304995	1.71743	0.327347
7.56_404.1246m.z	10.476	0.0001967	3.7062	0.0013616	resistant - hypersensitive; resistant - sensitive	1.36755	0.260205	2.61661	0.242913	1.07751	0.263092
6.06_180.0579n	10.467	0.00019788	3.7036	0.001366	resistant - hypersensitive; resistant - sensitive	2.82599	0.0357518	3.15991	0.0877666	2.72703	0.0751055
5.75_164.0270n	10.459	0.00019891	3.7013	0.0013694	resistant - hypersensitive; resistant - sensitive	2.7642	0.0388438	3.0121	0.0875343	2.57452	0.0661399
6.41_349.1399n	10.42	0.00020417	3.69	0.0014017	resistant - hypersensitive; resistant - sensitive	2.83696	0.0649638	3.39204	0.076457	2.85525	0.140287
7.91_206.0490n	10.352	0.00021382	3.67	0.0014599	resistant - hypersensitive; resistant - sensitive	1.22128	0.309464	2.58207	0.23592	0.825335	0.320945
8.01_646.5167n	10.351	0.00021397	3.6696	0.0014599	hypersensitive - resistant; sensitive - resistant	3.95532	0.0311074	3.79533	0.0326701	4.00128	0.0377425
7.32_427.0425m.z	10.344	0.00021494	3.6677	0.0014599	hypersensitive - resistant; sensitive - resistant	4.25756	0.0922303	2.82887	0.400029	4.14741	0.0661638
5.92_575.2666m.z	10.344	0.00021498	3.6676	0.0014599	hypersensitive - resistant; sensitive - hypersensitive; sensitive - resistant	1.99777	0.305352	1.24761	0.299741	2.88623	0.100081
7.10_591.2583m.z	10.302	0.00022107	3.6555	0.0014971	hypersensitive - resistant; hypersensitive - sensitive	3.57203	0.0579275	3.20767	0.0703466	3.22984	0.0599085
3.46_332.0769n	10.287	0.00022339	3.6509	0.0015064	resistant - hypersensitive; resistant - sensitive	3.42419	0.0231855	3.67069	0.0443323	3.47215	0.0502998
1.13_536.9948m.z	10.285	0.00022375	3.6502	0.0015064	hypersensitive - resistant; hypersensitive - sensitive	2.88403	0.0407924	2.4187	0.0846257	2.56879	0.0860575
6.76_384.9779m.z	10.281	0.00022424	3.6493	0.0015064	hypersensitive - resistant; sensitive - resistant	1.56203	0.292018	-0.0824188	0.28239	1.20296	0.237075
5.31_139.0245n	10.277	0.00022495	3.6479	0.0015071	resistant - hypersensitive; resistant - sensitive	2.91614	0.0447599	3.39874	0.130262	2.80534	0.0980369
8.11_736.4395n	10.224	0.00023311	3.6324	0.0015576	hypersensitive - resistant; hypersensitive - sensitive; sensitive - resistant	4.23143	0.0555883	3.88253	0.0631752	4.05443	0.0422695
7.18_621.5986m.z	10.206	0.00023596	3.6272	0.0015724	hypersensitive - resistant; hypersensitive - sensitive	3.10886	0.0560337	1.02089	0.453176	1.38927	0.37751
6.83_387.0109m.z	10.191	0.00023839	3.6227	0.0015844	hypersensitive - resistant; sensitive - resistant	4.15015	0.0542903	3.03156	0.314909	4.03506	0.0522913
4.40_389.8912n	10.152	0.00024481	3.6112	0.0016223	hypersensitive - resistant; sensitive - hypersensitive; sensitive - resistant	3.11605	0.147832	2.56898	0.242451	3.67411	0.079608
6.54_570.3133n	10.148	0.0002454	3.6101	0.0016223	hypersensitive - resistant; hypersensitive - sensitive	2.84594	0.144839	1.57364	0.263954	1.15301	0.367881
7.66_244.0359n	10.102	0.00025326	3.5964	0.001669	resistant - hypersensitive; resistant - sensitive	1.6934	0.299708	2.9361	0.147027	1.43303	0.299915
3.42_934.0715n	10.099	0.00025379	3.5955	0.001669	hypersensitive - resistant; hypersensitive - sensitive	2.96849	0.0979946	1.72302	0.078624	2.23157	0.325557
4.40_357.9193n	10.08	0.00025716	3.5898	0.0016867	hypersensitive - resistant; sensitive - hypersensitive; sensitive - resistant	2.43652	0.0971554	2.06163	0.169722	2.8291	0.0629287
7.58_537.3577n	10.053	0.00026188	3.5819	0.0017132	hypersensitive - resistant; sensitive - resistant	3.85899	0.0426882	3.52926	0.0699088	3.81071	0.0519058
7.13_593.3270m.z	10.032	0.00026559	3.5758	0.0017329	hypersensitive - resistant; hypersensitive - sensitive	3.05613	0.387422	0.393001	0.560009	0.0644988	0.567111
3.78_302.0058m.z	10.008	0.00027009	3.5685	0.001751	hypersensitive - resistant; sensitive - resistant	3.04087	0.0392386	2.79059	0.0342112	2.9629	0.0485317
8.05_1027.5604m.z	10.007	0.00027012	3.5684	0.001751	hypersensitive - resistant; sensitive - resistant	3.18766	0.0352496	2.88856	0.0670856	3.16548	0.0500733
7.67_945.5545m.z	10.006	0.00027046	3.5679	0.001751	hypersensitive - resistant; sensitive - resistant	4.14585	0.0583164	3.81502	0.0553389	4.03776	0.0466459
7.86_1044.6181n	10	0.00027145	3.5663	0.0017528	hypersensitive - resistant; hypersensitive - sensitive	3.11701	0.0798134	2.54125	0.0955726	2.79431	0.0976387
0.39_115.9816n	9.9767	0.00027583	3.5594	0.0017766	hypersensitive - resistant; sensitive - resistant	3.34591	0.0183306	3.20727	0.0258902	3.33736	0.0289287
5.49_577.1706m.z	9.9614	0.00027875	3.5548	0.0017907	resistant - hypersensitive; hypersensitive - sensitive; resistant - sensitive	2.89651	0.176297	3.44716	0.109585	2.38718	0.211527
4.40_184.9354n	9.9234	0.00028608	3.5435	0.0018331	hypersensitive - resistant; sensitive - hypersensitive; sensitive - resistant	2.61584	0.17381	1.98483	0.26871	3.20871	0.0840827
5.19_167.9943m.z	9.9142	0.00028788	3.5408	0.0018399	hypersensitive - resistant; sensitive - resistant	3.06172	0.0607484	2.74818	0.0681056	3.12117	0.0630844
4.03_320.1848n	9.9013	0.00029044	3.5369	0.0018516	hypersensitive - resistant; hypersensitive - sensitive; sensitive - resistant	3.35792	0.0234037	3.06988	0.0597573	3.21464	0.0449015
6.58_382.9796m.z	9.8894	0.00029282	3.5334	0.001862	hypersensitive - resistant; sensitive - resistant	3.24079	0.133456	1.61858	0.366398	2.54911	0.204691
6.58_384.9774m.z	9.8567	0.00029946	3.5237	0.0018993	hypersensitive - resistant; sensitive - resistant	3.0826	0.141758	1.47854	0.352063	2.35364	0.214909
6.82_389.0082m.z	9.849	0.00030104	3.5214	0.0019046	hypersensitive - resistant; sensitive - resistant	4.08415	0.0606133	2.85993	0.348988	3.94448	0.0566034
6.62_210.1890n	9.8409	0.00030271	3.519	0.0019103	hypersensitive - resistant; sensitive - resistant	3.33098	0.052339	3.04748	0.0698407	3.40344	0.0565107
1.32_414.9621n	9.7977	0.00031182	3.5061	0.0019628	hypersensitive - resistant; hypersensitive - sensitive	2.95314	0.0344605	2.65228	0.0563724	2.76839	0.0509418
6.82_387.1893m.z	9.7862	0.0003143	3.5027	0.0019735	hypersensitive - resistant; sensitive - resistant	2.68802	0.0866599	1.50853	0.31554	2.4592	0.0815219
7.32_491.9701m.z	9.7608	0.00031982	3.4951	0.0020031	hypersensitive - resistant; sensitive - resistant	2.91061	0.144908	1.76478	0.301369	2.82519	0.0946713
3.36_624.1292n	9.7489	0.00032246	3.4915	0.0020145	hypersensitive - resistant; hypersensitive - sensitive; resistant - sensitive	2.72688	0.0583353	1.98024	0.222837	1.17756	0.359161
4.40_105.9342n	9.7399	0.00032446	3.4888	0.002022	sensitive - hypersensitive; sensitive - resistant	2.43887	0.0889488	2.17644	0.129143	2.78256	0.0550032
7.41_587.2062m.z	9.7356	0.00032543	3.4875	0.002023	resistant - hypersensitive; hypersensitive - sensitive; resistant - sensitive	1.82908	0.245208	2.65294	0.18213	0.871523	0.400605
7.97_1027.5580m.z	9.7291	0.00032688	3.4856	0.002026	hypersensitive - resistant; sensitive - resistant	2.95374	0.0464641	2.57752	0.103112	3.02314	0.0679087
6.41_232.0739n	9.7263	0.00032753	3.4847	0.002026	resistant - hypersensitive; resistant - sensitive	2.99902	0.060159	3.57151	0.138638	3.03719	0.0903746
6.56_991.5592m.z	9.7158	0.0003299	3.4816	0.0020356	hypersensitive - resistant; hypersensitive - sensitive; resistant - sensitive	2.99205	0.125687	2.46158	0.147839	1.87739	0.239787
6.76_427.0424m.z	9.7091	0.00033142	3.4796	0.0020365	hypersensitive - resistant; sensitive - resistant	3.07014	0.346135	1.66338	0.183902	2.96878	0.211411
3.33_432.1043n	9.708	0.00033167	3.4793	0.0020365	resistant - hypersensitive; sensitive - hypersensitive; resistant - sensitive	2.40517	0.0448243	2.7977	0.0554669	2.61573	0.0840351
3.36_413.9894m.z	9.6291	0.00035022	3.4557	0.0021451	hypersensitive - resistant; sensitive - resistant	2.70964	0.0735638	2.15893	0.202953	2.98193	0.0759474
7.10_646.2927n	9.5311	0.00037479	3.4262	0.00229	hypersensitive - resistant; sensitive - resistant	2.89155	0.0772873	1.67862	0.273205	2.33572	0.177783
4.37_425.9665n	9.5206	0.00037752	3.4231	0.002298	hypersensitive - resistant; sensitive - resistant	2.90722	0.0430297	2.63725	0.0550774	2.89861	0.0510599
3.93_738.1418n	9.519	0.00037795	3.4226	0.002298	resistant - hypersensitive; resistant - sensitive	2.74046	0.0311613	2.98126	0.0656407	2.6267	0.0713709
3.55_543.0442m.z	9.511	0.00038005	3.4202	0.0023052	hypersensitive - resistant; sensitive - resistant	3.02357	0.0472533	1.85083	0.370262	3.06849	0.0413233
3.55_179.0673m.z	9.4886	0.000386	3.4134	0.0023301	hypersensitive - resistant; sensitive - resistant	3.25637	0.0404158	3.08558	0.0503016	3.36423	0.0458464
7.67_412.0925n	9.4885	0.00038601	3.4134	0.0023301	resistant - hypersensitive; resistant - sensitive	2.57258	0.159147	3.32537	0.1128	2.39947	0.204637
6.48_498.2986n	9.4811	0.000388	3.4112	0.0023364	hypersensitive - resistant; sensitive - resistant	4.92534	0.0252039	4.59718	0.0877821	4.90408	0.0442254
7.85_608.2946m.z	9.4764	0.00038927	3.4098	0.0023384	hypersensitive - resistant; sensitive - resistant	2.86268	0.0903717	2.01118	0.204591	2.68638	0.110481
4.40_359.9142n	9.4623	0.00039311	3.4055	0.0023559	hypersensitive - resistant; sensitive - hypersensitive; sensitive - resistant	2.36482	0.13022	1.89035	0.210744	2.82463	0.0738818
7.70_284.2956m.z	9.4192	0.00040506	3.3925	0.0024216	hypersensitive - resistant; sensitive - hypersensitive; sensitive - resistant	4.51192	0.0442079	4.32535	0.0728267	4.68425	0.0533107
6.17_391.3351m.z	9.3935	0.00041235	3.3847	0.0024594	hypersensitive - resistant; sensitive - resistant	3.27313	0.0476355	2.91309	0.0650592	3.10963	0.0623415
7.58_583.4132m.z	9.3899	0.00041341	3.3836	0.0024598	hypersensitive - resistant; sensitive - resistant	3.51747	0.0467705	3.16338	0.0732902	3.43742	0.0584825
0.52_142.0637n	9.3745	0.00041786	3.379	0.0024804	hypersensitive - resistant; hypersensitive - sensitive	3.46576	0.0405837	3.09341	0.0506413	3.25416	0.0847739
4.03_835.3135m.z	9.3592	0.00042234	3.3743	0.002501	hypersensitive - resistant; sensitive - resistant	3.03143	0.0494849	2.59889	0.102704	2.99915	0.0733063
3.63_616.1032n	9.3549	0.00042359	3.3731	0.0025025	hypersensitive - resistant; sensitive - resistant	3.8267	0.0314187	3.28653	0.133503	3.71863	0.0811842
5.84_287.1831n	9.3421	0.00042741	3.3692	0.0025191	resistant - hypersensitive; resistant - sensitive	2.11107	0.0765901	2.96899	0.0739442	2.05403	0.279304
6.27_417.2034m.z	9.3307	0.00043081	3.3657	0.0025332	hypersensitive - resistant; hypersensitive - sensitive	2.92835	0.0766593	2.28357	0.158379	2.37152	0.0796218
3.26_406.1317n	9.3203	0.00043395	3.3626	0.0025457	resistant - hypersensitive; resistant - sensitive	2.70959	0.0363281	3.1093	0.0776143	2.84625	0.0769505
7.67_308.1139n	9.303	0.0004392	3.3573	0.0025704	resistant - hypersensitive; resistant - sensitive	3.36852	0.0711169	3.81916	0.113235	3.30719	0.0848593
0.40_183.0878m.z	9.2946	0.00044179	3.3548	0.0025795	hypersensitive - resistant; sensitive - resistant	3.10196	0.0179708	2.96206	0.027465	3.07783	0.0272265
4.32_580.1195n	9.259	0.00045291	3.344	0.0026383	hypersensitive - sensitive; resistant - sensitive	2.83085	0.0414885	2.62225	0.0428431	2.26799	0.151875
5.53_343.0752n	9.2469	0.00045676	3.3403	0.0026545	resistant - hypersensitive; resistant - sensitive	2.77103	0.0663887	3.44714	0.0911712	2.67393	0.218049
7.46_424.3686n	9.1775	0.00047952	3.3192	0.0027804	hypersensitive - resistant; hypersensitive - sensitive	3.27241	0.0738685	2.58947	0.140103	2.81135	0.117138
6.06_188.0831n	9.1629	0.00048443	3.3148	0.0027968	resistant - hypersensitive; resistant - sensitive	3.34913	0.0306777	3.65485	0.0844129	3.28359	0.068074
8.00_529.1852m.z	9.1624	0.0004846	3.3146	0.0027968	resistant - hypersensitive; resistant - sensitive	2.36999	0.121305	3.07608	0.223682	1.91502	0.216963
6.88_489.3198n	9.152	0.00048815	3.3115	0.0028079	hypersensitive - resistant; sensitive - resistant	3.32681	0.0619958	2.88659	0.0929412	3.20761	0.0662348
7.13_593.5998m.z	9.1502	0.00048877	3.3109	0.0028079	hypersensitive - resistant; hypersensitive - sensitive	3.00456	0.111383	1.51778	0.338025	1.90432	0.247035
7.85_584.7058n	9.1457	0.00049034	3.3095	0.0028104	hypersensitive - resistant; hypersensitive - sensitive	3.13948	0.0601056	1.72616	0.311437	2.04297	0.271844
4.40_426.8761m.z	9.1113	0.00050231	3.299	0.0028725	hypersensitive - resistant; sensitive - resistant	2.22886	0.144741	1.61208	0.262687	2.70907	0.0755956
6.76_382.9806m.z	9.1023	0.0005055	3.2963	0.0028841	hypersensitive - resistant; sensitive - resistant	1.14751	0.535432	-1.82397	0.408923	0.152655	0.569303
5.19_222.0410m.z	9.0832	0.00051233	3.2904	0.0029165	hypersensitive - resistant; sensitive - resistant	3.21947	0.0628305	2.90646	0.0707416	3.27688	0.0659253
6.12_203.1795m.z	9.0666	0.00051834	3.2854	0.0029439	hypersensitive - resistant; sensitive - resistant	3.1203	0.0418343	2.48016	0.182005	3.011	0.0423703
7.00_403.0914m.z	9.0624	0.00051989	3.2841	0.002946	resistant - hypersensitive; resistant - sensitive	0.818684	0.362459	2.01588	0.297805	0.120847	0.300552
3.98_1043.1690m.z	9.0419	0.00052741	3.2778	0.0029819	hypersensitive - sensitive; resistant - sensitive	2.28817	0.0779786	2.74529	0.0962501	1.63319	0.30414
5.76_254.0658n	9.0226	0.00053464	3.2719	0.0030159	resistant - hypersensitive; resistant - sensitive	2.23654	0.0923215	2.93316	0.169549	1.91126	0.234629
8.05_1048.5822m.z	8.9895	0.00054726	3.2618	0.0030705	hypersensitive - resistant; sensitive - resistant	3.23778	0.132935	2.43575	0.138441	2.87666	0.132145
3.55_388.0459n	8.9881	0.00054782	3.2614	0.0030705	hypersensitive - resistant; sensitive - resistant	3.44739	0.0625231	1.99242	0.20326	2.80571	0.370048
6.98_639.4019m.z	8.9876	0.00054799	3.2612	0.0030705	hypersensitive - resistant; sensitive - resistant	3.99693	0.0780317	3.12584	0.220723	3.81379	0.115448
2.20_312.1401n	8.9556	0.0005605	3.2514	0.0031335	hypersensitive - resistant; sensitive - resistant	2.74531	0.0386719	2.4255	0.0358163	2.71604	0.0906733
3.58_980.1478n	8.9473	0.00056382	3.2489	0.0031451	resistant - hypersensitive; resistant - sensitive	2.97132	0.0861957	3.5315	0.0623634	3.0658	0.142502
8.25_620.1985m.z	8.9339	0.00056918	3.2447	0.0031679	hypersensitive - sensitive; resistant - sensitive	1.97053	0.193999	2.31887	0.33038	0.900466	0.17132
0.44_785.7998n	8.8956	0.00058478	3.233	0.0032475	hypersensitive - resistant; sensitive - resistant	2.703	0.0504788	2.30998	0.0882872	2.67018	0.0753042
4.82_681.3461m.z	8.8729	0.00059427	3.226	0.0032929	resistant - hypersensitive; resistant - sensitive	2.59063	0.0984074	3.04472	0.0725357	2.48674	0.126762
3.65_300.0275n	8.8671	0.00059668	3.2243	0.0032989	hypersensitive - resistant; hypersensitive - sensitive; sensitive - resistant	3.75593	0.0376574	3.4534	0.0689546	3.60476	0.0364994
3.26_474.0780n	8.8624	0.0005987	3.2228	0.0033027	resistant - hypersensitive; resistant - sensitive	2.76741	0.0544357	3.39995	0.090701	2.86313	0.172153
6.25_254.0588n	8.8511	0.0006035	3.2193	0.0033219	resistant - hypersensitive; resistant - sensitive	2.77069	0.0522338	3.39172	0.153867	2.88559	0.0984693
7.82_600.4160n	8.8437	0.00060669	3.217	0.0033321	sensitive - hypersensitive; sensitive - resistant	3.1376	0.0609221	3.21746	0.0649592	3.53451	0.0827243
3.73_542.3355m.z	8.8115	0.00062069	3.2071	0.0034016	hypersensitive - resistant; sensitive - resistant	0.239353	0.288476	-0.942115	0.194511	0.322012	0.235422
5.28_208.0516n	8.8067	0.00062279	3.2057	0.0034056	resistant - hypersensitive; resistant - sensitive	2.84914	0.0377974	3.02807	0.0519807	2.76573	0.0446653
3.68_477.0459n	8.7934	0.00062869	3.2016	0.0034303	hypersensitive - resistant; hypersensitive - sensitive	3.25489	0.0399776	2.81772	0.0858308	2.95083	0.0890703
3.98_754.0993n	8.7783	0.00063547	3.1969	0.0034598	hypersensitive - resistant; sensitive - resistant	3.27843	0.0392989	2.80394	0.0892857	3.09451	0.10056
6.06_182.0737n	8.7631	0.00064238	3.1922	0.0034898	resistant - hypersensitive; resistant - sensitive	3.49104	0.0304517	3.78995	0.0809121	3.42756	0.0726076
0.70_278.0379m.z	8.7581	0.00064466	3.1907	0.0034946	hypersensitive - resistant; hypersensitive - sensitive	3.47324	0.0411619	3.16008	0.0594882	3.23094	0.0624957
3.36_464.0949n	8.7053	0.00066934	3.1744	0.0036205	hypersensitive - resistant; sensitive - resistant	3.69338	0.0257397	3.4719	0.07299	3.77053	0.0455385
2.79_282.1676n	8.6446	0.00069889	3.1556	0.0037722	hypersensitive - sensitive; resistant - sensitive	2.80955	0.125167	2.75035	0.0850349	1.99264	0.224546
3.80_720.1304n	8.6372	0.00070261	3.1533	0.0037841	resistant - hypersensitive; resistant - sensitive	3.21764	0.0259192	3.42767	0.0537127	3.08628	0.0834723
0.43_559.8738n	8.6275	0.00070749	3.1503	0.0037958	hypersensitive - resistant; sensitive - resistant	2.79941	0.0651357	2.33078	0.10346	2.76474	0.0940764
2.86_366.1888n	8.6268	0.00070782	3.1501	0.0037958	hypersensitive - resistant; sensitive - resistant	1.47551	0.0584923	0.800142	0.1577	1.41273	0.140939
5.84_399.1727n	8.6214	0.00071057	3.1484	0.0038024	hypersensitive - resistant; sensitive - resistant	2.85272	0.0615391	1.96404	0.230745	2.43843	0.0905989
8.14_543.4580n	8.6039	0.00071953	3.1429	0.0038366	hypersensitive - resistant; sensitive - resistant	3.44576	0.0584676	3.09745	0.0718296	3.31092	0.0458717
7.72_761.2073n	8.6029	0.00072003	3.1426	0.0038366	hypersensitive - sensitive; resistant - sensitive	2.16938	0.111274	2.80165	0.258333	1.46194	0.277031
3.88_723.9285n	8.5981	0.00072252	3.1412	0.0038416	hypersensitive - sensitive; resistant - sensitive	0.835843	0.170238	0.313419	0.117662	-0.47934	0.334574
7.13_539.2462m.z	8.5839	0.00072989	3.1367	0.0038643	hypersensitive - resistant; hypersensitive - sensitive	2.98348	0.132094	2.32881	0.123937	2.37234	0.116507
0.56_173.1393n	8.5821	0.00073081	3.1362	0.0038643	hypersensitive - resistant; sensitive - resistant	3.1676	0.0246911	2.97932	0.0320194	3.10414	0.0403699
7.19_461.2647m.z	8.5796	0.00073214	3.1354	0.0038643	hypersensitive - resistant; sensitive - resistant	3.09068	0.0372764	2.41735	0.217787	3.13418	0.0687916
5.32_399.1455n	8.578	0.00073296	3.1349	0.0038643	sensitive - hypersensitive; sensitive - resistant	1.49737	0.241089	1.05176	0.350409	2.52717	0.106672
6.48_462.4713n	8.5649	0.00073987	3.1308	0.0038925	hypersensitive - resistant; sensitive - resistant	3.09684	0.0390848	2.58522	0.146449	3.04061	0.0583499
6.15_392.0510n	8.5473	0.00074921	3.1254	0.0039291	hypersensitive - resistant; sensitive - resistant	2.86922	0.0896527	2.43086	0.110494	3.01297	0.11138
6.21_242.0465n	8.544	0.00075101	3.1244	0.0039291	hypersensitive - sensitive; resistant - sensitive	2.06918	0.208785	2.70046	0.111352	1.25474	0.369734
3.63_218.0577n	8.543	0.00075155	3.124	0.0039291	hypersensitive - resistant; sensitive - resistant	3.21593	0.0351419	2.68047	0.13777	3.10645	0.0839557
3.88_754.1008n	8.5236	0.00076204	3.118	0.0039756	hypersensitive - resistant; sensitive - resistant	3.04288	0.040939	2.60928	0.0666711	2.85833	0.104471
3.42_942.1276n	8.5193	0.00076438	3.1167	0.0039796	hypersensitive - resistant; sensitive - resistant	2.87391	0.0520623	2.56479	0.0656563	2.83566	0.0551423
5.75_138.0479n	8.4967	0.00077685	3.1097	0.004036	resistant - hypersensitive; resistant - sensitive	2.41588	0.0374278	2.6868	0.0761368	2.29008	0.086111
7.17_439.1340m.z	8.4914	0.00077981	3.108	0.0040431	sensitive - hypersensitive; sensitive - resistant	3.60512	0.145067	3.37015	0.0999202	4.00756	0.0782746
6.06_152.0630m.z	8.4874	0.00078209	3.1067	0.0040464	resistant - hypersensitive; resistant - sensitive	2.91299	0.032044	3.23705	0.098488	2.83592	0.0705302
3.58_787.1322m.z	8.4839	0.00078402	3.1057	0.0040481	resistant - hypersensitive; resistant - sensitive	2.95557	0.0392157	3.41187	0.0416592	2.96824	0.148287
7.70_454.1187n	8.464	0.00079528	3.0995	0.0040977	resistant - hypersensitive; resistant - sensitive	2.44361	0.101508	3.0169	0.187756	2.06226	0.190443
3.63_168.0812n	8.4571	0.00079924	3.0973	0.0041097	hypersensitive - resistant; sensitive - resistant	2.79919	0.0361951	2.24118	0.150213	2.70976	0.0831348
7.68_586.1986n	8.4173	0.00082245	3.0849	0.0042157	resistant - hypersensitive; resistant - sensitive	3.34146	0.0650669	3.75354	0.147392	3.15706	0.0794717
6.18_229.0869m.z	8.4159	0.00082324	3.0845	0.0042157	hypersensitive - sensitive; resistant - sensitive	2.57632	0.0382148	2.78784	0.0772623	2.35666	0.0960627
3.80_391.0255n	8.3986	0.00083357	3.0791	0.0042599	sensitive - hypersensitive; sensitive - resistant	2.72124	0.0607612	2.61591	0.041883	2.94134	0.0680662
6.02_278.2761n	8.3898	0.00083885	3.0763	0.0042781	hypersensitive - resistant; sensitive - resistant	3.24321	0.0431825	2.51854	0.250524	3.35949	0.0753368
2.66_426.0231n	8.3803	0.00084463	3.0733	0.0042958	resistant - hypersensitive; resistant - sensitive	2.81758	0.0391826	3.09128	0.0479569	2.89397	0.0586636
6.62_332.1363m.z	8.3784	0.00084575	3.0728	0.0042958	resistant - hypersensitive; resistant - sensitive	2.88247	0.104268	3.6437	0.118049	2.87895	0.21779
6.34_460.2690n	8.3623	0.0008556	3.0677	0.004337	hypersensitive - resistant; sensitive - resistant	3.91616	0.0326438	2.73744	0.389235	3.91437	0.0549474
5.84_902.4851n	8.3543	0.00086056	3.0652	0.0043519	hypersensitive - sensitive; resistant - sensitive	2.98281	0.082096	3.16003	0.0825755	2.6763	0.0898243
6.49_138.0594n	8.3518	0.00086208	3.0645	0.0043519	resistant - hypersensitive; resistant - sensitive	2.49445	0.0608656	3.04178	0.108434	2.24942	0.213943
3.64_1021.6251n	8.3475	0.00086477	3.0631	0.0043519	resistant - hypersensitive; resistant - sensitive	-1.00369	0.460956	1.49784	0.292043	-0.506478	0.601977
6.49_239.0822m.z	8.3464	0.00086549	3.0627	0.0043519	resistant - hypersensitive; resistant - sensitive	2.46628	0.0547048	2.88948	0.0901183	2.24084	0.170778
0.43_643.8353n	8.3435	0.00086728	3.0618	0.0043521	hypersensitive - resistant; sensitive - resistant	2.79017	0.0420703	2.46607	0.0770467	2.76874	0.0637424
3.29_467.0820m.z	8.3288	0.00087648	3.0573	0.0043725	resistant - hypersensitive; sensitive - hypersensitive	2.46536	0.0418115	2.77506	0.0644366	2.64123	0.0516313
3.62_366.0066n	8.325	0.0008789	3.0561	0.0043725	hypersensitive - resistant; sensitive - resistant	3.94662	0.037923	3.59861	0.0841254	3.80625	0.0468628
