# Supplementary material for: Both Constitutive and Infection-Responsive Secondary Metabolites Linked to Resistance against Austropuccinia psidii (Myrtle Rust) in Melaleuca quinquenervia
Source: Microorganisms. 2022 Feb 7;10(2):383. doi: 10.3390/microorganisms10020383 (PMC8879604; doi:10.3390/microorganisms10020383)
Supplement: Supplementary file 1 [file microorganisms-10-00383-s001.zip › Supplementary tables Moffitt et al/Moffitt_Sup_Table_5.xlsx]

## Sheet: Figure3DMetID_T0_anova_phenotyp
Table S5: Structure predictions of molecular features enriched in the resistant Melaleuca quinquenervia leaves before infection with Austropuccinia psidii
Compound	Compound.ID	Adducts	Formula	Score	Fragmentation.Score	Mass.Error..ppm.	Theoretical.CCS..angstrom.2.	dCCS..angstrom.2.	Description	Neutral.mass..Da.	m.z	Charge	Retention.time..min.	f.value	p.value	FDR	Fisher.s.LSD	avg_value_hypersensitive	se_value_hypersensitive	avg_value_resistant	se_value_resistant	avg_value_sensitive	se_value_sensitive
4.12_272.0683n	CHEBI:141315	M+H, M+Na	C15H12O5	41.7	10	-0.700009	NA	NA	djalonensone	272.068	273.076	1	4.11752	92.659	2.58e-16	4.57e-13	hypersensitive - resistant; hypersensitive - sensitive; sensitive - resistant	3.66736	0.026821	1.75022	0.0793259	3.09672	0.161055
4.12_272.0683n	CHEBI:141996	M+H, M+Na	C15H12O5	45.2	27.6	-0.700009	NA	NA	(2S)-2-hydroxypinocembrin	272.068	273.076	1	4.11752	92.659	2.58e-16	4.57e-13	hypersensitive - resistant; hypersensitive - sensitive; sensitive - resistant	3.66736	0.026821	1.75022	0.0793259	3.09672	0.161055
4.12_272.0683n	CHEBI:142231	M+H, M+Na	C15H12O5	45.2	27.6	-0.700009	NA	NA	(2R)-2-hydroxypinocembrin	272.068	273.076	1	4.11752	92.659	2.58e-16	4.57e-13	hypersensitive - resistant; hypersensitive - sensitive; sensitive - resistant	3.66736	0.026821	1.75022	0.0793259	3.09672	0.161055
4.12_272.0683n	CHEBI:142232	M+H, M+Na	C15H12O5	45.2	27.6	-0.700009	NA	NA	2,5,7-trihydroxy-2-phenyl-2,3-dihydro-4H-chromen-4-one	272.068	273.076	1	4.11752	92.659	2.58e-16	4.57e-13	hypersensitive - resistant; hypersensitive - sensitive; sensitive - resistant	3.66736	0.026821	1.75022	0.0793259	3.09672	0.161055
4.12_272.0683n	CHEBI:15413	M+H, M+Na	C15H12O5	45	26.2	-0.700009	NA	NA	2',4,4',6'-tetrahydroxychalcone	272.068	273.076	1	4.11752	92.659	2.58e-16	4.57e-13	hypersensitive - resistant; hypersensitive - sensitive; sensitive - resistant	3.66736	0.026821	1.75022	0.0793259	3.09672	0.161055
4.12_272.0683n	CHEBI:15649	M+H, M+Na	C15H12O5	42.2	12.5	-0.700009	NA	NA	3,6,9-trihydroxypterocarpan	272.068	273.076	1	4.11752	92.659	2.58e-16	4.57e-13	hypersensitive - resistant; hypersensitive - sensitive; sensitive - resistant	3.66736	0.026821	1.75022	0.0793259	3.09672	0.161055
4.12_272.0683n	CHEBI:16035	M+H, M+Na	C15H12O5	42.4	13.5	-0.700009	NA	NA	2'-hydroxy-2,3-dihydrodaidzein	272.068	273.076	1	4.11752	92.659	2.58e-16	4.57e-13	hypersensitive - resistant; hypersensitive - sensitive; sensitive - resistant	3.66736	0.026821	1.75022	0.0793259	3.09672	0.161055
4.12_272.0683n	CHEBI:17846	M+H, M+Na	C15H12O5	45	26.5	-0.700009	NA	NA	(S)-naringenin	272.068	273.076	1	4.11752	92.659	2.58e-16	4.57e-13	hypersensitive - resistant; hypersensitive - sensitive; sensitive - resistant	3.66736	0.026821	1.75022	0.0793259	3.09672	0.161055
4.12_272.0683n	CHEBI:18131	M+H, M+Na	C15H12O5	42	11.3	-0.700009	NA	NA	licodione	272.068	273.076	1	4.11752	92.659	2.58e-16	4.57e-13	hypersensitive - resistant; hypersensitive - sensitive; sensitive - resistant	3.66736	0.026821	1.75022	0.0793259	3.09672	0.161055
4.12_272.0683n	CHEBI:27587	M+H, M+Na	C15H12O5	42.5	13.9	-0.700009	NA	NA	garbanzol	272.068	273.076	1	4.11752	92.659	2.58e-16	4.57e-13	hypersensitive - resistant; hypersensitive - sensitive; sensitive - resistant	3.66736	0.026821	1.75022	0.0793259	3.09672	0.161055
4.12_272.0683n	CHEBI:27725	M+H, M+Na	C15H12O5	42.2	12.3	-0.700009	NA	NA	butin	272.068	273.076	1	4.11752	92.659	2.58e-16	4.57e-13	hypersensitive - resistant; hypersensitive - sensitive; sensitive - resistant	3.66736	0.026821	1.75022	0.0793259	3.09672	0.161055
4.12_272.0683n	CHEBI:28103	M+H, M+Na	C15H12O5	45.3	27.6	-0.700009	NA	NA	pinobanksin	272.068	273.076	1	4.11752	92.659	2.58e-16	4.57e-13	hypersensitive - resistant; hypersensitive - sensitive; sensitive - resistant	3.66736	0.026821	1.75022	0.0793259	3.09672	0.161055
4.12_272.0683n	CHEBI:3237	M+H, M+Na	C15H12O5	42	11.3	-0.700009	NA	NA	butein	272.068	273.076	1	4.11752	92.659	2.58e-16	4.57e-13	hypersensitive - resistant; hypersensitive - sensitive; sensitive - resistant	3.66736	0.026821	1.75022	0.0793259	3.09672	0.161055
4.12_272.0683n	CHEBI:34707	M+H, M+Na	C15H12O5	45.3	27.6	-0.700009	NA	NA	dihydrogenistein	272.068	273.076	1	4.11752	92.659	2.58e-16	4.57e-13	hypersensitive - resistant; hypersensitive - sensitive; sensitive - resistant	3.66736	0.026821	1.75022	0.0793259	3.09672	0.161055
4.12_272.0683n	CHEBI:50201	M+H, M+Na	C15H12O5	45	26.5	-0.700009	NA	NA	(R)-naringenin	272.068	273.076	1	4.11752	92.659	2.58e-16	4.57e-13	hypersensitive - resistant; hypersensitive - sensitive; sensitive - resistant	3.66736	0.026821	1.75022	0.0793259	3.09672	0.161055
4.12_272.0683n	CHEBI:50202	M+H, M+Na	C15H12O5	45	26.5	-0.700009	NA	NA	naringenin	272.068	273.076	1	4.11752	92.659	2.58e-16	4.57e-13	hypersensitive - resistant; hypersensitive - sensitive; sensitive - resistant	3.66736	0.026821	1.75022	0.0793259	3.09672	0.161055
4.12_272.0683n	CHEBI:52047	M+H, M+Na	C15H12O5	42.5	13.9	-0.700009	NA	NA	2,4',7-trihydroxyisoflavanone	272.068	273.076	1	4.11752	92.659	2.58e-16	4.57e-13	hypersensitive - resistant; hypersensitive - sensitive; sensitive - resistant	3.66736	0.026821	1.75022	0.0793259	3.09672	0.161055
4.12_272.0683n	CHEBI:63325	M+H, M+Na	C15H12O5	42.5	13.9	-0.700009	NA	NA	(2R,3S)-2,4',7-trihydroxyisoflavanone	272.068	273.076	1	4.11752	92.659	2.58e-16	4.57e-13	hypersensitive - resistant; hypersensitive - sensitive; sensitive - resistant	3.66736	0.026821	1.75022	0.0793259	3.09672	0.161055
4.12_272.0683n	CHEBI:68126	M+H, M+Na	C15H12O5	41.4	8.43	-0.700009	NA	NA	2-hydroxy-6-[2-(4-hydroxyphenyl)-2-oxo-ethyl]benzoic acid	272.068	273.076	1	4.11752	92.659	2.58e-16	4.57e-13	hypersensitive - resistant; hypersensitive - sensitive; sensitive - resistant	3.66736	0.026821	1.75022	0.0793259	3.09672	0.161055
4.12_272.0683n	CHEBI:68135	M+H, M+Na	C15H12O5	41.5	8.86	-0.700009	NA	NA	hydramacrophyllol B	272.068	273.076	1	4.11752	92.659	2.58e-16	4.57e-13	hypersensitive - resistant; hypersensitive - sensitive; sensitive - resistant	3.66736	0.026821	1.75022	0.0793259	3.09672	0.161055
4.12_272.0683n	CHEBI:68136	M+H, M+Na	C15H12O5	41.5	8.86	-0.700009	NA	NA	hydramacrophyllol A	272.068	273.076	1	4.11752	92.659	2.58e-16	4.57e-13	hypersensitive - resistant; hypersensitive - sensitive; sensitive - resistant	3.66736	0.026821	1.75022	0.0793259	3.09672	0.161055
4.12_272.0683n	CHEBI:68287	M+H, M+Na	C15H12O5	41.7	10	-0.700009	NA	NA	1,8-dihydroxy-3-methoxy-6-methylxanthone	272.068	273.076	1	4.11752	92.659	2.58e-16	4.57e-13	hypersensitive - resistant; hypersensitive - sensitive; sensitive - resistant	3.66736	0.026821	1.75022	0.0793259	3.09672	0.161055
4.12_272.0683n	CHEBI:78023	M+H, M+Na	C15H12O5	45.4	28.2	-0.700009	NA	NA	4-coumaroyltriacetic acid lactone	272.068	273.076	1	4.11752	92.659	2.58e-16	4.57e-13	hypersensitive - resistant; hypersensitive - sensitive; sensitive - resistant	3.66736	0.026821	1.75022	0.0793259	3.09672	0.161055
4.12_272.0683n	CHEBI:78026	M+H, M+Na	C15H12O5	45	26.5	-0.700009	NA	NA	6,7,4'-trihydroxyflavanone	272.068	273.076	1	4.11752	92.659	2.58e-16	4.57e-13	hypersensitive - resistant; hypersensitive - sensitive; sensitive - resistant	3.66736	0.026821	1.75022	0.0793259	3.09672	0.161055
4.12_272.0683n	CHEBI:78029	M+H, M+Na	C15H12O5	41.7	9.61	-0.700009	NA	NA	toralactone	272.068	273.076	1	4.11752	92.659	2.58e-16	4.57e-13	hypersensitive - resistant; hypersensitive - sensitive; sensitive - resistant	3.66736	0.026821	1.75022	0.0793259	3.09672	0.161055
4.12_272.0683n	CHEBI:8908	M+H, M+Na	C15H12O5	41.7	9.61	-0.700009	NA	NA	rubrofusarin	272.068	273.076	1	4.11752	92.659	2.58e-16	4.57e-13	hypersensitive - resistant; hypersensitive - sensitive; sensitive - resistant	3.66736	0.026821	1.75022	0.0793259	3.09672	0.161055
4.12_272.0683n	HMDB0002670	M+H, M+Na	C15H12O5	45	26.5	-0.700009	NA	NA	Naringenin	272.068	273.076	1	4.11752	92.659	2.58e-16	4.57e-13	hypersensitive - resistant; hypersensitive - sensitive; sensitive - resistant	3.66736	0.026821	1.75022	0.0793259	3.09672	0.161055
4.12_272.0683n	HMDB0005897	M+H, M+Na	C15H12O5	45.3	27.6	-0.700009	NA	NA	Dihydrogenistein	272.068	273.076	1	4.11752	92.659	2.58e-16	4.57e-13	hypersensitive - resistant; hypersensitive - sensitive; sensitive - resistant	3.66736	0.026821	1.75022	0.0793259	3.09672	0.161055
4.12_272.0683n	HMDB0029631	M+H, M+Na	C15H12O5	45	26.2	-0.700009	NA	NA	Chalconaringenin	272.068	273.076	1	4.11752	92.659	2.58e-16	4.57e-13	hypersensitive - resistant; hypersensitive - sensitive; sensitive - resistant	3.66736	0.026821	1.75022	0.0793259	3.09672	0.161055
4.12_272.0683n	HMDB0030873	M+H, M+Na	C15H12O5	41.7	10	-0.700009	NA	NA	1-Hydroxy-3,7-dimethoxyxanthone	272.068	273.076	1	4.11752	92.659	2.58e-16	4.57e-13	hypersensitive - resistant; hypersensitive - sensitive; sensitive - resistant	3.66736	0.026821	1.75022	0.0793259	3.09672	0.161055
4.12_272.0683n	HMDB0031824	M+H, M+Na	C15H12O5	45	26.5	-0.700009	NA	NA	4',5,8-Trihydroxyflavanone	272.068	273.076	1	4.11752	92.659	2.58e-16	4.57e-13	hypersensitive - resistant; hypersensitive - sensitive; sensitive - resistant	3.66736	0.026821	1.75022	0.0793259	3.09672	0.161055
4.12_272.0683n	HMDB0033308	M+H, M+Na	C15H12O5	42.4	13.3	-0.700009	NA	NA	Moracin J	272.068	273.076	1	4.11752	92.659	2.58e-16	4.57e-13	hypersensitive - resistant; hypersensitive - sensitive; sensitive - resistant	3.66736	0.026821	1.75022	0.0793259	3.09672	0.161055
4.12_272.0683n	HMDB0033928	M+H, M+Na	C15H12O5	42.4	13.5	-0.700009	NA	NA	(¬±)-2'-Hydroxydihydrodaidzein	272.068	273.076	1	4.11752	92.659	2.58e-16	4.57e-13	hypersensitive - resistant; hypersensitive - sensitive; sensitive - resistant	3.66736	0.026821	1.75022	0.0793259	3.09672	0.161055
4.12_272.0683n	HMDB0034002	M+H, M+Na	C15H12O5	42.4	13.5	-0.700009	NA	NA	3,4,9-Trihydroxypterocarpan	272.068	273.076	1	4.11752	92.659	2.58e-16	4.57e-13	hypersensitive - resistant; hypersensitive - sensitive; sensitive - resistant	3.66736	0.026821	1.75022	0.0793259	3.09672	0.161055
4.12_272.0683n	HMDB0034105	M+H, M+Na	C15H12O5	42.2	12.5	-0.700009	NA	NA	Glycinol	272.068	273.076	1	4.11752	92.659	2.58e-16	4.57e-13	hypersensitive - resistant; hypersensitive - sensitive; sensitive - resistant	3.66736	0.026821	1.75022	0.0793259	3.09672	0.161055
4.12_272.0683n	HMDB0037254	M+H, M+Na	C15H12O5	42.5	13.9	-0.700009	NA	NA	(2R,3R)-3,4',7-Trihydroxyflavanone	272.068	273.076	1	4.11752	92.659	2.58e-16	4.57e-13	hypersensitive - resistant; hypersensitive - sensitive; sensitive - resistant	3.66736	0.026821	1.75022	0.0793259	3.09672	0.161055
4.12_272.0683n	HMDB0038549	M+H, M+Na	C15H12O5	41.7	9.61	-0.700009	NA	NA	Toralactone	272.068	273.076	1	4.11752	92.659	2.58e-16	4.57e-13	hypersensitive - resistant; hypersensitive - sensitive; sensitive - resistant	3.66736	0.026821	1.75022	0.0793259	3.09672	0.161055
4.12_272.0683n	HMDB0041656	M+H, M+Na	C15H12O5	42.4	13.5	-0.700009	NA	NA	3'-Hydroxydihydrodaidzein	272.068	273.076	1	4.11752	92.659	2.58e-16	4.57e-13	hypersensitive - resistant; hypersensitive - sensitive; sensitive - resistant	3.66736	0.026821	1.75022	0.0793259	3.09672	0.161055
4.12_272.0683n	HMDB0041698	M+H, M+Na	C15H12O5	45.3	27.6	-0.700009	NA	NA	6-Hydroxydihydrodaidzein	272.068	273.076	1	4.11752	92.659	2.58e-16	4.57e-13	hypersensitive - resistant; hypersensitive - sensitive; sensitive - resistant	3.66736	0.026821	1.75022	0.0793259	3.09672	0.161055
4.12_272.0683n	HMDB0041704	M+H, M+Na	C15H12O5	45.3	27.6	-0.700009	NA	NA	8-Hydroxydihydrodaidzein	272.068	273.076	1	4.11752	92.659	2.58e-16	4.57e-13	hypersensitive - resistant; hypersensitive - sensitive; sensitive - resistant	3.66736	0.026821	1.75022	0.0793259	3.09672	0.161055
4.12_272.0683n	HMDB0125364	M+H, M+Na	C15H12O5	45.3	27.6	-0.700009	NA	NA	3,5,7-trihydroxy-2-phenyl-3,4-dihydro-2H-1-benzopyran-4-one	272.068	273.076	1	4.11752	92.659	2.58e-16	4.57e-13	hypersensitive - resistant; hypersensitive - sensitive; sensitive - resistant	3.66736	0.026821	1.75022	0.0793259	3.09672	0.161055
4.12_272.0683n	HMDB0125365	M+H, M+Na	C15H12O5	44.9	25.7	-0.700009	NA	NA	3-phenyl-1-(2,4,6-trihydroxyphenyl)propane-1,2-dione	272.068	273.076	1	4.11752	92.659	2.58e-16	4.57e-13	hypersensitive - resistant; hypersensitive - sensitive; sensitive - resistant	3.66736	0.026821	1.75022	0.0793259	3.09672	0.161055
4.12_272.0683n	HMDB0126021	M+H, M+Na	C15H12O5	45	26.5	-0.700009	NA	NA	5,7-dihydroxy-2-(3-hydroxyphenyl)-3,4-dihydro-2H-1-benzopyran-4-one	272.068	273.076	1	4.11752	92.659	2.58e-16	4.57e-13	hypersensitive - resistant; hypersensitive - sensitive; sensitive - resistant	3.66736	0.026821	1.75022	0.0793259	3.09672	0.161055
4.12_272.0683n	HMDB0126022	M+H, M+Na	C15H12O5	45	26.2	-0.700009	NA	NA	3-(3-hydroxyphenyl)-1-(2,4,6-trihydroxyphenyl)prop-2-en-1-one	272.068	273.076	1	4.11752	92.659	2.58e-16	4.57e-13	hypersensitive - resistant; hypersensitive - sensitive; sensitive - resistant	3.66736	0.026821	1.75022	0.0793259	3.09672	0.161055
4.12_272.0683n	HMDB0127929	M+H, M+Na	C15H12O5	41.3	8.05	-0.700009	NA	NA	3,5,7-trihydroxy-2-(3-hydroxyphenyl)-5H-chromen-5-yl	272.068	273.076	1	4.11752	92.659	2.58e-16	4.57e-13	hypersensitive - resistant; hypersensitive - sensitive; sensitive - resistant	3.66736	0.026821	1.75022	0.0793259	3.09672	0.161055
4.12_272.0683n	HMDB0128074	M+H, M+Na	C15H12O5	45	26.5	-0.700009	NA	NA	5,7-dihydroxy-2-(4-hydroxyphenyl)-3,4-dihydro-2H-1-benzopyran-4-one	272.068	273.076	1	4.11752	92.659	2.58e-16	4.57e-13	hypersensitive - resistant; hypersensitive - sensitive; sensitive - resistant	3.66736	0.026821	1.75022	0.0793259	3.09672	0.161055
4.12_272.0683n	HMDB0128075	M+H, M+Na	C15H12O5	45	26.2	-0.700009	NA	NA	3-(4-hydroxyphenyl)-1-(2,4,6-trihydroxyphenyl)prop-2-en-1-one	272.068	273.076	1	4.11752	92.659	2.58e-16	4.57e-13	hypersensitive - resistant; hypersensitive - sensitive; sensitive - resistant	3.66736	0.026821	1.75022	0.0793259	3.09672	0.161055
4.12_272.0683n	HMDB0129341	M+H, M+Na	C15H12O5	45.3	27.6	-0.700009	NA	NA	5,7-dihydroxy-3-(3-hydroxyphenyl)-3,4-dihydro-2H-1-benzopyran-4-one	272.068	273.076	1	4.11752	92.659	2.58e-16	4.57e-13	hypersensitive - resistant; hypersensitive - sensitive; sensitive - resistant	3.66736	0.026821	1.75022	0.0793259	3.09672	0.161055
4.12_272.0683n	HMDB0129965	M+H, M+Na	C15H12O5	45.2	27.1	-0.700009	NA	NA	5,6,7-trihydroxy-3-phenyl-3,4-dihydro-2H-1-benzopyran-4-one	272.068	273.076	1	4.11752	92.659	2.58e-16	4.57e-13	hypersensitive - resistant; hypersensitive - sensitive; sensitive - resistant	3.66736	0.026821	1.75022	0.0793259	3.09672	0.161055
4.12_272.0683n	HMDB0130173	M+H, M+Na	C15H12O5	45	26.4	-0.700009	NA	NA	5,7,8-trihydroxy-2-phenyl-3,4-dihydro-2H-1-benzopyran-4-one	272.068	273.076	1	4.11752	92.659	2.58e-16	4.57e-13	hypersensitive - resistant; hypersensitive - sensitive; sensitive - resistant	3.66736	0.026821	1.75022	0.0793259	3.09672	0.161055
4.12_272.0683n	HMDB0130182	M+H, M+Na	C15H12O5	43.8	20.2	-0.700009	NA	NA	3-phenyl-1-(2,3,4,6-tetrahydroxyphenyl)prop-2-en-1-one	272.068	273.076	1	4.11752	92.659	2.58e-16	4.57e-13	hypersensitive - resistant; hypersensitive - sensitive; sensitive - resistant	3.66736	0.026821	1.75022	0.0793259	3.09672	0.161055
4.12_272.0683n	HMDB0133545	M+H, M+Na	C15H12O5	44.8	25.2	-0.700009	NA	NA	2-benzyl-2,4,6-trihydroxy-2,3-dihydro-1-benzofuran-3-one	272.068	273.076	1	4.11752	92.659	2.58e-16	4.57e-13	hypersensitive - resistant; hypersensitive - sensitive; sensitive - resistant	3.66736	0.026821	1.75022	0.0793259	3.09672	0.161055
4.12_272.0683n	HMDB0133993	M+H, M+Na	C15H12O5	45.3	27.6	-0.700009	NA	NA	6,7-dihydroxy-3-(3-hydroxyphenyl)-3,4-dihydro-2H-1-benzopyran-4-one	272.068	273.076	1	4.11752	92.659	2.58e-16	4.57e-13	hypersensitive - resistant; hypersensitive - sensitive; sensitive - resistant	3.66736	0.026821	1.75022	0.0793259	3.09672	0.161055
4.12_272.0683n	HMDB0133999	M+H, M+Na	C15H12O5	45.2	27.1	-0.700009	NA	NA	6,7,8-trihydroxy-3-phenyl-3,4-dihydro-2H-1-benzopyran-4-one	272.068	273.076	1	4.11752	92.659	2.58e-16	4.57e-13	hypersensitive - resistant; hypersensitive - sensitive; sensitive - resistant	3.66736	0.026821	1.75022	0.0793259	3.09672	0.161055
4.12_272.0683n	HMDB0134891	M+H, M+Na	C15H12O5	45	26.4	-0.700009	NA	NA	5,6,7-trihydroxy-2-phenyl-3,4-dihydro-2H-1-benzopyran-4-one	272.068	273.076	1	4.11752	92.659	2.58e-16	4.57e-13	hypersensitive - resistant; hypersensitive - sensitive; sensitive - resistant	3.66736	0.026821	1.75022	0.0793259	3.09672	0.161055
4.12_272.0683n	HMDB0134892	M+H, M+Na	C15H12O5	43.8	20.2	-0.700009	NA	NA	(2E)-3-phenyl-1-(2,3,4,6-tetrahydroxyphenyl)prop-2-en-1-one	272.068	273.076	1	4.11752	92.659	2.58e-16	4.57e-13	hypersensitive - resistant; hypersensitive - sensitive; sensitive - resistant	3.66736	0.026821	1.75022	0.0793259	3.09672	0.161055
4.12_272.0683n	HMDB0137525	M+H, M+Na	C15H12O5	44.9	25.6	-0.700009	NA	NA	6,7-dihydroxy-2-[(4-hydroxyphenyl)methyl]-2,3-dihydro-1-benzofuran-3-one	272.068	273.076	1	4.11752	92.659	2.58e-16	4.57e-13	hypersensitive - resistant; hypersensitive - sensitive; sensitive - resistant	3.66736	0.026821	1.75022	0.0793259	3.09672	0.161055
4.12_272.0683n	HMDB0137528	M+H, M+Na	C15H12O5	44.9	25.6	-0.700009	NA	NA	4,6-dihydroxy-2-[(4-hydroxyphenyl)methyl]-2,3-dihydro-1-benzofuran-3-one	272.068	273.076	1	4.11752	92.659	2.58e-16	4.57e-13	hypersensitive - resistant; hypersensitive - sensitive; sensitive - resistant	3.66736	0.026821	1.75022	0.0793259	3.09672	0.161055
4.12_272.0683n	HMDB0137531	M+H, M+Na	C15H12O5	42.1	11.8	-0.700009	NA	NA	2-[(3,4-dihydroxyphenyl)methyl]-6-hydroxy-2,3-dihydro-1-benzofuran-3-one	272.068	273.076	1	4.11752	92.659	2.58e-16	4.57e-13	hypersensitive - resistant; hypersensitive - sensitive; sensitive - resistant	3.66736	0.026821	1.75022	0.0793259	3.09672	0.161055
4.12_272.0683n	HMDB0138088	M+H, M+Na	C15H12O5	42.4	13.5	-0.700009	NA	NA	8,17-dioxatetracyclo[8.7.0.0¬≤,‚Å∑.0¬π¬π,¬π‚Å∂]heptadeca-2(7),3,5,11(16),12,14-hexaene-5,13,14-triol	272.068	273.076	1	4.11752	92.659	2.58e-16	4.57e-13	hypersensitive - resistant; hypersensitive - sensitive; sensitive - resistant	3.66736	0.026821	1.75022	0.0793259	3.09672	0.161055
4.12_272.0683n	HMDB0138618	M+H, M+Na	C15H12O5	42.4	13.3	-0.700009	NA	NA	5-(6-hydroxy-5-methoxy-1-benzofuran-2-yl)benzene-1,3-diol	272.068	273.076	1	4.11752	92.659	2.58e-16	4.57e-13	hypersensitive - resistant; hypersensitive - sensitive; sensitive - resistant	3.66736	0.026821	1.75022	0.0793259	3.09672	0.161055
4.11_352.0248n	HMDB0125406	M+H, M+NH4, M+2Na-H, M+K	C15H12O8S	39.1	4.8	-1.27659	NA	NA	(5,7-dihydroxy-4-oxo-2-phenyl-3,4-dihydro-2H-1-benzopyran-3-yl)oxidanesulfonic acid	352.025	353.032	1	4.11037	90.809	3.66e-16	4.57e-13	hypersensitive - resistant; hypersensitive - sensitive; sensitive - resistant	3.05798	0.0313977	1.93823	0.0566814	2.66574	0.0831211
4.11_352.0248n	HMDB0127945	M+H, M+NH4, M+2Na-H, M+K	C15H12O8S	38.1	0	-1.27659	NA	NA	[3-(3,5,7-trihydroxy-5H-chromen-2-yl)phenyl]oxidanesulfonic acid	352.025	353.032	1	4.11037	90.809	3.66e-16	4.57e-13	hypersensitive - resistant; hypersensitive - sensitive; sensitive - resistant	3.05798	0.0313977	1.93823	0.0566814	2.66574	0.0831211
4.11_352.0248n	HMDB0128084	M+H, M+NH4, M+2Na-H, M+K	C15H12O8S	39.2	5.45	-1.27659	NA	NA	[4-(5,7-dihydroxy-4-oxo-3,4-dihydro-2H-1-benzopyran-2-yl)phenyl]oxidanesulfonic acid	352.025	353.032	1	4.11037	90.809	3.66e-16	4.57e-13	hypersensitive - resistant; hypersensitive - sensitive; sensitive - resistant	3.05798	0.0313977	1.93823	0.0566814	2.66574	0.0831211
4.11_352.0248n	HMDB0128088	M+H, M+NH4, M+2Na-H, M+K	C15H12O8S	38.9	3.8	-1.27659	NA	NA	{4-[3-oxo-3-(2,4,6-trihydroxyphenyl)prop-1-en-1-yl]phenyl}oxidanesulfonic acid	352.025	353.032	1	4.11037	90.809	3.66e-16	4.57e-13	hypersensitive - resistant; hypersensitive - sensitive; sensitive - resistant	3.05798	0.0313977	1.93823	0.0566814	2.66574	0.0831211
4.11_352.0248n	HMDB0128106	M+H, M+NH4, M+2Na-H, M+K	C15H12O8S	38.9	3.8	-1.27659	NA	NA	{4-[(1E)-3-oxo-3-(2,4,6-trihydroxyphenyl)prop-1-en-1-yl]phenyl}oxidanesulfonic acid	352.025	353.032	1	4.11037	90.809	3.66e-16	4.57e-13	hypersensitive - resistant; hypersensitive - sensitive; sensitive - resistant	3.05798	0.0313977	1.93823	0.0566814	2.66574	0.0831211
4.11_352.0248n	HMDB0129980	M+H, M+NH4, M+2Na-H, M+K	C15H12O8S	38.9	3.81	-1.27659	NA	NA	[4-(5,7-dihydroxy-4-oxo-3,4-dihydro-2H-1-benzopyran-3-yl)phenyl]oxidanesulfonic acid	352.025	353.032	1	4.11037	90.809	3.66e-16	4.57e-13	hypersensitive - resistant; hypersensitive - sensitive; sensitive - resistant	3.05798	0.0313977	1.93823	0.0566814	2.66574	0.0831211
4.11_352.0248n	HMDB0133387	M+H, M+NH4, M+2Na-H, M+K	C15H12O8S	39.2	5.45	-1.27659	NA	NA	[3-(5,7-dihydroxy-4-oxo-3,4-dihydro-2H-1-benzopyran-2-yl)phenyl]oxidanesulfonic acid	352.025	353.032	1	4.11037	90.809	3.66e-16	4.57e-13	hypersensitive - resistant; hypersensitive - sensitive; sensitive - resistant	3.05798	0.0313977	1.93823	0.0566814	2.66574	0.0831211
4.11_352.0248n	HMDB0134578	M+H, M+NH4, M+2Na-H, M+K	C15H12O8S	39.2	5.45	-1.27659	NA	NA	[4-(5,8-dihydroxy-4-oxo-3,4-dihydro-2H-1-benzopyran-2-yl)phenyl]oxidanesulfonic acid	352.025	353.032	1	4.11037	90.809	3.66e-16	4.57e-13	hypersensitive - resistant; hypersensitive - sensitive; sensitive - resistant	3.05798	0.0313977	1.93823	0.0566814	2.66574	0.0831211
4.11_352.0248n	HMDB0141341	M+H, M+NH4, M+2Na-H, M+K	C15H12O8S	39.2	5.45	-1.27659	NA	NA	{4-[(2S)-5,7-dihydroxy-4-oxo-3,4-dihydro-2H-1-benzopyran-2-yl]phenyl}oxidanesulfonic acid	352.025	353.032	1	4.11037	90.809	3.66e-16	4.57e-13	hypersensitive - resistant; hypersensitive - sensitive; sensitive - resistant	3.05798	0.0313977	1.93823	0.0566814	2.66574	0.0831211
4.11_383.9699n	NA	NA	NA	NA	NA	NA	NA	NA	NA	NA	NA	NA	NA	57.802	6.5e-13	4.23e-10	hypersensitive - resistant; hypersensitive - sensitive; sensitive - resistant	2.59297	0.0508186	-0.431802	0.0627876	1.6514	0.354301
3.59_384.0100n	NA	NA	NA	NA	NA	NA	NA	NA	NA	NA	NA	NA	NA	57.649	6.77e-13	4.23e-10	hypersensitive - resistant; hypersensitive - sensitive; sensitive - resistant	3.56076	0.0413758	2.01466	0.0593125	3.1803	0.174685
3.33_934.0721n	HMDB0030602	M+H-H2O, M+H, M+Na, M+NH4	C41H26O26	39.7	7.52	0.973055	NA	NA	Vescalagin	934.072	917.069	1	3.33408	53.468	2.18e-12	1.09e-09	hypersensitive - resistant; hypersensitive - sensitive; sensitive - resistant	3.38253	0.0517474	1.61417	0.0601898	2.86604	0.20697
3.33_934.0721n	HMDB0134677	M+H-H2O, M+H, M+Na, M+NH4	C41H26O26	39.3	5.8	0.973055	NA	NA	7-[7,8,9,12,13,14,17,18,19,25-decahydroxy-24-(hydroxymethyl)-4,22,27-trioxo-3,23,26-trioxahexacyclo[13.10.3.1¬≤,‚Å∂.0‚Åµ,¬π‚Å∞.0¬π¬π,¬≤‚Å∏.0¬π‚Å∂,¬≤¬π]nonacosa-5(10),6,8,11,13,15(28),16,18,20-nonaen-29-yl]-3,4,8,9,10-pentahydroxy-6-oxo-6H-benzo[c]chromene-1-carboxylic acid	934.072	917.069	1	3.33408	53.468	2.18e-12	1.09e-09	hypersensitive - resistant; hypersensitive - sensitive; sensitive - resistant	3.38253	0.0517474	1.61417	0.0601898	2.86604	0.20697
3.33_934.0721n	HMDB0134678	M+H-H2O, M+H, M+Na, M+NH4	C41H26O26	39.3	5.8	0.973055	NA	NA	2-[7,8,9,12,13,14,17,18,19,25-decahydroxy-24-(hydroxymethyl)-4,22,27-trioxo-3,23,26-trioxahexacyclo[13.10.3.1¬≤,‚Å∂.0‚Åµ,¬π‚Å∞.0¬π¬π,¬≤‚Å∏.0¬π‚Å∂,¬≤¬π]nonacosa-5(10),6,8,11,13,15(28),16,18,20-nonaen-29-yl]-3,4,8,9,10-pentahydroxy-6-oxo-6H-benzo[c]chromene-1-carboxylic acid	934.072	917.069	1	3.33408	53.468	2.18e-12	1.09e-09	hypersensitive - resistant; hypersensitive - sensitive; sensitive - resistant	3.38253	0.0517474	1.61417	0.0601898	2.86604	0.20697
6.55_342.1527n	NA	NA	NA	NA	NA	NA	NA	NA	NA	NA	NA	NA	NA	48.898	8.41e-12	3.5e-09	hypersensitive - resistant; hypersensitive - sensitive; sensitive - resistant	3.01039	0.0391547	1.196	0.124996	2.40796	0.193524
2.21_277.0349m.z	NA	NA	NA	NA	NA	NA	NA	NA	NA	NA	NA	NA	NA	46.611	1.71e-11	5.87e-09	hypersensitive - resistant; hypersensitive - sensitive; sensitive - resistant	3.23951	0.0291498	2.71023	0.039087	2.98753	0.0478243
3.55_273.0762m.z	NA	NA	NA	NA	NA	NA	NA	NA	NA	NA	NA	NA	NA	46.314	1.88e-11	5.87e-09	hypersensitive - resistant; hypersensitive - sensitive; sensitive - resistant	3.30957	0.0591086	2.50156	0.0376831	3.04441	0.0816917
8.43_1011.6225m.z	NA	NA	NA	NA	NA	NA	NA	NA	NA	NA	NA	NA	NA	45.816	2.2e-11	6.11e-09	hypersensitive - resistant; hypersensitive - sensitive; sensitive - resistant	3.59014	0.0478329	2.59203	0.0785945	2.97021	0.0926094
3.45_934.0671n	HMDB0030602	M+NH4, M+Na, M+H-H2O	C41H26O26	38.8	4.65	-4.38508	NA	NA	Vescalagin	934.067	917.067	1	3.44763	45.407	2.51e-11	6.27e-09	hypersensitive - resistant; hypersensitive - sensitive; sensitive - resistant	3.60887	0.0730263	1.88513	0.0756999	3.15168	0.211321
3.45_934.0671n	HMDB0134677	M+NH4, M+Na, M+H-H2O	C41H26O26	39	5.79	-4.38508	NA	NA	7-[7,8,9,12,13,14,17,18,19,25-decahydroxy-24-(hydroxymethyl)-4,22,27-trioxo-3,23,26-trioxahexacyclo[13.10.3.1¬≤,‚Å∂.0‚Åµ,¬π‚Å∞.0¬π¬π,¬≤‚Å∏.0¬π‚Å∂,¬≤¬π]nonacosa-5(10),6,8,11,13,15(28),16,18,20-nonaen-29-yl]-3,4,8,9,10-pentahydroxy-6-oxo-6H-benzo[c]chromene-1-carboxylic acid	934.067	917.067	1	3.44763	45.407	2.51e-11	6.27e-09	hypersensitive - resistant; hypersensitive - sensitive; sensitive - resistant	3.60887	0.0730263	1.88513	0.0756999	3.15168	0.211321
3.45_934.0671n	HMDB0134678	M+NH4, M+Na, M+H-H2O	C41H26O26	39	5.79	-4.38508	NA	NA	2-[7,8,9,12,13,14,17,18,19,25-decahydroxy-24-(hydroxymethyl)-4,22,27-trioxo-3,23,26-trioxahexacyclo[13.10.3.1¬≤,‚Å∂.0‚Åµ,¬π‚Å∞.0¬π¬π,¬≤‚Å∏.0¬π‚Å∂,¬≤¬π]nonacosa-5(10),6,8,11,13,15(28),16,18,20-nonaen-29-yl]-3,4,8,9,10-pentahydroxy-6-oxo-6H-benzo[c]chromene-1-carboxylic acid	934.067	917.067	1	3.44763	45.407	2.51e-11	6.27e-09	hypersensitive - resistant; hypersensitive - sensitive; sensitive - resistant	3.60887	0.0730263	1.88513	0.0756999	3.15168	0.211321
4.11_367.0135n	NA	NA	NA	NA	NA	NA	NA	NA	NA	NA	NA	NA	NA	42.517	6.49e-11	1.4e-08	hypersensitive - resistant; hypersensitive - sensitive; sensitive - resistant	2.95296	0.0502458	2.01888	0.0845098	2.66391	0.0836433
3.43_418.1259n	CHEBI:2991	M+H-2H2O, M+H	C21H22O9	38.8	2.69	-1.20184	NA	NA	aloin A	418.126	419.133	1	3.42622	42.411	6.72e-11	1.4e-08	resistant - hypersensitive; sensitive - hypersensitive; resistant - sensitive	2.24837	0.0338834	2.96851	0.0414997	2.4965	0.0840923
3.43_418.1259n	CHEBI:68129	M+H-2H2O, M+H	C21H22O9	39.1	4.43	-1.20184	NA	NA	hydrangeic acid 4'-O-beta-D-glucopyranoside	418.126	419.133	1	3.42622	42.411	6.72e-11	1.4e-08	resistant - hypersensitive; sensitive - hypersensitive; resistant - sensitive	2.24837	0.0338834	2.96851	0.0414997	2.4965	0.0840923
3.43_418.1259n	CHEBI:68133	M+H-2H2O, M+H	C21H22O9	38.9	3.37	-1.20184	NA	NA	hydrangenol 8-O-beta-D-glucopyranoside	418.126	419.133	1	3.42622	42.411	6.72e-11	1.4e-08	resistant - hypersensitive; sensitive - hypersensitive; resistant - sensitive	2.24837	0.0338834	2.96851	0.0414997	2.4965	0.0840923
3.43_418.1259n	CHEBI:68138	M+H-2H2O, M+H	C21H22O9	38.9	3.21	-1.20184	NA	NA	hydrangenol 4'-O-beta-D-glucopyranoside	418.126	419.133	1	3.42622	42.411	6.72e-11	1.4e-08	resistant - hypersensitive; sensitive - hypersensitive; resistant - sensitive	2.24837	0.0338834	2.96851	0.0414997	2.4965	0.0840923
3.43_418.1259n	CHEBI:73222	M+H-2H2O, M+H	C21H22O9	38.8	2.69	-1.20184	NA	NA	aloin	418.126	419.133	1	3.42622	42.411	6.72e-11	1.4e-08	resistant - hypersensitive; sensitive - hypersensitive; resistant - sensitive	2.24837	0.0338834	2.96851	0.0414997	2.4965	0.0840923
3.43_418.1259n	CHEBI:74131	M+H-2H2O, M+H	C21H22O9	38.8	2.69	-1.20184	NA	NA	aloin B	418.126	419.133	1	3.42622	42.411	6.72e-11	1.4e-08	resistant - hypersensitive; sensitive - hypersensitive; resistant - sensitive	2.24837	0.0338834	2.96851	0.0414997	2.4965	0.0840923
3.43_418.1259n	CHEBI:80839	M+H-2H2O, M+H	C21H22O9	38.9	3.2	-1.20184	NA	NA	isoliquiritin	418.126	419.133	1	3.42622	42.411	6.72e-11	1.4e-08	resistant - hypersensitive; sensitive - hypersensitive; resistant - sensitive	2.24837	0.0338834	2.96851	0.0414997	2.4965	0.0840923
3.43_418.1259n	CHEBI:80845	M+H-2H2O, M+H	C21H22O9	38.7	2.24	-1.20184	NA	NA	liquiritin	418.126	419.133	1	3.42622	42.411	6.72e-11	1.4e-08	resistant - hypersensitive; sensitive - hypersensitive; resistant - sensitive	2.24837	0.0338834	2.96851	0.0414997	2.4965	0.0840923
3.43_418.1259n	CHEBI:81347	M+H-2H2O, M+H	C21H22O9	38.7	2.24	-1.20184	NA	NA	polygonimitin B	418.126	419.133	1	3.42622	42.411	6.72e-11	1.4e-08	resistant - hypersensitive; sensitive - hypersensitive; resistant - sensitive	2.24837	0.0338834	2.96851	0.0414997	2.4965	0.0840923
3.43_418.1259n	HMDB0029520	M+H-2H2O, M+H	C21H22O9	38.8	2.77	-1.20184	NA	NA	Liquiritin	418.126	419.133	1	3.42622	42.411	6.72e-11	1.4e-08	resistant - hypersensitive; sensitive - hypersensitive; resistant - sensitive	2.24837	0.0338834	2.96851	0.0414997	2.4965	0.0840923
3.43_418.1259n	HMDB0030160	M+H-2H2O, M+H	C21H22O9	39	3.9	-1.20184	NA	NA	Natsudaidain	418.126	419.133	1	3.42622	42.411	6.72e-11	1.4e-08	resistant - hypersensitive; sensitive - hypersensitive; resistant - sensitive	2.24837	0.0338834	2.96851	0.0414997	2.4965	0.0840923
3.43_418.1259n	HMDB0030161	M+H-2H2O, M+H	C21H22O9	38.8	2.92	-1.20184	NA	NA	5-Hydroxy-3,3',4',6,7,8-hexamethoxyflavone	418.126	419.133	1	3.42622	42.411	6.72e-11	1.4e-08	resistant - hypersensitive; sensitive - hypersensitive; resistant - sensitive	2.24837	0.0338834	2.96851	0.0414997	2.4965	0.0840923
3.43_418.1259n	HMDB0032785	M+H-2H2O, M+H	C21H22O9	38.8	2.92	-1.20184	NA	NA	7-Hydroxy-3,3',4',5,6,8-hexamethoxyflavone	418.126	419.133	1	3.42622	42.411	6.72e-11	1.4e-08	resistant - hypersensitive; sensitive - hypersensitive; resistant - sensitive	2.24837	0.0338834	2.96851	0.0414997	2.4965	0.0840923
3.43_418.1259n	HMDB0035219	M+H-2H2O, M+H	C21H22O9	38.8	2.69	-1.20184	NA	NA	Aloin	418.126	419.133	1	3.42622	42.411	6.72e-11	1.4e-08	resistant - hypersensitive; sensitive - hypersensitive; resistant - sensitive	2.24837	0.0338834	2.96851	0.0414997	2.4965	0.0840923
3.43_418.1259n	HMDB0037317	M+H-2H2O, M+H	C21H22O9	38.8	2.68	-1.20184	NA	NA	Neoisoliquiritin	418.126	419.133	1	3.42622	42.411	6.72e-11	1.4e-08	resistant - hypersensitive; sensitive - hypersensitive; resistant - sensitive	2.24837	0.0338834	2.96851	0.0414997	2.4965	0.0840923
3.43_418.1259n	HMDB0037318	M+H-2H2O, M+H	C21H22O9	38.9	3.2	-1.20184	NA	NA	Isoliquiritin	418.126	419.133	1	3.42622	42.411	6.72e-11	1.4e-08	resistant - hypersensitive; sensitive - hypersensitive; resistant - sensitive	2.24837	0.0338834	2.96851	0.0414997	2.4965	0.0840923
3.43_418.1259n	HMDB0037486	M+H-2H2O, M+H	C21H22O9	39	3.86	-1.20184	NA	NA	Isosakuranetin 7-xyloside	418.126	419.133	1	3.42622	42.411	6.72e-11	1.4e-08	resistant - hypersensitive; sensitive - hypersensitive; resistant - sensitive	2.24837	0.0338834	2.96851	0.0414997	2.4965	0.0840923
3.43_418.1259n	HMDB0037490	M+H-2H2O, M+H	C21H22O9	38.9	3.37	-1.20184	NA	NA	Neoliquiritin	418.126	419.133	1	3.42622	42.411	6.72e-11	1.4e-08	resistant - hypersensitive; sensitive - hypersensitive; resistant - sensitive	2.24837	0.0338834	2.96851	0.0414997	2.4965	0.0840923
3.43_418.1259n	HMDB0037581	M+H-2H2O, M+H	C21H22O9	38.9	3.51	-1.20184	NA	NA	Naringenin 5-rhamnoside	418.126	419.133	1	3.42622	42.411	6.72e-11	1.4e-08	resistant - hypersensitive; sensitive - hypersensitive; resistant - sensitive	2.24837	0.0338834	2.96851	0.0414997	2.4965	0.0840923
3.43_418.1259n	HMDB0039902	M+H-2H2O, M+H	C21H22O9	38.9	3.36	-1.20184	NA	NA	Dihydrodaidzin	418.126	419.133	1	3.42622	42.411	6.72e-11	1.4e-08	resistant - hypersensitive; sensitive - hypersensitive; resistant - sensitive	2.24837	0.0338834	2.96851	0.0414997	2.4965	0.0840923
3.43_418.1259n	HMDB0040620	M+H-2H2O, M+H	C21H22O9	38.7	2.24	-1.20184	NA	NA	Gaylussacin	418.126	419.133	1	3.42622	42.411	6.72e-11	1.4e-08	resistant - hypersensitive; sensitive - hypersensitive; resistant - sensitive	2.24837	0.0338834	2.96851	0.0414997	2.4965	0.0840923
3.43_418.1259n	HMDB0041098	M+H-2H2O, M+H	C21H22O9	38.9	3.16	-1.20184	NA	NA	2-Hydroxy-3-methyl-4H-pyran-4-one O-(6E-cinnamoyl-b-D-glucoside)	418.126	419.133	1	3.42622	42.411	6.72e-11	1.4e-08	resistant - hypersensitive; sensitive - hypersensitive; resistant - sensitive	2.24837	0.0338834	2.96851	0.0414997	2.4965	0.0840923
3.43_418.1259n	HMDB0041359	M+H-2H2O, M+H	C21H22O9	38.8	2.92	-1.20184	NA	NA	6-Hydroxy-3,3',4',5,7,8-hexamethoxyflavone	418.126	419.133	1	3.42622	42.411	6.72e-11	1.4e-08	resistant - hypersensitive; sensitive - hypersensitive; resistant - sensitive	2.24837	0.0338834	2.96851	0.0414997	2.4965	0.0840923
3.43_418.1259n	HMDB0041731	M+H-2H2O, M+H	C21H22O9	42.2	20	-1.20184	NA	NA	Equol 4'-O-glucuronide	418.126	419.133	1	3.42622	42.411	6.72e-11	1.4e-08	resistant - hypersensitive; sensitive - hypersensitive; resistant - sensitive	2.24837	0.0338834	2.96851	0.0414997	2.4965	0.0840923
3.43_418.1259n	HMDB0041732	M+H-2H2O, M+H	C21H22O9	42.1	19.4	-1.20184	NA	NA	Equol 7-O-glucuronide	418.126	419.133	1	3.42622	42.411	6.72e-11	1.4e-08	resistant - hypersensitive; sensitive - hypersensitive; resistant - sensitive	2.24837	0.0338834	2.96851	0.0414997	2.4965	0.0840923
3.43_418.1259n	HMDB0061142	M+H-2H2O, M+H	C21H22O9	41.9	18.3	-1.20184	NA	NA	Fenoprofen glucuronide	418.126	419.133	1	3.42622	42.411	6.72e-11	1.4e-08	resistant - hypersensitive; sensitive - hypersensitive; resistant - sensitive	2.24837	0.0338834	2.96851	0.0414997	2.4965	0.0840923
3.43_418.1259n	HMDB0124768	M+H-2H2O, M+H	C21H22O9	38.8	2.67	-1.20184	NA	NA	5,7-dihydroxy-2-phenyl-8-[3,4,5-trihydroxy-6-(hydroxymethyl)oxan-2-yl]-3,4-dihydro-2H-1-benzopyran-4-one	418.126	419.133	1	3.42622	42.411	6.72e-11	1.4e-08	resistant - hypersensitive; sensitive - hypersensitive; resistant - sensitive	2.24837	0.0338834	2.96851	0.0414997	2.4965	0.0840923
3.43_418.1259n	HMDB0135366	M+H-2H2O, M+H	C21H22O9	41.9	18.3	-1.20184	NA	NA	3,4,5-trihydroxy-6-[4-hydroxy-2-(3-phenylpropanoyl)phenoxy]oxane-2-carboxylic acid	418.126	419.133	1	3.42622	42.411	6.72e-11	1.4e-08	resistant - hypersensitive; sensitive - hypersensitive; resistant - sensitive	2.24837	0.0338834	2.96851	0.0414997	2.4965	0.0840923
3.43_418.1259n	HMDB0135367	M+H-2H2O, M+H	C21H22O9	42	18.7	-1.20184	NA	NA	3,4,5-trihydroxy-6-[4-hydroxy-3-(3-phenylpropanoyl)phenoxy]oxane-2-carboxylic acid	418.126	419.133	1	3.42622	42.411	6.72e-11	1.4e-08	resistant - hypersensitive; sensitive - hypersensitive; resistant - sensitive	2.24837	0.0338834	2.96851	0.0414997	2.4965	0.0840923
3.43_418.1259n	HMDB0135414	M+H-2H2O, M+H	C21H22O9	41.9	18.3	-1.20184	NA	NA	3,4,5-trihydroxy-6-[2-hydroxy-5-(3-phenylpropanoyl)phenoxy]oxane-2-carboxylic acid	418.126	419.133	1	3.42622	42.411	6.72e-11	1.4e-08	resistant - hypersensitive; sensitive - hypersensitive; resistant - sensitive	2.24837	0.0338834	2.96851	0.0414997	2.4965	0.0840923
3.43_418.1259n	HMDB0135415	M+H-2H2O, M+H	C21H22O9	41.9	18.3	-1.20184	NA	NA	3,4,5-trihydroxy-6-[2-hydroxy-4-(3-phenylpropanoyl)phenoxy]oxane-2-carboxylic acid	418.126	419.133	1	3.42622	42.411	6.72e-11	1.4e-08	resistant - hypersensitive; sensitive - hypersensitive; resistant - sensitive	2.24837	0.0338834	2.96851	0.0414997	2.4965	0.0840923
3.43_418.1259n	HMDB0135449	M+H-2H2O, M+H	C21H22O9	42.1	19.3	-1.20184	NA	NA	3,4,5-trihydroxy-6-{2-[3-(3-hydroxyphenyl)-3-oxopropyl]phenoxy}oxane-2-carboxylic acid	418.126	419.133	1	3.42622	42.411	6.72e-11	1.4e-08	resistant - hypersensitive; sensitive - hypersensitive; resistant - sensitive	2.24837	0.0338834	2.96851	0.0414997	2.4965	0.0840923
3.43_418.1259n	HMDB0135450	M+H-2H2O, M+H	C21H22O9	42.1	19.3	-1.20184	NA	NA	3,4,5-trihydroxy-6-{3-[3-(2-hydroxyphenyl)propanoyl]phenoxy}oxane-2-carboxylic acid	418.126	419.133	1	3.42622	42.411	6.72e-11	1.4e-08	resistant - hypersensitive; sensitive - hypersensitive; resistant - sensitive	2.24837	0.0338834	2.96851	0.0414997	2.4965	0.0840923
3.43_418.1259n	HMDB0135456	M+H-2H2O, M+H	C21H22O9	42.1	19.3	-1.20184	NA	NA	3,4,5-trihydroxy-6-{3-[3-(3-hydroxyphenyl)-3-oxopropyl]phenoxy}oxane-2-carboxylic acid	418.126	419.133	1	3.42622	42.411	6.72e-11	1.4e-08	resistant - hypersensitive; sensitive - hypersensitive; resistant - sensitive	2.24837	0.0338834	2.96851	0.0414997	2.4965	0.0840923
3.43_418.1259n	HMDB0135457	M+H-2H2O, M+H	C21H22O9	41.9	18.3	-1.20184	NA	NA	3,4,5-trihydroxy-6-{3-[3-(3-hydroxyphenyl)propanoyl]phenoxy}oxane-2-carboxylic acid	418.126	419.133	1	3.42622	42.411	6.72e-11	1.4e-08	resistant - hypersensitive; sensitive - hypersensitive; resistant - sensitive	2.24837	0.0338834	2.96851	0.0414997	2.4965	0.0840923
3.43_418.1259n	HMDB0135460	M+H-2H2O, M+H	C21H22O9	42.1	19.3	-1.20184	NA	NA	3,4,5-trihydroxy-6-{4-[3-(3-hydroxyphenyl)-3-oxopropyl]phenoxy}oxane-2-carboxylic acid	418.126	419.133	1	3.42622	42.411	6.72e-11	1.4e-08	resistant - hypersensitive; sensitive - hypersensitive; resistant - sensitive	2.24837	0.0338834	2.96851	0.0414997	2.4965	0.0840923
3.43_418.1259n	HMDB0135461	M+H-2H2O, M+H	C21H22O9	41.9	18.3	-1.20184	NA	NA	3,4,5-trihydroxy-6-{3-[3-(4-hydroxyphenyl)propanoyl]phenoxy}oxane-2-carboxylic acid	418.126	419.133	1	3.42622	42.411	6.72e-11	1.4e-08	resistant - hypersensitive; sensitive - hypersensitive; resistant - sensitive	2.24837	0.0338834	2.96851	0.0414997	2.4965	0.0840923
4.17_443.1363m.z	NA	NA	NA	NA	NA	NA	NA	NA	NA	NA	NA	NA	NA	40.498	1.29e-10	2.48e-08	resistant - hypersensitive; sensitive - hypersensitive; resistant - sensitive	2.11738	0.0543249	2.91983	0.0460419	2.44015	0.0871443
2.21_634.0797n	CHEBI:3884	M+NH4, M+Na, M+K	C27H22O18	47.1	52.9	-1.45319	NA	NA	corilagin	634.08	652.114	1	2.20783	36.973	4.55e-10	7.89e-08	hypersensitive - resistant; hypersensitive - sensitive; sensitive - resistant	3.0882	0.033208	2.35397	0.0767866	2.70658	0.0643225
2.21_634.0797n	HMDB0029871	M+NH4, M+Na, M+K	C27H22O18	47.1	52.9	-1.45319	NA	NA	Sanguiin H4	634.08	652.114	1	2.20783	36.973	4.55e-10	7.89e-08	hypersensitive - resistant; hypersensitive - sensitive; sensitive - resistant	3.0882	0.033208	2.35397	0.0767866	2.70658	0.0643225
2.21_634.0797n	HMDB0031457	M+NH4, M+Na, M+K	C27H22O18	47.1	52.9	-1.45319	NA	NA	Corilagin	634.08	652.114	1	2.20783	36.973	4.55e-10	7.89e-08	hypersensitive - resistant; hypersensitive - sensitive; sensitive - resistant	3.0882	0.033208	2.35397	0.0767866	2.70658	0.0643225
2.21_634.0797n	HMDB0039200	M+NH4, M+Na, M+K	C27H22O18	43.6	35.5	-1.45319	NA	NA	Punicacortein A	634.08	652.114	1	2.20783	36.973	4.55e-10	7.89e-08	hypersensitive - resistant; hypersensitive - sensitive; sensitive - resistant	3.0882	0.033208	2.35397	0.0767866	2.70658	0.0643225
2.21_634.0797n	HMDB0039201	M+NH4, M+Na, M+K	C27H22O18	43.6	35.5	-1.45319	NA	NA	Punicacortein B	634.08	652.114	1	2.20783	36.973	4.55e-10	7.89e-08	hypersensitive - resistant; hypersensitive - sensitive; sensitive - resistant	3.0882	0.033208	2.35397	0.0767866	2.70658	0.0643225
2.21_634.0797n	HMDB0039743	M+NH4, M+Na, M+K	C27H22O18	47.1	52.9	-1.45319	NA	NA	Pterocaryanin B	634.08	652.114	1	2.20783	36.973	4.55e-10	7.89e-08	hypersensitive - resistant; hypersensitive - sensitive; sensitive - resistant	3.0882	0.033208	2.35397	0.0767866	2.70658	0.0643225
2.21_634.0797n	HMDB0136070	M+NH4, M+Na, M+K	C27H22O18	47.1	52.9	-1.45319	NA	NA	3,4,5,12,13,21,22,23-octahydroxy-8,18-dioxo-9,14,17-trioxatetracyclo[17.4.0.0¬≤,‚Å∑.0¬π‚Å∞,¬π‚Åµ]tricosa-1(23),2,4,6,19,21-hexaen-11-yl 3,4,5-trihydroxybenzoate	634.08	652.114	1	2.20783	36.973	4.55e-10	7.89e-08	hypersensitive - resistant; hypersensitive - sensitive; sensitive - resistant	3.0882	0.033208	2.35397	0.0767866	2.70658	0.0643225
2.21_634.0797n	HMDB0136071	M+NH4, M+Na, M+K	C27H22O18	47.1	52.9	-1.45319	NA	NA	3,4,5,11,13,21,22,23-octahydroxy-8,18-dioxo-9,14,17-trioxatetracyclo[17.4.0.0¬≤,‚Å∑.0¬π‚Å∞,¬π‚Åµ]tricosa-1(23),2,4,6,19,21-hexaen-12-yl 3,4,5-trihydroxybenzoate	634.08	652.114	1	2.20783	36.973	4.55e-10	7.89e-08	hypersensitive - resistant; hypersensitive - sensitive; sensitive - resistant	3.0882	0.033208	2.35397	0.0767866	2.70658	0.0643225
8.42_826.2605n	NA	NA	NA	NA	NA	NA	NA	NA	NA	NA	NA	NA	NA	36.862	4.74e-10	7.89e-08	resistant - hypersensitive; resistant - sensitive	1.2469	0.199168	3.53592	0.150251	1.34614	0.285815
6.39_218.1667n	CHEBI:141851	M+H-H2O, M+2Na-H	C15H22O	38.4	0	-1.53634	NA	NA	(4S)-4-(5,5-dimethylcyclohex-1-en-1-yl)cyclohex-1-ene-1-carbaldehyde	218.167	263.159	1	6.39143	36.135	6.2e-10	9.69e-08	hypersensitive - resistant; sensitive - resistant	2.93371	0.0513661	2.44268	0.0582871	2.99352	0.042668
6.39_218.1667n	CHEBI:48688	M+H-H2O, M+2Na-H	C15H22O	38.4	0	-1.53634	NA	NA	4-(2,2,3-trimethylcyclopent-3-enyl)cyclohex-3-enecarbaldehyde	218.167	263.159	1	6.39143	36.135	6.2e-10	9.69e-08	hypersensitive - resistant; sensitive - resistant	2.93371	0.0513661	2.44268	0.0582871	2.99352	0.042668
6.39_218.1667n	CHEBI:48689	M+H-H2O, M+2Na-H	C15H22O	38.4	0	-1.53634	NA	NA	3-(2,2,3-trimethylcyclopent-3-enyl)cyclohex-3-enecarbaldehyde	218.167	263.159	1	6.39143	36.135	6.2e-10	9.69e-08	hypersensitive - resistant; sensitive - resistant	2.93371	0.0513661	2.44268	0.0582871	2.99352	0.042668
6.39_218.1667n	CHEBI:48694	M+H-H2O, M+2Na-H	C15H22O	38.4	0	-1.53634	NA	NA	6-(2,2,3-trimethylcyclopent-3-enyl)-1-oxaspiro[2.5]oct-5-ene	218.167	263.159	1	6.39143	36.135	6.2e-10	9.69e-08	hypersensitive - resistant; sensitive - resistant	2.93371	0.0513661	2.44268	0.0582871	2.99352	0.042668
6.39_218.1667n	CHEBI:51460	M+H-H2O, M+2Na-H	C15H22O	38.4	0	-1.53634	NA	NA	albaflavenone	218.167	263.159	1	6.39143	36.135	6.2e-10	9.69e-08	hypersensitive - resistant; sensitive - resistant	2.93371	0.0513661	2.44268	0.0582871	2.99352	0.042668
6.39_218.1667n	CHEBI:62091	M+H-H2O, M+2Na-H	C15H22O	38.4	0	-1.53634	NA	NA	germacra-1(10),4,11(13)-trien-12-al	218.167	263.159	1	6.39143	36.135	6.2e-10	9.69e-08	hypersensitive - resistant; sensitive - resistant	2.93371	0.0513661	2.44268	0.0582871	2.99352	0.042668
6.39_218.1667n	CHEBI:63244	M+H-H2O, M+2Na-H	C15H22O	38.4	0	-1.53634	NA	NA	pentalen-13-al	218.167	263.159	1	6.39143	36.135	6.2e-10	9.69e-08	hypersensitive - resistant; sensitive - resistant	2.93371	0.0513661	2.44268	0.0582871	2.99352	0.042668
6.39_218.1667n	CHEBI:63892	M+H-H2O, M+2Na-H	C15H22O	38.4	0	-1.53634	NA	NA	zerumbone	218.167	263.159	1	6.39143	36.135	6.2e-10	9.69e-08	hypersensitive - resistant; sensitive - resistant	2.93371	0.0513661	2.44268	0.0582871	2.99352	0.042668
6.39_218.1667n	CHEBI:64688	M+H-H2O, M+2Na-H	C15H22O	38.4	0	-1.53634	NA	NA	artemisinic aldehyde	218.167	263.159	1	6.39143	36.135	6.2e-10	9.69e-08	hypersensitive - resistant; sensitive - resistant	2.93371	0.0513661	2.44268	0.0582871	2.99352	0.042668
6.39_218.1667n	CHEBI:66416	M+H-H2O, M+2Na-H	C15H22O	38.4	0	-1.53634	NA	NA	mustakone	218.167	263.159	1	6.39143	36.135	6.2e-10	9.69e-08	hypersensitive - resistant; sensitive - resistant	2.93371	0.0513661	2.44268	0.0582871	2.99352	0.042668
6.39_218.1667n	CHEBI:70160	M+H-H2O, M+2Na-H	C15H22O	38.8	2.08	-1.53634	NA	NA	(+)-(S)-dihydro-ar-turmerone	218.167	263.159	1	6.39143	36.135	6.2e-10	9.69e-08	hypersensitive - resistant; sensitive - resistant	2.93371	0.0513661	2.44268	0.0582871	2.99352	0.042668
6.39_218.1667n	CHEBI:8	M+H-H2O, M+2Na-H	C15H22O	39.2	4.25	-1.53634	NA	NA	(+)-8-hydroxycalamenene	218.167	263.159	1	6.39143	36.135	6.2e-10	9.69e-08	hypersensitive - resistant; sensitive - resistant	2.93371	0.0513661	2.44268	0.0582871	2.99352	0.042668
6.39_218.1667n	CHEBI:81377	M+H-H2O, M+2Na-H	C15H22O	38.4	0	-1.53634	NA	NA	(+)-nootkatone	218.167	263.159	1	6.39143	36.135	6.2e-10	9.69e-08	hypersensitive - resistant; sensitive - resistant	2.93371	0.0513661	2.44268	0.0582871	2.99352	0.042668
6.39_218.1667n	CHEBI:9192	M+H-H2O, M+2Na-H	C15H22O	38.4	0	-1.53634	NA	NA	solavetivone	218.167	263.159	1	6.39143	36.135	6.2e-10	9.69e-08	hypersensitive - resistant; sensitive - resistant	2.93371	0.0513661	2.44268	0.0582871	2.99352	0.042668
6.39_218.1667n	HMDB0013687	M+H-H2O, M+2Na-H	C15H22O	38.4	0	-1.53634	NA	NA	Nookatone	218.167	263.159	1	6.39143	36.135	6.2e-10	9.69e-08	hypersensitive - resistant; sensitive - resistant	2.93371	0.0513661	2.44268	0.0582871	2.99352	0.042668
6.39_218.1667n	HMDB0035081	M+H-H2O, M+2Na-H	C15H22O	38.4	0	-1.53634	NA	NA	(5alpha,10alpha)-3,7(11)-Eudesmadien-2-one	218.167	263.159	1	6.39143	36.135	6.2e-10	9.69e-08	hypersensitive - resistant; sensitive - resistant	2.93371	0.0513661	2.44268	0.0582871	2.99352	0.042668
6.39_218.1667n	HMDB0035082	M+H-H2O, M+2Na-H	C15H22O	38.4	0	-1.53634	NA	NA	(5beta,7beta,10beta)-3,11-Eudesmadien-2-one	218.167	263.159	1	6.39143	36.135	6.2e-10	9.69e-08	hypersensitive - resistant; sensitive - resistant	2.93371	0.0513661	2.44268	0.0582871	2.99352	0.042668
6.39_218.1667n	HMDB0035643	M+H-H2O, M+2Na-H	C15H22O	38.4	0	-1.53634	NA	NA	beta-Sinensal	218.167	263.159	1	6.39143	36.135	6.2e-10	9.69e-08	hypersensitive - resistant; sensitive - resistant	2.93371	0.0513661	2.44268	0.0582871	2.99352	0.042668
6.39_218.1667n	HMDB0035657	M+H-H2O, M+2Na-H	C15H22O	38.4	0	-1.53634	NA	NA	Solavetivone	218.167	263.159	1	6.39143	36.135	6.2e-10	9.69e-08	hypersensitive - resistant; sensitive - resistant	2.93371	0.0513661	2.44268	0.0582871	2.99352	0.042668
6.39_218.1667n	HMDB0035747	M+H-H2O, M+2Na-H	C15H22O	38.4	0	-1.53634	NA	NA	Patchoulenone	218.167	263.159	1	6.39143	36.135	6.2e-10	9.69e-08	hypersensitive - resistant; sensitive - resistant	2.93371	0.0513661	2.44268	0.0582871	2.99352	0.042668
6.39_218.1667n	HMDB0035786	M+H-H2O, M+2Na-H	C15H22O	38.4	0	-1.53634	NA	NA	Valerenal	218.167	263.159	1	6.39143	36.135	6.2e-10	9.69e-08	hypersensitive - resistant; sensitive - resistant	2.93371	0.0513661	2.44268	0.0582871	2.99352	0.042668
6.39_218.1667n	HMDB0035835	M+H-H2O, M+2Na-H	C15H22O	38.4	0.0498	-1.53634	NA	NA	Furanoeremophilane	218.167	263.159	1	6.39143	36.135	6.2e-10	9.69e-08	hypersensitive - resistant; sensitive - resistant	2.93371	0.0513661	2.44268	0.0582871	2.99352	0.042668
6.39_218.1667n	HMDB0036071	M+H-H2O, M+2Na-H	C15H22O	38.4	0	-1.53634	NA	NA	Dendrolasin	218.167	263.159	1	6.39143	36.135	6.2e-10	9.69e-08	hypersensitive - resistant; sensitive - resistant	2.93371	0.0513661	2.44268	0.0582871	2.99352	0.042668
6.39_218.1667n	HMDB0036109	M+H-H2O, M+2Na-H	C15H22O	38.4	0	-1.53634	NA	NA	1,3,5-Bisabolatrien-10-one	218.167	263.159	1	6.39143	36.135	6.2e-10	9.69e-08	hypersensitive - resistant; sensitive - resistant	2.93371	0.0513661	2.44268	0.0582871	2.99352	0.042668
6.39_218.1667n	HMDB0036201	M+H-H2O, M+2Na-H	C15H22O	38.4	0	-1.53634	NA	NA	(E)-10,11-Dihydro-alpha-atlantone	218.167	263.159	1	6.39143	36.135	6.2e-10	9.69e-08	hypersensitive - resistant; sensitive - resistant	2.93371	0.0513661	2.44268	0.0582871	2.99352	0.042668
6.39_218.1667n	HMDB0036443	M+H-H2O, M+2Na-H	C15H22O	38.4	0	-1.53634	NA	NA	Rotundone	218.167	263.159	1	6.39143	36.135	6.2e-10	9.69e-08	hypersensitive - resistant; sensitive - resistant	2.93371	0.0513661	2.44268	0.0582871	2.99352	0.042668
6.39_218.1667n	HMDB0036667	M+H-H2O, M+2Na-H	C15H22O	38.4	0	-1.53634	NA	NA	Zerumbone	218.167	263.159	1	6.39143	36.135	6.2e-10	9.69e-08	hypersensitive - resistant; sensitive - resistant	2.93371	0.0513661	2.44268	0.0582871	2.99352	0.042668
6.39_218.1667n	HMDB0036718	M+H-H2O, M+2Na-H	C15H22O	38.4	0	-1.53634	NA	NA	beta-Santalal	218.167	263.159	1	6.39143	36.135	6.2e-10	9.69e-08	hypersensitive - resistant; sensitive - resistant	2.93371	0.0513661	2.44268	0.0582871	2.99352	0.042668
6.39_218.1667n	HMDB0036733	M+H-H2O, M+2Na-H	C15H22O	38.4	0	-1.53634	NA	NA	Vulgarone A	218.167	263.159	1	6.39143	36.135	6.2e-10	9.69e-08	hypersensitive - resistant; sensitive - resistant	2.93371	0.0513661	2.44268	0.0582871	2.99352	0.042668
6.39_218.1667n	HMDB0036797	M+H-H2O, M+2Na-H	C15H22O	38.4	0	-1.53634	NA	NA	Mustakone	218.167	263.159	1	6.39143	36.135	6.2e-10	9.69e-08	hypersensitive - resistant; sensitive - resistant	2.93371	0.0513661	2.44268	0.0582871	2.99352	0.042668
6.39_218.1667n	HMDB0036813	M+H-H2O, M+2Na-H	C15H22O	38.4	0	-1.53634	NA	NA	alpha-Santalal	218.167	263.159	1	6.39143	36.135	6.2e-10	9.69e-08	hypersensitive - resistant; sensitive - resistant	2.93371	0.0513661	2.44268	0.0582871	2.99352	0.042668
6.39_218.1667n	HMDB0037000	M+H-H2O, M+2Na-H	C15H22O	38.4	0	-1.53634	NA	NA	alpha-Turmerone	218.167	263.159	1	6.39143	36.135	6.2e-10	9.69e-08	hypersensitive - resistant; sensitive - resistant	2.93371	0.0513661	2.44268	0.0582871	2.99352	0.042668
6.39_218.1667n	HMDB0037061	M+H-H2O, M+2Na-H	C15H22O	39.3	4.47	-1.53634	NA	NA	(+)-4,11-Eudesmadien-3-one	218.167	263.159	1	6.39143	36.135	6.2e-10	9.69e-08	hypersensitive - resistant; sensitive - resistant	2.93371	0.0513661	2.44268	0.0582871	2.99352	0.042668
6.39_218.1667n	HMDB0037068	M+H-H2O, M+2Na-H	C15H22O	38.4	0	-1.53634	NA	NA	Curlone	218.167	263.159	1	6.39143	36.135	6.2e-10	9.69e-08	hypersensitive - resistant; sensitive - resistant	2.93371	0.0513661	2.44268	0.0582871	2.99352	0.042668
6.39_218.1667n	HMDB0038164	M+H-H2O, M+2Na-H	C15H22O	38.4	0	-1.53634	NA	NA	Vulgarone B	218.167	263.159	1	6.39143	36.135	6.2e-10	9.69e-08	hypersensitive - resistant; sensitive - resistant	2.93371	0.0513661	2.44268	0.0582871	2.99352	0.042668
6.39_218.1667n	HMDB0038187	M+H-H2O, M+2Na-H	C15H22O	38.4	0	-1.53634	NA	NA	beta-Atlantone	218.167	263.159	1	6.39143	36.135	6.2e-10	9.69e-08	hypersensitive - resistant; sensitive - resistant	2.93371	0.0513661	2.44268	0.0582871	2.99352	0.042668
6.39_218.1667n	HMDB0038195	M+H-H2O, M+2Na-H	C15H22O	39.3	4.63	-1.53634	NA	NA	Xanthorrhizol	218.167	263.159	1	6.39143	36.135	6.2e-10	9.69e-08	hypersensitive - resistant; sensitive - resistant	2.93371	0.0513661	2.44268	0.0582871	2.99352	0.042668
6.39_218.1667n	HMDB0038200	M+H-H2O, M+2Na-H	C15H22O	39.3	4.44	-1.53634	NA	NA	Calamusenone	218.167	263.159	1	6.39143	36.135	6.2e-10	9.69e-08	hypersensitive - resistant; sensitive - resistant	2.93371	0.0513661	2.44268	0.0582871	2.99352	0.042668
6.39_218.1667n	HMDB0038201	M+H-H2O, M+2Na-H	C15H22O	39.3	4.57	-1.53634	NA	NA	4,7(11)-Guaiadien-8-one	218.167	263.159	1	6.39143	36.135	6.2e-10	9.69e-08	hypersensitive - resistant; sensitive - resistant	2.93371	0.0513661	2.44268	0.0582871	2.99352	0.042668
6.39_218.1667n	HMDB0038215	M+H-H2O, M+2Na-H	C15H22O	38.4	0	-1.53634	NA	NA	alpha-Sinensal	218.167	263.159	1	6.39143	36.135	6.2e-10	9.69e-08	hypersensitive - resistant; sensitive - resistant	2.93371	0.0513661	2.44268	0.0582871	2.99352	0.042668
6.39_218.1667n	HMDB0038511	M+H-H2O, M+2Na-H	C15H22O	38.4	0	-1.53634	NA	NA	Bisacumol	218.167	263.159	1	6.39143	36.135	6.2e-10	9.69e-08	hypersensitive - resistant; sensitive - resistant	2.93371	0.0513661	2.44268	0.0582871	2.99352	0.042668
6.39_218.1667n	HMDB0039637	M+H-H2O, M+2Na-H	C15H22O	39.3	4.67	-1.53634	NA	NA	beta-Elemenone	218.167	263.159	1	6.39143	36.135	6.2e-10	9.69e-08	hypersensitive - resistant; sensitive - resistant	2.93371	0.0513661	2.44268	0.0582871	2.99352	0.042668
6.39_218.1667n	HMDB0040686	M+H-H2O, M+2Na-H	C15H22O	38.8	2.28	-1.53634	NA	NA	Isohumbertiol	218.167	263.159	1	6.39143	36.135	6.2e-10	9.69e-08	hypersensitive - resistant; sensitive - resistant	2.93371	0.0513661	2.44268	0.0582871	2.99352	0.042668
6.39_218.1667n	HMDB0094674	M+H-H2O, M+2Na-H	C15H22O	38.8	2.08	-1.53634	NA	NA	N-Octyl phenyl ketone	218.167	263.159	1	6.39143	36.135	6.2e-10	9.69e-08	hypersensitive - resistant; sensitive - resistant	2.93371	0.0513661	2.44268	0.0582871	2.99352	0.042668
6.39_218.1667n	HMDB0134121	M+H-H2O, M+2Na-H	C15H22O	38.8	2.08	-1.53634	NA	NA	2-benzyloctanal	218.167	263.159	1	6.39143	36.135	6.2e-10	9.69e-08	hypersensitive - resistant; sensitive - resistant	2.93371	0.0513661	2.44268	0.0582871	2.99352	0.042668
6.39_218.1667n	HMDB0134122	M+H-H2O, M+2Na-H	C15H22O	38.8	2.15	-1.53634	NA	NA	(2Z)-2-(phenylmethylidene)octan-1-ol	218.167	263.159	1	6.39143	36.135	6.2e-10	9.69e-08	hypersensitive - resistant; sensitive - resistant	2.93371	0.0513661	2.44268	0.0582871	2.99352	0.042668
2.66_210.0536n	CHEBI:131735	M+H-H2O, M+K, M+Na, M+H-2H2O	C10H10O5	42.7	23.9	3.79997	NA	NA	4-[(2-hydroxyethoxy)carbonyl]benzoic acid	210.054	193.05	1	2.66417	33.962	1.42e-09	2.08e-07	resistant - hypersensitive; resistant - sensitive	2.20054	0.035204	3.01155	0.0590084	2.31999	0.114487
2.66_210.0536n	CHEBI:134393	M+H-H2O, M+K, M+Na, M+H-2H2O	C11H6N4O	39.4	7.36	-2.56705	NA	NA	3-amino-9-oxo-9H-imidazo[1,2-a]indole-2-carbonitrile	210.054	193.05	1	2.66417	33.962	1.42e-09	2.08e-07	resistant - hypersensitive; resistant - sensitive	2.20054	0.035204	3.01155	0.0590084	2.31999	0.114487
2.66_210.0536n	CHEBI:137424	M+H-H2O, M+K, M+Na, M+H-2H2O	C10H10O5-2	41	15	3.79997	NA	NA	prohexadione(2-)	210.054	193.05	1	2.66417	33.962	1.42e-09	2.08e-07	resistant - hypersensitive; resistant - sensitive	2.20054	0.035204	3.01155	0.0590084	2.31999	0.114487
2.66_210.0536n	CHEBI:142914	M+H-H2O, M+K, M+Na, M+H-2H2O	C10H10O5	42.6	23.1	3.79997	NA	NA	vanilloylacetic acid	210.054	193.05	1	2.66417	33.962	1.42e-09	2.08e-07	resistant - hypersensitive; resistant - sensitive	2.20054	0.035204	3.01155	0.0590084	2.31999	0.114487
2.66_210.0536n	CHEBI:20582	M+H-H2O, M+K, M+Na, M+H-2H2O	C10H10O5	42.5	22.8	3.79997	NA	NA	5-hydroxyferulic acid	210.054	193.05	1	2.66417	33.962	1.42e-09	2.08e-07	resistant - hypersensitive; resistant - sensitive	2.20054	0.035204	3.01155	0.0590084	2.31999	0.114487
2.66_210.0536n	CHEBI:78688	M+H-H2O, M+K, M+Na, M+H-2H2O	C10H10O5	40.3	11.7	3.79997	NA	NA	2,4-diacetylphloroglucinol	210.054	193.05	1	2.66417	33.962	1.42e-09	2.08e-07	resistant - hypersensitive; resistant - sensitive	2.20054	0.035204	3.01155	0.0590084	2.31999	0.114487
2.66_210.0536n	HMDB0011714	M+H-H2O, M+K, M+Na, M+H-2H2O	C10H10O5	42.2	21.3	3.79997	NA	NA	Vanilpyruvic acid	210.054	193.05	1	2.66417	33.962	1.42e-09	2.08e-07	resistant - hypersensitive; resistant - sensitive	2.20054	0.035204	3.01155	0.0590084	2.31999	0.114487
2.66_210.0536n	HMDB0035484	M+H-H2O, M+K, M+Na, M+H-2H2O	C10H10O5	42.5	22.8	3.79997	NA	NA	3-(3,4-Dihydroxy-5-methoxy)-2-propenoic acid	210.054	193.05	1	2.66417	33.962	1.42e-09	2.08e-07	resistant - hypersensitive; resistant - sensitive	2.20054	0.035204	3.01155	0.0590084	2.31999	0.114487
2.66_210.0536n	HMDB0125514	M+H-H2O, M+K, M+Na, M+H-2H2O	C10H10O5	42.6	23.3	3.79997	NA	NA	(2E)-3-(2,4-dihydroxy-5-methoxyphenyl)prop-2-enoic acid	210.054	193.05	1	2.66417	33.962	1.42e-09	2.08e-07	resistant - hypersensitive; resistant - sensitive	2.20054	0.035204	3.01155	0.0590084	2.31999	0.114487
2.66_210.0536n	HMDB0125515	M+H-H2O, M+K, M+Na, M+H-2H2O	C10H10O5	42.5	22.8	3.79997	NA	NA	(2E)-3-(2,4-dihydroxy-3-methoxyphenyl)prop-2-enoic acid	210.054	193.05	1	2.66417	33.962	1.42e-09	2.08e-07	resistant - hypersensitive; resistant - sensitive	2.20054	0.035204	3.01155	0.0590084	2.31999	0.114487
2.66_210.0536n	HMDB0125516	M+H-H2O, M+K, M+Na, M+H-2H2O	C10H10O5	42.7	23.6	3.79997	NA	NA	3-(4-hydroxy-3-methoxyphenyl)oxirane-2-carboxylic acid	210.054	193.05	1	2.66417	33.962	1.42e-09	2.08e-07	resistant - hypersensitive; resistant - sensitive	2.20054	0.035204	3.01155	0.0590084	2.31999	0.114487
2.66_210.0536n	HMDB0127490	M+H-H2O, M+K, M+Na, M+H-2H2O	C10H10O5	42.5	22.8	3.79997	NA	NA	3-(3,4-dihydroxy-5-methoxyphenyl)prop-2-enoic acid	210.054	193.05	1	2.66417	33.962	1.42e-09	2.08e-07	resistant - hypersensitive; resistant - sensitive	2.20054	0.035204	3.01155	0.0590084	2.31999	0.114487
2.66_210.0536n	HMDB0127946	M+H-H2O, M+K, M+Na, M+H-2H2O	C10H10O5	42.6	23.3	3.79997	NA	NA	3-(2,4-dihydroxy-5-methoxyphenyl)prop-2-enoic acid	210.054	193.05	1	2.66417	33.962	1.42e-09	2.08e-07	resistant - hypersensitive; resistant - sensitive	2.20054	0.035204	3.01155	0.0590084	2.31999	0.114487
2.66_210.0536n	HMDB0127947	M+H-H2O, M+K, M+Na, M+H-2H2O	C10H10O5	42.5	22.8	3.79997	NA	NA	3-(2,4-dihydroxy-3-methoxyphenyl)prop-2-enoic acid	210.054	193.05	1	2.66417	33.962	1.42e-09	2.08e-07	resistant - hypersensitive; resistant - sensitive	2.20054	0.035204	3.01155	0.0590084	2.31999	0.114487
2.66_210.0536n	HMDB0132221	M+H-H2O, M+K, M+Na, M+H-2H2O	C10H10O5	42.3	21.9	3.79997	NA	NA	3-(2,3-dihydroxy-4-methoxyphenyl)prop-2-enoic acid	210.054	193.05	1	2.66417	33.962	1.42e-09	2.08e-07	resistant - hypersensitive; resistant - sensitive	2.20054	0.035204	3.01155	0.0590084	2.31999	0.114487
2.66_210.0536n	HMDB0132228	M+H-H2O, M+K, M+Na, M+H-2H2O	C10H10O5	42.6	23.3	3.79997	NA	NA	3-(2,5-dihydroxy-4-methoxyphenyl)prop-2-enoic acid	210.054	193.05	1	2.66417	33.962	1.42e-09	2.08e-07	resistant - hypersensitive; resistant - sensitive	2.20054	0.035204	3.01155	0.0590084	2.31999	0.114487
2.66_210.0536n	HMDB0140909	M+H-H2O, M+K, M+Na, M+H-2H2O	C10H10O5	42.7	23.6	3.79997	NA	NA	3-(3-hydroxy-4-methoxyphenyl)oxirane-2-carboxylic acid	210.054	193.05	1	2.66417	33.962	1.42e-09	2.08e-07	resistant - hypersensitive; resistant - sensitive	2.20054	0.035204	3.01155	0.0590084	2.31999	0.114487
2.66_210.0536n	HMDB0141258	M+H-H2O, M+K, M+Na, M+H-2H2O	C10H10O5	42.7	23.7	3.79997	NA	NA	(2Z)-2-hydroxy-3-(4-hydroxy-3-methoxyphenyl)prop-2-enoic acid	210.054	193.05	1	2.66417	33.962	1.42e-09	2.08e-07	resistant - hypersensitive; resistant - sensitive	2.20054	0.035204	3.01155	0.0590084	2.31999	0.114487
2.66_210.0536n	HMDB0141331	M+H-H2O, M+K, M+Na, M+H-2H2O	C10H10O5	42.5	22.8	3.79997	NA	NA	3-(3,5-dihydroxy-4-methoxyphenyl)prop-2-enoic acid	210.054	193.05	1	2.66417	33.962	1.42e-09	2.08e-07	resistant - hypersensitive; resistant - sensitive	2.20054	0.035204	3.01155	0.0590084	2.31999	0.114487
2.66_210.0536n	HMDB0142176	M+H-H2O, M+K, M+Na, M+H-2H2O	C10H10O5	42.3	21.8	3.79997	NA	NA	2-[(2-hydroxyphenyl)methyl]propanedioic acid	210.054	193.05	1	2.66417	33.962	1.42e-09	2.08e-07	resistant - hypersensitive; resistant - sensitive	2.20054	0.035204	3.01155	0.0590084	2.31999	0.114487
2.66_210.0536n	HMDB0142177	M+H-H2O, M+K, M+Na, M+H-2H2O	C10H10O5	42.4	22.1	3.79997	NA	NA	2-[hydroxy(phenyl)methyl]propanedioic acid	210.054	193.05	1	2.66417	33.962	1.42e-09	2.08e-07	resistant - hypersensitive; resistant - sensitive	2.20054	0.035204	3.01155	0.0590084	2.31999	0.114487
2.66_210.0536n	HMDB0142178	M+H-H2O, M+K, M+Na, M+H-2H2O	C10H10O5	42.3	21.8	3.79997	NA	NA	2-[(4-hydroxyphenyl)methyl]propanedioic acid	210.054	193.05	1	2.66417	33.962	1.42e-09	2.08e-07	resistant - hypersensitive; resistant - sensitive	2.20054	0.035204	3.01155	0.0590084	2.31999	0.114487
2.66_210.0536n	HMDB0142180	M+H-H2O, M+K, M+Na, M+H-2H2O	C10H10O5	40.9	14.5	3.79997	NA	NA	2-benzyl-2-hydroxypropanedioic acid	210.054	193.05	1	2.66417	33.962	1.42e-09	2.08e-07	resistant - hypersensitive; resistant - sensitive	2.20054	0.035204	3.01155	0.0590084	2.31999	0.114487
2.66_210.0536n	HMDB0142181	M+H-H2O, M+K, M+Na, M+H-2H2O	C10H10O5	42.3	21.8	3.79997	NA	NA	2-[(3-hydroxyphenyl)methyl]propanedioic acid	210.054	193.05	1	2.66417	33.962	1.42e-09	2.08e-07	resistant - hypersensitive; resistant - sensitive	2.20054	0.035204	3.01155	0.0590084	2.31999	0.114487
3.90_442.1473n	CHEBI:68932	M+Na, M+K, M+NH4	C20H26O11	40.6	11	-0.508517	NA	NA	yadanziolide B	442.147	465.137	1	3.90398	32.149	2.9e-09	3.95e-07	resistant - hypersensitive; resistant - sensitive	2.49827	0.0519686	3.27593	0.0452032	2.53538	0.119546
3.90_442.1473n	HMDB0030294	M+Na, M+K, M+NH4	C20H26O11	38.9	2.38	-0.508517	NA	NA	1-O-E-Cinnamoyl-(6-arabinosylglucose)	442.147	465.137	1	3.90398	32.149	2.9e-09	3.95e-07	resistant - hypersensitive; resistant - sensitive	2.49827	0.0519686	3.27593	0.0452032	2.53538	0.119546
3.90_442.1473n	HMDB0125468	M+Na, M+K, M+NH4	C20H26O11	40.5	10.6	-0.508517	NA	NA	6-[2-(carboxymethyl)-5-hydroxy-3-methoxy-4-(3-methylbut-2-en-1-yl)phenoxy]-3,4,5-trihydroxyoxane-2-carboxylic acid	442.147	465.137	1	3.90398	32.149	2.9e-09	3.95e-07	resistant - hypersensitive; resistant - sensitive	2.49827	0.0519686	3.27593	0.0452032	2.53538	0.119546
3.90_442.1473n	HMDB0125469	M+Na, M+K, M+NH4	C20H26O11	40.4	9.84	-0.508517	NA	NA	6-[4-(carboxymethyl)-5-hydroxy-3-methoxy-2-(3-methylbut-2-en-1-yl)phenoxy]-3,4,5-trihydroxyoxane-2-carboxylic acid	442.147	465.137	1	3.90398	32.149	2.9e-09	3.95e-07	resistant - hypersensitive; resistant - sensitive	2.49827	0.0519686	3.27593	0.0452032	2.53538	0.119546
3.90_442.1473n	HMDB0125470	M+Na, M+K, M+NH4	C20H26O11	40.5	10.6	-0.508517	NA	NA	6-({2-[4,6-dihydroxy-2-methoxy-3-(3-methylbut-2-en-1-yl)phenyl]acetyl}oxy)-3,4,5-trihydroxyoxane-2-carboxylic acid	442.147	465.137	1	3.90398	32.149	2.9e-09	3.95e-07	resistant - hypersensitive; resistant - sensitive	2.49827	0.0519686	3.27593	0.0452032	2.53538	0.119546
3.90_442.1473n	HMDB0133268	M+Na, M+K, M+NH4	C20H26O11	40.6	11.3	-0.508517	NA	NA	6-[4-(2-carboxy-2-hydroxyethyl)-2-(4-hydroxy-3-methylbut-2-en-1-yl)phenoxy]-3,4,5-trihydroxyoxane-2-carboxylic acid	442.147	465.137	1	3.90398	32.149	2.9e-09	3.95e-07	resistant - hypersensitive; resistant - sensitive	2.49827	0.0519686	3.27593	0.0452032	2.53538	0.119546
3.90_442.1473n	HMDB0133269	M+Na, M+K, M+NH4	C20H26O11	40.6	11.3	-0.508517	NA	NA	3,4,5-trihydroxy-6-({2-hydroxy-3-[4-hydroxy-3-(4-hydroxy-3-methylbut-2-en-1-yl)phenyl]propanoyl}oxy)oxane-2-carboxylic acid	442.147	465.137	1	3.90398	32.149	2.9e-09	3.95e-07	resistant - hypersensitive; resistant - sensitive	2.49827	0.0519686	3.27593	0.0452032	2.53538	0.119546
3.90_442.1473n	HMDB0133273	M+Na, M+K, M+NH4	C20H26O11	40.4	9.85	-0.508517	NA	NA	6-[4-(2-carboxy-1,2-dihydroxyethyl)-2-(3-methylbut-2-en-1-yl)phenoxy]-3,4,5-trihydroxyoxane-2-carboxylic acid	442.147	465.137	1	3.90398	32.149	2.9e-09	3.95e-07	resistant - hypersensitive; resistant - sensitive	2.49827	0.0519686	3.27593	0.0452032	2.53538	0.119546
3.90_442.1473n	HMDB0133274	M+Na, M+K, M+NH4	C20H26O11	40.5	10.6	-0.508517	NA	NA	6-({2,3-dihydroxy-3-[4-hydroxy-3-(3-methylbut-2-en-1-yl)phenyl]propanoyl}oxy)-3,4,5-trihydroxyoxane-2-carboxylic acid	442.147	465.137	1	3.90398	32.149	2.9e-09	3.95e-07	resistant - hypersensitive; resistant - sensitive	2.49827	0.0519686	3.27593	0.0452032	2.53538	0.119546
3.90_442.1473n	HMDB0133278	M+Na, M+K, M+NH4	C20H26O11	40.6	11.3	-0.508517	NA	NA	6-[4-(2-carboxy-2-hydroxyethyl)-2-[(3,3-dimethyloxiran-2-yl)methyl]phenoxy]-3,4,5-trihydroxyoxane-2-carboxylic acid	442.147	465.137	1	3.90398	32.149	2.9e-09	3.95e-07	resistant - hypersensitive; resistant - sensitive	2.49827	0.0519686	3.27593	0.0452032	2.53538	0.119546
3.90_442.1473n	HMDB0133279	M+Na, M+K, M+NH4	C20H26O11	40.6	11.3	-0.508517	NA	NA	6-[(3-{3-[(3,3-dimethyloxiran-2-yl)methyl]-4-hydroxyphenyl}-2-hydroxypropanoyl)oxy]-3,4,5-trihydroxyoxane-2-carboxylic acid	442.147	465.137	1	3.90398	32.149	2.9e-09	3.95e-07	resistant - hypersensitive; resistant - sensitive	2.49827	0.0519686	3.27593	0.0452032	2.53538	0.119546
3.90_442.1473n	HMDB0133283	M+Na, M+K, M+NH4	C20H26O11	40.4	9.85	-0.508517	NA	NA	6-[5-(2-carboxy-2-hydroxyethyl)-2-hydroxy-3-(3-methylbut-2-en-1-yl)phenoxy]-3,4,5-trihydroxyoxane-2-carboxylic acid	442.147	465.137	1	3.90398	32.149	2.9e-09	3.95e-07	resistant - hypersensitive; resistant - sensitive	2.49827	0.0519686	3.27593	0.0452032	2.53538	0.119546
3.90_442.1473n	HMDB0133284	M+Na, M+K, M+NH4	C20H26O11	40.4	9.85	-0.508517	NA	NA	6-[4-(2-carboxy-2-hydroxyethyl)-2-hydroxy-6-(3-methylbut-2-en-1-yl)phenoxy]-3,4,5-trihydroxyoxane-2-carboxylic acid	442.147	465.137	1	3.90398	32.149	2.9e-09	3.95e-07	resistant - hypersensitive; resistant - sensitive	2.49827	0.0519686	3.27593	0.0452032	2.53538	0.119546
3.90_442.1473n	HMDB0133285	M+Na, M+K, M+NH4	C20H26O11	40.4	9.85	-0.508517	NA	NA	6-({3-[3,4-dihydroxy-5-(3-methylbut-2-en-1-yl)phenyl]-2-hydroxypropanoyl}oxy)-3,4,5-trihydroxyoxane-2-carboxylic acid	442.147	465.137	1	3.90398	32.149	2.9e-09	3.95e-07	resistant - hypersensitive; resistant - sensitive	2.49827	0.0519686	3.27593	0.0452032	2.53538	0.119546
3.95_412.1313n	NA	NA	NA	NA	NA	NA	NA	NA	NA	NA	NA	NA	NA	32.056	3.01e-09	3.95e-07	resistant - hypersensitive; resistant - sensitive	2.96629	0.0399326	3.62806	0.0679239	2.98869	0.0870579
8.05_988.6222n	NA	NA	NA	NA	NA	NA	NA	NA	NA	NA	NA	NA	NA	31.441	3.85e-09	4.77e-07	hypersensitive - resistant; hypersensitive - sensitive	3.90809	0.0400333	3.211	0.062171	3.38486	0.0859418
3.45_196.0740n	CHEBI:132131	M+H, M+K, 2M+H	C10H12O4	38.9	0.725	2.191	NA	NA	3,5-dimethylorsellinic acid	196.074	393.151	1	3.45478	31.344	4.01e-09	4.77e-07	resistant - hypersensitive; resistant - sensitive	2.58491	0.0270543	3.05944	0.050815	2.67896	0.0542891
3.45_196.0740n	CHEBI:133419	M+H, M+K, 2M+H	C10H12O4	38.8	0	2.191	NA	NA	2-isobutyrylphloroglucinol	196.074	393.151	1	3.45478	31.344	4.01e-09	4.77e-07	resistant - hypersensitive; resistant - sensitive	2.58491	0.0270543	3.05944	0.050815	2.67896	0.0542891
3.45_196.0740n	CHEBI:16725	M+H, M+K, 2M+H	C10H12O4	38.9	0.725	2.191	NA	NA	2,3-dihydroxy-p-cumic acid	196.074	393.151	1	3.45478	31.344	4.01e-09	4.77e-07	resistant - hypersensitive; resistant - sensitive	2.58491	0.0270543	3.05944	0.050815	2.67896	0.0542891
3.45_196.0740n	CHEBI:2404	M+H, M+K, 2M+H	C10H12O4	38.8	0	2.191	NA	NA	acetosyringone	196.074	393.151	1	3.45478	31.344	4.01e-09	4.77e-07	resistant - hypersensitive; resistant - sensitive	2.58491	0.0270543	3.05944	0.050815	2.67896	0.0542891
3.45_196.0740n	CHEBI:27769	M+H, M+K, 2M+H	C10H12O4	38.8	0	2.191	NA	NA	2',6'-dimethoxy-4'-hydroxyacetophenone	196.074	393.151	1	3.45478	31.344	4.01e-09	4.77e-07	resistant - hypersensitive; resistant - sensitive	2.58491	0.0270543	3.05944	0.050815	2.67896	0.0542891
3.45_196.0740n	CHEBI:31135	M+H, M+K, 2M+H	C10H12O4	38.8	0	2.191	NA	NA	(E)-5-hydroxyconiferyl alcohol	196.074	393.151	1	3.45478	31.344	4.01e-09	4.77e-07	resistant - hypersensitive; resistant - sensitive	2.58491	0.0270543	3.05944	0.050815	2.67896	0.0542891
3.45_196.0740n	CHEBI:64213	M+H, M+K, 2M+H	C10H12O4	39	0.746	2.191	NA	NA	cantharidin	196.074	393.151	1	3.45478	31.344	4.01e-09	4.77e-07	resistant - hypersensitive; resistant - sensitive	2.58491	0.0270543	3.05944	0.050815	2.67896	0.0542891
3.45_196.0740n	CHEBI:86068	M+H, M+K, 2M+H	C10H12O4	38.8	0	2.191	NA	NA	5-hydroxyconiferyl alcohol	196.074	393.151	1	3.45478	31.344	4.01e-09	4.77e-07	resistant - hypersensitive; resistant - sensitive	2.58491	0.0270543	3.05944	0.050815	2.67896	0.0542891
3.45_196.0740n	CHEBI:86539	M+H, M+K, 2M+H	C10H12O4	38.8	0	2.191	NA	NA	2,6-dimethoxyphenol acetate	196.074	393.151	1	3.45478	31.344	4.01e-09	4.77e-07	resistant - hypersensitive; resistant - sensitive	2.58491	0.0270543	3.05944	0.050815	2.67896	0.0542891
3.45_196.0740n	CHEBI:86612	M+H, M+K, 2M+H	C10H12O4	38.9	0.725	2.191	NA	NA	dihydroferulic acid	196.074	393.151	1	3.45478	31.344	4.01e-09	4.77e-07	resistant - hypersensitive; resistant - sensitive	2.58491	0.0270543	3.05944	0.050815	2.67896	0.0542891
3.45_196.0740n	HMDB0000434	M+H, M+K, 2M+H	C10H12O4	38.9	0.725	2.191	NA	NA	Homoveratric acid	196.074	393.151	1	3.45478	31.344	4.01e-09	4.77e-07	resistant - hypersensitive; resistant - sensitive	2.58491	0.0270543	3.05944	0.050815	2.67896	0.0542891
3.45_196.0740n	HMDB0029645	M+H, M+K, 2M+H	C10H12O4	38.8	0	2.191	NA	NA	Xanthoxylin	196.074	393.151	1	3.45478	31.344	4.01e-09	4.77e-07	resistant - hypersensitive; resistant - sensitive	2.58491	0.0270543	3.05944	0.050815	2.67896	0.0542891
3.45_196.0740n	HMDB0029648	M+H, M+K, 2M+H	C10H12O4	38.8	0	2.191	NA	NA	2,4,5-Trimethoxybenzaldehyde	196.074	393.151	1	3.45478	31.344	4.01e-09	4.77e-07	resistant - hypersensitive; resistant - sensitive	2.58491	0.0270543	3.05944	0.050815	2.67896	0.0542891
3.45_196.0740n	HMDB0030571	M+H, M+K, 2M+H	C10H12O4	38.9	0.7	2.191	NA	NA	(+)-3-(3,4-Methylenedioxyphenyl)-1,2-propanediol	196.074	393.151	1	3.45478	31.344	4.01e-09	4.77e-07	resistant - hypersensitive; resistant - sensitive	2.58491	0.0270543	3.05944	0.050815	2.67896	0.0542891
3.45_196.0740n	HMDB0032365	M+H, M+K, 2M+H	C10H12O4	38.8	0	2.191	NA	NA	Maltyl isobutyrate	196.074	393.151	1	3.45478	31.344	4.01e-09	4.77e-07	resistant - hypersensitive; resistant - sensitive	2.58491	0.0270543	3.05944	0.050815	2.67896	0.0542891
3.45_196.0740n	HMDB0035721	M+H, M+K, 2M+H	C10H12O4	38.9	0.725	2.191	NA	NA	(S)-Batatic acid	196.074	393.151	1	3.45478	31.344	4.01e-09	4.77e-07	resistant - hypersensitive; resistant - sensitive	2.58491	0.0270543	3.05944	0.050815	2.67896	0.0542891
3.45_196.0740n	HMDB0037177	M+H, M+K, 2M+H	C10H12O4	38.8	0	2.191	NA	NA	1-(2,4,5-Trihydroxyphenyl)-1-butanone	196.074	393.151	1	3.45478	31.344	4.01e-09	4.77e-07	resistant - hypersensitive; resistant - sensitive	2.58491	0.0270543	3.05944	0.050815	2.67896	0.0542891
3.45_196.0740n	HMDB0039427	M+H, M+K, 2M+H	C10H12O4	39	0.839	2.191	NA	NA	2-Hydroxy-3-(4-methoxyphenyl)propanoic acid	196.074	393.151	1	3.45478	31.344	4.01e-09	4.77e-07	resistant - hypersensitive; resistant - sensitive	2.58491	0.0270543	3.05944	0.050815	2.67896	0.0542891
3.45_196.0740n	HMDB0040256	M+H, M+K, 2M+H	C10H12O4	38.9	0.725	2.191	NA	NA	(S)-2-(4-Methoxyphenoxy)propanoic acid	196.074	393.151	1	3.45478	31.344	4.01e-09	4.77e-07	resistant - hypersensitive; resistant - sensitive	2.58491	0.0270543	3.05944	0.050815	2.67896	0.0542891
3.45_196.0740n	HMDB0040637	M+H, M+K, 2M+H	C10H12O4	38.9	0.668	2.191	NA	NA	4-Hydroxy-6-methyl-3-(1-oxobutyl)-2H-pyran-2-one	196.074	393.151	1	3.45478	31.344	4.01e-09	4.77e-07	resistant - hypersensitive; resistant - sensitive	2.58491	0.0270543	3.05944	0.050815	2.67896	0.0542891
3.45_196.0740n	HMDB0060398	M+H, M+K, 2M+H	C10H12O4	38.8	0	2.191	NA	NA	5-Hydroxyconiferyl alcohol	196.074	393.151	1	3.45478	31.344	4.01e-09	4.77e-07	resistant - hypersensitive; resistant - sensitive	2.58491	0.0270543	3.05944	0.050815	2.67896	0.0542891
3.45_196.0740n	HMDB0060733	M+H, M+K, 2M+H	C10H12O4	39.1	1.43	2.191	NA	NA	3-(3-Hydroxyphenyl)-2-methyllactic acid	196.074	393.151	1	3.45478	31.344	4.01e-09	4.77e-07	resistant - hypersensitive; resistant - sensitive	2.58491	0.0270543	3.05944	0.050815	2.67896	0.0542891
3.45_196.0740n	HMDB0060735	M+H, M+K, 2M+H	C10H12O4	38.9	0.725	2.191	NA	NA	3-(3,4-Dihydroxyphenyl)-2-methylpropionic acid	196.074	393.151	1	3.45478	31.344	4.01e-09	4.77e-07	resistant - hypersensitive; resistant - sensitive	2.58491	0.0270543	3.05944	0.050815	2.67896	0.0542891
3.45_196.0740n	HMDB0062121	M+H, M+K, 2M+H	C10H12O4	38.9	0.725	2.191	NA	NA	Hydroferulic acid	196.074	393.151	1	3.45478	31.344	4.01e-09	4.77e-07	resistant - hypersensitive; resistant - sensitive	2.58491	0.0270543	3.05944	0.050815	2.67896	0.0542891
3.45_196.0740n	HMDB0125530	M+H, M+K, 2M+H	C10H12O4	38.9	0.725	2.191	NA	NA	3-(3-hydroxy-5-methoxyphenyl)propanoic acid	196.074	393.151	1	3.45478	31.344	4.01e-09	4.77e-07	resistant - hypersensitive; resistant - sensitive	2.58491	0.0270543	3.05944	0.050815	2.67896	0.0542891
3.45_196.0740n	HMDB0129339	M+H, M+K, 2M+H	C10H12O4	38.9	0.725	2.191	NA	NA	2-(3-hydroxy-4-methoxyphenyl)propanoic acid	196.074	393.151	1	3.45478	31.344	4.01e-09	4.77e-07	resistant - hypersensitive; resistant - sensitive	2.58491	0.0270543	3.05944	0.050815	2.67896	0.0542891
3.45_196.0740n	HMDB0130895	M+H, M+K, 2M+H	C10H12O4	38.9	0.725	2.191	NA	NA	2-(4-hydroxy-3-methoxyphenyl)propanoic acid	196.074	393.151	1	3.45478	31.344	4.01e-09	4.77e-07	resistant - hypersensitive; resistant - sensitive	2.58491	0.0270543	3.05944	0.050815	2.67896	0.0542891
3.45_196.0740n	HMDB0131138	M+H, M+K, 2M+H	C10H12O4	38.9	0.725	2.191	NA	NA	3-(3-hydroxy-4-methoxyphenyl)propanoic acid	196.074	393.151	1	3.45478	31.344	4.01e-09	4.77e-07	resistant - hypersensitive; resistant - sensitive	2.58491	0.0270543	3.05944	0.050815	2.67896	0.0542891
3.45_196.0740n	HMDB0131175	M+H, M+K, 2M+H	C10H12O4	38.9	0.725	2.191	NA	NA	3-(2-hydroxy-4-methoxyphenyl)propanoic acid	196.074	393.151	1	3.45478	31.344	4.01e-09	4.77e-07	resistant - hypersensitive; resistant - sensitive	2.58491	0.0270543	3.05944	0.050815	2.67896	0.0542891
3.45_196.0740n	HMDB0131427	M+H, M+K, 2M+H	C10H12O4	38.9	0.725	2.191	NA	NA	2-(3,5-dimethoxyphenyl)acetic acid	196.074	393.151	1	3.45478	31.344	4.01e-09	4.77e-07	resistant - hypersensitive; resistant - sensitive	2.58491	0.0270543	3.05944	0.050815	2.67896	0.0542891
3.45_196.0740n	HMDB0133490	M+H, M+K, 2M+H	C10H12O4	38.9	0.725	2.191	NA	NA	3-hydroxy-3-(3-methoxyphenyl)propanoic acid	196.074	393.151	1	3.45478	31.344	4.01e-09	4.77e-07	resistant - hypersensitive; resistant - sensitive	2.58491	0.0270543	3.05944	0.050815	2.67896	0.0542891
3.45_196.0740n	HMDB0133530	M+H, M+K, 2M+H	C10H12O4	39	0.839	2.191	NA	NA	2-hydroxy-3-(3-methoxyphenyl)propanoic acid	196.074	393.151	1	3.45478	31.344	4.01e-09	4.77e-07	resistant - hypersensitive; resistant - sensitive	2.58491	0.0270543	3.05944	0.050815	2.67896	0.0542891
3.45_196.0740n	HMDB0133782	M+H, M+K, 2M+H	C10H12O4	38.9	0.725	2.191	NA	NA	2-(2-hydroxy-4-methoxyphenyl)propanoic acid	196.074	393.151	1	3.45478	31.344	4.01e-09	4.77e-07	resistant - hypersensitive; resistant - sensitive	2.58491	0.0270543	3.05944	0.050815	2.67896	0.0542891
3.45_196.0740n	HMDB0134100	M+H, M+K, 2M+H	C10H12O4	38.9	0.725	2.191	NA	NA	3-(2-hydroxy-3-methoxyphenyl)propanoic acid	196.074	393.151	1	3.45478	31.344	4.01e-09	4.77e-07	resistant - hypersensitive; resistant - sensitive	2.58491	0.0270543	3.05944	0.050815	2.67896	0.0542891
3.45_196.0740n	HMDB0135753	M+H, M+K, 2M+H	C10H12O4	38.8	0	2.191	NA	NA	4-ethenyl-2,6-dimethoxybenzene-1,3-diol	196.074	393.151	1	3.45478	31.344	4.01e-09	4.77e-07	resistant - hypersensitive; resistant - sensitive	2.58491	0.0270543	3.05944	0.050815	2.67896	0.0542891
3.45_196.0740n	HMDB0140293	M+H, M+K, 2M+H	C10H12O4	38.9	0.725	2.191	NA	NA	3-hydroxy-3-(4-methoxyphenyl)propanoic acid	196.074	393.151	1	3.45478	31.344	4.01e-09	4.77e-07	resistant - hypersensitive; resistant - sensitive	2.58491	0.0270543	3.05944	0.050815	2.67896	0.0542891
3.45_196.0740n	HMDB0140897	M+H, M+K, 2M+H	C10H12O4	38.9	0.725	2.191	NA	NA	3-(3-hydroxy-2-methoxyphenyl)propanoic acid	196.074	393.151	1	3.45478	31.344	4.01e-09	4.77e-07	resistant - hypersensitive; resistant - sensitive	2.58491	0.0270543	3.05944	0.050815	2.67896	0.0542891
2.68_318.0746n	CHEBI:141337	M+H-H2O, M+H, M+H-2H2O	C16H14O7	50.4	58.4	2.1183	NA	NA	botrallin	318.075	319.08	1	2.67845	30.865	4.88e-09	5.39e-07	resistant - hypersensitive; resistant - sensitive	2.90161	0.0403431	3.63781	0.0729839	3.01348	0.0948392
2.68_318.0746n	CHEBI:15871	M+H-H2O, M+H, M+H-2H2O	C16H14O7	41.3	12.8	2.1183	NA	NA	o-orsellinate depside	318.075	319.08	1	2.67845	30.865	4.88e-09	5.39e-07	resistant - hypersensitive; resistant - sensitive	2.90161	0.0403431	3.63781	0.0729839	3.01348	0.0948392
2.68_318.0746n	CHEBI:48948	M+H-H2O, M+H, M+H-2H2O	C16H14O7	42.4	18.2	2.1183	NA	NA	demethylsulochrin	318.075	319.08	1	2.67845	30.865	4.88e-09	5.39e-07	resistant - hypersensitive; resistant - sensitive	2.90161	0.0403431	3.63781	0.0729839	3.01348	0.0948392
2.68_318.0746n	CHEBI:65709	M+H-H2O, M+H, M+H-2H2O	C16H14O7	41.8	15.3	2.1183	NA	NA	cylindol A	318.075	319.08	1	2.67845	30.865	4.88e-09	5.39e-07	resistant - hypersensitive; resistant - sensitive	2.90161	0.0403431	3.63781	0.0729839	3.01348	0.0948392
2.68_318.0746n	CHEBI:65894	M+H-H2O, M+H, M+H-2H2O	C16H14O7	51.4	63.3	2.1183	NA	NA	F390C	318.075	319.08	1	2.67845	30.865	4.88e-09	5.39e-07	resistant - hypersensitive; resistant - sensitive	2.90161	0.0403431	3.63781	0.0729839	3.01348	0.0948392
2.68_318.0746n	CHEBI:68128	M+H-H2O, M+H, M+H-2H2O	C16H14O7	41.8	15.3	2.1183	NA	NA	2-hydroxy-6-[2-(3,4-dihydroxyphenyl-5-methoxy)-2-oxoethyl]benzoic acid	318.075	319.08	1	2.67845	30.865	4.88e-09	5.39e-07	resistant - hypersensitive; resistant - sensitive	2.90161	0.0403431	3.63781	0.0729839	3.01348	0.0948392
2.68_318.0746n	CHEBI:68224	M+H-H2O, M+H, M+H-2H2O	C16H14O7	49.9	55.9	2.1183	NA	NA	(7R,8R)-AGI-B4	318.075	319.08	1	2.67845	30.865	4.88e-09	5.39e-07	resistant - hypersensitive; resistant - sensitive	2.90161	0.0403431	3.63781	0.0729839	3.01348	0.0948392
2.68_318.0746n	HMDB0002937	M+H-H2O, M+H, M+H-2H2O	C16H14O7	44.2	27.3	2.1183	NA	NA	Tamarixetin	318.075	319.08	1	2.67845	30.865	4.88e-09	5.39e-07	resistant - hypersensitive; resistant - sensitive	2.90161	0.0403431	3.63781	0.0729839	3.01348	0.0948392
2.68_318.0746n	HMDB0033892	M+H-H2O, M+H, M+H-2H2O	C16H14O7	45.5	33.8	2.1183	NA	NA	Mycochromone	318.075	319.08	1	2.67845	30.865	4.88e-09	5.39e-07	resistant - hypersensitive; resistant - sensitive	2.90161	0.0403431	3.63781	0.0729839	3.01348	0.0948392
2.68_318.0746n	HMDB0037501	M+H-H2O, M+H, M+H-2H2O	C16H14O7	44.2	27.3	2.1183	NA	NA	Dihydroisorhamnetin	318.075	319.08	1	2.67845	30.865	4.88e-09	5.39e-07	resistant - hypersensitive; resistant - sensitive	2.90161	0.0403431	3.63781	0.0729839	3.01348	0.0948392
2.68_318.0746n	HMDB0124873	M+H-H2O, M+H, M+H-2H2O	C16H14O7	44.6	29.1	2.1183	NA	NA	2-(3,4-dihydroxy-5-methoxyphenyl)-5,7-dihydroxy-3,4-dihydro-2H-1-benzopyran-4-one	318.075	319.08	1	2.67845	30.865	4.88e-09	5.39e-07	resistant - hypersensitive; resistant - sensitive	2.90161	0.0403431	3.63781	0.0729839	3.01348	0.0948392
2.68_318.0746n	HMDB0124876	M+H-H2O, M+H, M+H-2H2O	C16H14O7	44.6	29.1	2.1183	NA	NA	2-(3,5-dihydroxy-4-methoxyphenyl)-5,7-dihydroxy-3,4-dihydro-2H-1-benzopyran-4-one	318.075	319.08	1	2.67845	30.865	4.88e-09	5.39e-07	resistant - hypersensitive; resistant - sensitive	2.90161	0.0403431	3.63781	0.0729839	3.01348	0.0948392
2.68_318.0746n	HMDB0125009	M+H-H2O, M+H, M+H-2H2O	C16H14O7	43	21.3	2.1183	NA	NA	7-hydroxy-6-methoxy-3-(2,4,5-trihydroxyphenyl)-3,4-dihydro-2H-1-benzopyran-4-one	318.075	319.08	1	2.67845	30.865	4.88e-09	5.39e-07	resistant - hypersensitive; resistant - sensitive	2.90161	0.0403431	3.63781	0.0729839	3.01348	0.0948392
2.68_318.0746n	HMDB0125011	M+H-H2O, M+H, M+H-2H2O	C16H14O7	42.7	19.9	2.1183	NA	NA	3-(2,5-dihydroxy-4-methoxyphenyl)-6,7-dihydroxy-3,4-dihydro-2H-1-benzopyran-4-one	318.075	319.08	1	2.67845	30.865	4.88e-09	5.39e-07	resistant - hypersensitive; resistant - sensitive	2.90161	0.0403431	3.63781	0.0729839	3.01348	0.0948392
2.68_318.0746n	HMDB0125446	M+H-H2O, M+H, M+H-2H2O	C16H14O7	42.2	17.2	2.1183	NA	NA	3-(4-hydroxy-3-methoxyphenyl)-1-(2,4,6-trihydroxyphenyl)propane-1,2-dione	318.075	319.08	1	2.67845	30.865	4.88e-09	5.39e-07	resistant - hypersensitive; resistant - sensitive	2.90161	0.0403431	3.63781	0.0729839	3.01348	0.0948392
2.68_318.0746n	HMDB0126505	M+H-H2O, M+H, M+H-2H2O	C16H14O7	43.2	22.1	2.1183	NA	NA	3,5,6,7-tetrahydroxy-2-(3-methoxyphenyl)-3,4-dihydro-2H-1-benzopyran-4-one	318.075	319.08	1	2.67845	30.865	4.88e-09	5.39e-07	resistant - hypersensitive; resistant - sensitive	2.90161	0.0403431	3.63781	0.0729839	3.01348	0.0948392
2.68_318.0746n	HMDB0126506	M+H-H2O, M+H, M+H-2H2O	C16H14O7	41.1	12	2.1183	NA	NA	3-(3-methoxyphenyl)-1-(2,3,4,6-tetrahydroxyphenyl)propane-1,2-dione	318.075	319.08	1	2.67845	30.865	4.88e-09	5.39e-07	resistant - hypersensitive; resistant - sensitive	2.90161	0.0403431	3.63781	0.0729839	3.01348	0.0948392
2.68_318.0746n	HMDB0126509	M+H-H2O, M+H, M+H-2H2O	C16H14O7	44.2	27.3	2.1183	NA	NA	3,5,7-trihydroxy-2-(3-hydroxy-5-methoxyphenyl)-3,4-dihydro-2H-1-benzopyran-4-one	318.075	319.08	1	2.67845	30.865	4.88e-09	5.39e-07	resistant - hypersensitive; resistant - sensitive	2.90161	0.0403431	3.63781	0.0729839	3.01348	0.0948392
2.68_318.0746n	HMDB0126511	M+H-H2O, M+H, M+H-2H2O	C16H14O7	42.2	17.2	2.1183	NA	NA	3-(3-hydroxy-5-methoxyphenyl)-1-(2,4,6-trihydroxyphenyl)propane-1,2-dione	318.075	319.08	1	2.67845	30.865	4.88e-09	5.39e-07	resistant - hypersensitive; resistant - sensitive	2.90161	0.0403431	3.63781	0.0729839	3.01348	0.0948392
2.68_318.0746n	HMDB0127501	M+H-H2O, M+H, M+H-2H2O	C16H14O7	43.2	22.1	2.1183	NA	NA	3,5,6,7-tetrahydroxy-2-(4-methoxyphenyl)-3,4-dihydro-2H-1-benzopyran-4-one	318.075	319.08	1	2.67845	30.865	4.88e-09	5.39e-07	resistant - hypersensitive; resistant - sensitive	2.90161	0.0403431	3.63781	0.0729839	3.01348	0.0948392
2.68_318.0746n	HMDB0127502	M+H-H2O, M+H, M+H-2H2O	C16H14O7	41.1	12	2.1183	NA	NA	3-(4-methoxyphenyl)-1-(2,3,4,6-tetrahydroxyphenyl)propane-1,2-dione	318.075	319.08	1	2.67845	30.865	4.88e-09	5.39e-07	resistant - hypersensitive; resistant - sensitive	2.90161	0.0403431	3.63781	0.0729839	3.01348	0.0948392
2.68_318.0746n	HMDB0128108	M+H-H2O, M+H, M+H-2H2O	C16H14O7	45.7	34.7	2.1183	NA	NA	3,5,6,7-tetrahydroxy-2-(4-hydroxy-3-methoxyphenyl)-8aH-chromen-8a-yl	318.075	319.08	1	2.67845	30.865	4.88e-09	5.39e-07	resistant - hypersensitive; resistant - sensitive	2.90161	0.0403431	3.63781	0.0729839	3.01348	0.0948392
2.68_318.0746n	HMDB0128109	M+H-H2O, M+H, M+H-2H2O	C16H14O7	40.2	7.38	2.1183	NA	NA	2-(2,4-dihydroxy-3-methoxyphenyl)-3,5,7-trihydroxy-5H-chromen-5-yl	318.075	319.08	1	2.67845	30.865	4.88e-09	5.39e-07	resistant - hypersensitive; resistant - sensitive	2.90161	0.0403431	3.63781	0.0729839	3.01348	0.0948392
2.68_318.0746n	HMDB0128110	M+H-H2O, M+H, M+H-2H2O	C16H14O7	40.2	7.38	2.1183	NA	NA	2-(2,4-dihydroxy-5-methoxyphenyl)-3,5,7-trihydroxy-5H-chromen-5-yl	318.075	319.08	1	2.67845	30.865	4.88e-09	5.39e-07	resistant - hypersensitive; resistant - sensitive	2.90161	0.0403431	3.63781	0.0729839	3.01348	0.0948392
2.68_318.0746n	HMDB0128111	M+H-H2O, M+H, M+H-2H2O	C16H14O7	40.2	7.38	2.1183	NA	NA	2-(3,4-dihydroxy-5-methoxyphenyl)-3,5,7-trihydroxy-5H-chromen-5-yl	318.075	319.08	1	2.67845	30.865	4.88e-09	5.39e-07	resistant - hypersensitive; resistant - sensitive	2.90161	0.0403431	3.63781	0.0729839	3.01348	0.0948392
2.68_318.0746n	HMDB0128199	M+H-H2O, M+H, M+H-2H2O	C16H14O7	41.7	14.8	2.1183	NA	NA	3-(3,4-dihydroxy-5-methoxyphenyl)-1-(2,4,6-trihydroxyphenyl)prop-2-en-1-one	318.075	319.08	1	2.67845	30.865	4.88e-09	5.39e-07	resistant - hypersensitive; resistant - sensitive	2.90161	0.0403431	3.63781	0.0729839	3.01348	0.0948392
2.68_318.0746n	HMDB0128212	M+H-H2O, M+H, M+H-2H2O	C16H14O7	44.6	29.2	2.1183	NA	NA	5,6,7-trihydroxy-2-(3-hydroxy-5-methoxyphenyl)-3,4-dihydro-2H-1-benzopyran-4-one	318.075	319.08	1	2.67845	30.865	4.88e-09	5.39e-07	resistant - hypersensitive; resistant - sensitive	2.90161	0.0403431	3.63781	0.0729839	3.01348	0.0948392
2.68_318.0746n	HMDB0128759	M+H-H2O, M+H, M+H-2H2O	C16H14O7	44.4	28.1	2.1183	NA	NA	3,5,7-trihydroxy-2-(3-hydroxyphenyl)-6-methoxy-3,4-dihydro-2H-1-benzopyran-4-one	318.075	319.08	1	2.67845	30.865	4.88e-09	5.39e-07	resistant - hypersensitive; resistant - sensitive	2.90161	0.0403431	3.63781	0.0729839	3.01348	0.0948392
2.68_318.0746n	HMDB0128760	M+H-H2O, M+H, M+H-2H2O	C16H14O7	42.3	17.8	2.1183	NA	NA	3-(3-hydroxyphenyl)-1-(2,4,6-trihydroxy-3-methoxyphenyl)propane-1,2-dione	318.075	319.08	1	2.67845	30.865	4.88e-09	5.39e-07	resistant - hypersensitive; resistant - sensitive	2.90161	0.0403431	3.63781	0.0729839	3.01348	0.0948392
2.68_318.0746n	HMDB0129342	M+H-H2O, M+H, M+H-2H2O	C16H14O7	42.7	19.8	2.1183	NA	NA	5,6,7-trihydroxy-3-(3-hydroxy-4-methoxyphenyl)-3,4-dihydro-2H-1-benzopyran-4-one	318.075	319.08	1	2.67845	30.865	4.88e-09	5.39e-07	resistant - hypersensitive; resistant - sensitive	2.90161	0.0403431	3.63781	0.0729839	3.01348	0.0948392
2.68_318.0746n	HMDB0129350	M+H-H2O, M+H, M+H-2H2O	C16H14O7	42.2	17.5	2.1183	NA	NA	3-(2,3-dihydroxy-4-methoxyphenyl)-5,7-dihydroxy-3,4-dihydro-2H-1-benzopyran-4-one	318.075	319.08	1	2.67845	30.865	4.88e-09	5.39e-07	resistant - hypersensitive; resistant - sensitive	2.90161	0.0403431	3.63781	0.0729839	3.01348	0.0948392
2.68_318.0746n	HMDB0129356	M+H-H2O, M+H, M+H-2H2O	C16H14O7	42.7	19.9	2.1183	NA	NA	3-(2,5-dihydroxy-4-methoxyphenyl)-5,7-dihydroxy-3,4-dihydro-2H-1-benzopyran-4-one	318.075	319.08	1	2.67845	30.865	4.88e-09	5.39e-07	resistant - hypersensitive; resistant - sensitive	2.90161	0.0403431	3.63781	0.0729839	3.01348	0.0948392
2.68_318.0746n	HMDB0130174	M+H-H2O, M+H, M+H-2H2O	C16H14O7	43.2	22.3	2.1183	NA	NA	5,6,7,8-tetrahydroxy-2-(4-methoxyphenyl)-3,4-dihydro-2H-1-benzopyran-4-one	318.075	319.08	1	2.67845	30.865	4.88e-09	5.39e-07	resistant - hypersensitive; resistant - sensitive	2.90161	0.0403431	3.63781	0.0729839	3.01348	0.0948392
2.68_318.0746n	HMDB0130176	M+H-H2O, M+H, M+H-2H2O	C16H14O7	40.7	9.81	2.1183	NA	NA	3-(4-methoxyphenyl)-1-(2,3,4,5,6-pentahydroxyphenyl)prop-2-en-1-one	318.075	319.08	1	2.67845	30.865	4.88e-09	5.39e-07	resistant - hypersensitive; resistant - sensitive	2.90161	0.0403431	3.63781	0.0729839	3.01348	0.0948392
2.68_318.0746n	HMDB0130326	M+H-H2O, M+H, M+H-2H2O	C16H14O7	44.6	29.2	2.1183	NA	NA	5,6,7-trihydroxy-2-(4-hydroxy-3-methoxyphenyl)-3,4-dihydro-2H-1-benzopyran-4-one	318.075	319.08	1	2.67845	30.865	4.88e-09	5.39e-07	resistant - hypersensitive; resistant - sensitive	2.90161	0.0403431	3.63781	0.0729839	3.01348	0.0948392
2.68_318.0746n	HMDB0130328	M+H-H2O, M+H, M+H-2H2O	C16H14O7	41.8	15.5	2.1183	NA	NA	3-(4-hydroxy-3-methoxyphenyl)-1-(2,3,4,6-tetrahydroxyphenyl)prop-2-en-1-one	318.075	319.08	1	2.67845	30.865	4.88e-09	5.39e-07	resistant - hypersensitive; resistant - sensitive	2.90161	0.0403431	3.63781	0.0729839	3.01348	0.0948392
2.68_318.0746n	HMDB0130677	M+H-H2O, M+H, M+H-2H2O	C16H14O7	43.9	25.8	2.1183	NA	NA	5,6,7-trihydroxy-2-(4-hydroxyphenyl)-8-methoxy-3,4-dihydro-2H-1-benzopyran-4-one	318.075	319.08	1	2.67845	30.865	4.88e-09	5.39e-07	resistant - hypersensitive; resistant - sensitive	2.90161	0.0403431	3.63781	0.0729839	3.01348	0.0948392
2.68_318.0746n	HMDB0132136	M+H-H2O, M+H, M+H-2H2O	C16H14O7	44.4	28.1	2.1183	NA	NA	3,5,7-trihydroxy-2-(4-hydroxyphenyl)-8-methoxy-3,4-dihydro-2H-1-benzopyran-4-one	318.075	319.08	1	2.67845	30.865	4.88e-09	5.39e-07	resistant - hypersensitive; resistant - sensitive	2.90161	0.0403431	3.63781	0.0729839	3.01348	0.0948392
2.68_318.0746n	HMDB0133572	M+H-H2O, M+H, M+H-2H2O	C16H14O7	43.2	22.1	2.1183	NA	NA	2,4,6-trihydroxy-2-[(4-hydroxy-3-methoxyphenyl)methyl]-2,3-dihydro-1-benzofuran-3-one	318.075	319.08	1	2.67845	30.865	4.88e-09	5.39e-07	resistant - hypersensitive; resistant - sensitive	2.90161	0.0403431	3.63781	0.0729839	3.01348	0.0948392
2.68_318.0746n	HMDB0133838	M+H-H2O, M+H, M+H-2H2O	C16H14O7	42.7	19.8	2.1183	NA	NA	5,6,7-trihydroxy-3-(2-hydroxy-4-methoxyphenyl)-3,4-dihydro-2H-1-benzopyran-4-one	318.075	319.08	1	2.67845	30.865	4.88e-09	5.39e-07	resistant - hypersensitive; resistant - sensitive	2.90161	0.0403431	3.63781	0.0729839	3.01348	0.0948392
6.03_279.0401n	NA	NA	NA	NA	NA	NA	NA	NA	NA	NA	NA	NA	NA	30.821	4.97e-09	5.39e-07	hypersensitive - resistant; sensitive - resistant	2.59149	0.0684726	1.99646	0.0822063	2.74484	0.0655445
3.24_446.9684m.z	NA	NA	NA	NA	NA	NA	NA	NA	NA	NA	NA	NA	NA	30.42	5.86e-09	6.1e-07	resistant - hypersensitive; sensitive - hypersensitive	-1.8774	0.153038	2.25429	0.28222	1.37788	0.615573
3.28_200.1031n	NA	NA	NA	NA	NA	NA	NA	NA	NA	NA	NA	NA	NA	30.267	6.24e-09	6.24e-07	resistant - hypersensitive; sensitive - hypersensitive; resistant - sensitive	1.90655	0.0961465	3.1168	0.0400101	2.30589	0.170688
4.63_691.2597m.z	NA	NA	NA	NA	NA	NA	NA	NA	NA	NA	NA	NA	NA	29.576	8.33e-09	8.01e-07	hypersensitive - resistant; hypersensitive - sensitive	3.25002	0.0438779	1.92172	0.142418	1.76808	0.214058
2.66_253.0710m.z	NA	NA	NA	NA	NA	NA	NA	NA	NA	NA	NA	NA	NA	29.291	9.4e-09	8.7e-07	resistant - hypersensitive; resistant - sensitive	2.15446	0.0335315	2.90062	0.0604893	2.25818	0.113221
3.19_934.0700n	HMDB0030602	M+NH4, M+Na, M+H-H2O	C41H26O26	37.8	15.4	-1.29169	NA	NA	Vescalagin	934.07	917.068	1	3.19125	28.44	1.35e-08	1.21e-06	hypersensitive - resistant; hypersensitive - sensitive; sensitive - resistant	3.85865	0.0378684	2.18961	0.0751468	3.21752	0.268177
3.19_934.0700n	HMDB0134677	M+NH4, M+Na, M+H-H2O	C41H26O26	38.4	18.7	-1.29169	NA	NA	7-[7,8,9,12,13,14,17,18,19,25-decahydroxy-24-(hydroxymethyl)-4,22,27-trioxo-3,23,26-trioxahexacyclo[13.10.3.1¬≤,‚Å∂.0‚Åµ,¬π‚Å∞.0¬π¬π,¬≤‚Å∏.0¬π‚Å∂,¬≤¬π]nonacosa-5(10),6,8,11,13,15(28),16,18,20-nonaen-29-yl]-3,4,8,9,10-pentahydroxy-6-oxo-6H-benzo[c]chromene-1-carboxylic acid	934.07	917.068	1	3.19125	28.44	1.35e-08	1.21e-06	hypersensitive - resistant; hypersensitive - sensitive; sensitive - resistant	3.85865	0.0378684	2.18961	0.0751468	3.21752	0.268177
3.19_934.0700n	HMDB0134678	M+NH4, M+Na, M+H-H2O	C41H26O26	38.4	18.7	-1.29169	NA	NA	2-[7,8,9,12,13,14,17,18,19,25-decahydroxy-24-(hydroxymethyl)-4,22,27-trioxo-3,23,26-trioxahexacyclo[13.10.3.1¬≤,‚Å∂.0‚Åµ,¬π‚Å∞.0¬π¬π,¬≤‚Å∏.0¬π‚Å∂,¬≤¬π]nonacosa-5(10),6,8,11,13,15(28),16,18,20-nonaen-29-yl]-3,4,8,9,10-pentahydroxy-6-oxo-6H-benzo[c]chromene-1-carboxylic acid	934.07	917.068	1	3.19125	28.44	1.35e-08	1.21e-06	hypersensitive - resistant; hypersensitive - sensitive; sensitive - resistant	3.85865	0.0378684	2.18961	0.0751468	3.21752	0.268177
6.32_662.8989m.z	NA	NA	NA	NA	NA	NA	NA	NA	NA	NA	NA	NA	NA	27.738	1.83e-08	1.54e-06	hypersensitive - resistant; sensitive - hypersensitive; sensitive - resistant	2.48853	0.127517	1.56024	0.168255	2.87075	0.0755853
6.32_399.9258n	NA	NA	NA	NA	NA	NA	NA	NA	NA	NA	NA	NA	NA	27.724	1.84e-08	1.54e-06	hypersensitive - resistant; sensitive - hypersensitive; sensitive - resistant	3.31061	0.056619	2.90446	0.0614605	3.48345	0.0540705
6.83_598.2747n	NA	NA	NA	NA	NA	NA	NA	NA	NA	NA	NA	NA	NA	27.457	2.07e-08	1.67e-06	hypersensitive - resistant; hypersensitive - sensitive	3.2132	0.059855	0.832385	0.34113	0.496379	0.344714
2.67_194.0222n	CHEBI:30876	M+H, M+H-H2O	C9H6O5	38.9	2.74	3.24704	NA	NA	3-oxalobenzoic acid	194.022	195.029	1	2.6713	27.264	2.26e-08	1.75e-06	resistant - hypersensitive; resistant - sensitive	2.55156	0.0443635	3.39323	0.0751856	2.63372	0.131455
2.67_194.0222n	HMDB0129377	M+H, M+H-H2O	C9H6O5	38.9	2.74	3.24704	NA	NA	2-(2H-1,3-benzodioxol-5-yl)-2-oxoacetic acid	194.022	195.029	1	2.6713	27.264	2.26e-08	1.75e-06	resistant - hypersensitive; resistant - sensitive	2.55156	0.0443635	3.39323	0.0751856	2.63372	0.131455
2.67_194.0222n	HMDB0132253	M+H, M+H-H2O	C9H6O5	38.9	2.67	3.24704	NA	NA	6,7,8-trihydroxy-2H-chromen-2-one	194.022	195.029	1	2.6713	27.264	2.26e-08	1.75e-06	resistant - hypersensitive; resistant - sensitive	2.55156	0.0443635	3.39323	0.0751856	2.63372	0.131455
2.67_194.0222n	HMDB0132254	M+H, M+H-H2O	C9H6O5	38.9	2.67	3.24704	NA	NA	5,6,7-trihydroxy-2H-chromen-2-one	194.022	195.029	1	2.6713	27.264	2.26e-08	1.75e-06	resistant - hypersensitive; resistant - sensitive	2.55156	0.0443635	3.39323	0.0751856	2.63372	0.131455
2.67_194.0222n	HMDB0136659	M+H, M+H-H2O	C9H6O5	38.9	2.68	3.24704	NA	NA	4,6,7-trihydroxy-2H-chromen-2-one	194.022	195.029	1	2.6713	27.264	2.26e-08	1.75e-06	resistant - hypersensitive; resistant - sensitive	2.55156	0.0443635	3.39323	0.0751856	2.63372	0.131455
2.67_194.0222n	HMDB0136660	M+H, M+H-H2O	C9H6O5	38.9	2.68	3.24704	NA	NA	4,7,8-trihydroxy-2H-chromen-2-one	194.022	195.029	1	2.6713	27.264	2.26e-08	1.75e-06	resistant - hypersensitive; resistant - sensitive	2.55156	0.0443635	3.39323	0.0751856	2.63372	0.131455
2.67_194.0222n	HMDB0136661	M+H, M+H-H2O	C9H6O5	38.9	2.68	3.24704	NA	NA	4,5,7-trihydroxy-2H-chromen-2-one	194.022	195.029	1	2.6713	27.264	2.26e-08	1.75e-06	resistant - hypersensitive; resistant - sensitive	2.55156	0.0443635	3.39323	0.0751856	2.63372	0.131455
2.68_200.9957n	NA	NA	NA	NA	NA	NA	NA	NA	NA	NA	NA	NA	NA	27.214	2.31e-08	1.75e-06	resistant - hypersensitive; resistant - sensitive	2.46285	0.0554143	3.31922	0.0781118	2.54829	0.128789
7.30_656.2849n	CHEBI:57309	M+H, M+Na	C36H40N4O8-4	37.7	3.33	0.454261	NA	NA	coproporphyrinogen III(4-)	656.285	657.292	1	7.29713	26.499	3.17e-08	2.3e-06	hypersensitive - resistant; hypersensitive - sensitive	3.09204	0.0947717	0.588884	0.347215	0.267026	0.375586
7.30_656.2849n	CHEBI:62631	M+H, M+Na	C36H40N4O8-4	37.7	3.33	0.454261	NA	NA	coproporphyrinogen I(4-)	656.285	657.292	1	7.29713	26.499	3.17e-08	2.3e-06	hypersensitive - resistant; hypersensitive - sensitive	3.09204	0.0947717	0.588884	0.347215	0.267026	0.375586
3.42_1086.0814n	HMDB0031903	M+H, M+NH4, M+H-H2O	C48H30O30	39.8	8.05	-0.706172	NA	NA	Castacrenin D	1086.08	1104.11	1	3.41907	26.41	3.3e-08	2.3e-06	hypersensitive - resistant; sensitive - resistant	2.93435	0.084441	1.1066	0.201612	2.4877	0.243407
6.32_361.9068n	NA	NA	NA	NA	NA	NA	NA	NA	NA	NA	NA	NA	NA	26.357	3.38e-08	2.3e-06	hypersensitive - resistant; sensitive - hypersensitive; sensitive - resistant	3.50084	0.0523816	3.12095	0.0599233	3.66218	0.0525824
6.50_401.0236m.z	NA	NA	NA	NA	NA	NA	NA	NA	NA	NA	NA	NA	NA	26.34	3.4e-08	2.3e-06	hypersensitive - resistant; sensitive - resistant	2.80943	0.0815846	2.26599	0.0723543	2.95154	0.060325
6.24_212.1437m.z	NA	NA	NA	NA	NA	NA	NA	NA	NA	NA	NA	NA	NA	26.21	3.61e-08	2.37e-06	hypersensitive - resistant; sensitive - resistant	2.49181	0.0714001	1.93342	0.0847427	2.62923	0.0615678
1.73_482.0695n	CHEBI:57417	M+H, M+NH4, M+Na, M+K, 2M+NH4	C17H17N5O10P-	37	0.912	-3.75846	NA	NA	2,3-dihydroxybenzoyl 5'-adenylate(1-)	482.069	483.077	1	1.73007	25.917	4.12e-08	2.64e-06	hypersensitive - resistant; hypersensitive - sensitive	3.59266	0.0301071	3.18177	0.0516226	3.29307	0.0413226
1.73_482.0695n	HMDB0133388	M+H, M+NH4, M+Na, M+K, 2M+NH4	C20H18O14	37.6	1.84	-0.339585	NA	NA	6,7,8,11,12,13,21,22,23-nonahydroxy-2,17,20-trioxatetracyclo[17.3.1.0‚Å¥,‚Åπ.0¬π‚Å∞,¬π‚Åµ]tricosa-4,6,8,10,12,14-hexaene-3,16-dione	482.069	483.077	1	1.73007	25.917	4.12e-08	2.64e-06	hypersensitive - resistant; hypersensitive - sensitive	3.59266	0.0301071	3.18177	0.0516226	3.29307	0.0413226
1.73_482.0695n	HMDB0136076	M+H, M+NH4, M+Na, M+K, 2M+NH4	C20H18O14	37.6	1.84	-0.339585	NA	NA	3,4,5,11,12,13,21,22,23-nonahydroxy-9,14,17-trioxatetracyclo[17.4.0.0¬≤,‚Å∑.0¬π‚Å∞,¬π‚Åµ]tricosa-1(23),2,4,6,19,21-hexaene-8,18-dione	482.069	483.077	1	1.73007	25.917	4.12e-08	2.64e-06	hypersensitive - resistant; hypersensitive - sensitive	3.59266	0.0301071	3.18177	0.0516226	3.29307	0.0413226
1.73_482.0695n	HMDB0137009	M+H, M+NH4, M+Na, M+K, 2M+NH4	C20H18O14	37.6	1.84	-0.339585	NA	NA	3,4,5,11,14,20,21,22-octahydroxy-13-(hydroxymethyl)-9,12,16-trioxatetracyclo[16.4.0.0¬≤,‚Å∑.0¬π‚Å∞,¬π‚Åµ]docosa-1(22),2,4,6,18,20-hexaene-8,17-dione	482.069	483.077	1	1.73007	25.917	4.12e-08	2.64e-06	hypersensitive - resistant; hypersensitive - sensitive	3.59266	0.0301071	3.18177	0.0516226	3.29307	0.0413226
6.34_638.2750n	NA	NA	NA	NA	NA	NA	NA	NA	NA	NA	NA	NA	NA	25.527	4.92e-08	3.07e-06	hypersensitive - resistant; hypersensitive - sensitive	3.2294	0.0956893	0.80921	0.425627	0.09502	0.350311
6.50_403.0214m.z	NA	NA	NA	NA	NA	NA	NA	NA	NA	NA	NA	NA	NA	25.224	5.65e-08	3.45e-06	hypersensitive - resistant; sensitive - resistant	2.55964	0.0884455	1.96096	0.0852917	2.70692	0.0647142
3.85_462.1742n	HMDB0039233	M+K, M+ACN+Na	C20H30O12	38.4	0.771	1.12744	NA	NA	Verbasoside	462.174	501.137	1	3.84685	24.795	6.9e-08	4.03e-06	resistant - hypersensitive; resistant - sensitive	2.4399	0.0259162	2.94063	0.0711011	2.57422	0.0506994
7.18_621.3238m.z	NA	NA	NA	NA	NA	NA	NA	NA	NA	NA	NA	NA	NA	24.763	7e-08	4.03e-06	hypersensitive - resistant; hypersensitive - sensitive	3.64464	0.0911119	2.10061	0.252159	1.47128	0.281189
2.40_429.0215n	NA	NA	NA	NA	NA	NA	NA	NA	NA	NA	NA	NA	NA	24.732	7.1e-08	4.03e-06	hypersensitive - resistant; hypersensitive - sensitive; sensitive - resistant	3.35691	0.0238203	2.95245	0.0457072	3.17658	0.0497085
8.31_1080.5932m.z	NA	NA	NA	NA	NA	NA	NA	NA	NA	NA	NA	NA	NA	24.42	8.21e-08	4.55e-06	hypersensitive - resistant; hypersensitive - sensitive	3.11129	0.0496754	2.54234	0.0677032	2.70474	0.0605648
2.67_235.0592m.z	NA	NA	NA	NA	NA	NA	NA	NA	NA	NA	NA	NA	NA	24.38	8.37e-08	4.55e-06	resistant - hypersensitive; resistant - sensitive	2.97617	0.0458262	3.7055	0.0636204	3.05505	0.120894
3.51_404.0404n	NA	NA	NA	NA	NA	NA	NA	NA	NA	NA	NA	NA	NA	24.222	9.01e-08	4.79e-06	hypersensitive - resistant; hypersensitive - sensitive; sensitive - resistant	3.16713	0.0380064	1.19316	0.112019	2.44194	0.34103
2.67_372.1046n	HMDB0031756	M+H, M+Na, M+K, M+H-H2O, M+H-2H2O	C16H20O10	50.3	55.7	-2.90602	NA	NA	Veranisatin C	372.105	373.112	1	2.6713	23.864	1.07e-07	5.56e-06	resistant - hypersensitive; resistant - sensitive	3.78938	0.037756	4.43297	0.0591002	3.87663	0.10579
2.67_372.1046n	HMDB0041723	M+H, M+Na, M+K, M+H-H2O, M+H-2H2O	C16H20O10	47.3	40.7	-2.90602	NA	NA	Dihydroferulic acid 4-O-glucuronide	372.105	373.112	1	2.6713	23.864	1.07e-07	5.56e-06	resistant - hypersensitive; resistant - sensitive	3.78938	0.037756	4.43297	0.0591002	3.87663	0.10579
2.67_372.1046n	HMDB0127981	M+H, M+Na, M+K, M+H-H2O, M+H-2H2O	C16H20O10	47.3	40.7	-2.90602	NA	NA	6-[4-(2-carboxyethyl)-2-methoxyphenoxy]-3,4,5-trihydroxyoxane-2-carboxylic acid	372.105	373.112	1	2.6713	23.864	1.07e-07	5.56e-06	resistant - hypersensitive; resistant - sensitive	3.78938	0.037756	4.43297	0.0591002	3.87663	0.10579
2.67_372.1046n	HMDB0127982	M+H, M+Na, M+K, M+H-H2O, M+H-2H2O	C16H20O10	48	44.2	-2.90602	NA	NA	3,4,5-trihydroxy-6-{[3-(4-hydroxy-3-methoxyphenyl)propanoyl]oxy}oxane-2-carboxylic acid	372.105	373.112	1	2.6713	23.864	1.07e-07	5.56e-06	resistant - hypersensitive; resistant - sensitive	3.78938	0.037756	4.43297	0.0591002	3.87663	0.10579
2.67_372.1046n	HMDB0128015	M+H, M+Na, M+K, M+H-H2O, M+H-2H2O	C16H20O10	47.3	40.7	-2.90602	NA	NA	6-[3-(2-carboxyethyl)-5-methoxyphenoxy]-3,4,5-trihydroxyoxane-2-carboxylic acid	372.105	373.112	1	2.6713	23.864	1.07e-07	5.56e-06	resistant - hypersensitive; resistant - sensitive	3.78938	0.037756	4.43297	0.0591002	3.87663	0.10579
2.67_372.1046n	HMDB0128016	M+H, M+Na, M+K, M+H-H2O, M+H-2H2O	C16H20O10	48	44.2	-2.90602	NA	NA	3,4,5-trihydroxy-6-{[3-(3-hydroxy-5-methoxyphenyl)propanoyl]oxy}oxane-2-carboxylic acid	372.105	373.112	1	2.6713	23.864	1.07e-07	5.56e-06	resistant - hypersensitive; resistant - sensitive	3.78938	0.037756	4.43297	0.0591002	3.87663	0.10579
2.67_372.1046n	HMDB0133870	M+H, M+Na, M+K, M+H-H2O, M+H-2H2O	C16H20O10	47.3	40.7	-2.90602	NA	NA	6-[2-(1-carboxyethyl)-5-methoxyphenoxy]-3,4,5-trihydroxyoxane-2-carboxylic acid	372.105	373.112	1	2.6713	23.864	1.07e-07	5.56e-06	resistant - hypersensitive; resistant - sensitive	3.78938	0.037756	4.43297	0.0591002	3.87663	0.10579
2.67_372.1046n	HMDB0133871	M+H, M+Na, M+K, M+H-H2O, M+H-2H2O	C16H20O10	47.9	43.8	-2.90602	NA	NA	3,4,5-trihydroxy-6-{[2-(2-hydroxy-4-methoxyphenyl)propanoyl]oxy}oxane-2-carboxylic acid	372.105	373.112	1	2.6713	23.864	1.07e-07	5.56e-06	resistant - hypersensitive; resistant - sensitive	3.78938	0.037756	4.43297	0.0591002	3.87663	0.10579
2.67_277.0667m.z	NA	NA	NA	NA	NA	NA	NA	NA	NA	NA	NA	NA	NA	23.408	1.33e-07	6.76e-06	resistant - hypersensitive; resistant - sensitive	2.47449	0.0430131	3.12405	0.0503537	2.54946	0.112764
5.40_583.1559m.z	NA	NA	NA	NA	NA	NA	NA	NA	NA	NA	NA	NA	NA	23.202	1.46e-07	7.32e-06	hypersensitive - sensitive; resistant - sensitive	1.37989	0.354097	2.22705	0.349996	-0.610073	0.175143
4.37_388.0407n	NA	NA	NA	NA	NA	NA	NA	NA	NA	NA	NA	NA	NA	22.701	1.86e-07	9.14e-06	hypersensitive - resistant; hypersensitive - sensitive; sensitive - resistant	2.81474	0.0527475	2.2914	0.0606853	2.64409	0.0573226
3.15_193.0501m.z	NA	NA	NA	NA	NA	NA	NA	NA	NA	NA	NA	NA	NA	22.624	1.94e-07	9.25e-06	resistant - hypersensitive; resistant - sensitive	2.17091	0.0364895	2.82464	0.0477934	2.16086	0.129291
3.12_151.0135n	NA	NA	NA	NA	NA	NA	NA	NA	NA	NA	NA	NA	NA	22.581	1.98e-07	9.25e-06	resistant - hypersensitive; sensitive - hypersensitive	2.39139	0.0318058	3.35935	0.0657751	3.14122	0.173527
3.90_222.0922n	NA	NA	NA	NA	NA	NA	NA	NA	NA	NA	NA	NA	NA	22.559	2e-07	9.25e-06	resistant - hypersensitive; resistant - sensitive	2.67221	0.0297268	3.42112	0.0550307	2.85755	0.132043
2.96_438.1025m.z	NA	NA	NA	NA	NA	NA	NA	NA	NA	NA	NA	NA	NA	22.487	2.07e-07	9.4e-06	hypersensitive - resistant; hypersensitive - sensitive	3.00921	0.0253937	2.50202	0.0509699	2.56418	0.0847603
6.91_416.1270n	NA	NA	NA	NA	NA	NA	NA	NA	NA	NA	NA	NA	NA	22.184	2.4e-07	1.07e-05	resistant - hypersensitive; resistant - sensitive	0.96962	0.227867	2.92641	0.186029	1.25207	0.269264
3.73_621.1437m.z	NA	NA	NA	NA	NA	NA	NA	NA	NA	NA	NA	NA	NA	22.112	2.49e-07	1.09e-05	resistant - hypersensitive; resistant - sensitive	2.13684	0.0343274	2.81487	0.12203	2.20968	0.0542223
1.73_303.0142m.z	NA	NA	NA	NA	NA	NA	NA	NA	NA	NA	NA	NA	NA	22.055	2.56e-07	1.09e-05	hypersensitive - resistant; hypersensitive - sensitive; sensitive - resistant	3.58413	0.0216268	3.27596	0.0405208	3.38139	0.0357169
7.82_299.2009m.z	NA	NA	NA	NA	NA	NA	NA	NA	NA	NA	NA	NA	NA	22.028	2.59e-07	1.09e-05	hypersensitive - resistant; sensitive - resistant	3.30256	0.0604632	2.75543	0.076783	3.23437	0.0543571
2.79_264.0633n	NA	NA	NA	NA	NA	NA	NA	NA	NA	NA	NA	NA	NA	21.983	2.65e-07	1.09e-05	resistant - hypersensitive; resistant - sensitive	2.38926	0.0416248	3.01613	0.0416108	2.529	0.110323
7.85_629.2732m.z	NA	NA	NA	NA	NA	NA	NA	NA	NA	NA	NA	NA	NA	21.983	2.65e-07	1.09e-05	hypersensitive - resistant; hypersensitive - sensitive; sensitive - resistant	4.81537	0.0469423	3.92964	0.112446	4.2765	0.113363
3.51_494.1045n	HMDB0038866	M+H, M+Na	C22H22O13	50.6	58.7	-3.20862	NA	NA	Quercetagetin 3'-methylether 7-glucoside	494.104	495.112	1	3.5119	21.504	3.37e-07	1.36e-05	hypersensitive - resistant; hypersensitive - sensitive	3.67657	0.0343707	2.44335	0.160466	2.76113	0.176163
3.51_494.1045n	HMDB0124892	M+H, M+Na	C22H22O13	41.7	14.2	-3.20862	NA	NA	6-{[2-(3,4-dihydroxy-5-methoxyphenyl)-5-hydroxy-4-oxo-3,4-dihydro-2H-1-benzopyran-7-yl]oxy}-3,4,5-trihydroxyoxane-2-carboxylic acid	494.104	495.112	1	3.5119	21.504	3.37e-07	1.36e-05	hypersensitive - resistant; hypersensitive - sensitive	3.67657	0.0343707	2.44335	0.160466	2.76113	0.176163
3.51_494.1045n	HMDB0124893	M+H, M+Na	C22H22O13	41.7	14.2	-3.20862	NA	NA	6-{[2-(3,4-dihydroxy-5-methoxyphenyl)-7-hydroxy-4-oxo-3,4-dihydro-2H-1-benzopyran-5-yl]oxy}-3,4,5-trihydroxyoxane-2-carboxylic acid	494.104	495.112	1	3.5119	21.504	3.37e-07	1.36e-05	hypersensitive - resistant; hypersensitive - sensitive	3.67657	0.0343707	2.44335	0.160466	2.76113	0.176163
3.51_494.1045n	HMDB0124894	M+H, M+Na	C22H22O13	41.5	13.2	-3.20862	NA	NA	6-[4-(5,7-dihydroxy-4-oxo-3,4-dihydro-2H-1-benzopyran-2-yl)-2-hydroxy-6-methoxyphenoxy]-3,4,5-trihydroxyoxane-2-carboxylic acid	494.104	495.112	1	3.5119	21.504	3.37e-07	1.36e-05	hypersensitive - resistant; hypersensitive - sensitive	3.67657	0.0343707	2.44335	0.160466	2.76113	0.176163
3.51_494.1045n	HMDB0124895	M+H, M+Na	C22H22O13	41.5	13.2	-3.20862	NA	NA	6-[5-(5,7-dihydroxy-4-oxo-3,4-dihydro-2H-1-benzopyran-2-yl)-2-hydroxy-3-methoxyphenoxy]-3,4,5-trihydroxyoxane-2-carboxylic acid	494.104	495.112	1	3.5119	21.504	3.37e-07	1.36e-05	hypersensitive - resistant; hypersensitive - sensitive	3.67657	0.0343707	2.44335	0.160466	2.76113	0.176163
3.51_494.1045n	HMDB0124907	M+H, M+Na	C22H22O13	41.7	14.2	-3.20862	NA	NA	6-{[2-(3,5-dihydroxy-4-methoxyphenyl)-5-hydroxy-4-oxo-3,4-dihydro-2H-1-benzopyran-7-yl]oxy}-3,4,5-trihydroxyoxane-2-carboxylic acid	494.104	495.112	1	3.5119	21.504	3.37e-07	1.36e-05	hypersensitive - resistant; hypersensitive - sensitive	3.67657	0.0343707	2.44335	0.160466	2.76113	0.176163
3.51_494.1045n	HMDB0124908	M+H, M+Na	C22H22O13	41.7	14.2	-3.20862	NA	NA	6-{[2-(3,5-dihydroxy-4-methoxyphenyl)-7-hydroxy-4-oxo-3,4-dihydro-2H-1-benzopyran-5-yl]oxy}-3,4,5-trihydroxyoxane-2-carboxylic acid	494.104	495.112	1	3.5119	21.504	3.37e-07	1.36e-05	hypersensitive - resistant; hypersensitive - sensitive	3.67657	0.0343707	2.44335	0.160466	2.76113	0.176163
3.51_494.1045n	HMDB0124909	M+H, M+Na	C22H22O13	41.5	13.2	-3.20862	NA	NA	6-[5-(5,7-dihydroxy-4-oxo-3,4-dihydro-2H-1-benzopyran-2-yl)-3-hydroxy-2-methoxyphenoxy]-3,4,5-trihydroxyoxane-2-carboxylic acid	494.104	495.112	1	3.5119	21.504	3.37e-07	1.36e-05	hypersensitive - resistant; hypersensitive - sensitive	3.67657	0.0343707	2.44335	0.160466	2.76113	0.176163
3.51_494.1045n	HMDB0126578	M+H, M+Na	C22H22O13	41.7	14.2	-3.20862	NA	NA	6-{[3,5-dihydroxy-2-(4-hydroxy-3-methoxyphenyl)-4-oxo-3,4-dihydro-2H-1-benzopyran-7-yl]oxy}-3,4,5-trihydroxyoxane-2-carboxylic acid	494.104	495.112	1	3.5119	21.504	3.37e-07	1.36e-05	hypersensitive - resistant; hypersensitive - sensitive	3.67657	0.0343707	2.44335	0.160466	2.76113	0.176163
3.51_494.1045n	HMDB0126579	M+H, M+Na	C22H22O13	41.7	14.2	-3.20862	NA	NA	6-{[3,7-dihydroxy-2-(4-hydroxy-3-methoxyphenyl)-4-oxo-3,4-dihydro-2H-1-benzopyran-5-yl]oxy}-3,4,5-trihydroxyoxane-2-carboxylic acid	494.104	495.112	1	3.5119	21.504	3.37e-07	1.36e-05	hypersensitive - resistant; hypersensitive - sensitive	3.67657	0.0343707	2.44335	0.160466	2.76113	0.176163
3.51_494.1045n	HMDB0126580	M+H, M+Na	C22H22O13	41.5	13.2	-3.20862	NA	NA	3,4,5-trihydroxy-6-[2-methoxy-4-(3,5,7-trihydroxy-4-oxo-3,4-dihydro-2H-1-benzopyran-2-yl)phenoxy]oxane-2-carboxylic acid	494.104	495.112	1	3.5119	21.504	3.37e-07	1.36e-05	hypersensitive - resistant; hypersensitive - sensitive	3.67657	0.0343707	2.44335	0.160466	2.76113	0.176163
3.51_494.1045n	HMDB0126586	M+H, M+Na	C22H22O13	41.7	14.2	-3.20862	NA	NA	6-{3,5-dihydroxy-2-[3-(4-hydroxy-3-methoxyphenyl)-2-oxopropanoyl]phenoxy}-3,4,5-trihydroxyoxane-2-carboxylic acid	494.104	495.112	1	3.5119	21.504	3.37e-07	1.36e-05	hypersensitive - resistant; hypersensitive - sensitive	3.67657	0.0343707	2.44335	0.160466	2.76113	0.176163
3.51_494.1045n	HMDB0126587	M+H, M+Na	C22H22O13	41.7	14.2	-3.20862	NA	NA	6-{3,5-dihydroxy-4-[3-(4-hydroxy-3-methoxyphenyl)-2-oxopropanoyl]phenoxy}-3,4,5-trihydroxyoxane-2-carboxylic acid	494.104	495.112	1	3.5119	21.504	3.37e-07	1.36e-05	hypersensitive - resistant; hypersensitive - sensitive	3.67657	0.0343707	2.44335	0.160466	2.76113	0.176163
3.51_494.1045n	HMDB0126588	M+H, M+Na	C22H22O13	41.7	14.2	-3.20862	NA	NA	6-{4-[2,3-dioxo-3-(2,4,6-trihydroxyphenyl)propyl]-2-methoxyphenoxy}-3,4,5-trihydroxyoxane-2-carboxylic acid	494.104	495.112	1	3.5119	21.504	3.37e-07	1.36e-05	hypersensitive - resistant; hypersensitive - sensitive	3.67657	0.0343707	2.44335	0.160466	2.76113	0.176163
3.51_494.1045n	HMDB0127516	M+H, M+Na	C22H22O13	41.7	14.2	-3.20862	NA	NA	3,4,5-trihydroxy-6-{[3,5,7-trihydroxy-2-(4-methoxyphenyl)-4-oxo-3,4-dihydro-2H-1-benzopyran-6-yl]oxy}oxane-2-carboxylic acid	494.104	495.112	1	3.5119	21.504	3.37e-07	1.36e-05	hypersensitive - resistant; hypersensitive - sensitive	3.67657	0.0343707	2.44335	0.160466	2.76113	0.176163
3.51_494.1045n	HMDB0127517	M+H, M+Na	C22H22O13	41.7	14.2	-3.20862	NA	NA	3,4,5-trihydroxy-6-{[3,5,6-trihydroxy-2-(4-methoxyphenyl)-4-oxo-3,4-dihydro-2H-1-benzopyran-7-yl]oxy}oxane-2-carboxylic acid	494.104	495.112	1	3.5119	21.504	3.37e-07	1.36e-05	hypersensitive - resistant; hypersensitive - sensitive	3.67657	0.0343707	2.44335	0.160466	2.76113	0.176163
3.51_494.1045n	HMDB0127518	M+H, M+Na	C22H22O13	41.7	14.2	-3.20862	NA	NA	3,4,5-trihydroxy-6-{[3,6,7-trihydroxy-2-(4-methoxyphenyl)-4-oxo-3,4-dihydro-2H-1-benzopyran-5-yl]oxy}oxane-2-carboxylic acid	494.104	495.112	1	3.5119	21.504	3.37e-07	1.36e-05	hypersensitive - resistant; hypersensitive - sensitive	3.67657	0.0343707	2.44335	0.160466	2.76113	0.176163
3.51_494.1045n	HMDB0127520	M+H, M+Na	C22H22O13	41.7	14.2	-3.20862	NA	NA	3,4,5-trihydroxy-6-{2,4,6-trihydroxy-3-[3-(4-methoxyphenyl)-2-oxopropanoyl]phenoxy}oxane-2-carboxylic acid	494.104	495.112	1	3.5119	21.504	3.37e-07	1.36e-05	hypersensitive - resistant; hypersensitive - sensitive	3.67657	0.0343707	2.44335	0.160466	2.76113	0.176163
3.51_494.1045n	HMDB0127521	M+H, M+Na	C22H22O13	41.7	14.2	-3.20862	NA	NA	3,4,5-trihydroxy-6-{3,4,5-trihydroxy-2-[3-(4-methoxyphenyl)-2-oxopropanoyl]phenoxy}oxane-2-carboxylic acid	494.104	495.112	1	3.5119	21.504	3.37e-07	1.36e-05	hypersensitive - resistant; hypersensitive - sensitive	3.67657	0.0343707	2.44335	0.160466	2.76113	0.176163
3.51_494.1045n	HMDB0127522	M+H, M+Na	C22H22O13	41.7	14.2	-3.20862	NA	NA	3,4,5-trihydroxy-6-{2,3,5-trihydroxy-4-[3-(4-methoxyphenyl)-2-oxopropanoyl]phenoxy}oxane-2-carboxylic acid	494.104	495.112	1	3.5119	21.504	3.37e-07	1.36e-05	hypersensitive - resistant; hypersensitive - sensitive	3.67657	0.0343707	2.44335	0.160466	2.76113	0.176163
3.51_494.1045n	HMDB0127523	M+H, M+Na	C22H22O13	41.7	14.2	-3.20862	NA	NA	3,4,5-trihydroxy-6-{2,3,5-trihydroxy-6-[3-(4-methoxyphenyl)-2-oxopropanoyl]phenoxy}oxane-2-carboxylic acid	494.104	495.112	1	3.5119	21.504	3.37e-07	1.36e-05	hypersensitive - resistant; hypersensitive - sensitive	3.67657	0.0343707	2.44335	0.160466	2.76113	0.176163
3.51_494.1045n	HMDB0128123	M+H, M+Na	C22H22O13	39.5	3.43	-3.20862	NA	NA	3,4,5-trihydroxy-6-{[3,5,7-trihydroxy-2-(4-hydroxy-3-methoxyphenyl)-8aH-chromen-6-yl]oxy}oxane-2-carboxylic acid	494.104	495.112	1	3.5119	21.504	3.37e-07	1.36e-05	hypersensitive - resistant; hypersensitive - sensitive	3.67657	0.0343707	2.44335	0.160466	2.76113	0.176163
3.51_494.1045n	HMDB0128124	M+H, M+Na	C22H22O13	39.5	3.43	-3.20862	NA	NA	3,4,5-trihydroxy-6-{[3,6,7-trihydroxy-2-(4-hydroxy-3-methoxyphenyl)-8aH-chromen-5-yl]oxy}oxane-2-carboxylic acid	494.104	495.112	1	3.5119	21.504	3.37e-07	1.36e-05	hypersensitive - resistant; hypersensitive - sensitive	3.67657	0.0343707	2.44335	0.160466	2.76113	0.176163
3.51_494.1045n	HMDB0128125	M+H, M+Na	C22H22O13	39.3	2.45	-3.20862	NA	NA	3,4,5-trihydroxy-6-{[3,5,6-trihydroxy-2-(4-hydroxy-3-methoxyphenyl)-5H-chromen-7-yl]oxy}oxane-2-carboxylic acid	494.104	495.112	1	3.5119	21.504	3.37e-07	1.36e-05	hypersensitive - resistant; hypersensitive - sensitive	3.67657	0.0343707	2.44335	0.160466	2.76113	0.176163
3.51_494.1045n	HMDB0128126	M+H, M+Na	C22H22O13	39.3	2.45	-3.20862	NA	NA	3,4,5-trihydroxy-6-[2-methoxy-4-(3,5,6,7-tetrahydroxy-8aH-chromen-2-yl)phenoxy]oxane-2-carboxylic acid	494.104	495.112	1	3.5119	21.504	3.37e-07	1.36e-05	hypersensitive - resistant; hypersensitive - sensitive	3.67657	0.0343707	2.44335	0.160466	2.76113	0.176163
3.51_494.1045n	HMDB0128128	M+H, M+Na	C22H22O13	51.1	61.5	-3.20862	NA	NA	3,4,5-trihydroxy-6-{[3-hydroxy-2-methoxy-6-(3,5,7-trihydroxy-2H-chromen-2-ylidene)cyclohexa-2,4-dien-1-ylidene]oxy}oxane-2-carboxylic acid	494.104	495.112	1	3.5119	21.504	3.37e-07	1.36e-05	hypersensitive - resistant; hypersensitive - sensitive	3.67657	0.0343707	2.44335	0.160466	2.76113	0.176163
3.51_494.1045n	HMDB0128129	M+H, M+Na	C22H22O13	39.5	3.37	-3.20862	NA	NA	6-{[2-(2,4-dihydroxy-3-methoxyphenyl)-3,7-dihydroxy-8aH-chromen-5-yl]oxy}-3,4,5-trihydroxyoxane-2-carboxylic acid	494.104	495.112	1	3.5119	21.504	3.37e-07	1.36e-05	hypersensitive - resistant; hypersensitive - sensitive	3.67657	0.0343707	2.44335	0.160466	2.76113	0.176163
3.51_494.1045n	HMDB0128130	M+H, M+Na	C22H22O13	39.3	2.45	-3.20862	NA	NA	6-{[2-(2,4-dihydroxy-3-methoxyphenyl)-3,5-dihydroxy-5H-chromen-7-yl]oxy}-3,4,5-trihydroxyoxane-2-carboxylic acid	494.104	495.112	1	3.5119	21.504	3.37e-07	1.36e-05	hypersensitive - resistant; hypersensitive - sensitive	3.67657	0.0343707	2.44335	0.160466	2.76113	0.176163
3.51_494.1045n	HMDB0128131	M+H, M+Na	C22H22O13	39.3	2.45	-3.20862	NA	NA	3,4,5-trihydroxy-6-[3-hydroxy-2-methoxy-4-(3,5,7-trihydroxy-5H-chromen-2-yl)phenoxy]oxane-2-carboxylic acid	494.104	495.112	1	3.5119	21.504	3.37e-07	1.36e-05	hypersensitive - resistant; hypersensitive - sensitive	3.67657	0.0343707	2.44335	0.160466	2.76113	0.176163
3.51_494.1045n	HMDB0128132	M+H, M+Na	C22H22O13	39.3	2.45	-3.20862	NA	NA	3,4,5-trihydroxy-6-[5-hydroxy-4-methoxy-2-(3,5,7-trihydroxy-5H-chromen-2-yl)phenoxy]oxane-2-carboxylic acid	494.104	495.112	1	3.5119	21.504	3.37e-07	1.36e-05	hypersensitive - resistant; hypersensitive - sensitive	3.67657	0.0343707	2.44335	0.160466	2.76113	0.176163
3.51_494.1045n	HMDB0128133	M+H, M+Na	C22H22O13	39.5	3.37	-3.20862	NA	NA	6-{[2-(2,4-dihydroxy-5-methoxyphenyl)-3,7-dihydroxy-8aH-chromen-5-yl]oxy}-3,4,5-trihydroxyoxane-2-carboxylic acid	494.104	495.112	1	3.5119	21.504	3.37e-07	1.36e-05	hypersensitive - resistant; hypersensitive - sensitive	3.67657	0.0343707	2.44335	0.160466	2.76113	0.176163
3.51_494.1045n	HMDB0128134	M+H, M+Na	C22H22O13	39.3	2.45	-3.20862	NA	NA	6-{[2-(2,4-dihydroxy-5-methoxyphenyl)-3,5-dihydroxy-5H-chromen-7-yl]oxy}-3,4,5-trihydroxyoxane-2-carboxylic acid	494.104	495.112	1	3.5119	21.504	3.37e-07	1.36e-05	hypersensitive - resistant; hypersensitive - sensitive	3.67657	0.0343707	2.44335	0.160466	2.76113	0.176163
3.51_494.1045n	HMDB0128135	M+H, M+Na	C22H22O13	39.3	2.45	-3.20862	NA	NA	3,4,5-trihydroxy-6-[5-hydroxy-2-methoxy-4-(3,5,7-trihydroxy-5H-chromen-2-yl)phenoxy]oxane-2-carboxylic acid	494.104	495.112	1	3.5119	21.504	3.37e-07	1.36e-05	hypersensitive - resistant; hypersensitive - sensitive	3.67657	0.0343707	2.44335	0.160466	2.76113	0.176163
3.51_494.1045n	HMDB0128136	M+H, M+Na	C22H22O13	39.3	2.45	-3.20862	NA	NA	3,4,5-trihydroxy-6-[2-hydroxy-3-methoxy-5-(3,5,7-trihydroxy-5H-chromen-2-yl)phenoxy]oxane-2-carboxylic acid	494.104	495.112	1	3.5119	21.504	3.37e-07	1.36e-05	hypersensitive - resistant; hypersensitive - sensitive	3.67657	0.0343707	2.44335	0.160466	2.76113	0.176163
3.51_494.1045n	HMDB0128137	M+H, M+Na	C22H22O13	39.5	3.37	-3.20862	NA	NA	6-{[2-(3,4-dihydroxy-5-methoxyphenyl)-3,7-dihydroxy-8aH-chromen-5-yl]oxy}-3,4,5-trihydroxyoxane-2-carboxylic acid	494.104	495.112	1	3.5119	21.504	3.37e-07	1.36e-05	hypersensitive - resistant; hypersensitive - sensitive	3.67657	0.0343707	2.44335	0.160466	2.76113	0.176163
3.51_494.1045n	HMDB0128138	M+H, M+Na	C22H22O13	39.3	2.45	-3.20862	NA	NA	6-{[2-(3,4-dihydroxy-5-methoxyphenyl)-3,5-dihydroxy-5H-chromen-7-yl]oxy}-3,4,5-trihydroxyoxane-2-carboxylic acid	494.104	495.112	1	3.5119	21.504	3.37e-07	1.36e-05	hypersensitive - resistant; hypersensitive - sensitive	3.67657	0.0343707	2.44335	0.160466	2.76113	0.176163
3.51_494.1045n	HMDB0128139	M+H, M+Na	C22H22O13	39.3	2.45	-3.20862	NA	NA	3,4,5-trihydroxy-6-[2-hydroxy-6-methoxy-4-(3,5,7-trihydroxy-5H-chromen-2-yl)phenoxy]oxane-2-carboxylic acid	494.104	495.112	1	3.5119	21.504	3.37e-07	1.36e-05	hypersensitive - resistant; hypersensitive - sensitive	3.67657	0.0343707	2.44335	0.160466	2.76113	0.176163
3.51_494.1045n	HMDB0128807	M+H, M+Na	C22H22O13	41.7	14.2	-3.20862	NA	NA	3,4,5-trihydroxy-6-{[3,6,7-trihydroxy-2-(3-methoxyphenyl)-4-oxo-3,4-dihydro-2H-1-benzopyran-5-yl]oxy}oxane-2-carboxylic acid	494.104	495.112	1	3.5119	21.504	3.37e-07	1.36e-05	hypersensitive - resistant; hypersensitive - sensitive	3.67657	0.0343707	2.44335	0.160466	2.76113	0.176163
3.51_494.1045n	HMDB0128808	M+H, M+Na	C22H22O13	41.7	14.2	-3.20862	NA	NA	3,4,5-trihydroxy-6-{[3,5,7-trihydroxy-2-(3-methoxyphenyl)-4-oxo-3,4-dihydro-2H-1-benzopyran-6-yl]oxy}oxane-2-carboxylic acid	494.104	495.112	1	3.5119	21.504	3.37e-07	1.36e-05	hypersensitive - resistant; hypersensitive - sensitive	3.67657	0.0343707	2.44335	0.160466	2.76113	0.176163
3.51_494.1045n	HMDB0128809	M+H, M+Na	C22H22O13	41.7	14.2	-3.20862	NA	NA	3,4,5-trihydroxy-6-{[3,5,6-trihydroxy-2-(3-methoxyphenyl)-4-oxo-3,4-dihydro-2H-1-benzopyran-7-yl]oxy}oxane-2-carboxylic acid	494.104	495.112	1	3.5119	21.504	3.37e-07	1.36e-05	hypersensitive - resistant; hypersensitive - sensitive	3.67657	0.0343707	2.44335	0.160466	2.76113	0.176163
3.51_494.1045n	HMDB0128811	M+H, M+Na	C22H22O13	41.7	14.2	-3.20862	NA	NA	3,4,5-trihydroxy-6-{2,3,5-trihydroxy-6-[3-(3-methoxyphenyl)-2-oxopropanoyl]phenoxy}oxane-2-carboxylic acid	494.104	495.112	1	3.5119	21.504	3.37e-07	1.36e-05	hypersensitive - resistant; hypersensitive - sensitive	3.67657	0.0343707	2.44335	0.160466	2.76113	0.176163
3.51_494.1045n	HMDB0128812	M+H, M+Na	C22H22O13	41.7	14.2	-3.20862	NA	NA	3,4,5-trihydroxy-6-{2,4,6-trihydroxy-3-[3-(3-methoxyphenyl)-2-oxopropanoyl]phenoxy}oxane-2-carboxylic acid	494.104	495.112	1	3.5119	21.504	3.37e-07	1.36e-05	hypersensitive - resistant; hypersensitive - sensitive	3.67657	0.0343707	2.44335	0.160466	2.76113	0.176163
3.51_494.1045n	HMDB0128813	M+H, M+Na	C22H22O13	41.7	14.2	-3.20862	NA	NA	3,4,5-trihydroxy-6-{2,3,5-trihydroxy-4-[3-(3-methoxyphenyl)-2-oxopropanoyl]phenoxy}oxane-2-carboxylic acid	494.104	495.112	1	3.5119	21.504	3.37e-07	1.36e-05	hypersensitive - resistant; hypersensitive - sensitive	3.67657	0.0343707	2.44335	0.160466	2.76113	0.176163
3.51_494.1045n	HMDB0128814	M+H, M+Na	C22H22O13	41.7	14.2	-3.20862	NA	NA	3,4,5-trihydroxy-6-{3,4,5-trihydroxy-2-[3-(3-methoxyphenyl)-2-oxopropanoyl]phenoxy}oxane-2-carboxylic acid	494.104	495.112	1	3.5119	21.504	3.37e-07	1.36e-05	hypersensitive - resistant; hypersensitive - sensitive	3.67657	0.0343707	2.44335	0.160466	2.76113	0.176163
3.51_494.1045n	HMDB0128832	M+H, M+Na	C22H22O13	41.5	13.2	-3.20862	NA	NA	6-{[3,7-dihydroxy-2-(3-hydroxyphenyl)-6-methoxy-4-oxo-3,4-dihydro-2H-1-benzopyran-5-yl]oxy}-3,4,5-trihydroxyoxane-2-carboxylic acid	494.104	495.112	1	3.5119	21.504	3.37e-07	1.36e-05	hypersensitive - resistant; hypersensitive - sensitive	3.67657	0.0343707	2.44335	0.160466	2.76113	0.176163
3.51_494.1045n	HMDB0128833	M+H, M+Na	C22H22O13	41.5	13.2	-3.20862	NA	NA	6-{[3,5-dihydroxy-2-(3-hydroxyphenyl)-6-methoxy-4-oxo-3,4-dihydro-2H-1-benzopyran-7-yl]oxy}-3,4,5-trihydroxyoxane-2-carboxylic acid	494.104	495.112	1	3.5119	21.504	3.37e-07	1.36e-05	hypersensitive - resistant; hypersensitive - sensitive	3.67657	0.0343707	2.44335	0.160466	2.76113	0.176163
3.51_494.1045n	HMDB0128834	M+H, M+Na	C22H22O13	41.5	13.2	-3.20862	NA	NA	3,4,5-trihydroxy-6-[3-(3,5,7-trihydroxy-6-methoxy-4-oxo-3,4-dihydro-2H-1-benzopyran-2-yl)phenoxy]oxane-2-carboxylic acid	494.104	495.112	1	3.5119	21.504	3.37e-07	1.36e-05	hypersensitive - resistant; hypersensitive - sensitive	3.67657	0.0343707	2.44335	0.160466	2.76113	0.176163
3.51_494.1045n	HMDB0128837	M+H, M+Na	C22H22O13	41.5	13.2	-3.20862	NA	NA	6-{3,5-dihydroxy-2-[3-(3-hydroxyphenyl)-2-oxopropanoyl]-6-methoxyphenoxy}-3,4,5-trihydroxyoxane-2-carboxylic acid	494.104	495.112	1	3.5119	21.504	3.37e-07	1.36e-05	hypersensitive - resistant; hypersensitive - sensitive	3.67657	0.0343707	2.44335	0.160466	2.76113	0.176163
3.51_494.1045n	HMDB0128838	M+H, M+Na	C22H22O13	41.5	13.2	-3.20862	NA	NA	6-{3,5-dihydroxy-4-[3-(3-hydroxyphenyl)-2-oxopropanoyl]-2-methoxyphenoxy}-3,4,5-trihydroxyoxane-2-carboxylic acid	494.104	495.112	1	3.5119	21.504	3.37e-07	1.36e-05	hypersensitive - resistant; hypersensitive - sensitive	3.67657	0.0343707	2.44335	0.160466	2.76113	0.176163
3.51_494.1045n	HMDB0128839	M+H, M+Na	C22H22O13	41.5	13.2	-3.20862	NA	NA	6-{3,5-dihydroxy-2-[3-(3-hydroxyphenyl)-2-oxopropanoyl]-4-methoxyphenoxy}-3,4,5-trihydroxyoxane-2-carboxylic acid	494.104	495.112	1	3.5119	21.504	3.37e-07	1.36e-05	hypersensitive - resistant; hypersensitive - sensitive	3.67657	0.0343707	2.44335	0.160466	2.76113	0.176163
3.51_494.1045n	HMDB0128840	M+H, M+Na	C22H22O13	41.7	14.2	-3.20862	NA	NA	6-{3-[2,3-dioxo-3-(2,4,6-trihydroxy-3-methoxyphenyl)propyl]phenoxy}-3,4,5-trihydroxyoxane-2-carboxylic acid	494.104	495.112	1	3.5119	21.504	3.37e-07	1.36e-05	hypersensitive - resistant; hypersensitive - sensitive	3.67657	0.0343707	2.44335	0.160466	2.76113	0.176163
3.51_494.1045n	HMDB0130216	M+H, M+Na	C22H22O13	41.7	14.1	-3.20862	NA	NA	3,4,5-trihydroxy-6-{[5,7,8-trihydroxy-2-(4-methoxyphenyl)-4-oxo-3,4-dihydro-2H-1-benzopyran-6-yl]oxy}oxane-2-carboxylic acid	494.104	495.112	1	3.5119	21.504	3.37e-07	1.36e-05	hypersensitive - resistant; hypersensitive - sensitive	3.67657	0.0343707	2.44335	0.160466	2.76113	0.176163
3.51_494.1045n	HMDB0130217	M+H, M+Na	C22H22O13	41.7	14.1	-3.20862	NA	NA	3,4,5-trihydroxy-6-{[6,7,8-trihydroxy-2-(4-methoxyphenyl)-4-oxo-3,4-dihydro-2H-1-benzopyran-5-yl]oxy}oxane-2-carboxylic acid	494.104	495.112	1	3.5119	21.504	3.37e-07	1.36e-05	hypersensitive - resistant; hypersensitive - sensitive	3.67657	0.0343707	2.44335	0.160466	2.76113	0.176163
3.51_494.1045n	HMDB0130218	M+H, M+Na	C22H22O13	41.7	14.1	-3.20862	NA	NA	3,4,5-trihydroxy-6-{[5,6,8-trihydroxy-2-(4-methoxyphenyl)-4-oxo-3,4-dihydro-2H-1-benzopyran-7-yl]oxy}oxane-2-carboxylic acid	494.104	495.112	1	3.5119	21.504	3.37e-07	1.36e-05	hypersensitive - resistant; hypersensitive - sensitive	3.67657	0.0343707	2.44335	0.160466	2.76113	0.176163
3.51_494.1045n	HMDB0130223	M+H, M+Na	C22H22O13	41.5	13.2	-3.20862	NA	NA	3,4,5-trihydroxy-6-{2,3,4,6-tetrahydroxy-5-[3-(4-methoxyphenyl)prop-2-enoyl]phenoxy}oxane-2-carboxylic acid	494.104	495.112	1	3.5119	21.504	3.37e-07	1.36e-05	hypersensitive - resistant; hypersensitive - sensitive	3.67657	0.0343707	2.44335	0.160466	2.76113	0.176163
3.51_494.1045n	HMDB0130224	M+H, M+Na	C22H22O13	41.5	13.2	-3.20862	NA	NA	3,4,5-trihydroxy-6-{2,3,4,5-tetrahydroxy-6-[3-(4-methoxyphenyl)prop-2-enoyl]phenoxy}oxane-2-carboxylic acid	494.104	495.112	1	3.5119	21.504	3.37e-07	1.36e-05	hypersensitive - resistant; hypersensitive - sensitive	3.67657	0.0343707	2.44335	0.160466	2.76113	0.176163
3.51_494.1045n	HMDB0130225	M+H, M+Na	C22H22O13	41.5	13.2	-3.20862	NA	NA	3,4,5-trihydroxy-6-{2,3,5,6-tetrahydroxy-4-[3-(4-methoxyphenyl)prop-2-enoyl]phenoxy}oxane-2-carboxylic acid	494.104	495.112	1	3.5119	21.504	3.37e-07	1.36e-05	hypersensitive - resistant; hypersensitive - sensitive	3.67657	0.0343707	2.44335	0.160466	2.76113	0.176163
3.51_494.1045n	HMDB0133845	M+H, M+Na	C22H22O13	41.7	14.2	-3.20862	NA	NA	6-{[5,7-dihydroxy-3-(2-hydroxy-4-methoxyphenyl)-4-oxo-3,4-dihydro-2H-1-benzopyran-6-yl]oxy}-3,4,5-trihydroxyoxane-2-carboxylic acid	494.104	495.112	1	3.5119	21.504	3.37e-07	1.36e-05	hypersensitive - resistant; hypersensitive - sensitive	3.67657	0.0343707	2.44335	0.160466	2.76113	0.176163
3.51_494.1045n	HMDB0133846	M+H, M+Na	C22H22O13	41.7	14.2	-3.20862	NA	NA	6-{[6,7-dihydroxy-3-(2-hydroxy-4-methoxyphenyl)-4-oxo-3,4-dihydro-2H-1-benzopyran-5-yl]oxy}-3,4,5-trihydroxyoxane-2-carboxylic acid	494.104	495.112	1	3.5119	21.504	3.37e-07	1.36e-05	hypersensitive - resistant; hypersensitive - sensitive	3.67657	0.0343707	2.44335	0.160466	2.76113	0.176163
3.51_494.1045n	HMDB0133847	M+H, M+Na	C22H22O13	41.7	14.2	-3.20862	NA	NA	6-{[5,6-dihydroxy-3-(2-hydroxy-4-methoxyphenyl)-4-oxo-3,4-dihydro-2H-1-benzopyran-7-yl]oxy}-3,4,5-trihydroxyoxane-2-carboxylic acid	494.104	495.112	1	3.5119	21.504	3.37e-07	1.36e-05	hypersensitive - resistant; hypersensitive - sensitive	3.67657	0.0343707	2.44335	0.160466	2.76113	0.176163
3.51_494.1045n	HMDB0133848	M+H, M+Na	C22H22O13	41.5	13.2	-3.20862	NA	NA	3,4,5-trihydroxy-6-[5-methoxy-2-(5,6,7-trihydroxy-4-oxo-3,4-dihydro-2H-1-benzopyran-3-yl)phenoxy]oxane-2-carboxylic acid	494.104	495.112	1	3.5119	21.504	3.37e-07	1.36e-05	hypersensitive - resistant; hypersensitive - sensitive	3.67657	0.0343707	2.44335	0.160466	2.76113	0.176163
3.51_494.1045n	HMDB0133853	M+H, M+Na	C22H22O13	41.5	13.2	-3.20862	NA	NA	6-[3-(5,7-dihydroxy-4-oxo-3,4-dihydro-2H-1-benzopyran-3-yl)-2-hydroxy-6-methoxyphenoxy]-3,4,5-trihydroxyoxane-2-carboxylic acid	494.104	495.112	1	3.5119	21.504	3.37e-07	1.36e-05	hypersensitive - resistant; hypersensitive - sensitive	3.67657	0.0343707	2.44335	0.160466	2.76113	0.176163
3.51_494.1045n	HMDB0133854	M+H, M+Na	C22H22O13	41.5	13.2	-3.20862	NA	NA	6-{[3-(2,3-dihydroxy-4-methoxyphenyl)-7-hydroxy-4-oxo-3,4-dihydro-2H-1-benzopyran-5-yl]oxy}-3,4,5-trihydroxyoxane-2-carboxylic acid	494.104	495.112	1	3.5119	21.504	3.37e-07	1.36e-05	hypersensitive - resistant; hypersensitive - sensitive	3.67657	0.0343707	2.44335	0.160466	2.76113	0.176163
3.51_494.1045n	HMDB0133855	M+H, M+Na	C22H22O13	41.5	13.2	-3.20862	NA	NA	6-{[3-(2,3-dihydroxy-4-methoxyphenyl)-5-hydroxy-4-oxo-3,4-dihydro-2H-1-benzopyran-7-yl]oxy}-3,4,5-trihydroxyoxane-2-carboxylic acid	494.104	495.112	1	3.5119	21.504	3.37e-07	1.36e-05	hypersensitive - resistant; hypersensitive - sensitive	3.67657	0.0343707	2.44335	0.160466	2.76113	0.176163
3.51_494.1045n	HMDB0133856	M+H, M+Na	C22H22O13	41.5	13.2	-3.20862	NA	NA	6-[6-(5,7-dihydroxy-4-oxo-3,4-dihydro-2H-1-benzopyran-3-yl)-2-hydroxy-3-methoxyphenoxy]-3,4,5-trihydroxyoxane-2-carboxylic acid	494.104	495.112	1	3.5119	21.504	3.37e-07	1.36e-05	hypersensitive - resistant; hypersensitive - sensitive	3.67657	0.0343707	2.44335	0.160466	2.76113	0.176163
3.51_494.1045n	HMDB0133863	M+H, M+Na	C22H22O13	41.5	13.2	-3.20862	NA	NA	6-[5-(5,7-dihydroxy-4-oxo-3,4-dihydro-2H-1-benzopyran-3-yl)-4-hydroxy-2-methoxyphenoxy]-3,4,5-trihydroxyoxane-2-carboxylic acid	494.104	495.112	1	3.5119	21.504	3.37e-07	1.36e-05	hypersensitive - resistant; hypersensitive - sensitive	3.67657	0.0343707	2.44335	0.160466	2.76113	0.176163
3.51_494.1045n	HMDB0133864	M+H, M+Na	C22H22O13	41.7	14.2	-3.20862	NA	NA	6-{[3-(2,5-dihydroxy-4-methoxyphenyl)-7-hydroxy-4-oxo-3,4-dihydro-2H-1-benzopyran-5-yl]oxy}-3,4,5-trihydroxyoxane-2-carboxylic acid	494.104	495.112	1	3.5119	21.504	3.37e-07	1.36e-05	hypersensitive - resistant; hypersensitive - sensitive	3.67657	0.0343707	2.44335	0.160466	2.76113	0.176163
3.51_494.1045n	HMDB0133865	M+H, M+Na	C22H22O13	41.7	14.2	-3.20862	NA	NA	6-{[3-(2,5-dihydroxy-4-methoxyphenyl)-5-hydroxy-4-oxo-3,4-dihydro-2H-1-benzopyran-7-yl]oxy}-3,4,5-trihydroxyoxane-2-carboxylic acid	494.104	495.112	1	3.5119	21.504	3.37e-07	1.36e-05	hypersensitive - resistant; hypersensitive - sensitive	3.67657	0.0343707	2.44335	0.160466	2.76113	0.176163
3.51_494.1045n	HMDB0133866	M+H, M+Na	C22H22O13	41.5	13.2	-3.20862	NA	NA	6-[2-(5,7-dihydroxy-4-oxo-3,4-dihydro-2H-1-benzopyran-3-yl)-4-hydroxy-5-methoxyphenoxy]-3,4,5-trihydroxyoxane-2-carboxylic acid	494.104	495.112	1	3.5119	21.504	3.37e-07	1.36e-05	hypersensitive - resistant; hypersensitive - sensitive	3.67657	0.0343707	2.44335	0.160466	2.76113	0.176163
6.34_374.1688m.z	NA	NA	NA	NA	NA	NA	NA	NA	NA	NA	NA	NA	NA	21.448	3.46e-07	1.37e-05	hypersensitive - resistant; sensitive - resistant	2.66605	0.0582668	2.19086	0.0862528	2.79316	0.0605765
4.72_675.2494m.z	NA	NA	NA	NA	NA	NA	NA	NA	NA	NA	NA	NA	NA	21.402	3.54e-07	1.37e-05	hypersensitive - resistant; hypersensitive - sensitive	4.2032	0.0511998	3.05111	0.187464	3.06189	0.152754
4.38_330.0371n	CHEBI:132317	M+H, M+2Na-H	C10H14CaN2O8	36.7	0	-1.65515	NA	NA	EDTA monocalcium salt	330.037	331.044	1	4.38103	21.392	3.56e-07	1.37e-05	hypersensitive - resistant; sensitive - resistant	3.94806	0.0356774	3.58471	0.048601	3.88058	0.0422558
4.38_330.0371n	CHEBI:141474	M+H, M+2Na-H	C10H19O6PS2	44.2	38.5	3.0093	NA	NA	diethyl 2-[(dimethoxyphosphorothioyl)thio]succinate	330.037	331.044	1	4.38103	21.392	3.56e-07	1.37e-05	hypersensitive - resistant; sensitive - resistant	3.94806	0.0356774	3.58471	0.048601	3.88058	0.0422558
4.38_330.0371n	CHEBI:141475	M+H, M+2Na-H	C10H19O6PS2	44.2	38.5	3.0093	NA	NA	(R)-malathion	330.037	331.044	1	4.38103	21.392	3.56e-07	1.37e-05	hypersensitive - resistant; sensitive - resistant	3.94806	0.0356774	3.58471	0.048601	3.88058	0.0422558
4.38_330.0371n	CHEBI:141476	M+H, M+2Na-H	C10H19O6PS2	44.2	38.5	3.0093	NA	NA	(S)-malathion	330.037	331.044	1	4.38103	21.392	3.56e-07	1.37e-05	hypersensitive - resistant; sensitive - resistant	3.94806	0.0356774	3.58471	0.048601	3.88058	0.0422558
4.38_330.0371n	CHEBI:27541	M+H, M+2Na-H	C10H11N4O7P	43.4	31.7	1.59011	NA	NA	3',5'-cyclic IMP	330.037	331.044	1	4.38103	21.392	3.56e-07	1.37e-05	hypersensitive - resistant; sensitive - resistant	3.94806	0.0356774	3.58471	0.048601	3.88058	0.0422558
4.38_330.0371n	CHEBI:61194	M+H, M+2Na-H	C10H11N4O7P-2	44	34.9	1.59011	NA	NA	2'-deoxyinosine 5'-phosphate(2-)	330.037	331.044	1	4.38103	21.392	3.56e-07	1.37e-05	hypersensitive - resistant; sensitive - resistant	3.94806	0.0356774	3.58471	0.048601	3.88058	0.0422558
4.38_330.0371n	CHEBI:90183	M+H, M+2Na-H	C16H10O8	43	25.3	-1.53662	NA	NA	kermesic acid	330.037	331.044	1	4.38103	21.392	3.56e-07	1.37e-05	hypersensitive - resistant; sensitive - resistant	3.94806	0.0356774	3.58471	0.048601	3.88058	0.0422558
4.38_330.0371n	HMDB0011680	M+H, M+2Na-H	C10H11N4O7P	44.1	35.3	1.59011	NA	NA	Inosine 2',3'-cyclic phosphate	330.037	331.044	1	4.38103	21.392	3.56e-07	1.37e-05	hypersensitive - resistant; sensitive - resistant	3.94806	0.0356774	3.58471	0.048601	3.88058	0.0422558
4.38_330.0371n	HMDB0014910	M+H, M+2Na-H	C10H19O6PS2	44.2	38.5	3.0093	NA	NA	Malathion	330.037	331.044	1	4.38103	21.392	3.56e-07	1.37e-05	hypersensitive - resistant; sensitive - resistant	3.94806	0.0356774	3.58471	0.048601	3.88058	0.0422558
4.38_330.0371n	HMDB0030643	M+H, M+2Na-H	C16H10O8	48.1	50.5	-1.53662	NA	NA	Blighinone	330.037	331.044	1	4.38103	21.392	3.56e-07	1.37e-05	hypersensitive - resistant; sensitive - resistant	3.94806	0.0356774	3.58471	0.048601	3.88058	0.0422558
4.38_330.0371n	HMDB0041395	M+H, M+2Na-H	C16H10O8	44.3	31.5	-1.53662	NA	NA	2,3-Di-O-methylellagic acid	330.037	331.044	1	4.38103	21.392	3.56e-07	1.37e-05	hypersensitive - resistant; sensitive - resistant	3.94806	0.0356774	3.58471	0.048601	3.88058	0.0422558
4.38_330.0371n	HMDB0041396	M+H, M+2Na-H	C16H10O8	44.3	31.5	-1.53662	NA	NA	2,8-Di-O-methylellagic acid	330.037	331.044	1	4.38103	21.392	3.56e-07	1.37e-05	hypersensitive - resistant; sensitive - resistant	3.94806	0.0356774	3.58471	0.048601	3.88058	0.0422558
2.79_235.0605m.z	NA	NA	NA	NA	NA	NA	NA	NA	NA	NA	NA	NA	NA	21.34	3.65e-07	1.38e-05	resistant - hypersensitive; resistant - sensitive	2.59526	0.0411017	3.26736	0.0421739	2.70062	0.12654
7.18_621.2351m.z	NA	NA	NA	NA	NA	NA	NA	NA	NA	NA	NA	NA	NA	21.282	3.76e-07	1.4e-05	hypersensitive - resistant; hypersensitive - sensitive; resistant - sensitive	3.54934	0.117628	2.15059	0.253899	1.40922	0.296255
6.32_301.1490m.z	NA	NA	NA	NA	NA	NA	NA	NA	NA	NA	NA	NA	NA	20.921	4.51e-07	1.65e-05	hypersensitive - resistant; sensitive - resistant	2.55456	0.0676583	2.17011	0.0682984	2.72935	0.0539898
7.18_605.2933n	NA	NA	NA	NA	NA	NA	NA	NA	NA	NA	NA	NA	NA	20.897	4.57e-07	1.65e-05	hypersensitive - resistant; hypersensitive - sensitive	4.01309	0.0644834	2.91048	0.158059	3.11602	0.143235
2.93_234.0531n	CHEBI:1135	M+H-H2O, M+H	C12H10O5	44	22.8	1.26683	NA	NA	2-hydroxy-6-(2-hydroxyphenyl)-6-oxo-cis,cis-hexa-2,4-dienoic acid	234.053	235.06	1	2.93488	20.744	4.94e-07	1.74e-05	resistant - hypersensitive; resistant - sensitive	2.7682	0.0336686	3.33154	0.0591554	2.71143	0.11519
2.93_234.0531n	CHEBI:51666	M+H-H2O, M+H	C12H10O5	50.1	53.6	1.26683	NA	NA	7-methoxycoumarin-4-acetic acid	234.053	235.06	1	2.93488	20.744	4.94e-07	1.74e-05	resistant - hypersensitive; resistant - sensitive	2.7682	0.0336686	3.33154	0.0591554	2.71143	0.11519
2.93_234.0531n	CHEBI:82611	M+H-H2O, M+H	C12H10O5	48.5	45.3	1.26683	NA	NA	2-O,3-dimethylflaviolin	234.053	235.06	1	2.93488	20.744	4.94e-07	1.74e-05	resistant - hypersensitive; resistant - sensitive	2.7682	0.0336686	3.33154	0.0591554	2.71143	0.11519
2.93_234.0531n	HMDB0034345	M+H-H2O, M+H	C12H10O5	47.9	42.6	1.26683	NA	NA	7-Acetoxy-6-methoxycoumarin	234.053	235.06	1	2.93488	20.744	4.94e-07	1.74e-05	resistant - hypersensitive; resistant - sensitive	2.7682	0.0336686	3.33154	0.0591554	2.71143	0.11519
2.93_234.0531n	HMDB0040408	M+H-H2O, M+H	C12H10O5	50	52.8	1.26683	NA	NA	7-Hydroxy-2-methyl-4-oxo-4H-1-benzopyran-5-acetic acid	234.053	235.06	1	2.93488	20.744	4.94e-07	1.74e-05	resistant - hypersensitive; resistant - sensitive	2.7682	0.0336686	3.33154	0.0591554	2.71143	0.11519
2.93_234.0531n	HMDB0129372	M+H-H2O, M+H	C12H10O5	49	47.7	1.26683	NA	NA	3-(4-methoxy-1-benzofuran-5-yl)-3-oxopropanoic acid	234.053	235.06	1	2.93488	20.744	4.94e-07	1.74e-05	resistant - hypersensitive; resistant - sensitive	2.7682	0.0336686	3.33154	0.0591554	2.71143	0.11519
2.93_234.0531n	HMDB0136750	M+H-H2O, M+H	C12H10O5	50.6	56.1	1.26683	NA	NA	6-hydroxy-4-methyl-2-oxo-2H-chromen-7-yl acetate	234.053	235.06	1	2.93488	20.744	4.94e-07	1.74e-05	resistant - hypersensitive; resistant - sensitive	2.7682	0.0336686	3.33154	0.0591554	2.71143	0.11519
2.93_234.0531n	HMDB0136751	M+H-H2O, M+H	C12H10O5	50.8	56.8	1.26683	NA	NA	4-(hydroxymethyl)-2-oxo-2H-chromen-7-yl acetate	234.053	235.06	1	2.93488	20.744	4.94e-07	1.74e-05	resistant - hypersensitive; resistant - sensitive	2.7682	0.0336686	3.33154	0.0591554	2.71143	0.11519
2.93_234.0531n	HMDB0136752	M+H-H2O, M+H	C12H10O5	47.8	42.2	1.26683	NA	NA	8-hydroxy-4-methyl-2-oxo-2H-chromen-7-yl acetate	234.053	235.06	1	2.93488	20.744	4.94e-07	1.74e-05	resistant - hypersensitive; resistant - sensitive	2.7682	0.0336686	3.33154	0.0591554	2.71143	0.11519
2.93_234.0531n	HMDB0136753	M+H-H2O, M+H	C12H10O5	50.6	56.1	1.26683	NA	NA	5-hydroxy-4-methyl-2-oxo-2H-chromen-7-yl acetate	234.053	235.06	1	2.93488	20.744	4.94e-07	1.74e-05	resistant - hypersensitive; resistant - sensitive	2.7682	0.0336686	3.33154	0.0591554	2.71143	0.11519
2.93_234.0531n	HMDB0136754	M+H-H2O, M+H	C12H10O5	50.2	53.7	1.26683	NA	NA	4-methyl-2-oxo-2H-chromen-7-yl 2-hydroxyacetate	234.053	235.06	1	2.93488	20.744	4.94e-07	1.74e-05	resistant - hypersensitive; resistant - sensitive	2.7682	0.0336686	3.33154	0.0591554	2.71143	0.11519
3.11_226.1206n	CHEBI:133220	M+H-H2O, M+Na, M+H, M+H-2H2O	C12H18O4	41.3	8.92	0.557258	NA	NA	tuberonic acid	226.121	209.117	1	3.1127	20.732	4.97e-07	1.74e-05	hypersensitive - resistant; hypersensitive - sensitive; sensitive - resistant	3.07134	0.0245738	2.78969	0.0345201	2.94526	0.0342173
3.11_226.1206n	CHEBI:37420	M+H-H2O, M+Na, M+H, M+H-2H2O	C12H18O4	41.3	8.92	0.557258	NA	NA	12-hydroxyjasmonic acid	226.121	209.117	1	3.1127	20.732	4.97e-07	1.74e-05	hypersensitive - resistant; hypersensitive - sensitive; sensitive - resistant	3.07134	0.0245738	2.78969	0.0345201	2.94526	0.0342173
3.11_226.1206n	CHEBI:53612	M+H-H2O, M+Na, M+H, M+H-2H2O	C12H18O4	40.4	4.31	0.557258	NA	NA	squaric acid dibutyl ester	226.121	209.117	1	3.1127	20.732	4.97e-07	1.74e-05	hypersensitive - resistant; hypersensitive - sensitive; sensitive - resistant	3.07134	0.0245738	2.78969	0.0345201	2.94526	0.0342173
3.11_226.1206n	HMDB0040705	M+H-H2O, M+Na, M+H, M+H-2H2O	C12H18O4	40.5	4.63	0.557258	NA	NA	Allixin	226.121	209.117	1	3.1127	20.732	4.97e-07	1.74e-05	hypersensitive - resistant; hypersensitive - sensitive; sensitive - resistant	3.07134	0.0245738	2.78969	0.0345201	2.94526	0.0342173
3.11_226.1206n	HMDB0059729	M+H-H2O, M+Na, M+H, M+H-2H2O	C12H18O4	41.1	7.94	0.557258	NA	NA	3,4-Methylenesebacic acid	226.121	209.117	1	3.1127	20.732	4.97e-07	1.74e-05	hypersensitive - resistant; hypersensitive - sensitive; sensitive - resistant	3.07134	0.0245738	2.78969	0.0345201	2.94526	0.0342173
0.39_610.8886m.z	NA	NA	NA	NA	NA	NA	NA	NA	NA	NA	NA	NA	NA	20.712	5.02e-07	1.74e-05	hypersensitive - resistant; sensitive - resistant	3.2191	0.0197413	2.99754	0.0290816	3.14801	0.0260046
2.89_130.1598m.z	NA	NA	NA	NA	NA	NA	NA	NA	NA	NA	NA	NA	NA	20.672	5.12e-07	1.75e-05	hypersensitive - resistant; sensitive - hypersensitive; sensitive - resistant	2.88142	0.0586217	2.54533	0.0803059	3.15443	0.0629701
6.32_300.9926m.z	NA	NA	NA	NA	NA	NA	NA	NA	NA	NA	NA	NA	NA	20.625	5.25e-07	1.76e-05	hypersensitive - resistant; sensitive - hypersensitive; sensitive - resistant	4.04437	0.0523944	3.71373	0.063514	4.20674	0.0519527
7.53_471.1052m.z	NA	NA	NA	NA	NA	NA	NA	NA	NA	NA	NA	NA	NA	20.616	5.27e-07	1.76e-05	hypersensitive - resistant; sensitive - resistant	3.94999	0.226039	2.56688	0.196849	4.10883	0.138459
3.45_578.1633n	CHEBI:31227	M+H-H2O, M+H	C27H30O14	42.8	27	-0.397339	NA	NA	apigenin 7-O-neohesperidoside	578.163	579.17	1	3.45478	20.173	6.62e-07	2.18e-05	resistant - hypersensitive; sensitive - hypersensitive; resistant - sensitive	1.69522	0.0964396	2.48925	0.0612006	2.02767	0.108472
3.45_578.1633n	CHEBI:32298	M+H-H2O, M+H	C27H30O14	42.8	27	-0.397339	NA	NA	vitexin 2''-O-alpha-L-rhamnoside	578.163	579.17	1	3.45478	20.173	6.62e-07	2.18e-05	resistant - hypersensitive; sensitive - hypersensitive; resistant - sensitive	1.69522	0.0964396	2.48925	0.0612006	2.02767	0.108472
3.45_578.1633n	CHEBI:60048	M+H-H2O, M+H	C27H30O14	42.9	27.1	-0.397339	NA	NA	pelargonidin 3-O-rutinoside betaine	578.163	579.17	1	3.45478	20.173	6.62e-07	2.18e-05	resistant - hypersensitive; sensitive - hypersensitive; resistant - sensitive	1.69522	0.0964396	2.48925	0.0612006	2.02767	0.108472
3.45_578.1633n	CHEBI:68883	M+H-H2O, M+H	C27H30O14	42.2	23.9	-0.397339	NA	NA	kaempferol 3,7-di-O-alpha-L-rhamnoside	578.163	579.17	1	3.45478	20.173	6.62e-07	2.18e-05	resistant - hypersensitive; sensitive - hypersensitive; resistant - sensitive	1.69522	0.0964396	2.48925	0.0612006	2.02767	0.108472
3.45_578.1633n	CHEBI:69537	M+H-H2O, M+H	C27H30O14	42.8	27	-0.397339	NA	NA	1,3,6-trihydroxy-2-methyl-9,10-anthraquinone-3-O-alpha-L-rhamnopyranosyl-(1->2)-beta-D-glucopyranoside	578.163	579.17	1	3.45478	20.173	6.62e-07	2.18e-05	resistant - hypersensitive; sensitive - hypersensitive; resistant - sensitive	1.69522	0.0964396	2.48925	0.0612006	2.02767	0.108472
3.45_578.1633n	CHEBI:82682	M+H-H2O, M+H	C27H30O14	42.8	27	-0.397339	NA	NA	vitexin 2''-O-beta-L-rhamnoside	578.163	579.17	1	3.45478	20.173	6.62e-07	2.18e-05	resistant - hypersensitive; sensitive - hypersensitive; resistant - sensitive	1.69522	0.0964396	2.48925	0.0612006	2.02767	0.108472
3.45_578.1633n	CHEBI:9992	M+H-H2O, M+H	C27H30O14	42.2	23.8	-0.397339	NA	NA	violanthin	578.163	579.17	1	3.45478	20.173	6.62e-07	2.18e-05	resistant - hypersensitive; sensitive - hypersensitive; resistant - sensitive	1.69522	0.0964396	2.48925	0.0612006	2.02767	0.108472
3.45_578.1633n	HMDB0005799	M+H-H2O, M+H	C27H30O14	42.8	27	-0.397339	NA	NA	Scolymoside	578.163	579.17	1	3.45478	20.173	6.62e-07	2.18e-05	resistant - hypersensitive; sensitive - hypersensitive; resistant - sensitive	1.69522	0.0964396	2.48925	0.0612006	2.02767	0.108472
3.45_578.1633n	HMDB0030235	M+H-H2O, M+H	C27H30O14	42.2	23.9	-0.397339	NA	NA	eq-4''-Hydroxymaysin	578.163	579.17	1	3.45478	20.173	6.62e-07	2.18e-05	resistant - hypersensitive; sensitive - hypersensitive; resistant - sensitive	1.69522	0.0964396	2.48925	0.0612006	2.02767	0.108472
3.45_578.1633n	HMDB0033992	M+H-H2O, M+H	C27H30O14	43.6	30.8	-0.397339	NA	NA	Daidzein 4',7-diglucoside	578.163	579.17	1	3.45478	20.173	6.62e-07	2.18e-05	resistant - hypersensitive; sensitive - hypersensitive; resistant - sensitive	1.69522	0.0964396	2.48925	0.0612006	2.02767	0.108472
3.45_578.1633n	HMDB0035023	M+H-H2O, M+H	C27H30O14	44.1	33.2	-0.397339	NA	NA	Acacetin 7-[apiosyl(1->6)-glucoside]	578.163	579.17	1	3.45478	20.173	6.62e-07	2.18e-05	resistant - hypersensitive; sensitive - hypersensitive; resistant - sensitive	1.69522	0.0964396	2.48925	0.0612006	2.02767	0.108472
3.45_578.1633n	HMDB0037349	M+H-H2O, M+H	C27H30O14	42.9	27.1	-0.397339	NA	NA	Isorhoifolin	578.163	579.17	1	3.45478	20.173	6.62e-07	2.18e-05	resistant - hypersensitive; sensitive - hypersensitive; resistant - sensitive	1.69522	0.0964396	2.48925	0.0612006	2.02767	0.108472
3.45_578.1633n	HMDB0037438	M+H-H2O, M+H	C27H30O14	42.2	23.9	-0.397339	NA	NA	Kaempferitrin	578.163	579.17	1	3.45478	20.173	6.62e-07	2.18e-05	resistant - hypersensitive; sensitive - hypersensitive; resistant - sensitive	1.69522	0.0964396	2.48925	0.0612006	2.02767	0.108472
3.45_578.1633n	HMDB0037580	M+H-H2O, M+H	C27H30O14	42.4	24.6	-0.397339	NA	NA	Galangin 3-[galactosyl-(1->4)-rhamnoside]	578.163	579.17	1	3.45478	20.173	6.62e-07	2.18e-05	resistant - hypersensitive; sensitive - hypersensitive; resistant - sensitive	1.69522	0.0964396	2.48925	0.0612006	2.02767	0.108472
3.45_578.1633n	HMDB0038848	M+H-H2O, M+H	C27H30O14	42.8	27	-0.397339	NA	NA	Rhoifolin	578.163	579.17	1	3.45478	20.173	6.62e-07	2.18e-05	resistant - hypersensitive; sensitive - hypersensitive; resistant - sensitive	1.69522	0.0964396	2.48925	0.0612006	2.02767	0.108472
3.45_578.1633n	HMDB0039488	M+H-H2O, M+H	C27H30O14	43.6	30.5	-0.397339	NA	NA	Chrysophanol 8-gentiobioside	578.163	579.17	1	3.45478	20.173	6.62e-07	2.18e-05	resistant - hypersensitive; sensitive - hypersensitive; resistant - sensitive	1.69522	0.0964396	2.48925	0.0612006	2.02767	0.108472
3.45_578.1633n	HMDB0039855	M+H-H2O, M+H	C27H30O14	42.8	27	-0.397339	NA	NA	Vitexin 4'-O-alpha-L-Rhamnopyranoside	578.163	579.17	1	3.45478	20.173	6.62e-07	2.18e-05	resistant - hypersensitive; sensitive - hypersensitive; resistant - sensitive	1.69522	0.0964396	2.48925	0.0612006	2.02767	0.108472
3.45_578.1633n	HMDB0040504	M+H-H2O, M+H	C27H30O14	42.2	23.9	-0.397339	NA	NA	Camellianin B	578.163	579.17	1	3.45478	20.173	6.62e-07	2.18e-05	resistant - hypersensitive; sensitive - hypersensitive; resistant - sensitive	1.69522	0.0964396	2.48925	0.0612006	2.02767	0.108472
3.45_578.1633n	HMDB0127003	M+H-H2O, M+H	C27H30O14	43.5	30.1	-0.397339	NA	NA	5,7-dihydroxy-2-phenyl-3,6-bis[3,4,5-trihydroxy-6-(hydroxymethyl)oxan-2-yl]-4H-chromen-4-one	578.163	579.17	1	3.45478	20.173	6.62e-07	2.18e-05	resistant - hypersensitive; sensitive - hypersensitive; resistant - sensitive	1.69522	0.0964396	2.48925	0.0612006	2.02767	0.108472
3.45_578.1633n	HMDB0127064	M+H-H2O, M+H	C27H30O14	43.5	30.1	-0.397339	NA	NA	5,7-dihydroxy-2-phenyl-6,8-bis[3,4,5-trihydroxy-6-(hydroxymethyl)oxan-2-yl]-4H-chromen-4-one	578.163	579.17	1	3.45478	20.173	6.62e-07	2.18e-05	resistant - hypersensitive; sensitive - hypersensitive; resistant - sensitive	1.69522	0.0964396	2.48925	0.0612006	2.02767	0.108472
3.45_578.1633n	HMDB0129105	M+H-H2O, M+H	C27H30O14	42.3	24.2	-0.397339	NA	NA	6-[2-(acetyloxy)-2-(9-{[(2E)-2-methylbut-2-enoyl]oxy}-2-oxo-2H,8H,9H-furo[2,3-h]chromen-8-yl)propoxy]-3,4,5-trihydroxyoxane-2-carboxylic acid	578.163	579.17	1	3.45478	20.173	6.62e-07	2.18e-05	resistant - hypersensitive; sensitive - hypersensitive; resistant - sensitive	1.69522	0.0964396	2.48925	0.0612006	2.02767	0.108472
3.45_578.1633n	HMDB0129108	M+H-H2O, M+H	C27H30O14	42.3	24.2	-0.397339	NA	NA	3,4,5-trihydroxy-6-(2-{[2-(9-{[(2E)-2-methylbut-2-enoyl]oxy}-2-oxo-2H,8H,9H-furo[2,3-h]chromen-8-yl)propan-2-yl]oxy}-2-oxoethoxy)oxane-2-carboxylic acid	578.163	579.17	1	3.45478	20.173	6.62e-07	2.18e-05	resistant - hypersensitive; sensitive - hypersensitive; resistant - sensitive	1.69522	0.0964396	2.48925	0.0612006	2.02767	0.108472
3.75_333.0618m.z	NA	NA	NA	NA	NA	NA	NA	NA	NA	NA	NA	NA	NA	20.024	7.15e-07	2.3e-05	hypersensitive - resistant; hypersensitive - sensitive	3.30137	0.0374805	2.54178	0.111661	2.65386	0.107
2.93_354.0935n	CHEBI:136555	M+H, M+Na, M+H-H2O, M+H-2H2O	C16H18O9	48.6	49.2	-4.4707	NA	NA	1-O-caffeoylquinic acid	354.093	355.101	1	2.93488	20.011	7.19e-07	2.3e-05	resistant - hypersensitive; resistant - sensitive	3.37792	0.0326536	3.90761	0.0581377	3.3296	0.108528
2.93_354.0935n	CHEBI:16065	M+H, M+Na, M+H-H2O, M+H-2H2O	C16H18O9	55.6	84.1	-4.4707	NA	NA	scopolin	354.093	355.101	1	2.93488	20.011	7.19e-07	2.3e-05	resistant - hypersensitive; resistant - sensitive	3.37792	0.0326536	3.90761	0.0581377	3.3296	0.108528
2.93_354.0935n	CHEBI:16112	M+H, M+Na, M+H-H2O, M+H-2H2O	C16H18O9	55.6	84.2	-4.4707	NA	NA	chlorogenic acid	354.093	355.101	1	2.93488	20.011	7.19e-07	2.3e-05	resistant - hypersensitive; resistant - sensitive	3.37792	0.0326536	3.90761	0.0581377	3.3296	0.108528
2.93_354.0935n	CHEBI:16384	M+H, M+Na, M+H-H2O, M+H-2H2O	C16H18O9	55.6	84.2	-4.4707	NA	NA	trans-5-O-caffeoyl-D-quinic acid	354.093	355.101	1	2.93488	20.011	7.19e-07	2.3e-05	resistant - hypersensitive; resistant - sensitive	3.37792	0.0326536	3.90761	0.0581377	3.3296	0.108528
2.93_354.0935n	CHEBI:75489	M+H, M+Na, M+H-H2O, M+H-2H2O	C16H18O9	55.6	84	-4.4707	NA	NA	5-O-cis-caffeoylquinic acid	354.093	355.101	1	2.93488	20.011	7.19e-07	2.3e-05	resistant - hypersensitive; resistant - sensitive	3.37792	0.0326536	3.90761	0.0581377	3.3296	0.108528
2.93_354.0935n	CHEBI:75491	M+H, M+Na, M+H-H2O, M+H-2H2O	C16H18O9	55.4	83.3	-4.4707	NA	NA	4-O-trans-caffeoylquinic acid	354.093	355.101	1	2.93488	20.011	7.19e-07	2.3e-05	resistant - hypersensitive; resistant - sensitive	3.37792	0.0326536	3.90761	0.0581377	3.3296	0.108528
2.93_354.0935n	HMDB0002336	M+H, M+Na, M+H-H2O, M+H-2H2O	C16H18O9	54.2	77.3	-4.4707	NA	NA	Biflorin	354.093	355.101	1	2.93488	20.011	7.19e-07	2.3e-05	resistant - hypersensitive; resistant - sensitive	3.37792	0.0326536	3.90761	0.0581377	3.3296	0.108528
2.93_354.0935n	HMDB0003164	M+H, M+Na, M+H-H2O, M+H-2H2O	C16H18O9	55.6	84.2	-4.4707	NA	NA	Chlorogenic acid	354.093	355.101	1	2.93488	20.011	7.19e-07	2.3e-05	resistant - hypersensitive; resistant - sensitive	3.37792	0.0326536	3.90761	0.0581377	3.3296	0.108528
2.93_354.0935n	HMDB0029278	M+H, M+Na, M+H-H2O, M+H-2H2O	C16H18O9	55.6	84	-4.4707	NA	NA	Cis-5-Caffeoylquinic acid	354.093	355.101	1	2.93488	20.011	7.19e-07	2.3e-05	resistant - hypersensitive; resistant - sensitive	3.37792	0.0326536	3.90761	0.0581377	3.3296	0.108528
2.93_354.0935n	HMDB0030652	M+H, M+Na, M+H-H2O, M+H-2H2O	C16H18O9	48.6	49.2	-4.4707	NA	NA	1-O-Caffeoylquinic acid	354.093	355.101	1	2.93488	20.011	7.19e-07	2.3e-05	resistant - hypersensitive; resistant - sensitive	3.37792	0.0326536	3.90761	0.0581377	3.3296	0.108528
2.93_354.0935n	HMDB0030653	M+H, M+Na, M+H-H2O, M+H-2H2O	C16H18O9	55.4	83.3	-4.4707	NA	NA	Cryptochlorogenic acid	354.093	355.101	1	2.93488	20.011	7.19e-07	2.3e-05	resistant - hypersensitive; resistant - sensitive	3.37792	0.0326536	3.90761	0.0581377	3.3296	0.108528
2.93_354.0935n	HMDB0032849	M+H, M+Na, M+H-H2O, M+H-2H2O	C16H18O9	55.6	84	-4.4707	NA	NA	trans-Chlorogenic acid	354.093	355.101	1	2.93488	20.011	7.19e-07	2.3e-05	resistant - hypersensitive; resistant - sensitive	3.37792	0.0326536	3.90761	0.0581377	3.3296	0.108528
2.93_354.0935n	HMDB0040632	M+H, M+Na, M+H-H2O, M+H-2H2O	C16H18O9	55.4	83.1	-4.4707	NA	NA	Isobiflorin	354.093	355.101	1	2.93488	20.011	7.19e-07	2.3e-05	resistant - hypersensitive; resistant - sensitive	3.37792	0.0326536	3.90761	0.0581377	3.3296	0.108528
2.93_354.0935n	HMDB0040690	M+H, M+Na, M+H-H2O, M+H-2H2O	C16H18O9	55.6	84.2	-4.4707	NA	NA	5Z-Caffeoylquinic acid	354.093	355.101	1	2.93488	20.011	7.19e-07	2.3e-05	resistant - hypersensitive; resistant - sensitive	3.37792	0.0326536	3.90761	0.0581377	3.3296	0.108528
2.93_354.0935n	HMDB0127978	M+H, M+Na, M+H-H2O, M+H-2H2O	C16H18O9	55.3	82.5	-4.4707	NA	NA	3,4,5-trihydroxy-6-{[3-(3-methoxyphenyl)prop-2-enoyl]oxy}oxane-2-carboxylic acid	354.093	355.101	1	2.93488	20.011	7.19e-07	2.3e-05	resistant - hypersensitive; resistant - sensitive	3.37792	0.0326536	3.90761	0.0581377	3.3296	0.108528
2.93_354.0935n	HMDB0133309	M+H, M+Na, M+H-H2O, M+H-2H2O	C16H18O9	55.3	82.5	-4.4707	NA	NA	3,4,5-trihydroxy-6-{[(2E)-3-(3-methoxyphenyl)prop-2-enoyl]oxy}oxane-2-carboxylic acid	354.093	355.101	1	2.93488	20.011	7.19e-07	2.3e-05	resistant - hypersensitive; resistant - sensitive	3.37792	0.0326536	3.90761	0.0581377	3.3296	0.108528
2.93_354.0935n	HMDB0133659	M+H, M+Na, M+H-H2O, M+H-2H2O	C16H18O9	55.2	82.3	-4.4707	NA	NA	6-[(2Z)-2-carboxy-2-(phenylmethylidene)ethoxy]-3,4,5-trihydroxyoxane-2-carboxylic acid	354.093	355.101	1	2.93488	20.011	7.19e-07	2.3e-05	resistant - hypersensitive; resistant - sensitive	3.37792	0.0326536	3.90761	0.0581377	3.3296	0.108528
2.93_354.0935n	HMDB0133660	M+H, M+Na, M+H-H2O, M+H-2H2O	C16H18O9	55.3	82.5	-4.4707	NA	NA	3,4,5-trihydroxy-6-{[(2E)-2-(hydroxymethyl)-3-phenylprop-2-enoyl]oxy}oxane-2-carboxylic acid	354.093	355.101	1	2.93488	20.011	7.19e-07	2.3e-05	resistant - hypersensitive; resistant - sensitive	3.37792	0.0326536	3.90761	0.0581377	3.3296	0.108528
2.93_354.0935n	HMDB0133662	M+H, M+Na, M+H-H2O, M+H-2H2O	C16H18O9	55.3	82.5	-4.4707	NA	NA	6-{3-[(1E)-2-carboxy-2-methyleth-1-en-1-yl]phenoxy}-3,4,5-trihydroxyoxane-2-carboxylic acid	354.093	355.101	1	2.93488	20.011	7.19e-07	2.3e-05	resistant - hypersensitive; resistant - sensitive	3.37792	0.0326536	3.90761	0.0581377	3.3296	0.108528
2.93_354.0935n	HMDB0133663	M+H, M+Na, M+H-H2O, M+H-2H2O	C16H18O9	55.3	82.4	-4.4707	NA	NA	3,4,5-trihydroxy-6-{[(2E)-3-(3-hydroxyphenyl)-2-methylprop-2-enoyl]oxy}oxane-2-carboxylic acid	354.093	355.101	1	2.93488	20.011	7.19e-07	2.3e-05	resistant - hypersensitive; resistant - sensitive	3.37792	0.0326536	3.90761	0.0581377	3.3296	0.108528
2.93_354.0935n	HMDB0133665	M+H, M+Na, M+H-H2O, M+H-2H2O	C16H18O9	55.3	82.5	-4.4707	NA	NA	6-{4-[(1E)-2-carboxy-2-methyleth-1-en-1-yl]phenoxy}-3,4,5-trihydroxyoxane-2-carboxylic acid	354.093	355.101	1	2.93488	20.011	7.19e-07	2.3e-05	resistant - hypersensitive; resistant - sensitive	3.37792	0.0326536	3.90761	0.0581377	3.3296	0.108528
2.93_354.0935n	HMDB0133666	M+H, M+Na, M+H-H2O, M+H-2H2O	C16H18O9	55.3	82.4	-4.4707	NA	NA	3,4,5-trihydroxy-6-{[(2E)-3-(4-hydroxyphenyl)-2-methylprop-2-enoyl]oxy}oxane-2-carboxylic acid	354.093	355.101	1	2.93488	20.011	7.19e-07	2.3e-05	resistant - hypersensitive; resistant - sensitive	3.37792	0.0326536	3.90761	0.0581377	3.3296	0.108528
2.93_354.0935n	HMDB0133668	M+H, M+Na, M+H-H2O, M+H-2H2O	C16H18O9	55.3	82.5	-4.4707	NA	NA	3,4,5-trihydroxy-6-(2-methyl-3-phenyloxirane-2-carbonyloxy)oxane-2-carboxylic acid	354.093	355.101	1	2.93488	20.011	7.19e-07	2.3e-05	resistant - hypersensitive; resistant - sensitive	3.37792	0.0326536	3.90761	0.0581377	3.3296	0.108528
2.93_354.0935n	HMDB0133672	M+H, M+Na, M+H-H2O, M+H-2H2O	C16H18O9	55.3	82.4	-4.4707	NA	NA	3,4,5-trihydroxy-6-{[(2E)-3-(2-hydroxyphenyl)-2-methylprop-2-enoyl]oxy}oxane-2-carboxylic acid	354.093	355.101	1	2.93488	20.011	7.19e-07	2.3e-05	resistant - hypersensitive; resistant - sensitive	3.37792	0.0326536	3.90761	0.0581377	3.3296	0.108528
2.93_354.0935n	HMDB0135667	M+H, M+Na, M+H-H2O, M+H-2H2O	C16H18O9	55.3	82.4	-4.4707	NA	NA	3,4,5-trihydroxy-6-[5-methoxy-2-(3-oxoprop-1-en-1-yl)phenoxy]oxane-2-carboxylic acid	354.093	355.101	1	2.93488	20.011	7.19e-07	2.3e-05	resistant - hypersensitive; resistant - sensitive	3.37792	0.0326536	3.90761	0.0581377	3.3296	0.108528
2.93_354.0935n	HMDB0135670	M+H, M+Na, M+H-H2O, M+H-2H2O	C16H18O9	55.3	82.5	-4.4707	NA	NA	3,4,5-trihydroxy-6-{[3-(4-methoxyphenyl)prop-2-enoyl]oxy}oxane-2-carboxylic acid	354.093	355.101	1	2.93488	20.011	7.19e-07	2.3e-05	resistant - hypersensitive; resistant - sensitive	3.37792	0.0326536	3.90761	0.0581377	3.3296	0.108528
2.93_354.0935n	HMDB0135679	M+H, M+Na, M+H-H2O, M+H-2H2O	C16H18O9	55.4	83.1	-4.4707	NA	NA	3,4,5-trihydroxy-6-[2-hydroxy-4-(3-oxobut-1-en-1-yl)phenoxy]oxane-2-carboxylic acid	354.093	355.101	1	2.93488	20.011	7.19e-07	2.3e-05	resistant - hypersensitive; resistant - sensitive	3.37792	0.0326536	3.90761	0.0581377	3.3296	0.108528
2.93_354.0935n	HMDB0135680	M+H, M+Na, M+H-H2O, M+H-2H2O	C16H18O9	55.4	83.1	-4.4707	NA	NA	3,4,5-trihydroxy-6-[2-hydroxy-5-(3-oxobut-1-en-1-yl)phenoxy]oxane-2-carboxylic acid	354.093	355.101	1	2.93488	20.011	7.19e-07	2.3e-05	resistant - hypersensitive; resistant - sensitive	3.37792	0.0326536	3.90761	0.0581377	3.3296	0.108528
5.27_204.1431n	NA	NA	NA	NA	NA	NA	NA	NA	NA	NA	NA	NA	NA	19.989	7.27e-07	2.3e-05	resistant - hypersensitive; resistant - sensitive	3.24221	0.0380798	3.79471	0.0740619	3.20833	0.100236
2.79_330.0944n	CHEBI:71512	M+H-H2O, M+H, M+Na, M+H-2H2O	C14H18O9	47.1	45.1	-2.15837	NA	NA	1-O-vanilloyl-beta-D-glucose	330.094	313.091	1	2.79205	19.884	7.68e-07	2.4e-05	resistant - hypersensitive; resistant - sensitive	2.76811	0.0446217	3.39351	0.0417021	2.91581	0.115466
2.79_330.0944n	HMDB0040621	M+H-H2O, M+H, M+Na, M+H-2H2O	C14H18O9	47.2	45.7	-2.15837	NA	NA	3'-Glucosyl-2',4',6'-trihydroxyacetophenone	330.094	313.091	1	2.79205	19.884	7.68e-07	2.4e-05	resistant - hypersensitive; resistant - sensitive	2.76811	0.0446217	3.39351	0.0417021	2.91581	0.115466
2.79_330.0944n	HMDB0128028	M+H-H2O, M+H, M+Na, M+H-2H2O	C14H18O9	46.4	41.5	-2.15837	NA	NA	6-(5-ethyl-2,3-dihydroxyphenoxy)-3,4,5-trihydroxyoxane-2-carboxylic acid	330.094	313.091	1	2.79205	19.884	7.68e-07	2.4e-05	resistant - hypersensitive; resistant - sensitive	2.76811	0.0446217	3.39351	0.0417021	2.91581	0.115466
2.79_330.0944n	HMDB0128029	M+H-H2O, M+H, M+Na, M+H-2H2O	C14H18O9	46.4	41.5	-2.15837	NA	NA	6-(4-ethyl-2,6-dihydroxyphenoxy)-3,4,5-trihydroxyoxane-2-carboxylic acid	330.094	313.091	1	2.79205	19.884	7.68e-07	2.4e-05	resistant - hypersensitive; resistant - sensitive	2.76811	0.0446217	3.39351	0.0417021	2.91581	0.115466
5.56_174.1290m.z	NA	NA	NA	NA	NA	NA	NA	NA	NA	NA	NA	NA	NA	19.589	8.96e-07	2.77e-05	hypersensitive - resistant; sensitive - resistant	2.936	0.0574434	2.54926	0.0557502	2.97408	0.0490606
2.15_383.1446m.z	NA	NA	NA	NA	NA	NA	NA	NA	NA	NA	NA	NA	NA	19.337	1.02e-06	3.12e-05	hypersensitive - resistant; hypersensitive - sensitive; sensitive - resistant	3.3175	0.0277901	3.00895	0.0381327	3.17925	0.0399463
0.39_829.8567n	NA	NA	NA	NA	NA	NA	NA	NA	NA	NA	NA	NA	NA	19.18	1.11e-06	3.35e-05	hypersensitive - resistant; sensitive - resistant	3.08647	0.0242694	2.80274	0.0405654	2.99279	0.033544
8.17_468.1237m.z	NA	NA	NA	NA	NA	NA	NA	NA	NA	NA	NA	NA	NA	19.126	1.14e-06	3.4e-05	resistant - hypersensitive; hypersensitive - sensitive; resistant - sensitive	1.30674	0.294574	2.57041	0.214885	0.288322	0.284527
4.37_347.0061n	NA	NA	NA	NA	NA	NA	NA	NA	NA	NA	NA	NA	NA	19.106	1.16e-06	3.4e-05	hypersensitive - resistant; sensitive - resistant	3.86949	0.0314045	3.55402	0.0444254	3.82424	0.0421503
7.85_642.3009n	NA	NA	NA	NA	NA	NA	NA	NA	NA	NA	NA	NA	NA	19.063	1.18e-06	3.43e-05	hypersensitive - resistant; hypersensitive - sensitive	5.48704	0.0266199	4.95806	0.082145	5.12489	0.0642459
2.79_210.0530n	CHEBI:131735	M+H, M+Na, M+H-H2O, M+H-2H2O	C10H10O5	44.7	27.7	1.07221	NA	NA	4-[(2-hydroxyethoxy)carbonyl]benzoic acid	210.053	211.06	1	2.79205	19.038	1.2e-06	3.44e-05	resistant - hypersensitive; resistant - sensitive	2.803	0.0435973	3.39847	0.0405659	2.93208	0.113254
2.79_210.0530n	CHEBI:137424	M+H, M+Na, M+H-H2O, M+H-2H2O	C10H10O5-2	45.2	30.2	1.07221	NA	NA	prohexadione(2-)	210.053	211.06	1	2.79205	19.038	1.2e-06	3.44e-05	resistant - hypersensitive; resistant - sensitive	2.803	0.0435973	3.39847	0.0405659	2.93208	0.113254
2.79_210.0530n	CHEBI:142914	M+H, M+Na, M+H-H2O, M+H-2H2O	C10H10O5	44.6	27.3	1.07221	NA	NA	vanilloylacetic acid	210.053	211.06	1	2.79205	19.038	1.2e-06	3.44e-05	resistant - hypersensitive; resistant - sensitive	2.803	0.0435973	3.39847	0.0405659	2.93208	0.113254
2.79_210.0530n	CHEBI:20582	M+H, M+Na, M+H-H2O, M+H-2H2O	C10H10O5	44.6	27.3	1.07221	NA	NA	5-hydroxyferulic acid	210.053	211.06	1	2.79205	19.038	1.2e-06	3.44e-05	resistant - hypersensitive; resistant - sensitive	2.803	0.0435973	3.39847	0.0405659	2.93208	0.113254
2.79_210.0530n	CHEBI:78688	M+H, M+Na, M+H-H2O, M+H-2H2O	C10H10O5	40.2	5.39	1.07221	NA	NA	2,4-diacetylphloroglucinol	210.053	211.06	1	2.79205	19.038	1.2e-06	3.44e-05	resistant - hypersensitive; resistant - sensitive	2.803	0.0435973	3.39847	0.0405659	2.93208	0.113254
2.79_210.0530n	HMDB0011714	M+H, M+Na, M+H-H2O, M+H-2H2O	C10H10O5	44.1	24.8	1.07221	NA	NA	Vanilpyruvic acid	210.053	211.06	1	2.79205	19.038	1.2e-06	3.44e-05	resistant - hypersensitive; resistant - sensitive	2.803	0.0435973	3.39847	0.0405659	2.93208	0.113254
2.79_210.0530n	HMDB0035484	M+H, M+Na, M+H-H2O, M+H-2H2O	C10H10O5	44.6	27.3	1.07221	NA	NA	3-(3,4-Dihydroxy-5-methoxy)-2-propenoic acid	210.053	211.06	1	2.79205	19.038	1.2e-06	3.44e-05	resistant - hypersensitive; resistant - sensitive	2.803	0.0435973	3.39847	0.0405659	2.93208	0.113254
2.79_210.0530n	HMDB0125514	M+H, M+Na, M+H-H2O, M+H-2H2O	C10H10O5	44.6	27.5	1.07221	NA	NA	(2E)-3-(2,4-dihydroxy-5-methoxyphenyl)prop-2-enoic acid	210.053	211.06	1	2.79205	19.038	1.2e-06	3.44e-05	resistant - hypersensitive; resistant - sensitive	2.803	0.0435973	3.39847	0.0405659	2.93208	0.113254
2.79_210.0530n	HMDB0125515	M+H, M+Na, M+H-H2O, M+H-2H2O	C10H10O5	44.6	27.3	1.07221	NA	NA	(2E)-3-(2,4-dihydroxy-3-methoxyphenyl)prop-2-enoic acid	210.053	211.06	1	2.79205	19.038	1.2e-06	3.44e-05	resistant - hypersensitive; resistant - sensitive	2.803	0.0435973	3.39847	0.0405659	2.93208	0.113254
2.79_210.0530n	HMDB0125516	M+H, M+Na, M+H-H2O, M+H-2H2O	C10H10O5	45.1	29.9	1.07221	NA	NA	3-(4-hydroxy-3-methoxyphenyl)oxirane-2-carboxylic acid	210.053	211.06	1	2.79205	19.038	1.2e-06	3.44e-05	resistant - hypersensitive; resistant - sensitive	2.803	0.0435973	3.39847	0.0405659	2.93208	0.113254
2.79_210.0530n	HMDB0127490	M+H, M+Na, M+H-H2O, M+H-2H2O	C10H10O5	44.6	27.3	1.07221	NA	NA	3-(3,4-dihydroxy-5-methoxyphenyl)prop-2-enoic acid	210.053	211.06	1	2.79205	19.038	1.2e-06	3.44e-05	resistant - hypersensitive; resistant - sensitive	2.803	0.0435973	3.39847	0.0405659	2.93208	0.113254
2.79_210.0530n	HMDB0127946	M+H, M+Na, M+H-H2O, M+H-2H2O	C10H10O5	44.6	27.5	1.07221	NA	NA	3-(2,4-dihydroxy-5-methoxyphenyl)prop-2-enoic acid	210.053	211.06	1	2.79205	19.038	1.2e-06	3.44e-05	resistant - hypersensitive; resistant - sensitive	2.803	0.0435973	3.39847	0.0405659	2.93208	0.113254
2.79_210.0530n	HMDB0127947	M+H, M+Na, M+H-H2O, M+H-2H2O	C10H10O5	44.6	27.3	1.07221	NA	NA	3-(2,4-dihydroxy-3-methoxyphenyl)prop-2-enoic acid	210.053	211.06	1	2.79205	19.038	1.2e-06	3.44e-05	resistant - hypersensitive; resistant - sensitive	2.803	0.0435973	3.39847	0.0405659	2.93208	0.113254
2.79_210.0530n	HMDB0132221	M+H, M+Na, M+H-H2O, M+H-2H2O	C10H10O5	44.3	26	1.07221	NA	NA	3-(2,3-dihydroxy-4-methoxyphenyl)prop-2-enoic acid	210.053	211.06	1	2.79205	19.038	1.2e-06	3.44e-05	resistant - hypersensitive; resistant - sensitive	2.803	0.0435973	3.39847	0.0405659	2.93208	0.113254
2.79_210.0530n	HMDB0132228	M+H, M+Na, M+H-H2O, M+H-2H2O	C10H10O5	44.6	27.5	1.07221	NA	NA	3-(2,5-dihydroxy-4-methoxyphenyl)prop-2-enoic acid	210.053	211.06	1	2.79205	19.038	1.2e-06	3.44e-05	resistant - hypersensitive; resistant - sensitive	2.803	0.0435973	3.39847	0.0405659	2.93208	0.113254
2.79_210.0530n	HMDB0140909	M+H, M+Na, M+H-H2O, M+H-2H2O	C10H10O5	45.1	29.9	1.07221	NA	NA	3-(3-hydroxy-4-methoxyphenyl)oxirane-2-carboxylic acid	210.053	211.06	1	2.79205	19.038	1.2e-06	3.44e-05	resistant - hypersensitive; resistant - sensitive	2.803	0.0435973	3.39847	0.0405659	2.93208	0.113254
2.79_210.0530n	HMDB0141258	M+H, M+Na, M+H-H2O, M+H-2H2O	C10H10O5	44.1	24.7	1.07221	NA	NA	(2Z)-2-hydroxy-3-(4-hydroxy-3-methoxyphenyl)prop-2-enoic acid	210.053	211.06	1	2.79205	19.038	1.2e-06	3.44e-05	resistant - hypersensitive; resistant - sensitive	2.803	0.0435973	3.39847	0.0405659	2.93208	0.113254
2.79_210.0530n	HMDB0141331	M+H, M+Na, M+H-H2O, M+H-2H2O	C10H10O5	44.6	27.3	1.07221	NA	NA	3-(3,5-dihydroxy-4-methoxyphenyl)prop-2-enoic acid	210.053	211.06	1	2.79205	19.038	1.2e-06	3.44e-05	resistant - hypersensitive; resistant - sensitive	2.803	0.0435973	3.39847	0.0405659	2.93208	0.113254
2.79_210.0530n	HMDB0142176	M+H, M+Na, M+H-H2O, M+H-2H2O	C10H10O5	43.1	19.6	1.07221	NA	NA	2-[(2-hydroxyphenyl)methyl]propanedioic acid	210.053	211.06	1	2.79205	19.038	1.2e-06	3.44e-05	resistant - hypersensitive; resistant - sensitive	2.803	0.0435973	3.39847	0.0405659	2.93208	0.113254
2.79_210.0530n	HMDB0142177	M+H, M+Na, M+H-H2O, M+H-2H2O	C10H10O5	43.1	19.6	1.07221	NA	NA	2-[hydroxy(phenyl)methyl]propanedioic acid	210.053	211.06	1	2.79205	19.038	1.2e-06	3.44e-05	resistant - hypersensitive; resistant - sensitive	2.803	0.0435973	3.39847	0.0405659	2.93208	0.113254
2.79_210.0530n	HMDB0142178	M+H, M+Na, M+H-H2O, M+H-2H2O	C10H10O5	43.1	19.6	1.07221	NA	NA	2-[(4-hydroxyphenyl)methyl]propanedioic acid	210.053	211.06	1	2.79205	19.038	1.2e-06	3.44e-05	resistant - hypersensitive; resistant - sensitive	2.803	0.0435973	3.39847	0.0405659	2.93208	0.113254
2.79_210.0530n	HMDB0142180	M+H, M+Na, M+H-H2O, M+H-2H2O	C10H10O5	43	19.1	1.07221	NA	NA	2-benzyl-2-hydroxypropanedioic acid	210.053	211.06	1	2.79205	19.038	1.2e-06	3.44e-05	resistant - hypersensitive; resistant - sensitive	2.803	0.0435973	3.39847	0.0405659	2.93208	0.113254
2.79_210.0530n	HMDB0142181	M+H, M+Na, M+H-H2O, M+H-2H2O	C10H10O5	43.1	19.6	1.07221	NA	NA	2-[(3-hydroxyphenyl)methyl]propanedioic acid	210.053	211.06	1	2.79205	19.038	1.2e-06	3.44e-05	resistant - hypersensitive; resistant - sensitive	2.803	0.0435973	3.39847	0.0405659	2.93208	0.113254
6.32_664.8969m.z	NA	NA	NA	NA	NA	NA	NA	NA	NA	NA	NA	NA	NA	18.985	1.23e-06	3.5e-05	hypersensitive - resistant; sensitive - hypersensitive; sensitive - resistant	2.29966	0.195249	1.3283	0.216155	2.80244	0.0785929
8.61_571.0461n	NA	NA	NA	NA	NA	NA	NA	NA	NA	NA	NA	NA	NA	18.845	1.33e-06	3.73e-05	hypersensitive - resistant; sensitive - resistant	2.52603	0.164889	-0.330045	0.661847	2.77168	0.094913
0.39_629.8914n	NA	NA	NA	NA	NA	NA	NA	NA	NA	NA	NA	NA	NA	18.817	1.35e-06	3.74e-05	hypersensitive - resistant; sensitive - resistant	3.42689	0.0195156	3.21585	0.0294211	3.36619	0.0263762
2.68_226.0482n	CHEBI:133955	M+H-2H2O, M+CH3OH+H, M+ACN+Na	C10H10O6	39.9	4.83	2.1384	NA	NA	agglomerin F	226.048	259.059	1	2.67845	18.798	1.36e-06	3.74e-05	resistant - hypersensitive; resistant - sensitive	2.24707	0.122651	3.14594	0.0713121	2.46984	0.129529
2.68_226.0482n	CHEBI:16666	M+H-2H2O, M+CH3OH+H, M+ACN+Na	C10H10O6	40.4	7.12	2.1384	NA	NA	prephenic acid	226.048	259.059	1	2.67845	18.798	1.36e-06	3.74e-05	resistant - hypersensitive; resistant - sensitive	2.24707	0.122651	3.14594	0.0713121	2.46984	0.129529
2.68_226.0482n	CHEBI:17333	M+H-2H2O, M+CH3OH+H, M+ACN+Na	C10H10O6	40.4	7.48	2.1384	NA	NA	chorismic acid	226.048	259.059	1	2.67845	18.798	1.36e-06	3.74e-05	resistant - hypersensitive; resistant - sensitive	2.24707	0.122651	3.14594	0.0713121	2.46984	0.129529
2.68_226.0482n	CHEBI:17582	M+H-2H2O, M+CH3OH+H, M+ACN+Na	C10H10O6	40.8	9.35	2.1384	NA	NA	isochorismic acid	226.048	259.059	1	2.67845	18.798	1.36e-06	3.74e-05	resistant - hypersensitive; resistant - sensitive	2.24707	0.122651	3.14594	0.0713121	2.46984	0.129529
2.68_226.0482n	CHEBI:28977	M+H-2H2O, M+CH3OH+H, M+ACN+Na	C10H10O6-2	38.9	0	2.1384	NA	NA	2-hydroxy-3-carboxylato-6-oxo-7-methylocta-2,4-dienoate	226.048	259.059	1	2.67845	18.798	1.36e-06	3.74e-05	resistant - hypersensitive; resistant - sensitive	2.24707	0.122651	3.14594	0.0713121	2.46984	0.129529
2.68_226.0482n	CHEBI:60306	M+H-2H2O, M+CH3OH+H, M+ACN+Na	C10H10O6-2	40.4	7.04	2.1384	NA	NA	8-hydroxy-2-oxabicyclo[3.3.1]non-6-ene-3,5-dicarboxylate	226.048	259.059	1	2.67845	18.798	1.36e-06	3.74e-05	resistant - hypersensitive; resistant - sensitive	2.24707	0.122651	3.14594	0.0713121	2.46984	0.129529
2.68_226.0482n	CHEBI:64497	M+H-2H2O, M+CH3OH+H, M+ACN+Na	C10H10O6	40.3	6.89	2.1384	NA	NA	cspyrone B1	226.048	259.059	1	2.67845	18.798	1.36e-06	3.74e-05	resistant - hypersensitive; resistant - sensitive	2.24707	0.122651	3.14594	0.0713121	2.46984	0.129529
2.68_226.0482n	CHEBI:84387	M+H-2H2O, M+CH3OH+H, M+ACN+Na	C10H10O6	40.4	7.12	2.1384	NA	NA	(1s,4s)-prephenic acid	226.048	259.059	1	2.67845	18.798	1.36e-06	3.74e-05	resistant - hypersensitive; resistant - sensitive	2.24707	0.122651	3.14594	0.0713121	2.46984	0.129529
2.68_226.0482n	HMDB0012199	M+H-2H2O, M+CH3OH+H, M+ACN+Na	C10H10O6	40.4	7.48	2.1384	NA	NA	Chorismate	226.048	259.059	1	2.67845	18.798	1.36e-06	3.74e-05	resistant - hypersensitive; resistant - sensitive	2.24707	0.122651	3.14594	0.0713121	2.46984	0.129529
2.68_226.0482n	HMDB0012283	M+H-2H2O, M+CH3OH+H, M+ACN+Na	C10H10O6	40.4	7.12	2.1384	NA	NA	Prephenate	226.048	259.059	1	2.67845	18.798	1.36e-06	3.74e-05	resistant - hypersensitive; resistant - sensitive	2.24707	0.122651	3.14594	0.0713121	2.46984	0.129529
2.68_226.0482n	HMDB0033842	M+H-2H2O, M+CH3OH+H, M+ACN+Na	C10H10O6	38.9	0	2.1384	NA	NA	3,4-Dimethoxy-1,2-benzenedicarboxylic acid	226.048	259.059	1	2.67845	18.798	1.36e-06	3.74e-05	resistant - hypersensitive; resistant - sensitive	2.24707	0.122651	3.14594	0.0713121	2.46984	0.129529
2.68_226.0482n	HMDB0033893	M+H-2H2O, M+CH3OH+H, M+ACN+Na	C10H10O6	38.9	0	2.1384	NA	NA	4,5-Dimethoxy-1,2-benzenedicarboxylic acid	226.048	259.059	1	2.67845	18.798	1.36e-06	3.74e-05	resistant - hypersensitive; resistant - sensitive	2.24707	0.122651	3.14594	0.0713121	2.46984	0.129529
2.68_226.0482n	HMDB0125585	M+H-2H2O, M+CH3OH+H, M+ACN+Na	C10H10O6	38.9	0	2.1384	NA	NA	3-(2,3,4-trihydroxy-5-methoxyphenyl)prop-2-enoic acid	226.048	259.059	1	2.67845	18.798	1.36e-06	3.74e-05	resistant - hypersensitive; resistant - sensitive	2.24707	0.122651	3.14594	0.0713121	2.46984	0.129529
2.68_226.0482n	HMDB0125586	M+H-2H2O, M+CH3OH+H, M+ACN+Na	C10H10O6	39.9	4.95	2.1384	NA	NA	3-(2,4,5-trihydroxy-3-methoxyphenyl)prop-2-enoic acid	226.048	259.059	1	2.67845	18.798	1.36e-06	3.74e-05	resistant - hypersensitive; resistant - sensitive	2.24707	0.122651	3.14594	0.0713121	2.46984	0.129529
2.68_226.0482n	HMDB0125587	M+H-2H2O, M+CH3OH+H, M+ACN+Na	C10H10O6	40.3	6.9	2.1384	NA	NA	3-(3,4-dihydroxy-5-methoxyphenyl)oxirane-2-carboxylic acid	226.048	259.059	1	2.67845	18.798	1.36e-06	3.74e-05	resistant - hypersensitive; resistant - sensitive	2.24707	0.122651	3.14594	0.0713121	2.46984	0.129529
2.68_226.0482n	HMDB0126510	M+H-2H2O, M+CH3OH+H, M+ACN+Na	C10H10O6	40.1	5.79	2.1384	NA	NA	3-(3,4-dihydroxy-5-methoxyphenyl)-2-oxopropanoic acid	226.048	259.059	1	2.67845	18.798	1.36e-06	3.74e-05	resistant - hypersensitive; resistant - sensitive	2.24707	0.122651	3.14594	0.0713121	2.46984	0.129529
6.81_393.2035m.z	NA	NA	NA	NA	NA	NA	NA	NA	NA	NA	NA	NA	NA	18.772	1.38e-06	3.75e-05	hypersensitive - resistant; hypersensitive - sensitive; sensitive - resistant	3.63154	0.0475184	1.78266	0.255568	2.68234	0.268505
3.78_208.9801n	CHEBI:33301	2M+H, 2M+Na, 2M+K, M+ACN+Na	Bi	38.5	0	-1.29342	NA	NA	bismuth atom	208.98	418.968	1	3.78257	18.741	1.4e-06	3.76e-05	hypersensitive - resistant; sensitive - resistant	2.74473	0.0327769	2.44918	0.0355269	2.73218	0.0484755
3.78_208.9801n	CHEBI:85545	2M+H, 2M+Na, 2M+K, M+ACN+Na	Bi+3	38.5	0	-1.29342	NA	NA	bismuth(3+)	208.98	418.968	1	3.78257	18.741	1.4e-06	3.76e-05	hypersensitive - resistant; sensitive - resistant	2.74473	0.0327769	2.44918	0.0355269	2.73218	0.0484755
3.78_208.9801n	HMDB0002196	2M+H, 2M+Na, 2M+K, M+ACN+Na	Bi+3	38.5	0	-1.29342	NA	NA	Bismuth	208.98	418.968	1	3.78257	18.741	1.4e-06	3.76e-05	hypersensitive - resistant; sensitive - resistant	2.74473	0.0327769	2.44918	0.0355269	2.73218	0.0484755
2.85_337.0867n	NA	NA	NA	NA	NA	NA	NA	NA	NA	NA	NA	NA	NA	18.724	1.42e-06	3.76e-05	resistant - hypersensitive; resistant - sensitive	3.23642	0.0309818	3.74834	0.0514615	3.23586	0.105696
8.61_534.0343m.z	NA	NA	NA	NA	NA	NA	NA	NA	NA	NA	NA	NA	NA	18.691	1.44e-06	3.79e-05	hypersensitive - resistant; sensitive - resistant	2.26836	0.316577	-0.138796	0.516364	2.6645	0.0920793
6.98_390.0219n	NA	NA	NA	NA	NA	NA	NA	NA	NA	NA	NA	NA	NA	18.607	1.51e-06	3.92e-05	hypersensitive - resistant; sensitive - resistant	2.03145	0.395771	-0.0903468	0.255386	2.38439	0.286165
6.14_376.2950n	NA	NA	NA	NA	NA	NA	NA	NA	NA	NA	NA	NA	NA	18.514	1.58e-06	4.05e-05	hypersensitive - resistant; hypersensitive - sensitive; sensitive - resistant	4.29838	0.041488	3.78591	0.068951	4.07895	0.0673908
1.32_277.0345m.z	NA	NA	NA	NA	NA	NA	NA	NA	NA	NA	NA	NA	NA	18.511	1.59e-06	4.05e-05	hypersensitive - resistant; hypersensitive - sensitive; sensitive - resistant	4.25977	0.0199707	3.99286	0.0410126	4.11471	0.0291942
0.39_582.8933m.z	NA	NA	NA	NA	NA	NA	NA	NA	NA	NA	NA	NA	NA	18.348	1.73e-06	4.37e-05	hypersensitive - resistant; hypersensitive - sensitive; sensitive - resistant	3.32104	0.0188106	3.09758	0.0319778	3.24055	0.0278592
2.56_164.0480n	997	M+H-H2O, M+H	C9H8O3	38.7	0	3.79768	NA	NA	Phenylpyruvate :: Carboxylic Acids :: Polar Metabolites :: 2-oxo-3-phenylpropanoic acid	164.048	165.055	1	2.56418	18.312	1.77e-06	4.41e-05	resistant - hypersensitive; resistant - sensitive	2.92312	0.0353451	3.54434	0.0439294	3.06771	0.12304
2.56_164.0480n	CHEBI:137382	M+H-H2O, M+H	C9H8O3	46.7	39.8	3.79768	NA	NA	2,3-dihydro-1,4-benzodioxine-6-carbaldehyde	164.048	165.055	1	2.56418	18.312	1.77e-06	4.41e-05	resistant - hypersensitive; resistant - sensitive	2.92312	0.0353451	3.54434	0.0439294	3.06771	0.12304
2.56_164.0480n	CHEBI:17450	M+H-H2O, M+H	C9H8O3	42.4	18.3	3.79768	NA	NA	cis-4-coumaric acid	164.048	165.055	1	2.56418	18.312	1.77e-06	4.41e-05	resistant - hypersensitive; resistant - sensitive	2.92312	0.0353451	3.54434	0.0439294	3.06771	0.12304
2.56_164.0480n	CHEBI:18125	M+H-H2O, M+H	C9H8O3	42.4	18.3	3.79768	NA	NA	trans-2-coumaric acid	164.048	165.055	1	2.56418	18.312	1.77e-06	4.41e-05	resistant - hypersensitive; resistant - sensitive	2.92312	0.0353451	3.54434	0.0439294	3.06771	0.12304
2.56_164.0480n	CHEBI:18176	M+H-H2O, M+H	C9H8O3	42.4	18.3	3.79768	NA	NA	2-coumaric acid	164.048	165.055	1	2.56418	18.312	1.77e-06	4.41e-05	resistant - hypersensitive; resistant - sensitive	2.92312	0.0353451	3.54434	0.0439294	3.06771	0.12304
2.56_164.0480n	CHEBI:28323	M+H-H2O, M+H	C9H8O3	51	61.4	3.79768	NA	NA	3,4-dihydroxycinnamaldehyde	164.048	165.055	1	2.56418	18.312	1.77e-06	4.41e-05	resistant - hypersensitive; resistant - sensitive	2.92312	0.0353451	3.54434	0.0439294	3.06771	0.12304
2.56_164.0480n	CHEBI:28759	M+H-H2O, M+H	C9H8O3	43.2	22.2	3.79768	NA	NA	3-oxo-3-phenylpropionic acid	164.048	165.055	1	2.56418	18.312	1.77e-06	4.41e-05	resistant - hypersensitive; resistant - sensitive	2.92312	0.0353451	3.54434	0.0439294	3.06771	0.12304
2.56_164.0480n	CHEBI:28873	M+H-H2O, M+H	C9H8O3	42.4	18.3	3.79768	NA	NA	cis-2-coumaric acid	164.048	165.055	1	2.56418	18.312	1.77e-06	4.41e-05	resistant - hypersensitive; resistant - sensitive	2.92312	0.0353451	3.54434	0.0439294	3.06771	0.12304
2.56_164.0480n	CHEBI:30851	M+H-H2O, M+H	C9H8O3	45.3	32.8	3.79768	NA	NA	keto-phenylpyruvic acid	164.048	165.055	1	2.56418	18.312	1.77e-06	4.41e-05	resistant - hypersensitive; resistant - sensitive	2.92312	0.0353451	3.54434	0.0439294	3.06771	0.12304
2.56_164.0480n	CHEBI:32357	M+H-H2O, M+H	C9H8O3	42.4	18.3	3.79768	NA	NA	trans-3-coumaric acid	164.048	165.055	1	2.56418	18.312	1.77e-06	4.41e-05	resistant - hypersensitive; resistant - sensitive	2.92312	0.0353451	3.54434	0.0439294	3.06771	0.12304
2.56_164.0480n	CHEBI:32374	M+H-H2O, M+H	C9H8O3	42.4	18.3	3.79768	NA	NA	trans-4-coumaric acid	164.048	165.055	1	2.56418	18.312	1.77e-06	4.41e-05	resistant - hypersensitive; resistant - sensitive	2.92312	0.0353451	3.54434	0.0439294	3.06771	0.12304
2.56_164.0480n	CHEBI:32815	M+H-H2O, M+H	C9H8O3	45	31.2	3.79768	NA	NA	enol-phenylpyruvic acid	164.048	165.055	1	2.56418	18.312	1.77e-06	4.41e-05	resistant - hypersensitive; resistant - sensitive	2.92312	0.0353451	3.54434	0.0439294	3.06771	0.12304
2.56_164.0480n	CHEBI:36090	M+H-H2O, M+H	C9H8O3	42.4	18.3	3.79768	NA	NA	4-coumaric acid	164.048	165.055	1	2.56418	18.312	1.77e-06	4.41e-05	resistant - hypersensitive; resistant - sensitive	2.92312	0.0353451	3.54434	0.0439294	3.06771	0.12304
2.56_164.0480n	CHEBI:36633	M+H-H2O, M+H	C9H8O3	43.6	24.6	3.79768	NA	NA	acetic benzoic anhydride	164.048	165.055	1	2.56418	18.312	1.77e-06	4.41e-05	resistant - hypersensitive; resistant - sensitive	2.92312	0.0353451	3.54434	0.0439294	3.06771	0.12304
2.56_164.0480n	CHEBI:47925	M+H-H2O, M+H	C9H8O3	42.4	18.3	3.79768	NA	NA	3-coumaric acid	164.048	165.055	1	2.56418	18.312	1.77e-06	4.41e-05	resistant - hypersensitive; resistant - sensitive	2.92312	0.0353451	3.54434	0.0439294	3.06771	0.12304
2.56_164.0480n	CHEBI:47926	M+H-H2O, M+H	C9H8O3	42.4	18.3	3.79768	NA	NA	cis-3-coumaric acid	164.048	165.055	1	2.56418	18.312	1.77e-06	4.41e-05	resistant - hypersensitive; resistant - sensitive	2.92312	0.0353451	3.54434	0.0439294	3.06771	0.12304
2.56_164.0480n	CHEBI:84256	M+H-H2O, M+H	C9H8O3	39.5	3.86	3.79768	NA	NA	methyl phenylglyoxalate	164.048	165.055	1	2.56418	18.312	1.77e-06	4.41e-05	resistant - hypersensitive; resistant - sensitive	2.92312	0.0353451	3.54434	0.0439294	3.06771	0.12304
2.56_164.0480n	CHEBI:86559	M+H-H2O, M+H	C9H8O3	50.8	60.5	3.79768	NA	NA	4-acetoxy benzaldehyde	164.048	165.055	1	2.56418	18.312	1.77e-06	4.41e-05	resistant - hypersensitive; resistant - sensitive	2.92312	0.0353451	3.54434	0.0439294	3.06771	0.12304
2.56_164.0480n	HMDB0000205	M+H-H2O, M+H	C9H8O3	45.3	32.8	3.79768	NA	NA	Phenylpyruvic acid	164.048	165.055	1	2.56418	18.312	1.77e-06	4.41e-05	resistant - hypersensitive; resistant - sensitive	2.92312	0.0353451	3.54434	0.0439294	3.06771	0.12304
2.56_164.0480n	HMDB0001713	M+H-H2O, M+H	C9H8O3	42.4	18.3	3.79768	NA	NA	m-Coumaric acid	164.048	165.055	1	2.56418	18.312	1.77e-06	4.41e-05	resistant - hypersensitive; resistant - sensitive	2.92312	0.0353451	3.54434	0.0439294	3.06771	0.12304
2.56_164.0480n	HMDB0002035	M+H-H2O, M+H	C9H8O3	42.4	18.3	3.79768	NA	NA	4-Hydroxycinnamic acid	164.048	165.055	1	2.56418	18.312	1.77e-06	4.41e-05	resistant - hypersensitive; resistant - sensitive	2.92312	0.0353451	3.54434	0.0439294	3.06771	0.12304
2.56_164.0480n	HMDB0002641	M+H-H2O, M+H	C9H8O3	42.4	18.3	3.79768	NA	NA	2-Hydroxycinnamic acid	164.048	165.055	1	2.56418	18.312	1.77e-06	4.41e-05	resistant - hypersensitive; resistant - sensitive	2.92312	0.0353451	3.54434	0.0439294	3.06771	0.12304
2.56_164.0480n	HMDB0012225	M+H-H2O, M+H	C9H8O3	45	31.2	3.79768	NA	NA	Enol-phenylpyruvate	164.048	165.055	1	2.56418	18.312	1.77e-06	4.41e-05	resistant - hypersensitive; resistant - sensitive	2.92312	0.0353451	3.54434	0.0439294	3.06771	0.12304
2.56_164.0480n	HMDB0030677	M+H-H2O, M+H	C9H8O3	42.4	18.3	3.79768	NA	NA	cis-p-Coumaric acid	164.048	165.055	1	2.56418	18.312	1.77e-06	4.41e-05	resistant - hypersensitive; resistant - sensitive	2.92312	0.0353451	3.54434	0.0439294	3.06771	0.12304
2.56_164.0480n	HMDB0041592	M+H-H2O, M+H	C9H8O3	42.4	18.3	3.79768	NA	NA	Coumaric acid	164.048	165.055	1	2.56418	18.312	1.77e-06	4.41e-05	resistant - hypersensitive; resistant - sensitive	2.92312	0.0353451	3.54434	0.0439294	3.06771	0.12304
2.56_164.0480n	HMDB0062605	M+H-H2O, M+H	C9H8O3	39.5	3.86	3.79768	NA	NA	Methyl Phenylglyoxalate	164.048	165.055	1	2.56418	18.312	1.77e-06	4.41e-05	resistant - hypersensitive; resistant - sensitive	2.92312	0.0353451	3.54434	0.0439294	3.06771	0.12304
2.56_164.0480n	HMDB0062655	M+H-H2O, M+H	C9H8O3	42.4	18.3	3.79768	NA	NA	Cis-2-coumarate	164.048	165.055	1	2.56418	18.312	1.77e-06	4.41e-05	resistant - hypersensitive; resistant - sensitive	2.92312	0.0353451	3.54434	0.0439294	3.06771	0.12304
2.56_164.0480n	HMDB0062774	M+H-H2O, M+H	C9H8O3	42.4	18.3	3.79768	NA	NA	Trans-3-coumarate	164.048	165.055	1	2.56418	18.312	1.77e-06	4.41e-05	resistant - hypersensitive; resistant - sensitive	2.92312	0.0353451	3.54434	0.0439294	3.06771	0.12304
2.56_164.0480n	HMDB0125104	M+H-H2O, M+H	C9H8O3	42.4	18.3	3.79768	NA	NA	3-(3-hydroxyphenyl)prop-2-enoic acid	164.048	165.055	1	2.56418	18.312	1.77e-06	4.41e-05	resistant - hypersensitive; resistant - sensitive	2.92312	0.0353451	3.54434	0.0439294	3.06771	0.12304
2.56_164.0480n	HMDB0126545	M+H-H2O, M+H	C9H8O3	44.9	31.1	3.79768	NA	NA	3-phenyloxirane-2-carboxylic acid	164.048	165.055	1	2.56418	18.312	1.77e-06	4.41e-05	resistant - hypersensitive; resistant - sensitive	2.92312	0.0353451	3.54434	0.0439294	3.06771	0.12304
2.56_164.0480n	HMDB0128076	M+H-H2O, M+H	C9H8O3	42.4	18.3	3.79768	NA	NA	3-(4-hydroxyphenyl)prop-2-enoic acid	164.048	165.055	1	2.56418	18.312	1.77e-06	4.41e-05	resistant - hypersensitive; resistant - sensitive	2.92312	0.0353451	3.54434	0.0439294	3.06771	0.12304
2.56_164.0480n	HMDB0129375	M+H-H2O, M+H	C9H8O3	50.3	57.8	3.79768	NA	NA	4-methoxy-1-benzofuran-6-ol	164.048	165.055	1	2.56418	18.312	1.77e-06	4.41e-05	resistant - hypersensitive; resistant - sensitive	2.92312	0.0353451	3.54434	0.0439294	3.06771	0.12304
2.56_164.0480n	HMDB0134028	M+H-H2O, M+H	C9H8O3	42.4	18.3	3.79768	NA	NA	3-(2-hydroxyphenyl)prop-2-enoic acid	164.048	165.055	1	2.56418	18.312	1.77e-06	4.41e-05	resistant - hypersensitive; resistant - sensitive	2.92312	0.0353451	3.54434	0.0439294	3.06771	0.12304
2.56_164.0480n	HMDB0134029	M+H-H2O, M+H	C9H8O3	51	61.4	3.79768	NA	NA	3-(2,3-dihydroxyphenyl)prop-2-enal	164.048	165.055	1	2.56418	18.312	1.77e-06	4.41e-05	resistant - hypersensitive; resistant - sensitive	2.92312	0.0353451	3.54434	0.0439294	3.06771	0.12304
2.56_164.0480n	HMDB0134030	M+H-H2O, M+H	C9H8O3	51	61.4	3.79768	NA	NA	3-(2,5-dihydroxyphenyl)prop-2-enal	164.048	165.055	1	2.56418	18.312	1.77e-06	4.41e-05	resistant - hypersensitive; resistant - sensitive	2.92312	0.0353451	3.54434	0.0439294	3.06771	0.12304
2.56_164.0480n	HMDB0134031	M+H-H2O, M+H	C9H8O3	51	61.2	3.79768	NA	NA	3-(2-hydroxyphenyl)oxirane-2-carbaldehyde	164.048	165.055	1	2.56418	18.312	1.77e-06	4.41e-05	resistant - hypersensitive; resistant - sensitive	2.92312	0.0353451	3.54434	0.0439294	3.06771	0.12304
2.56_164.0480n	HMDB0141767	M+H-H2O, M+H	C9H8O3	51	61.4	3.79768	NA	NA	(2E)-3-(3,4-dihydroxyphenyl)prop-2-enal	164.048	165.055	1	2.56418	18.312	1.77e-06	4.41e-05	resistant - hypersensitive; resistant - sensitive	2.92312	0.0353451	3.54434	0.0439294	3.06771	0.12304
2.56_164.0480n	HMDB0141768	M+H-H2O, M+H	C9H8O3	51	61.2	3.79768	NA	NA	3-(4-hydroxyphenyl)oxirane-2-carbaldehyde	164.048	165.055	1	2.56418	18.312	1.77e-06	4.41e-05	resistant - hypersensitive; resistant - sensitive	2.92312	0.0353451	3.54434	0.0439294	3.06771	0.12304
6.85_407.1277m.z	NA	NA	NA	NA	NA	NA	NA	NA	NA	NA	NA	NA	NA	18.245	1.83e-06	4.53e-05	resistant - hypersensitive; resistant - sensitive	1.20568	0.261369	2.90829	0.174367	0.384754	0.434651
7.70_693.4539m.z	NA	NA	NA	NA	NA	NA	NA	NA	NA	NA	NA	NA	NA	18.123	1.96e-06	4.8e-05	hypersensitive - resistant; sensitive - resistant	3.55321	0.0342229	2.96869	0.100605	3.35892	0.0598841
0.39_715.8763n	NA	NA	NA	NA	NA	NA	NA	NA	NA	NA	NA	NA	NA	18.069	2.02e-06	4.89e-05	hypersensitive - resistant; sensitive - resistant	3.22546	0.0209331	2.97844	0.0361241	3.15562	0.0321025
8.60_473.1031m.z	NA	NA	NA	NA	NA	NA	NA	NA	NA	NA	NA	NA	NA	18.011	2.08e-06	5e-05	hypersensitive - resistant; sensitive - resistant	3.90247	0.172978	2.8665	0.207017	4.12688	0.0671139
7.18_620.2643n	NA	NA	NA	NA	NA	NA	NA	NA	NA	NA	NA	NA	NA	17.985	2.11e-06	5.02e-05	hypersensitive - resistant; hypersensitive - sensitive	4.93309	0.0430209	4.09615	0.146779	4.25435	0.0971679
3.11_916.0606n	NA	NA	NA	NA	NA	NA	NA	NA	NA	NA	NA	NA	NA	17.968	2.13e-06	5.02e-05	hypersensitive - resistant; hypersensitive - sensitive; sensitive - resistant	3.59188	0.0454806	2.84159	0.0581771	3.19586	0.138357
5.76_333.1146m.z	NA	NA	NA	NA	NA	NA	NA	NA	NA	NA	NA	NA	NA	17.931	2.17e-06	5.02e-05	resistant - hypersensitive; resistant - sensitive	2.20325	0.0437946	3.20948	0.169621	2.24793	0.158163
2.56_193.0504m.z	NA	NA	NA	NA	NA	NA	NA	NA	NA	NA	NA	NA	NA	17.93	2.17e-06	5.02e-05	resistant - hypersensitive; resistant - sensitive	2.15515	0.0419246	2.83444	0.0567307	2.32259	0.13088
2.56_372.1049n	HMDB0031756	M+Na, M+K, 2M+NH4, M+NH4	C16H20O10	39.9	8.64	-1.96978	NA	NA	Veranisatin C	372.105	395.094	1	2.56418	17.916	2.19e-06	5.02e-05	resistant - hypersensitive; sensitive - hypersensitive; resistant - sensitive	2.38398	0.0483446	3.10564	0.0553083	2.64006	0.134939
2.56_372.1049n	HMDB0041723	M+Na, M+K, 2M+NH4, M+NH4	C16H20O10	38.9	3.59	-1.96978	NA	NA	Dihydroferulic acid 4-O-glucuronide	372.105	395.094	1	2.56418	17.916	2.19e-06	5.02e-05	resistant - hypersensitive; sensitive - hypersensitive; resistant - sensitive	2.38398	0.0483446	3.10564	0.0553083	2.64006	0.134939
2.56_372.1049n	HMDB0127981	M+Na, M+K, 2M+NH4, M+NH4	C16H20O10	38.9	3.59	-1.96978	NA	NA	6-[4-(2-carboxyethyl)-2-methoxyphenoxy]-3,4,5-trihydroxyoxane-2-carboxylic acid	372.105	395.094	1	2.56418	17.916	2.19e-06	5.02e-05	resistant - hypersensitive; sensitive - hypersensitive; resistant - sensitive	2.38398	0.0483446	3.10564	0.0553083	2.64006	0.134939
2.56_372.1049n	HMDB0127982	M+Na, M+K, 2M+NH4, M+NH4	C16H20O10	38.9	3.59	-1.96978	NA	NA	3,4,5-trihydroxy-6-{[3-(4-hydroxy-3-methoxyphenyl)propanoyl]oxy}oxane-2-carboxylic acid	372.105	395.094	1	2.56418	17.916	2.19e-06	5.02e-05	resistant - hypersensitive; sensitive - hypersensitive; resistant - sensitive	2.38398	0.0483446	3.10564	0.0553083	2.64006	0.134939
2.56_372.1049n	HMDB0128015	M+Na, M+K, 2M+NH4, M+NH4	C16H20O10	38.9	3.59	-1.96978	NA	NA	6-[3-(2-carboxyethyl)-5-methoxyphenoxy]-3,4,5-trihydroxyoxane-2-carboxylic acid	372.105	395.094	1	2.56418	17.916	2.19e-06	5.02e-05	resistant - hypersensitive; sensitive - hypersensitive; resistant - sensitive	2.38398	0.0483446	3.10564	0.0553083	2.64006	0.134939
2.56_372.1049n	HMDB0128016	M+Na, M+K, 2M+NH4, M+NH4	C16H20O10	38.9	3.59	-1.96978	NA	NA	3,4,5-trihydroxy-6-{[3-(3-hydroxy-5-methoxyphenyl)propanoyl]oxy}oxane-2-carboxylic acid	372.105	395.094	1	2.56418	17.916	2.19e-06	5.02e-05	resistant - hypersensitive; sensitive - hypersensitive; resistant - sensitive	2.38398	0.0483446	3.10564	0.0553083	2.64006	0.134939
2.56_372.1049n	HMDB0133870	M+Na, M+K, 2M+NH4, M+NH4	C16H20O10	38.9	3.59	-1.96978	NA	NA	6-[2-(1-carboxyethyl)-5-methoxyphenoxy]-3,4,5-trihydroxyoxane-2-carboxylic acid	372.105	395.094	1	2.56418	17.916	2.19e-06	5.02e-05	resistant - hypersensitive; sensitive - hypersensitive; resistant - sensitive	2.38398	0.0483446	3.10564	0.0553083	2.64006	0.134939
2.56_372.1049n	HMDB0133871	M+Na, M+K, 2M+NH4, M+NH4	C16H20O10	38.9	3.59	-1.96978	NA	NA	3,4,5-trihydroxy-6-{[2-(2-hydroxy-4-methoxyphenyl)propanoyl]oxy}oxane-2-carboxylic acid	372.105	395.094	1	2.56418	17.916	2.19e-06	5.02e-05	resistant - hypersensitive; sensitive - hypersensitive; resistant - sensitive	2.38398	0.0483446	3.10564	0.0553083	2.64006	0.134939
7.70_284.4473m.z	NA	NA	NA	NA	NA	NA	NA	NA	NA	NA	NA	NA	NA	17.847	2.27e-06	5.11e-05	hypersensitive - resistant; sensitive - hypersensitive; sensitive - resistant	3.25913	0.0645765	2.90124	0.0808728	3.4534	0.0532912
2.41_767.0725m.z	NA	NA	NA	NA	NA	NA	NA	NA	NA	NA	NA	NA	NA	17.822	2.3e-06	5.11e-05	hypersensitive - resistant; hypersensitive - sensitive; sensitive - resistant	3.35138	0.0293156	2.87812	0.0718905	3.1608	0.0610865
4.37_775.0685n	NA	NA	NA	NA	NA	NA	NA	NA	NA	NA	NA	NA	NA	17.804	2.33e-06	5.11e-05	hypersensitive - resistant; sensitive - resistant	3.15326	0.0394436	2.67088	0.0804492	3.05202	0.0560142
1.32_320.0175n	HMDB0126633	M+H-H2O, M+H	C14H8O9	51.1	63.2	1.94221	NA	NA	3,4,8,9,10-pentahydroxy-6-oxo-6H-benzo[c]chromene-1-carboxylic acid	320.017	303.014	1	1.32443	17.801	2.33e-06	5.11e-05	hypersensitive - resistant; hypersensitive - sensitive; sensitive - resistant	4.15333	0.0198713	3.86112	0.0457377	3.99662	0.0341735
7.13_592.2686n	CHEBI:38257	M+H, M+K, M+Na	C35H36N4O5	41.4	16.8	0.00284375	NA	NA	pheophorbide a	592.269	593.276	1	7.12573	17.8	2.33e-06	5.11e-05	hypersensitive - resistant; hypersensitive - sensitive	4.84312	0.0584355	4.30978	0.0837748	4.41099	0.0562338
7.70_284.5204m.z	NA	NA	NA	NA	NA	NA	NA	NA	NA	NA	NA	NA	NA	17.779	2.36e-06	5.13e-05	hypersensitive - resistant; sensitive - resistant	2.91518	0.0683488	2.53116	0.0842876	3.10207	0.054071
0.39_497.8995n	NA	NA	NA	NA	NA	NA	NA	NA	NA	NA	NA	NA	NA	17.715	2.45e-06	5.27e-05	hypersensitive - resistant; sensitive - resistant	3.37151	0.0198934	3.16014	0.0306252	3.31722	0.0278187
7.13_593.4961m.z	NA	NA	NA	NA	NA	NA	NA	NA	NA	NA	NA	NA	NA	17.663	2.51e-06	5.37e-05	hypersensitive - resistant; hypersensitive - sensitive	3.40743	0.0731443	2.70133	0.115321	2.92183	0.0602851
7.85_607.9897m.z	NA	NA	NA	NA	NA	NA	NA	NA	NA	NA	NA	NA	NA	17.633	2.56e-06	5.41e-05	hypersensitive - resistant; hypersensitive - sensitive; sensitive - resistant	2.9944	0.0222834	2.4891	0.0781874	2.68466	0.0676128
2.68_217.0497m.z	NA	NA	NA	NA	NA	NA	NA	NA	NA	NA	NA	NA	NA	17.607	2.59e-06	5.44e-05	resistant - hypersensitive; resistant - sensitive	2.27948	0.094386	3.06004	0.0644595	2.39187	0.137939
5.92_476.1451n	CHEBI:60888	M+H-2H2O, M+2Na-H	C22H24N2O10	37.2	0.957	4.21227	NA	NA	BAPTA	476.145	441.131	1	5.92132	17.579	2.63e-06	5.44e-05	hypersensitive - resistant; sensitive - hypersensitive; sensitive - resistant	2.71552	0.181926	2.0528	0.124096	3.15285	0.0772583
5.92_476.1451n	CHEBI:65983	M+H-2H2O, M+2Na-H	C27H24O8	37.4	5.6	-4.23632	NA	NA	guangsangon L	476.145	441.131	1	5.92132	17.579	2.63e-06	5.44e-05	hypersensitive - resistant; sensitive - hypersensitive; sensitive - resistant	2.71552	0.181926	2.0528	0.124096	3.15285	0.0772583
5.92_476.1451n	HMDB0061720	M+H-2H2O, M+2Na-H	C23H28N2O5S2	35.9	0.957	2.38712	NA	NA	Temocapril	476.145	441.131	1	5.92132	17.579	2.63e-06	5.44e-05	hypersensitive - resistant; sensitive - hypersensitive; sensitive - resistant	2.71552	0.181926	2.0528	0.124096	3.15285	0.0772583
6.98_432.9956m.z	NA	NA	NA	NA	NA	NA	NA	NA	NA	NA	NA	NA	NA	17.578	2.64e-06	5.44e-05	hypersensitive - resistant; sensitive - resistant	2.13093	0.390865	0.283774	0.253536	2.6187	0.233429
4.37_381.0065n	NA	NA	NA	NA	NA	NA	NA	NA	NA	NA	NA	NA	NA	17.299	3.07e-06	6.27e-05	hypersensitive - resistant; sensitive - resistant	3.3866	0.0398654	2.96222	0.0723542	3.31985	0.0494019
6.58_340.1452n	NA	NA	NA	NA	NA	NA	NA	NA	NA	NA	NA	NA	NA	17.293	3.09e-06	6.27e-05	hypersensitive - resistant; hypersensitive - sensitive; sensitive - resistant	3.51609	0.0589057	2.45967	0.181769	2.99547	0.111002
3.45_468.1259n	HMDB0126678	M+H, M+Na, 2M+NH4, 2M+H, 2M+Na, M+H-H2O	C21H24O12	38.8	0.246	-1.84809	NA	NA	6-[3,4,5-trihydroxy-6-(hydroxymethyl)oxan-2-yl]-2-(2,4,5-trihydroxyphenyl)-3,4-dihydro-2H-1-benzopyran-3,5,7-triol	468.126	469.133	1	3.45478	17.253	3.15e-06	6.31e-05	resistant - hypersensitive; resistant - sensitive	3.31895	0.0263689	3.71831	0.050875	3.41376	0.0678358
3.45_468.1259n	HMDB0126703	M+H, M+Na, 2M+NH4, 2M+H, 2M+Na, M+H-H2O	C21H24O12	39.1	1.48	-1.84809	NA	NA	2-(3,4-dihydroxyphenyl)-8-[3,4,5-trihydroxy-6-(hydroxymethyl)oxan-2-yl]-3,4-dihydro-2H-1-benzopyran-3,5,6,7-tetrol	468.126	469.133	1	3.45478	17.253	3.15e-06	6.31e-05	resistant - hypersensitive; resistant - sensitive	3.31895	0.0263689	3.71831	0.050875	3.41376	0.0678358
3.45_468.1259n	HMDB0126704	M+H, M+Na, 2M+NH4, 2M+H, 2M+Na, M+H-H2O	C21H24O12	38.8	0.246	-1.84809	NA	NA	8-[3,4,5-trihydroxy-6-(hydroxymethyl)oxan-2-yl]-2-(2,4,5-trihydroxyphenyl)-3,4-dihydro-2H-1-benzopyran-3,5,7-triol	468.126	469.133	1	3.45478	17.253	3.15e-06	6.31e-05	resistant - hypersensitive; resistant - sensitive	3.31895	0.0263689	3.71831	0.050875	3.41376	0.0678358
3.45_468.1259n	HMDB0127732	M+H, M+Na, 2M+NH4, 2M+H, 2M+Na, M+H-H2O	C21H24O12	39.1	1.68	-1.84809	NA	NA	6-{2-[3-(3,4-dihydroxyphenyl)-2-hydroxypropyl]-3,5-dihydroxyphenoxy}-3,4,5-trihydroxyoxane-2-carboxylic acid	468.126	469.133	1	3.45478	17.253	3.15e-06	6.31e-05	resistant - hypersensitive; resistant - sensitive	3.31895	0.0263689	3.71831	0.050875	3.41376	0.0678358
3.45_468.1259n	HMDB0127733	M+H, M+Na, 2M+NH4, 2M+H, 2M+Na, M+H-H2O	C21H24O12	39.1	1.68	-1.84809	NA	NA	6-{4-[3-(3,4-dihydroxyphenyl)-2-hydroxypropyl]-3,5-dihydroxyphenoxy}-3,4,5-trihydroxyoxane-2-carboxylic acid	468.126	469.133	1	3.45478	17.253	3.15e-06	6.31e-05	resistant - hypersensitive; resistant - sensitive	3.31895	0.0263689	3.71831	0.050875	3.41376	0.0678358
3.45_468.1259n	HMDB0127734	M+H, M+Na, 2M+NH4, 2M+H, 2M+Na, M+H-H2O	C21H24O12	39	1	-1.84809	NA	NA	3,4,5-trihydroxy-6-{2-hydroxy-4-[2-hydroxy-3-(2,4,6-trihydroxyphenyl)propyl]phenoxy}oxane-2-carboxylic acid	468.126	469.133	1	3.45478	17.253	3.15e-06	6.31e-05	resistant - hypersensitive; resistant - sensitive	3.31895	0.0263689	3.71831	0.050875	3.41376	0.0678358
3.45_468.1259n	HMDB0127735	M+H, M+Na, 2M+NH4, 2M+H, 2M+Na, M+H-H2O	C21H24O12	39	1	-1.84809	NA	NA	3,4,5-trihydroxy-6-{2-hydroxy-5-[2-hydroxy-3-(2,4,6-trihydroxyphenyl)propyl]phenoxy}oxane-2-carboxylic acid	468.126	469.133	1	3.45478	17.253	3.15e-06	6.31e-05	resistant - hypersensitive; resistant - sensitive	3.31895	0.0263689	3.71831	0.050875	3.41376	0.0678358
3.81_279.0305n	CHEBI:91050	M+NH4, M+ACN+H	C12H10NO5P	40.1	10.9	2.89819	NA	NA	p-nitrophenyl phenyl phosphonate	279.03	297.064	1	3.81113	17.253	3.15e-06	6.31e-05	resistant - hypersensitive; resistant - sensitive	3.3869	0.0227538	3.71048	0.045336	3.3193	0.0734329
7.03_627.2819m.z	NA	NA	NA	NA	NA	NA	NA	NA	NA	NA	NA	NA	NA	17.209	3.23e-06	6.39e-05	hypersensitive - resistant; hypersensitive - sensitive	3.28656	0.0766361	1.89964	0.202283	1.74523	0.282599
6.64_449.1389m.z	NA	NA	NA	NA	NA	NA	NA	NA	NA	NA	NA	NA	NA	17.199	3.25e-06	6.39e-05	resistant - hypersensitive; resistant - sensitive	0.839146	0.270517	2.78823	0.157475	0.94536	0.352194
7.28_500.3708n	CHEBI:67420	M+Na, M+2Na-H, M+H-H2O	C28H52O7	40	13.4	-0.993683	NA	NA	cryptocaryol E	500.371	523.36	1	7.2757	17.13	3.38e-06	6.59e-05	hypersensitive - resistant; hypersensitive - sensitive; sensitive - resistant	3.04994	0.0391766	2.49632	0.0803154	2.84398	0.078232
5.60_170.0971m.z	NA	NA	NA	NA	NA	NA	NA	NA	NA	NA	NA	NA	NA	17.093	3.45e-06	6.68e-05	hypersensitive - resistant; sensitive - resistant	3.1461	0.0496375	2.80521	0.0582202	3.19893	0.0496167
4.37_872.0751m.z	NA	NA	NA	NA	NA	NA	NA	NA	NA	NA	NA	NA	NA	16.975	3.68e-06	7.08e-05	hypersensitive - resistant; sensitive - resistant	2.98106	0.0451973	2.47476	0.0857099	2.86888	0.0584047
5.69_529.1857m.z	NA	NA	NA	NA	NA	NA	NA	NA	NA	NA	NA	NA	NA	16.933	3.77e-06	7.19e-05	resistant - hypersensitive; hypersensitive - sensitive; resistant - sensitive	2.95692	0.0918325	3.45748	0.148604	2.5659	0.0735369
6.48_545.4985m.z	NA	NA	NA	NA	NA	NA	NA	NA	NA	NA	NA	NA	NA	16.892	3.86e-06	7.29e-05	hypersensitive - resistant; sensitive - hypersensitive; sensitive - resistant	2.59916	0.0657855	2.34214	0.0603817	2.85502	0.0641397
0.39_296.9429m.z	NA	NA	NA	NA	NA	NA	NA	NA	NA	NA	NA	NA	NA	16.882	3.88e-06	7.29e-05	hypersensitive - resistant; sensitive - resistant	3.53592	0.0153315	3.36416	0.0271921	3.50294	0.023407
8.14_332.1636n	CHEBI:142002	M+Na, 2M+K	C19H24O5	37.9	0	3.58128	NA	NA	gibberellin A61	332.164	703.287	1	8.1449	16.812	4.03e-06	7.52e-05	hypersensitive - resistant; sensitive - resistant	3.0026	0.087901	1.96515	0.190267	2.74525	0.0948256
8.14_332.1636n	CHEBI:142003	M+Na, 2M+K	C19H24O5	37.9	0	3.58128	NA	NA	gibberellin A45	332.164	703.287	1	8.1449	16.812	4.03e-06	7.52e-05	hypersensitive - resistant; sensitive - resistant	3.0026	0.087901	1.96515	0.190267	2.74525	0.0948256
8.14_332.1636n	CHEBI:142125	M+Na, 2M+K	C19H24O5	37.9	0	3.58128	NA	NA	3-epi-gibberellin A4	332.164	703.287	1	8.1449	16.812	4.03e-06	7.52e-05	hypersensitive - resistant; sensitive - resistant	3.0026	0.087901	1.96515	0.190267	2.74525	0.0948256
8.14_332.1636n	CHEBI:27742	M+Na, 2M+K	C19H24O5	37.9	0	3.58128	NA	NA	gibberellin A20	332.164	703.287	1	8.1449	16.812	4.03e-06	7.52e-05	hypersensitive - resistant; sensitive - resistant	3.0026	0.087901	1.96515	0.190267	2.74525	0.0948256
8.14_332.1636n	CHEBI:29599	M+Na, 2M+K	C19H24O5	37.9	0	3.58128	NA	NA	gibberellin A51	332.164	703.287	1	8.1449	16.812	4.03e-06	7.52e-05	hypersensitive - resistant; sensitive - resistant	3.0026	0.087901	1.96515	0.190267	2.74525	0.0948256
8.14_332.1636n	CHEBI:32902	M+Na, 2M+K	C19H24O5	37.9	0	3.58128	NA	NA	gibberellin A4	332.164	703.287	1	8.1449	16.812	4.03e-06	7.52e-05	hypersensitive - resistant; sensitive - resistant	3.0026	0.087901	1.96515	0.190267	2.74525	0.0948256
8.14_332.1636n	CHEBI:64397	M+Na, 2M+K	C19H24O5	37.9	0.091	3.58128	NA	NA	asperfuranone	332.164	703.287	1	8.1449	16.812	4.03e-06	7.52e-05	hypersensitive - resistant; sensitive - resistant	3.0026	0.087901	1.96515	0.190267	2.74525	0.0948256
8.14_332.1636n	HMDB0030787	M+Na, 2M+K	C19H24O5	37.9	0	3.58128	NA	NA	(R)-Marmin	332.164	703.287	1	8.1449	16.812	4.03e-06	7.52e-05	hypersensitive - resistant; sensitive - resistant	3.0026	0.087901	1.96515	0.190267	2.74525	0.0948256
8.14_332.1636n	HMDB0034987	M+Na, 2M+K	C19H24O5	37.9	0	3.58128	NA	NA	Gibberellin A61	332.164	703.287	1	8.1449	16.812	4.03e-06	7.52e-05	hypersensitive - resistant; sensitive - resistant	3.0026	0.087901	1.96515	0.190267	2.74525	0.0948256
8.14_332.1636n	HMDB0035041	M+Na, 2M+K	C19H24O5	37.9	0	3.58128	NA	NA	Gibberellin A51	332.164	703.287	1	8.1449	16.812	4.03e-06	7.52e-05	hypersensitive - resistant; sensitive - resistant	3.0026	0.087901	1.96515	0.190267	2.74525	0.0948256
8.14_332.1636n	HMDB0035042	M+Na, 2M+K	C19H24O5	37.9	0	3.58128	NA	NA	Gibberellin A45	332.164	703.287	1	8.1449	16.812	4.03e-06	7.52e-05	hypersensitive - resistant; sensitive - resistant	3.0026	0.087901	1.96515	0.190267	2.74525	0.0948256
8.14_332.1636n	HMDB0038014	M+Na, 2M+K	C19H24O5	37.9	0	3.58128	NA	NA	Gibberellin A70	332.164	703.287	1	8.1449	16.812	4.03e-06	7.52e-05	hypersensitive - resistant; sensitive - resistant	3.0026	0.087901	1.96515	0.190267	2.74525	0.0948256
8.14_332.1636n	HMDB0134705	M+Na, 2M+K	C19H24O5	37.9	0	3.58128	NA	NA	3-[8-hydroxy-2-(hydroxymethyl)-2-(4-methylpent-3-en-1-yl)-2H-chromen-5-yl]propanoic acid	332.164	703.287	1	8.1449	16.812	4.03e-06	7.52e-05	hypersensitive - resistant; sensitive - resistant	3.0026	0.087901	1.96515	0.190267	2.74525	0.0948256
8.14_332.1636n	HMDB0134706	M+Na, 2M+K	C19H24O5	37.9	0	3.58128	NA	NA	3-hydroxy-3-[8-hydroxy-2-methyl-2-(4-methylpent-3-en-1-yl)-2H-chromen-5-yl]propanoic acid	332.164	703.287	1	8.1449	16.812	4.03e-06	7.52e-05	hypersensitive - resistant; sensitive - resistant	3.0026	0.087901	1.96515	0.190267	2.74525	0.0948256
8.14_332.1636n	HMDB0134707	M+Na, 2M+K	C19H24O5	37.9	0	3.58128	NA	NA	3-[6,8-dihydroxy-2-methyl-2-(4-methylpent-3-en-1-yl)-2H-chromen-5-yl]propanoic acid	332.164	703.287	1	8.1449	16.812	4.03e-06	7.52e-05	hypersensitive - resistant; sensitive - resistant	3.0026	0.087901	1.96515	0.190267	2.74525	0.0948256
8.14_332.1636n	HMDB0134708	M+Na, 2M+K	C19H24O5	37.9	0	3.58128	NA	NA	3-[7,8-dihydroxy-2-methyl-2-(4-methylpent-3-en-1-yl)-2H-chromen-5-yl]propanoic acid	332.164	703.287	1	8.1449	16.812	4.03e-06	7.52e-05	hypersensitive - resistant; sensitive - resistant	3.0026	0.087901	1.96515	0.190267	2.74525	0.0948256
8.14_332.1636n	HMDB0134709	M+Na, 2M+K	C19H24O5	37.9	0	3.58128	NA	NA	3-{2-[2-(3,3-dimethyloxiran-2-yl)ethyl]-8-hydroxy-2-methyl-2H-chromen-5-yl}propanoic acid	332.164	703.287	1	8.1449	16.812	4.03e-06	7.52e-05	hypersensitive - resistant; sensitive - resistant	3.0026	0.087901	1.96515	0.190267	2.74525	0.0948256
8.14_332.1636n	HMDB0134710	M+Na, 2M+K	C19H24O5	37.9	0	3.58128	NA	NA	3-[8-hydroxy-5-methyl-5-(4-methylpent-3-en-1-yl)-3,6-dioxatricyclo[5.4.0.0¬≤,‚Å¥]undeca-1(11),7,9-trien-11-yl]propanoic acid	332.164	703.287	1	8.1449	16.812	4.03e-06	7.52e-05	hypersensitive - resistant; sensitive - resistant	3.0026	0.087901	1.96515	0.190267	2.74525	0.0948256
8.14_332.1636n	HMDB0134711	M+Na, 2M+K	C19H24O5	37.9	0	3.58128	NA	NA	2-hydroxy-3-[8-hydroxy-2-methyl-2-(4-methylpent-3-en-1-yl)-2H-chromen-5-yl]propanoic acid	332.164	703.287	1	8.1449	16.812	4.03e-06	7.52e-05	hypersensitive - resistant; sensitive - resistant	3.0026	0.087901	1.96515	0.190267	2.74525	0.0948256
8.14_332.1636n	HMDB0134712	M+Na, 2M+K	C19H24O5	37.9	0	3.58128	NA	NA	3-[8-hydroxy-2-(2-hydroxy-4-methylpent-3-en-1-yl)-2-methyl-2H-chromen-5-yl]propanoic acid	332.164	703.287	1	8.1449	16.812	4.03e-06	7.52e-05	hypersensitive - resistant; sensitive - resistant	3.0026	0.087901	1.96515	0.190267	2.74525	0.0948256
8.14_332.1636n	HMDB0134713	M+Na, 2M+K	C19H24O5	37.9	0	3.58128	NA	NA	3-{8-hydroxy-2-[(3E)-5-hydroxy-4-methylpent-3-en-1-yl]-2-methyl-2H-chromen-5-yl}propanoic acid	332.164	703.287	1	8.1449	16.812	4.03e-06	7.52e-05	hypersensitive - resistant; sensitive - resistant	3.0026	0.087901	1.96515	0.190267	2.74525	0.0948256
8.14_332.1636n	HMDB0134714	M+Na, 2M+K	C19H24O5	37.9	0	3.58128	NA	NA	3-[8-hydroxy-2-(5-hydroxy-4-methylpent-3-en-1-yl)-2-methyl-2H-chromen-5-yl]propanoic acid	332.164	703.287	1	8.1449	16.812	4.03e-06	7.52e-05	hypersensitive - resistant; sensitive - resistant	3.0026	0.087901	1.96515	0.190267	2.74525	0.0948256
8.14_332.1636n	HMDB0134715	M+Na, 2M+K	C19H24O5	37.9	0	3.58128	NA	NA	3-[8-hydroxy-2-(1-hydroxy-4-methylpent-3-en-1-yl)-2-methyl-2H-chromen-5-yl]propanoic acid	332.164	703.287	1	8.1449	16.812	4.03e-06	7.52e-05	hypersensitive - resistant; sensitive - resistant	3.0026	0.087901	1.96515	0.190267	2.74525	0.0948256
0.39_601.8959n	NA	NA	NA	NA	NA	NA	NA	NA	NA	NA	NA	NA	NA	16.661	4.39e-06	8.13e-05	hypersensitive - resistant; sensitive - resistant	3.89095	0.0202839	3.68024	0.0313098	3.83338	0.0285164
6.88_456.3420n	NA	NA	NA	NA	NA	NA	NA	NA	NA	NA	NA	NA	NA	16.636	4.45e-06	8.18e-05	hypersensitive - resistant; sensitive - resistant	3.24371	0.0317955	2.97588	0.0377022	3.16413	0.0331351
7.18_621.4941m.z	NA	NA	NA	NA	NA	NA	NA	NA	NA	NA	NA	NA	NA	16.578	4.6e-06	8.33e-05	hypersensitive - resistant; hypersensitive - sensitive	3.50635	0.0486242	2.59308	0.176806	2.79839	0.086685
5.37_522.1843n	CHEBI:68558	M+Na, M+CH3OH+H, M+K	C23H28F2N6O4S	38.8	3.21	-3.48388	NA	NA	ticagrelor	522.184	561.175	1	5.36543	16.578	4.6e-06	8.33e-05	resistant - hypersensitive; hypersensitive - sensitive; resistant - sensitive	3.25066	0.0812882	3.60433	0.178452	2.6597	0.0510288
5.37_522.1843n	HMDB0015702	M+Na, M+CH3OH+H, M+K	C23H28F2N6O4S	38.8	3.21	-3.48388	NA	NA	Ticagrelor	522.184	561.175	1	5.36543	16.578	4.6e-06	8.33e-05	resistant - hypersensitive; hypersensitive - sensitive; resistant - sensitive	3.25066	0.0812882	3.60433	0.178452	2.6597	0.0510288
6.46_685.2767m.z	NA	NA	NA	NA	NA	NA	NA	NA	NA	NA	NA	NA	NA	16.509	4.78e-06	8.6e-05	hypersensitive - resistant; hypersensitive - sensitive; sensitive - resistant	2.92023	0.0432772	0.570445	0.397212	2.04934	0.318598
3.68_938.1375n	HMDB0040627	M+H, M+Na	C42H34O25	42	26.9	-1.45969	NA	NA	3'-(2'',3'',4'',6''-Tetrakisgalloylglucosyl)-phloroacetophenone	938.138	939.145	1	3.68328	16.449	4.95e-06	8.84e-05	resistant - hypersensitive; resistant - sensitive	2.04469	0.0837256	2.86504	0.0759498	2.27471	0.146941
0.39_638.8839m.z	NA	NA	NA	NA	NA	NA	NA	NA	NA	NA	NA	NA	NA	16.351	5.23e-06	9.27e-05	hypersensitive - resistant; sensitive - resistant	3.38833	0.0206433	3.18127	0.0315123	3.33826	0.02815
5.44_377.3662n	NA	NA	NA	NA	NA	NA	NA	NA	NA	NA	NA	NA	NA	16.323	5.32e-06	9.36e-05	hypersensitive - resistant; sensitive - resistant	2.92641	0.0404627	2.68464	0.0364865	2.99908	0.047401
3.72_167.0344m.z	NA	NA	NA	NA	NA	NA	NA	NA	NA	NA	NA	NA	NA	16.278	5.46e-06	9.53e-05	resistant - hypersensitive; resistant - sensitive	2.37693	0.0271858	2.83757	0.0586768	2.31799	0.107241
4.55_661.2414m.z	NA	NA	NA	NA	NA	NA	NA	NA	NA	NA	NA	NA	NA	16.264	5.5e-06	9.54e-05	hypersensitive - resistant; hypersensitive - sensitive	3.74754	0.0772343	2.60162	0.230768	2.51841	0.163861
6.91_182.0371n	CHEBI:15342	M+H, M+CH3OH+H	C12H6O2	41.7	12.7	1.80415	NA	NA	acenaphthoquinone	182.037	215.077	1	6.90507	16.239	5.58e-06	9.61e-05	resistant - hypersensitive; resistant - sensitive	3.58904	0.0434236	3.92281	0.0706516	3.44086	0.0689089
2.25_504.0809n	NA	NA	NA	NA	NA	NA	NA	NA	NA	NA	NA	NA	NA	16.181	5.76e-06	9.79e-05	hypersensitive - resistant; hypersensitive - sensitive; sensitive - resistant	3.15046	0.0443604	2.80104	0.0395806	2.93579	0.0490894
6.21_527.1924m.z	NA	NA	NA	NA	NA	NA	NA	NA	NA	NA	NA	NA	NA	16.171	5.8e-06	9.79e-05	hypersensitive - sensitive; resistant - sensitive	2.73567	0.0455932	3.07113	0.156944	2.12967	0.126082
6.17_197.1456n	NA	NA	NA	NA	NA	NA	NA	NA	NA	NA	NA	NA	NA	16.171	5.8e-06	9.79e-05	hypersensitive - resistant; hypersensitive - sensitive; sensitive - resistant	3.1384	0.0443896	2.70136	0.0619871	2.94816	0.0579178
6.17_454.3435n	CHEBI:30815	M+H-H2O, M+H, M+CH3OH+H	C30H46O3	44.6	32.5	-2.58514	NA	NA	moronic acid	454.344	437.34	1	6.17077	16.143	5.89e-06	9.82e-05	hypersensitive - resistant; sensitive - resistant	4.45701	0.0450768	4.0221	0.0593664	4.30757	0.061967
6.17_454.3435n	CHEBI:65945	M+H-H2O, M+H, M+CH3OH+H	C30H46O3	44.4	31.5	-2.58514	NA	NA	ganoderone A	454.344	437.34	1	6.17077	16.143	5.89e-06	9.82e-05	hypersensitive - resistant; sensitive - resistant	4.45701	0.0450768	4.0221	0.0593664	4.30757	0.061967
6.17_454.3435n	CHEBI:66054	M+H-H2O, M+H, M+CH3OH+H	C30H46O3	44.8	33.6	-2.58514	NA	NA	hyperinol A	454.344	437.34	1	6.17077	16.143	5.89e-06	9.82e-05	hypersensitive - resistant; sensitive - resistant	4.45701	0.0450768	4.0221	0.0593664	4.30757	0.061967
6.17_454.3435n	CHEBI:66594	M+H-H2O, M+H, M+CH3OH+H	C30H46O3	44	29.6	-2.58514	NA	NA	lucialdehyde C	454.344	437.34	1	6.17077	16.143	5.89e-06	9.82e-05	hypersensitive - resistant; sensitive - resistant	4.45701	0.0450768	4.0221	0.0593664	4.30757	0.061967
6.17_454.3435n	CHEBI:67476	M+H-H2O, M+H, M+CH3OH+H	C30H46O3	45.5	37.4	-2.58514	NA	NA	lamesticumin C	454.344	437.34	1	6.17077	16.143	5.89e-06	9.82e-05	hypersensitive - resistant; sensitive - resistant	4.45701	0.0450768	4.0221	0.0593664	4.30757	0.061967
6.17_454.3435n	CHEBI:67477	M+H-H2O, M+H, M+CH3OH+H	C30H46O3	45	34.8	-2.58514	NA	NA	lamesticumin D	454.344	437.34	1	6.17077	16.143	5.89e-06	9.82e-05	hypersensitive - resistant; sensitive - resistant	4.45701	0.0450768	4.0221	0.0593664	4.30757	0.061967
6.17_454.3435n	CHEBI:69004	M+H-H2O, M+H, M+CH3OH+H	C30H46O3	42.4	21.9	-2.58514	NA	NA	24,25-epoxytirucall-7-ene-3,23-dione	454.344	437.34	1	6.17077	16.143	5.89e-06	9.82e-05	hypersensitive - resistant; sensitive - resistant	4.45701	0.0450768	4.0221	0.0593664	4.30757	0.061967
6.17_454.3435n	CHEBI:69012	M+H-H2O, M+H, M+CH3OH+H	C30H46O3	42.4	21.9	-2.58514	NA	NA	cneorin-NP36	454.344	437.34	1	6.17077	16.143	5.89e-06	9.82e-05	hypersensitive - resistant; sensitive - resistant	4.45701	0.0450768	4.0221	0.0593664	4.30757	0.061967
6.17_454.3435n	CHEBI:69219	M+H-H2O, M+H, M+CH3OH+H	C30H46O3	44.4	31.4	-2.58514	NA	NA	fatsicarpain D	454.344	437.34	1	6.17077	16.143	5.89e-06	9.82e-05	hypersensitive - resistant; sensitive - resistant	4.45701	0.0450768	4.0221	0.0593664	4.30757	0.061967
6.17_454.3435n	CHEBI:69223	M+H-H2O, M+H, M+CH3OH+H	C30H46O3	44.8	33.7	-2.58514	NA	NA	3alpha-hydroxyolean-11,13(18)-dien-28-oic acid	454.344	437.34	1	6.17077	16.143	5.89e-06	9.82e-05	hypersensitive - resistant; sensitive - resistant	4.45701	0.0450768	4.0221	0.0593664	4.30757	0.061967
6.17_454.3435n	CHEBI:69224	M+H-H2O, M+H, M+CH3OH+H	C30H46O3	45.2	35.5	-2.58514	NA	NA	3alpha-hydroxyolean-11-en-28,13beta-olide	454.344	437.34	1	6.17077	16.143	5.89e-06	9.82e-05	hypersensitive - resistant; sensitive - resistant	4.45701	0.0450768	4.0221	0.0593664	4.30757	0.061967
6.17_454.3435n	CHEBI:71468	M+H-H2O, M+H, M+CH3OH+H	C30H46O3	43.9	29.1	-2.58514	NA	NA	D:C-friedoolean-7,9(11)-dien-3beta-ol-29-oic acid	454.344	437.34	1	6.17077	16.143	5.89e-06	9.82e-05	hypersensitive - resistant; sensitive - resistant	4.45701	0.0450768	4.0221	0.0593664	4.30757	0.061967
6.17_454.3435n	CHEBI:71577	M+H-H2O, M+H, M+CH3OH+H	C30H46O3	44.7	33.1	-2.58514	NA	NA	glycyrrhetaldehyde	454.344	437.34	1	6.17077	16.143	5.89e-06	9.82e-05	hypersensitive - resistant; sensitive - resistant	4.45701	0.0450768	4.0221	0.0593664	4.30757	0.061967
6.17_454.3435n	HMDB0034963	M+H-H2O, M+H, M+CH3OH+H	C30H46O3	44.4	31.6	-2.58514	NA	NA	beta-Elemonic acid	454.344	437.34	1	6.17077	16.143	5.89e-06	9.82e-05	hypersensitive - resistant; sensitive - resistant	4.45701	0.0450768	4.0221	0.0593664	4.30757	0.061967
6.17_454.3435n	HMDB0035090	M+H-H2O, M+H, M+CH3OH+H	C30H46O3	43.9	29.1	-2.58514	NA	NA	Ganoderic acid Y	454.344	437.34	1	6.17077	16.143	5.89e-06	9.82e-05	hypersensitive - resistant; sensitive - resistant	4.45701	0.0450768	4.0221	0.0593664	4.30757	0.061967
6.17_454.3435n	HMDB0035247	M+H-H2O, M+H, M+CH3OH+H	C30H46O3	44.2	30.5	-2.58514	NA	NA	Isomasticadienonic acid	454.344	437.34	1	6.17077	16.143	5.89e-06	9.82e-05	hypersensitive - resistant; sensitive - resistant	4.45701	0.0450768	4.0221	0.0593664	4.30757	0.061967
6.17_454.3435n	HMDB0035251	M+H-H2O, M+H, M+CH3OH+H	C30H46O3	44.4	31.4	-2.58514	NA	NA	9(11)-Dehydroglycyrrhetic acid	454.344	437.34	1	6.17077	16.143	5.89e-06	9.82e-05	hypersensitive - resistant; sensitive - resistant	4.45701	0.0450768	4.0221	0.0593664	4.30757	0.061967
6.17_454.3435n	HMDB0035406	M+H-H2O, M+H, M+CH3OH+H	C30H46O3	44.1	30.2	-2.58514	NA	NA	3beta-3-Hydroxy-11-oxolanosta-8,24-dien-26-al	454.344	437.34	1	6.17077	16.143	5.89e-06	9.82e-05	hypersensitive - resistant; sensitive - resistant	4.45701	0.0450768	4.0221	0.0593664	4.30757	0.061967
6.17_454.3435n	HMDB0035594	M+H-H2O, M+H, M+CH3OH+H	C30H46O3	44.2	30.5	-2.58514	NA	NA	Bryononic acid	454.344	437.34	1	6.17077	16.143	5.89e-06	9.82e-05	hypersensitive - resistant; sensitive - resistant	4.45701	0.0450768	4.0221	0.0593664	4.30757	0.061967
6.17_454.3435n	HMDB0035615	M+H-H2O, M+H, M+CH3OH+H	C30H46O3	44	29.8	-2.58514	NA	NA	Mangiferonic acid	454.344	437.34	1	6.17077	16.143	5.89e-06	9.82e-05	hypersensitive - resistant; sensitive - resistant	4.45701	0.0450768	4.0221	0.0593664	4.30757	0.061967
6.17_454.3435n	HMDB0035791	M+H-H2O, M+H, M+CH3OH+H	C30H46O3	44.9	34.4	-2.58514	NA	NA	Desoxoglabrolide	454.344	437.34	1	6.17077	16.143	5.89e-06	9.82e-05	hypersensitive - resistant; sensitive - resistant	4.45701	0.0450768	4.0221	0.0593664	4.30757	0.061967
6.17_454.3435n	HMDB0035808	M+H-H2O, M+H, M+CH3OH+H	C30H46O3	44.6	32.6	-2.58514	NA	NA	Tomentosolic acid	454.344	437.34	1	6.17077	16.143	5.89e-06	9.82e-05	hypersensitive - resistant; sensitive - resistant	4.45701	0.0450768	4.0221	0.0593664	4.30757	0.061967
6.17_454.3435n	HMDB0036000	M+H-H2O, M+H, M+CH3OH+H	C30H46O3	44	29.7	-2.58514	NA	NA	Epoxyganoderiol B	454.344	437.34	1	6.17077	16.143	5.89e-06	9.82e-05	hypersensitive - resistant; sensitive - resistant	4.45701	0.0450768	4.0221	0.0593664	4.30757	0.061967
6.17_454.3435n	HMDB0036002	M+H-H2O, M+H, M+CH3OH+H	C30H46O3	44	29.7	-2.58514	NA	NA	Ganoderal B	454.344	437.34	1	6.17077	16.143	5.89e-06	9.82e-05	hypersensitive - resistant; sensitive - resistant	4.45701	0.0450768	4.0221	0.0593664	4.30757	0.061967
6.17_454.3435n	HMDB0036007	M+H-H2O, M+H, M+CH3OH+H	C30H46O3	44.8	33.4	-2.58514	NA	NA	Ursonic acid	454.344	437.34	1	6.17077	16.143	5.89e-06	9.82e-05	hypersensitive - resistant; sensitive - resistant	4.45701	0.0450768	4.0221	0.0593664	4.30757	0.061967
6.17_454.3435n	HMDB0036653	M+H-H2O, M+H, M+CH3OH+H	C30H46O3	44.6	32.6	-2.58514	NA	NA	Micromeric acid	454.344	437.34	1	6.17077	16.143	5.89e-06	9.82e-05	hypersensitive - resistant; sensitive - resistant	4.45701	0.0450768	4.0221	0.0593664	4.30757	0.061967
6.17_454.3435n	HMDB0037054	M+H-H2O, M+H, M+CH3OH+H	C30H46O3	44.8	33.4	-2.58514	NA	NA	Katononic acid	454.344	437.34	1	6.17077	16.143	5.89e-06	9.82e-05	hypersensitive - resistant; sensitive - resistant	4.45701	0.0450768	4.0221	0.0593664	4.30757	0.061967
6.17_454.3435n	HMDB0038707	M+H-H2O, M+H, M+CH3OH+H	C30H46O3	44	29.7	-2.58514	NA	NA	Ganoderiol F	454.344	437.34	1	6.17077	16.143	5.89e-06	9.82e-05	hypersensitive - resistant; sensitive - resistant	4.45701	0.0450768	4.0221	0.0593664	4.30757	0.061967
6.17_454.3435n	HMDB0038758	M+H-H2O, M+H, M+CH3OH+H	C30H46O3	44.8	33.7	-2.58514	NA	NA	Glypallidifloric acid	454.344	437.34	1	6.17077	16.143	5.89e-06	9.82e-05	hypersensitive - resistant; sensitive - resistant	4.45701	0.0450768	4.0221	0.0593664	4.30757	0.061967
6.17_454.3435n	HMDB0040454	M+H-H2O, M+H, M+CH3OH+H	C30H46O3	44	29.6	-2.58514	NA	NA	Lucidal	454.344	437.34	1	6.17077	16.143	5.89e-06	9.82e-05	hypersensitive - resistant; sensitive - resistant	4.45701	0.0450768	4.0221	0.0593664	4.30757	0.061967
6.17_454.3435n	HMDB0040508	M+H-H2O, M+H, M+CH3OH+H	C30H46O3	44.2	30.8	-2.58514	NA	NA	Masticadienonic acid	454.344	437.34	1	6.17077	16.143	5.89e-06	9.82e-05	hypersensitive - resistant; sensitive - resistant	4.45701	0.0450768	4.0221	0.0593664	4.30757	0.061967
3.24_367.0131m.z	NA	NA	NA	NA	NA	NA	NA	NA	NA	NA	NA	NA	NA	16.142	5.89e-06	9.82e-05	resistant - hypersensitive; sensitive - hypersensitive	1.86579	0.0605318	2.93878	0.121832	2.89954	0.227449
3.79_733.9811n	NA	NA	NA	NA	NA	NA	NA	NA	NA	NA	NA	NA	NA	16.129	5.94e-06	9.83e-05	hypersensitive - resistant; sensitive - resistant	2.77846	0.0432229	2.51533	0.0385491	2.86491	0.055782
2.21_687.9987n	NA	NA	NA	NA	NA	NA	NA	NA	NA	NA	NA	NA	NA	15.876	6.86e-06	0.00011246	hypersensitive - resistant; hypersensitive - sensitive; sensitive - resistant	2.67057	0.0413176	2.18429	0.0733358	2.4374	0.0660066
7.23_1054.3382n	NA	NA	NA	NA	NA	NA	NA	NA	NA	NA	NA	NA	NA	15.871	6.89e-06	0.00011246	resistant - hypersensitive; resistant - sensitive	0.749278	0.261581	2.97422	0.154317	1.328	0.417674
1.32_482.0699n	CHEBI:57417	M+H-H2O, M+H, M+K, M+Na, M+NH4, 2M+K, 2M+NH4, 2M+Na	C17H17N5O10P-	37.9	0.0105	-3.01355	NA	NA	2,3-dihydroxybenzoyl 5'-adenylate(1-)	482.07	465.067	1	1.32443	15.751	7.38e-06	0.00011971	hypersensitive - resistant; hypersensitive - sensitive; sensitive - resistant	4.34332	0.023765	4.0026	0.0571384	4.13573	0.0429534
1.32_482.0699n	HMDB0133388	M+H-H2O, M+H, M+K, M+Na, M+NH4, 2M+K, 2M+NH4, 2M+Na	C20H18O14	40.6	12.6	0.405329	NA	NA	6,7,8,11,12,13,21,22,23-nonahydroxy-2,17,20-trioxatetracyclo[17.3.1.0‚Å¥,‚Åπ.0¬π‚Å∞,¬π‚Åµ]tricosa-4,6,8,10,12,14-hexaene-3,16-dione	482.07	465.067	1	1.32443	15.751	7.38e-06	0.00011971	hypersensitive - resistant; hypersensitive - sensitive; sensitive - resistant	4.34332	0.023765	4.0026	0.0571384	4.13573	0.0429534
1.32_482.0699n	HMDB0136076	M+H-H2O, M+H, M+K, M+Na, M+NH4, 2M+K, 2M+NH4, 2M+Na	C20H18O14	40.6	12.6	0.405329	NA	NA	3,4,5,11,12,13,21,22,23-nonahydroxy-9,14,17-trioxatetracyclo[17.4.0.0¬≤,‚Å∑.0¬π‚Å∞,¬π‚Åµ]tricosa-1(23),2,4,6,19,21-hexaene-8,18-dione	482.07	465.067	1	1.32443	15.751	7.38e-06	0.00011971	hypersensitive - resistant; hypersensitive - sensitive; sensitive - resistant	4.34332	0.023765	4.0026	0.0571384	4.13573	0.0429534
1.32_482.0699n	HMDB0137009	M+H-H2O, M+H, M+K, M+Na, M+NH4, 2M+K, 2M+NH4, 2M+Na	C20H18O14	40.6	12.6	0.405329	NA	NA	3,4,5,11,14,20,21,22-octahydroxy-13-(hydroxymethyl)-9,12,16-trioxatetracyclo[16.4.0.0¬≤,‚Å∑.0¬π‚Å∞,¬π‚Åµ]docosa-1(22),2,4,6,18,20-hexaene-8,17-dione	482.07	465.067	1	1.32443	15.751	7.38e-06	0.00011971	hypersensitive - resistant; hypersensitive - sensitive; sensitive - resistant	4.34332	0.023765	4.0026	0.0571384	4.13573	0.0429534
3.70_378.0789n	NA	NA	NA	NA	NA	NA	NA	NA	NA	NA	NA	NA	NA	15.678	7.7e-06	0.00012407	hypersensitive - resistant; sensitive - resistant	3.48684	0.0185177	2.80698	0.160541	3.42307	0.0291901
5.94_171.1769n	NA	NA	NA	NA	NA	NA	NA	NA	NA	NA	NA	NA	NA	15.657	7.79e-06	0.00012454	hypersensitive - resistant; sensitive - resistant	2.60135	0.0864296	2.13266	0.0796962	2.68181	0.0609531
3.18_154.0637n	CHEBI:103210	M+H-H2O, M+H	C8H10O3	47.1	44.5	4.30576	NA	NA	hexahydrophthalic anhydride	154.064	155.071	1	3.17698	15.649	7.82e-06	0.00012454	resistant - hypersensitive; resistant - sensitive	2.75562	0.0275128	3.21454	0.0868678	2.801	0.0651921
3.18_154.0637n	CHEBI:18353	M+H-H2O, M+H	C8H10O3	46.1	39.6	4.30576	NA	NA	vanillyl alcohol	154.064	155.071	1	3.17698	15.649	7.82e-06	0.00012454	resistant - hypersensitive; resistant - sensitive	2.75562	0.0275128	3.21454	0.0868678	2.801	0.0651921
3.18_154.0637n	CHEBI:68889	M+H-H2O, M+H	C8H10O3	43.9	28.8	4.30576	NA	NA	hydroxytyrosol	154.064	155.071	1	3.17698	15.649	7.82e-06	0.00012454	resistant - hypersensitive; resistant - sensitive	2.75562	0.0275128	3.21454	0.0868678	2.801	0.0651921
3.18_154.0637n	CHEBI:71593	M+H-H2O, M+H	C8H10O3	49.6	57.2	4.30576	NA	NA	filicinic acid	154.064	155.071	1	3.17698	15.649	7.82e-06	0.00012454	resistant - hypersensitive; resistant - sensitive	2.75562	0.0275128	3.21454	0.0868678	2.801	0.0651921
3.18_154.0637n	CHEBI:955	M+H-H2O, M+H	C8H10O3	46.1	39.6	4.30576	NA	NA	2,6-dimethoxyphenol	154.064	155.071	1	3.17698	15.649	7.82e-06	0.00012454	resistant - hypersensitive; resistant - sensitive	2.75562	0.0275128	3.21454	0.0868678	2.801	0.0651921
3.18_154.0637n	HMDB0005784	M+H-H2O, M+H	C8H10O3	43.9	28.8	4.30576	NA	NA	Hydroxytyrosol	154.064	155.071	1	3.17698	15.649	7.82e-06	0.00012454	resistant - hypersensitive; resistant - sensitive	2.75562	0.0275128	3.21454	0.0868678	2.801	0.0651921
3.18_154.0637n	HMDB0030570	M+H-H2O, M+H	C8H10O3	46.1	39.6	4.30576	NA	NA	Sylvopinol	154.064	155.071	1	3.17698	15.649	7.82e-06	0.00012454	resistant - hypersensitive; resistant - sensitive	2.75562	0.0275128	3.21454	0.0868678	2.801	0.0651921
3.18_154.0637n	HMDB0032012	M+H-H2O, M+H	C8H10O3	46.1	39.6	4.30576	NA	NA	4-Hydroxy-3-methoxybenzenemethanol	154.064	155.071	1	3.17698	15.649	7.82e-06	0.00012454	resistant - hypersensitive; resistant - sensitive	2.75562	0.0275128	3.21454	0.0868678	2.801	0.0651921
3.18_154.0637n	HMDB0034158	M+H-H2O, M+H	C8H10O3	46.1	39.6	4.30576	NA	NA	2,6-Dimethoxyphenol	154.064	155.071	1	3.17698	15.649	7.82e-06	0.00012454	resistant - hypersensitive; resistant - sensitive	2.75562	0.0275128	3.21454	0.0868678	2.801	0.0651921
3.18_154.0637n	HMDB0037724	M+H-H2O, M+H	C8H10O3	49.3	56	4.30576	NA	NA	Propyl 2-furoate	154.064	155.071	1	3.17698	15.649	7.82e-06	0.00012454	resistant - hypersensitive; resistant - sensitive	2.75562	0.0275128	3.21454	0.0868678	2.801	0.0651921
3.18_154.0637n	HMDB0037728	M+H-H2O, M+H	C8H10O3	49.5	56.9	4.30576	NA	NA	2-Furanylmethyl propanoate	154.064	155.071	1	3.17698	15.649	7.82e-06	0.00012454	resistant - hypersensitive; resistant - sensitive	2.75562	0.0275128	3.21454	0.0868678	2.801	0.0651921
3.18_154.0637n	HMDB0059966	M+H-H2O, M+H	C8H10O3	46.1	39.6	4.30576	NA	NA	3,5-Dimethoxyphenol	154.064	155.071	1	3.17698	15.649	7.82e-06	0.00012454	resistant - hypersensitive; resistant - sensitive	2.75562	0.0275128	3.21454	0.0868678	2.801	0.0651921
3.18_154.0637n	HMDB0125534	M+H-H2O, M+H	C8H10O3	45.2	35	4.30576	NA	NA	5-ethylbenzene-1,2,3-triol	154.064	155.071	1	3.17698	15.649	7.82e-06	0.00012454	resistant - hypersensitive; resistant - sensitive	2.75562	0.0275128	3.21454	0.0868678	2.801	0.0651921
3.18_154.0637n	HMDB0126617	M+H-H2O, M+H	C8H10O3	45.4	36.1	4.30576	NA	NA	2,4-dimethylbenzene-1,3,5-triol	154.064	155.071	1	3.17698	15.649	7.82e-06	0.00012454	resistant - hypersensitive; resistant - sensitive	2.75562	0.0275128	3.21454	0.0868678	2.801	0.0651921
3.18_154.0637n	HMDB0131231	M+H-H2O, M+H	C8H10O3	46.1	39.6	4.30576	NA	NA	5-methoxy-4-methylbenzene-1,3-diol	154.064	155.071	1	3.17698	15.649	7.82e-06	0.00012454	resistant - hypersensitive; resistant - sensitive	2.75562	0.0275128	3.21454	0.0868678	2.801	0.0651921
3.18_154.0637n	HMDB0131232	M+H-H2O, M+H	C8H10O3	46.1	39.6	4.30576	NA	NA	5-methoxy-2-methylbenzene-1,3-diol	154.064	155.071	1	3.17698	15.649	7.82e-06	0.00012454	resistant - hypersensitive; resistant - sensitive	2.75562	0.0275128	3.21454	0.0868678	2.801	0.0651921
3.18_154.0637n	HMDB0131479	M+H-H2O, M+H	C8H10O3	46.1	39.6	4.30576	NA	NA	2,3-dimethoxyphenol	154.064	155.071	1	3.17698	15.649	7.82e-06	0.00012454	resistant - hypersensitive; resistant - sensitive	2.75562	0.0275128	3.21454	0.0868678	2.801	0.0651921
3.18_154.0637n	HMDB0135785	M+H-H2O, M+H	C8H10O3	44.4	31.2	4.30576	NA	NA	1-(4-hydroxyphenyl)ethane-1,2-diol	154.064	155.071	1	3.17698	15.649	7.82e-06	0.00012454	resistant - hypersensitive; resistant - sensitive	2.75562	0.0275128	3.21454	0.0868678	2.801	0.0651921
5.73_313.9877n	NA	NA	NA	NA	NA	NA	NA	NA	NA	NA	NA	NA	NA	15.63	7.91e-06	0.00012518	hypersensitive - resistant; sensitive - resistant	2.55811	0.0813847	2.18217	0.0704128	2.69907	0.0516012
4.37_858.9960n	NA	NA	NA	NA	NA	NA	NA	NA	NA	NA	NA	NA	NA	15.6	8.05e-06	0.00012655	hypersensitive - resistant; sensitive - resistant	2.84039	0.044818	2.33003	0.0995433	2.76386	0.0540896
5.03_214.0636n	CHEBI:34722	M+H, 2M+K, 2M+Na, M+H-H2O	C13H10O3	39.6	3.92	2.94286	NA	NA	diphenyl carbonate	214.064	215.071	1	5.0305	15.57	8.19e-06	0.00012797	resistant - hypersensitive; resistant - sensitive	2.32017	0.0780075	3.05307	0.125781	1.97599	0.197488
5.03_214.0636n	CHEBI:34918	M+H, 2M+K, 2M+Na, M+H-H2O	C13H10O3	39.6	3.93	2.94286	NA	NA	phenyl salicylate	214.064	215.071	1	5.0305	15.57	8.19e-06	0.00012797	resistant - hypersensitive; resistant - sensitive	2.32017	0.0780075	3.05307	0.125781	1.97599	0.197488
5.03_214.0636n	CHEBI:72631	M+H, 2M+K, 2M+Na, M+H-H2O	C13H10O3	39.8	5.05	2.94286	NA	NA	3-phenoxybenzoic acid	214.064	215.071	1	5.0305	15.57	8.19e-06	0.00012797	resistant - hypersensitive; resistant - sensitive	2.32017	0.0780075	3.05307	0.125781	1.97599	0.197488
5.03_214.0636n	CHEBI:72632	M+H, 2M+K, 2M+Na, M+H-H2O	C13H10O3	39.8	5.05	2.94286	NA	NA	4-phenoxybenzoic acid	214.064	215.071	1	5.0305	15.57	8.19e-06	0.00012797	resistant - hypersensitive; resistant - sensitive	2.32017	0.0780075	3.05307	0.125781	1.97599	0.197488
5.03_214.0636n	CHEBI:72636	M+H, 2M+K, 2M+Na, M+H-H2O	C13H10O3	39.8	5.05	2.94286	NA	NA	2-phenoxybenzoic acid	214.064	215.071	1	5.0305	15.57	8.19e-06	0.00012797	resistant - hypersensitive; resistant - sensitive	2.32017	0.0780075	3.05307	0.125781	1.97599	0.197488
5.03_214.0636n	HMDB0032018	M+H, 2M+K, 2M+Na, M+H-H2O	C13H10O3	39.6	3.93	2.94286	NA	NA	Phenyl salicylate	214.064	215.071	1	5.0305	15.57	8.19e-06	0.00012797	resistant - hypersensitive; resistant - sensitive	2.32017	0.0780075	3.05307	0.125781	1.97599	0.197488
5.03_214.0636n	HMDB0032583	M+H, 2M+K, 2M+Na, M+H-H2O	C13H10O3	39.8	5.06	2.94286	NA	NA	4'-Hydroxy-2-biphenylcarboxylic acid	214.064	215.071	1	5.0305	15.57	8.19e-06	0.00012797	resistant - hypersensitive; resistant - sensitive	2.32017	0.0780075	3.05307	0.125781	1.97599	0.197488
5.03_214.0636n	HMDB0041807	M+H, 2M+K, 2M+Na, M+H-H2O	C13H10O3	39.8	5.05	2.94286	NA	NA	3-Phenoxybenzoic acid	214.064	215.071	1	5.0305	15.57	8.19e-06	0.00012797	resistant - hypersensitive; resistant - sensitive	2.32017	0.0780075	3.05307	0.125781	1.97599	0.197488
5.03_214.0636n	HMDB0130049	M+H, 2M+K, 2M+Na, M+H-H2O	C13H10O3	39.8	5.27	2.94286	NA	NA	3-[(1E)-buta-1,3-dien-1-yl]-5-hydroxy-1H-isochromen-1-one	214.064	215.071	1	5.0305	15.57	8.19e-06	0.00012797	resistant - hypersensitive; resistant - sensitive	2.32017	0.0780075	3.05307	0.125781	1.97599	0.197488
5.44_529.1838m.z	NA	NA	NA	NA	NA	NA	NA	NA	NA	NA	NA	NA	NA	15.554	8.27e-06	0.00012798	resistant - hypersensitive; hypersensitive - sensitive; resistant - sensitive	3.45879	0.0841123	3.90486	0.142883	3.09577	0.0678796
8.11_686.2852n	NA	NA	NA	NA	NA	NA	NA	NA	NA	NA	NA	NA	NA	15.548	8.3e-06	0.00012798	hypersensitive - resistant; sensitive - resistant	3.27559	0.0510786	2.17757	0.237287	3.11964	0.0987781
5.73_356.9612m.z	NA	NA	NA	NA	NA	NA	NA	NA	NA	NA	NA	NA	NA	15.518	8.44e-06	0.00012943	hypersensitive - resistant; sensitive - resistant	2.75193	0.0698746	2.42152	0.062754	2.88362	0.0506559
6.81_289.1419m.z	NA	NA	NA	NA	NA	NA	NA	NA	NA	NA	NA	NA	NA	15.491	8.58e-06	0.00013072	hypersensitive - resistant; hypersensitive - sensitive; sensitive - resistant	2.81509	0.0562698	1.06101	0.251143	1.77698	0.296422
0.39_485.9172n	NA	NA	NA	NA	NA	NA	NA	NA	NA	NA	NA	NA	NA	15.446	8.81e-06	0.00013338	hypersensitive - resistant; sensitive - resistant	3.81093	0.0191009	3.60755	0.0317922	3.74361	0.027744
6.76_429.0406m.z	NA	NA	NA	NA	NA	NA	NA	NA	NA	NA	NA	NA	NA	15.434	8.87e-06	0.00013349	hypersensitive - resistant; sensitive - resistant	2.92919	0.351262	0.746494	0.341826	2.75578	0.238773
5.86_527.1710m.z	NA	NA	NA	NA	NA	NA	NA	NA	NA	NA	NA	NA	NA	15.403	9.03e-06	0.0001351	resistant - hypersensitive; hypersensitive - sensitive; resistant - sensitive	2.32146	0.10832	2.95471	0.176086	1.88431	0.122061
6.24_388.9329m.z	NA	NA	NA	NA	NA	NA	NA	NA	NA	NA	NA	NA	NA	15.349	9.32e-06	0.00013782	hypersensitive - resistant; sensitive - resistant	1.46276	0.364931	-0.220196	0.202468	1.72184	0.234347
8.60_471.1049m.z	NA	NA	NA	NA	NA	NA	NA	NA	NA	NA	NA	NA	NA	15.348	9.32e-06	0.00013782	hypersensitive - resistant; sensitive - resistant	4.0702	0.15261	2.62731	0.362127	4.27301	0.0652774
3.73_466.0742n	CHEBI:86435	M+H-H2O, M+H, M+Na	C17H17N5O9P-	37.3	0.648	-4.61383	NA	NA	4-hydroxybenzoyl-AMP(1-)	466.074	467.083	1	3.73257	15.325	9.45e-06	0.00013802	resistant - hypersensitive; resistant - sensitive	3.01799	0.0297628	3.37635	0.0718207	2.99211	0.0568445
3.73_466.0742n	CHEBI:86458	M+H-H2O, M+H, M+Na	C17H17N5O9P-	37.3	0.649	-4.61383	NA	NA	2-hydroxybenzoyl-AMP(1-)	466.074	467.083	1	3.73257	15.325	9.45e-06	0.00013802	resistant - hypersensitive; resistant - sensitive	3.01799	0.0297628	3.37635	0.0718207	2.99211	0.0568445
4.80_227.0705m.z	NA	NA	NA	NA	NA	NA	NA	NA	NA	NA	NA	NA	NA	15.32	9.48e-06	0.00013802	resistant - hypersensitive; resistant - sensitive	2.12414	0.113643	3.11941	0.0674062	2.3245	0.200248
2.16_934.1510m.z	NA	NA	NA	NA	NA	NA	NA	NA	NA	NA	NA	NA	NA	15.316	9.5e-06	0.00013802	hypersensitive - resistant; hypersensitive - sensitive; sensitive - resistant	2.9742	0.0881706	2.34229	0.0814462	2.73318	0.0792062
7.85_607.5194m.z	NA	NA	NA	NA	NA	NA	NA	NA	NA	NA	NA	NA	NA	15.287	9.66e-06	0.00013953	hypersensitive - resistant; hypersensitive - sensitive	4.30294	0.0392145	3.64653	0.115597	3.81025	0.0899387
4.95_174.1252n	CHEBI:55538	M+2Na-H, 2M+ACN+H	C9H18O3	39.1	3.98	-2.34736	NA	NA	(R)-2-hydroxynonanoic acid	174.125	219.096	1	4.95195	15.252	9.86e-06	0.0001416	hypersensitive - resistant; sensitive - resistant	3.50012	0.0591503	3.17004	0.063649	3.59114	0.0495884
4.95_174.1252n	CHEBI:72563	M+2Na-H, 2M+ACN+H	C9H18O3	39.1	3.98	-2.34736	NA	NA	(3S,4S)-3-hydroxy-4-methyloctanoic acid	174.125	219.096	1	4.95195	15.252	9.86e-06	0.0001416	hypersensitive - resistant; sensitive - resistant	3.50012	0.0591503	3.17004	0.063649	3.59114	0.0495884
4.95_174.1252n	CHEBI:73753	M+2Na-H, 2M+ACN+H	C9H18O3	39.1	3.98	-2.34736	NA	NA	2-hydroxynonanoic acid	174.125	219.096	1	4.95195	15.252	9.86e-06	0.0001416	hypersensitive - resistant; sensitive - resistant	3.50012	0.0591503	3.17004	0.063649	3.59114	0.0495884
4.95_174.1252n	CHEBI:78839	M+2Na-H, 2M+ACN+H	C9H18O3	38.8	2.33	-2.34736	NA	NA	(8R)-8-hydroxynonanoic acid	174.125	219.096	1	4.95195	15.252	9.86e-06	0.0001416	hypersensitive - resistant; sensitive - resistant	3.50012	0.0591503	3.17004	0.063649	3.59114	0.0495884
4.95_174.1252n	CHEBI:79121	M+2Na-H, 2M+ACN+H	C9H18O3	38.8	2.33	-2.34736	NA	NA	9-hydroxynonanoic acid	174.125	219.096	1	4.95195	15.252	9.86e-06	0.0001416	hypersensitive - resistant; sensitive - resistant	3.50012	0.0591503	3.17004	0.063649	3.59114	0.0495884
4.95_174.1252n	CHEBI:87270	M+2Na-H, 2M+ACN+H	C9H18O3	39.6	6.3	-2.34736	NA	NA	2-(pentyloxy)ethyl acetate	174.125	219.096	1	4.95195	15.252	9.86e-06	0.0001416	hypersensitive - resistant; sensitive - resistant	3.50012	0.0591503	3.17004	0.063649	3.59114	0.0495884
4.95_174.1252n	HMDB0031513	M+2Na-H, 2M+ACN+H	C9H18O3	39.1	3.98	-2.34736	NA	NA	(¬±)-3-Hydroxynonanoic acid	174.125	219.096	1	4.95195	15.252	9.86e-06	0.0001416	hypersensitive - resistant; sensitive - resistant	3.50012	0.0591503	3.17004	0.063649	3.59114	0.0495884
4.95_174.1252n	HMDB0034040	M+2Na-H, 2M+ACN+H	C9H18O3	38.3	0	-2.34736	NA	NA	2,4,6-Triethyl-1,3,5-trioxane	174.125	219.096	1	4.95195	15.252	9.86e-06	0.0001416	hypersensitive - resistant; sensitive - resistant	3.50012	0.0591503	3.17004	0.063649	3.59114	0.0495884
4.12_370.0216m.z	NA	NA	NA	NA	NA	NA	NA	NA	NA	NA	NA	NA	NA	15.131	1.06e-05	0.00015112	hypersensitive - resistant; sensitive - resistant	2.58177	0.0418996	0.036623	0.446332	1.78655	0.377506
3.70_400.1203n	NA	NA	NA	NA	NA	NA	NA	NA	NA	NA	NA	NA	NA	15.048	1.11e-05	0.00015782	hypersensitive - resistant; sensitive - resistant	3.22906	0.0277922	2.83555	0.090554	3.23425	0.0397764
6.64_232.0742n	CHEBI:59878	M+H-2H2O, M+H, M+H-H2O	C13H12O4	43.2	24.9	2.6939	NA	NA	aloesone	232.074	215.074	1	6.64138	14.896	1.22e-05	0.00017164	resistant - hypersensitive; resistant - sensitive	3.48928	0.0420881	3.77638	0.0572956	3.3214	0.0777023
6.64_232.0742n	CHEBI:79125	M+H-2H2O, M+H, M+H-H2O	C13H12O4	42.4	21.1	2.6939	NA	NA	2-hydroxy-7-methoxy-5-methyl-1-naphthoic acid	232.074	215.074	1	6.64138	14.896	1.22e-05	0.00017164	resistant - hypersensitive; resistant - sensitive	3.48928	0.0420881	3.77638	0.0572956	3.3214	0.0777023
6.64_232.0742n	HMDB0030813	M+H-2H2O, M+H, M+H-H2O	C13H12O4	43.2	24.8	2.6939	NA	NA	Cassiachromone	232.074	215.074	1	6.64138	14.896	1.22e-05	0.00017164	resistant - hypersensitive; resistant - sensitive	3.48928	0.0420881	3.77638	0.0572956	3.3214	0.0777023
6.64_232.0742n	HMDB0033330	M+H-2H2O, M+H, M+H-H2O	C13H12O4	41.5	16.5	2.6939	NA	NA	Dihydrocoriandrin	232.074	215.074	1	6.64138	14.896	1.22e-05	0.00017164	resistant - hypersensitive; resistant - sensitive	3.48928	0.0420881	3.77638	0.0572956	3.3214	0.0777023
6.64_232.0742n	HMDB0038911	M+H-2H2O, M+H, M+H-H2O	C13H12O4	40.6	12	2.6939	NA	NA	(2S,3S,4S)-5,7,9,11-Tridecatetrayne-1,2,3,4-tetrol	232.074	215.074	1	6.64138	14.896	1.22e-05	0.00017164	resistant - hypersensitive; resistant - sensitive	3.48928	0.0420881	3.77638	0.0572956	3.3214	0.0777023
6.64_232.0742n	HMDB0041325	M+H-2H2O, M+H, M+H-H2O	C13H12O4	41.6	17.1	2.6939	NA	NA	Salfredin B11	232.074	215.074	1	6.64138	14.896	1.22e-05	0.00017164	resistant - hypersensitive; resistant - sensitive	3.48928	0.0420881	3.77638	0.0572956	3.3214	0.0777023
6.64_232.0742n	HMDB0128959	M+H-2H2O, M+H, M+H-H2O	C13H12O4	43.8	28	2.6939	NA	NA	7-hydroxy-6-(3-oxobutyl)-2H-chromen-2-one	232.074	215.074	1	6.64138	14.896	1.22e-05	0.00017164	resistant - hypersensitive; resistant - sensitive	3.48928	0.0420881	3.77638	0.0572956	3.3214	0.0777023
6.64_232.0742n	HMDB0130044	M+H-2H2O, M+H, M+H-H2O	C13H12O4	42.5	21.4	2.6939	NA	NA	5-hydroxy-3-[(1E)-3-hydroxybut-1-en-1-yl]-1H-isochromen-1-one	232.074	215.074	1	6.64138	14.896	1.22e-05	0.00017164	resistant - hypersensitive; resistant - sensitive	3.48928	0.0420881	3.77638	0.0572956	3.3214	0.0777023
6.64_232.0742n	HMDB0130045	M+H-2H2O, M+H, M+H-H2O	C13H12O4	42.5	21.2	2.6939	NA	NA	3-[(1E)-but-1-en-1-yl]-5,6-dihydroxy-1H-isochromen-1-one	232.074	215.074	1	6.64138	14.896	1.22e-05	0.00017164	resistant - hypersensitive; resistant - sensitive	3.48928	0.0420881	3.77638	0.0572956	3.3214	0.0777023
6.64_232.0742n	HMDB0130046	M+H-2H2O, M+H, M+H-H2O	C13H12O4	42.5	21.2	2.6939	NA	NA	3-[(1E)-but-1-en-1-yl]-5,7-dihydroxy-1H-isochromen-1-one	232.074	215.074	1	6.64138	14.896	1.22e-05	0.00017164	resistant - hypersensitive; resistant - sensitive	3.48928	0.0420881	3.77638	0.0572956	3.3214	0.0777023
6.64_232.0742n	HMDB0130047	M+H-2H2O, M+H, M+H-H2O	C13H12O4	42.2	19.9	2.6939	NA	NA	3-(3-ethyloxiran-2-yl)-5-hydroxy-1H-isochromen-1-one	232.074	215.074	1	6.64138	14.896	1.22e-05	0.00017164	resistant - hypersensitive; resistant - sensitive	3.48928	0.0420881	3.77638	0.0572956	3.3214	0.0777023
6.64_232.0742n	HMDB0130048	M+H-2H2O, M+H, M+H-H2O	C13H12O4	42.5	21.4	2.6939	NA	NA	5-hydroxy-3-[(1E)-4-hydroxybut-1-en-1-yl]-1H-isochromen-1-one	232.074	215.074	1	6.64138	14.896	1.22e-05	0.00017164	resistant - hypersensitive; resistant - sensitive	3.48928	0.0420881	3.77638	0.0572956	3.3214	0.0777023
6.64_232.0742n	HMDB0130065	M+H-2H2O, M+H, M+H-H2O	C13H12O4	42.5	21.4	2.6939	NA	NA	3-(1,2-dihydroxybut-3-en-1-yl)-1H-isochromen-1-one	232.074	215.074	1	6.64138	14.896	1.22e-05	0.00017164	resistant - hypersensitive; resistant - sensitive	3.48928	0.0420881	3.77638	0.0572956	3.3214	0.0777023
6.64_232.0742n	HMDB0135794	M+H-2H2O, M+H, M+H-H2O	C13H12O4	43.8	28	2.6939	NA	NA	7-(hydroxymethyl)-6-[(E)-2-methoxyethenyl]-2H-chromen-2-one	232.074	215.074	1	6.64138	14.896	1.22e-05	0.00017164	resistant - hypersensitive; resistant - sensitive	3.48928	0.0420881	3.77638	0.0572956	3.3214	0.0777023
6.64_232.0742n	HMDB0135795	M+H-2H2O, M+H, M+H-H2O	C13H12O4	42.3	20.4	2.6939	NA	NA	6-(3-methoxyoxiran-2-yl)-7-methyl-2H-chromen-2-one	232.074	215.074	1	6.64138	14.896	1.22e-05	0.00017164	resistant - hypersensitive; resistant - sensitive	3.48928	0.0420881	3.77638	0.0572956	3.3214	0.0777023
6.64_232.0742n	HMDB0135796	M+H-2H2O, M+H, M+H-H2O	C13H12O4	42.3	20.4	2.6939	NA	NA	8-hydroxy-6-[(E)-2-methoxyethenyl]-7-methyl-2H-chromen-2-one	232.074	215.074	1	6.64138	14.896	1.22e-05	0.00017164	resistant - hypersensitive; resistant - sensitive	3.48928	0.0420881	3.77638	0.0572956	3.3214	0.0777023
6.64_232.0742n	HMDB0135797	M+H-2H2O, M+H, M+H-H2O	C13H12O4	42.3	20.4	2.6939	NA	NA	5-hydroxy-6-[(E)-2-methoxyethenyl]-7-methyl-2H-chromen-2-one	232.074	215.074	1	6.64138	14.896	1.22e-05	0.00017164	resistant - hypersensitive; resistant - sensitive	3.48928	0.0420881	3.77638	0.0572956	3.3214	0.0777023
6.64_232.0742n	HMDB0135798	M+H-2H2O, M+H, M+H-H2O	C13H12O4	44	28.8	2.6939	NA	NA	3-hydroxy-6-[(E)-2-methoxyethenyl]-7-methyl-2H-chromen-2-one	232.074	215.074	1	6.64138	14.896	1.22e-05	0.00017164	resistant - hypersensitive; resistant - sensitive	3.48928	0.0420881	3.77638	0.0572956	3.3214	0.0777023
3.93_416.2022n	CHEBI:9241	M+H-H2O, M+2Na-H	C24H32O4S	37.8	0.284	0.0746462	NA	NA	spironolactone	416.202	399.199	1	3.93255	14.869	1.24e-05	0.00017343	hypersensitive - resistant; sensitive - resistant	3.26045	0.051281	2.90111	0.0585052	3.26644	0.0560143
3.93_416.2022n	HMDB0014565	M+H-H2O, M+2Na-H	C24H32O4S	37.8	0.284	0.0746462	NA	NA	Spironolactone	416.202	399.199	1	3.93255	14.869	1.24e-05	0.00017343	hypersensitive - resistant; sensitive - resistant	3.26045	0.051281	2.90111	0.0585052	3.26644	0.0560143
6.34_556.1006n	CHEBI:70331	M+H-H2O, M+H	C30H20O11	38	0.278	-0.0037213	NA	NA	(+)-morelloflavone	556.101	557.109	1	6.34215	14.816	1.27e-05	0.00017696	resistant - hypersensitive; hypersensitive - sensitive; resistant - sensitive	1.48611	0.385636	2.53999	0.212282	-0.219546	0.464689
6.34_556.1006n	HMDB0037654	M+H-H2O, M+H	C30H20O11	38	0.264	-0.0037213	NA	NA	Ephedrannin A	556.101	557.109	1	6.34215	14.816	1.27e-05	0.00017696	resistant - hypersensitive; hypersensitive - sensitive; resistant - sensitive	1.48611	0.385636	2.53999	0.212282	-0.219546	0.464689
3.75_472.1229n	CHEBI:51411	M+Na, M+2Na-H, M+H	C38H16	36.7	0	-4.93044	NA	NA	circumbiphenyl	472.123	495.112	1	3.754	14.809	1.28e-05	0.00017696	hypersensitive - resistant; hypersensitive - sensitive	3.82119	0.0515079	2.97259	0.137328	3.17015	0.137321
5.61_464.1624n	NA	NA	NA	NA	NA	NA	NA	NA	NA	NA	NA	NA	NA	14.806	1.28e-05	0.00017696	resistant - hypersensitive; resistant - sensitive	1.16872	0.286948	2.70819	0.300952	0.563427	0.290641
3.18_524.1142n	HMDB0128783	M+H-H2O, M+Na, M+H, 2M+Na, M+H-2H2O	C23H24O14	38.6	6.43	-4.53493	NA	NA	6-{3,5-dihydroxy-2-[3-(4-hydroxy-3-methoxyphenyl)-2-oxopropanoyl]-6-methoxyphenoxy}-3,4,5-trihydroxyoxane-2-carboxylic acid	524.114	525.123	1	3.17698	14.797	1.29e-05	0.00017696	resistant - hypersensitive; resistant - sensitive	3.15706	0.0262358	3.9507	0.0919158	3.38851	0.161923
3.18_524.1142n	HMDB0128784	M+H-H2O, M+Na, M+H, 2M+Na, M+H-2H2O	C23H24O14	38.6	6.43	-4.53493	NA	NA	6-{3,5-dihydroxy-4-[3-(4-hydroxy-3-methoxyphenyl)-2-oxopropanoyl]-2-methoxyphenoxy}-3,4,5-trihydroxyoxane-2-carboxylic acid	524.114	525.123	1	3.17698	14.797	1.29e-05	0.00017696	resistant - hypersensitive; resistant - sensitive	3.15706	0.0262358	3.9507	0.0919158	3.38851	0.161923
3.18_524.1142n	HMDB0128785	M+H-H2O, M+Na, M+H, 2M+Na, M+H-2H2O	C23H24O14	38.3	4.56	-4.53493	NA	NA	6-{3,5-dihydroxy-2-[3-(4-hydroxy-3-methoxyphenyl)-2-oxopropanoyl]-4-methoxyphenoxy}-3,4,5-trihydroxyoxane-2-carboxylic acid	524.114	525.123	1	3.17698	14.797	1.29e-05	0.00017696	resistant - hypersensitive; resistant - sensitive	3.15706	0.0262358	3.9507	0.0919158	3.38851	0.161923
3.18_524.1142n	HMDB0128786	M+H-H2O, M+Na, M+H, 2M+Na, M+H-2H2O	C23H24O14	39.3	9.83	-4.53493	NA	NA	6-{4-[2,3-dioxo-3-(2,4,6-trihydroxy-3-methoxyphenyl)propyl]-2-methoxyphenoxy}-3,4,5-trihydroxyoxane-2-carboxylic acid	524.114	525.123	1	3.17698	14.797	1.29e-05	0.00017696	resistant - hypersensitive; resistant - sensitive	3.15706	0.0262358	3.9507	0.0919158	3.38851	0.161923
3.18_524.1142n	HMDB0128849	M+H-H2O, M+Na, M+H, 2M+Na, M+H-2H2O	C23H24O14	39.3	9.83	-4.53493	NA	NA	6-{3-[2,3-dioxo-3-(2,4,6-trihydroxy-3-methoxyphenyl)propyl]-5-methoxyphenoxy}-3,4,5-trihydroxyoxane-2-carboxylic acid	524.114	525.123	1	3.17698	14.797	1.29e-05	0.00017696	resistant - hypersensitive; resistant - sensitive	3.15706	0.0262358	3.9507	0.0919158	3.38851	0.161923
3.18_524.1142n	HMDB0128850	M+H-H2O, M+Na, M+H, 2M+Na, M+H-2H2O	C23H24O14	38.6	6.43	-4.53493	NA	NA	6-{3,5-dihydroxy-2-[3-(3-hydroxy-5-methoxyphenyl)-2-oxopropanoyl]-6-methoxyphenoxy}-3,4,5-trihydroxyoxane-2-carboxylic acid	524.114	525.123	1	3.17698	14.797	1.29e-05	0.00017696	resistant - hypersensitive; resistant - sensitive	3.15706	0.0262358	3.9507	0.0919158	3.38851	0.161923
3.18_524.1142n	HMDB0128851	M+H-H2O, M+Na, M+H, 2M+Na, M+H-2H2O	C23H24O14	38.6	6.43	-4.53493	NA	NA	6-{3,5-dihydroxy-4-[3-(3-hydroxy-5-methoxyphenyl)-2-oxopropanoyl]-2-methoxyphenoxy}-3,4,5-trihydroxyoxane-2-carboxylic acid	524.114	525.123	1	3.17698	14.797	1.29e-05	0.00017696	resistant - hypersensitive; resistant - sensitive	3.15706	0.0262358	3.9507	0.0919158	3.38851	0.161923
3.18_524.1142n	HMDB0128852	M+H-H2O, M+Na, M+H, 2M+Na, M+H-2H2O	C23H24O14	38.3	4.56	-4.53493	NA	NA	6-{3,5-dihydroxy-2-[3-(3-hydroxy-5-methoxyphenyl)-2-oxopropanoyl]-4-methoxyphenoxy}-3,4,5-trihydroxyoxane-2-carboxylic acid	524.114	525.123	1	3.17698	14.797	1.29e-05	0.00017696	resistant - hypersensitive; resistant - sensitive	3.15706	0.0262358	3.9507	0.0919158	3.38851	0.161923
0.39_171.9719n	NA	NA	NA	NA	NA	NA	NA	NA	NA	NA	NA	NA	NA	14.715	1.35e-05	0.00018475	hypersensitive - resistant; sensitive - resistant	3.77191	0.0160177	3.60334	0.0277209	3.73194	0.0246242
5.36_542.1571n	NA	NA	NA	NA	NA	NA	NA	NA	NA	NA	NA	NA	NA	14.697	1.37e-05	0.00018507	hypersensitive - sensitive; resistant - sensitive	2.51358	0.0990245	2.59749	0.228361	1.01651	0.319037
6.69_424.1303n	NA	NA	NA	NA	NA	NA	NA	NA	NA	NA	NA	NA	NA	14.694	1.37e-05	0.00018507	resistant - hypersensitive; resistant - sensitive	1.93268	0.177726	3.12385	0.172339	1.27694	0.356126
0.72_210.0577n	HMDB0033048	M+H-H2O, M+H	C8H18S3	36.5	0	3.05723	NA	NA	Ethyl 1-(propylthio)propyl disulfide	210.058	193.054	1	0.718133	14.64	1.41e-05	0.00019007	hypersensitive - resistant; hypersensitive - sensitive; sensitive - resistant	3.03825	0.0552823	2.7045	0.0416222	2.84093	0.0340969
0.72_210.0577n	HMDB0033049	M+H-H2O, M+H	C8H18S3	36.5	0	3.05723	NA	NA	Butyl 1-(methylthio)propyl disulfide	210.058	193.054	1	0.718133	14.64	1.41e-05	0.00019007	hypersensitive - resistant; hypersensitive - sensitive; sensitive - resistant	3.03825	0.0552823	2.7045	0.0416222	2.84093	0.0340969
5.51_544.1730n	NA	NA	NA	NA	NA	NA	NA	NA	NA	NA	NA	NA	NA	14.599	1.45e-05	0.0001936	resistant - hypersensitive; resistant - sensitive	3.27479	0.113759	3.98348	0.161914	2.89466	0.160253
4.80_243.2415m.z	NA	NA	NA	NA	NA	NA	NA	NA	NA	NA	NA	NA	NA	14.591	1.46e-05	0.0001936	resistant - hypersensitive; resistant - sensitive	1.8889	0.16223	3.05588	0.069514	2.26754	0.214545
7.55_622.2781n	NA	NA	NA	NA	NA	NA	NA	NA	NA	NA	NA	NA	NA	14.532	1.51e-05	0.00019949	hypersensitive - resistant; hypersensitive - sensitive	3.93585	0.0882801	2.11551	0.323511	1.98733	0.365119
6.82_715.3623m.z	NA	NA	NA	NA	NA	NA	NA	NA	NA	NA	NA	NA	NA	14.516	1.52e-05	0.00020039	hypersensitive - resistant; hypersensitive - sensitive	0.895673	0.313177	-0.56614	0.0764343	-0.358984	0.173732
4.05_558.1377n	HMDB0040862	M+H, M+Na, M+NH4, M+H-H2O, M+H-2H2O	C27H26O13	42.8	28.4	0.704977	NA	NA	Piceatannol 4'-galloylglucoside	558.138	541.135	1	4.0461	14.416	1.62e-05	0.00021152	hypersensitive - resistant; hypersensitive - sensitive	3.11803	0.037845	2.55483	0.0805598	2.50726	0.128099
5.63_510.1665n	NA	NA	NA	NA	NA	NA	NA	NA	NA	NA	NA	NA	NA	14.337	1.7e-05	0.00021967	resistant - hypersensitive; hypersensitive - sensitive; resistant - sensitive	2.25872	0.338897	3.3139	0.326832	0.767019	0.362725
3.95_710.1480n	NA	NA	NA	NA	NA	NA	NA	NA	NA	NA	NA	NA	NA	14.336	1.7e-05	0.00021967	hypersensitive - resistant; hypersensitive - sensitive	3.57674	0.0273977	1.62335	0.346625	2.17066	0.304821
5.94_602.1936n	NA	NA	NA	NA	NA	NA	NA	NA	NA	NA	NA	NA	NA	14.259	1.78e-05	0.00022893	hypersensitive - sensitive; resistant - sensitive	2.55467	0.0962673	2.88886	0.211999	1.21782	0.337843
2.68_296.0532n	CHEBI:10986	M+H-2H2O, M+H, 2M+K	C9H15NO8P-3	42.8	17.8	-1.00874	NA	NA	(R)-4'-phosphonatopantothenate(3-)	296.053	261.039	1	2.67845	14.249	1.79e-05	0.00022913	resistant - hypersensitive; resistant - sensitive	2.66215	0.0746901	3.18656	0.0702026	2.74101	0.0843275
2.68_296.0532n	CHEBI:76095	M+H-2H2O, M+H, 2M+K	C13H12O8	43.3	22.9	0.0408332	NA	NA	(2R,3S)-trans-coutaric acid	296.053	261.039	1	2.67845	14.249	1.79e-05	0.00022913	resistant - hypersensitive; resistant - sensitive	2.66215	0.0746901	3.18656	0.0702026	2.74101	0.0843275
2.68_296.0532n	CHEBI:76096	M+H-2H2O, M+H, 2M+K	C13H12O8	43.3	22.9	0.0408332	NA	NA	(2R,3S)-cis-coutaric acid	296.053	261.039	1	2.67845	14.249	1.79e-05	0.00022913	resistant - hypersensitive; resistant - sensitive	2.66215	0.0746901	3.18656	0.0702026	2.74101	0.0843275
2.68_296.0532n	CHEBI:77439	M+H-2H2O, M+H, 2M+K	C13H12O8	43.3	22.9	0.0408332	NA	NA	p-coutaric acid	296.053	261.039	1	2.67845	14.249	1.79e-05	0.00022913	resistant - hypersensitive; resistant - sensitive	2.66215	0.0746901	3.18656	0.0702026	2.74101	0.0843275
2.68_296.0532n	HMDB0029318	M+H-2H2O, M+H, 2M+K	C13H12O8	42.7	19.8	0.0408332	NA	NA	Caffeoylmalic acid	296.053	261.039	1	2.67845	14.249	1.79e-05	0.00022913	resistant - hypersensitive; resistant - sensitive	2.66215	0.0746901	3.18656	0.0702026	2.74101	0.0843275
2.68_296.0532n	HMDB0032957	M+H-2H2O, M+H, 2M+K	C13H12O8	41.2	12.6	0.0408332	NA	NA	2-O-Feruloyltartronic acid	296.053	261.039	1	2.67845	14.249	1.79e-05	0.00022913	resistant - hypersensitive; resistant - sensitive	2.66215	0.0746901	3.18656	0.0702026	2.74101	0.0843275
2.68_296.0532n	HMDB0034620	M+H-2H2O, M+H, 2M+K	C13H12O8	43.3	22.9	0.0408332	NA	NA	cis-Coutaric acid	296.053	261.039	1	2.67845	14.249	1.79e-05	0.00022913	resistant - hypersensitive; resistant - sensitive	2.66215	0.0746901	3.18656	0.0702026	2.74101	0.0843275
5.78_577.1709m.z	NA	NA	NA	NA	NA	NA	NA	NA	NA	NA	NA	NA	NA	14.237	1.8e-05	0.00022949	resistant - hypersensitive; hypersensitive - sensitive; resistant - sensitive	2.33986	0.122001	2.90156	0.138807	1.59895	0.243471
6.04_349.9497n	NA	NA	NA	NA	NA	NA	NA	NA	NA	NA	NA	NA	NA	14.215	1.82e-05	0.00023143	hypersensitive - resistant; sensitive - resistant	2.016	0.335904	-0.133368	0.285273	1.76165	0.33286
7.85_607.6162m.z	NA	NA	NA	NA	NA	NA	NA	NA	NA	NA	NA	NA	NA	14.201	1.84e-05	0.00023217	hypersensitive - resistant; hypersensitive - sensitive	4.0429	0.0493571	3.3175	0.133547	3.49426	0.100182
1.73_535.9880n	NA	NA	NA	NA	NA	NA	NA	NA	NA	NA	NA	NA	NA	14.07	1.99e-05	0.00025012	hypersensitive - resistant; hypersensitive - sensitive	2.94817	0.0400788	2.58737	0.0568013	2.65529	0.0557444
3.33_411.1104m.z	NA	NA	NA	NA	NA	NA	NA	NA	NA	NA	NA	NA	NA	14.018	2.05e-05	0.0002567	hypersensitive - resistant; sensitive - resistant	2.7937	0.0543035	1.9212	0.2061	2.73109	0.0753768
3.90_755.1319n	NA	NA	NA	NA	NA	NA	NA	NA	NA	NA	NA	NA	NA	13.986	2.1e-05	0.00025959	hypersensitive - resistant; hypersensitive - sensitive	3.42111	0.032542	2.90554	0.0890346	2.87844	0.105698
3.81_416.1113n	CHEBI:3688	M+H, M+Na, M+H-H2O, M+H-2H2O	C21H20O9	52	64.9	1.32886	NA	NA	chrysophanol 8-O-beta-D-glucoside	416.111	417.119	1	3.81113	13.979	2.1e-05	0.00025959	resistant - hypersensitive; resistant - sensitive	3.62445	0.0205528	3.925	0.0718703	3.50493	0.0689175
3.81_416.1113n	CHEBI:42202	M+H, M+Na, M+H-H2O, M+H-2H2O	C21H20O9	52	64.7	1.32886	NA	NA	daidzein 7-O-beta-D-glucoside	416.111	417.119	1	3.81113	13.979	2.1e-05	0.00025959	resistant - hypersensitive; resistant - sensitive	3.62445	0.0205528	3.925	0.0718703	3.50493	0.0689175
3.81_416.1113n	CHEBI:66186	M+H, M+Na, M+H-H2O, M+H-2H2O	C21H20O9	47.6	42.8	1.32886	NA	NA	talosin A	416.111	417.119	1	3.81113	13.979	2.1e-05	0.00025959	resistant - hypersensitive; resistant - sensitive	3.62445	0.0205528	3.925	0.0718703	3.50493	0.0689175
3.81_416.1113n	CHEBI:69469	M+H, M+Na, M+H-H2O, M+H-2H2O	C21H20O9	46.7	38.5	1.32886	NA	NA	purpurquinone A	416.111	417.119	1	3.81113	13.979	2.1e-05	0.00025959	resistant - hypersensitive; resistant - sensitive	3.62445	0.0205528	3.925	0.0718703	3.50493	0.0689175
3.81_416.1113n	CHEBI:8633	M+H, M+Na, M+H-H2O, M+H-2H2O	C21H20O9	52	64.7	1.32886	NA	NA	puerarin	416.111	417.119	1	3.81113	13.979	2.1e-05	0.00025959	resistant - hypersensitive; resistant - sensitive	3.62445	0.0205528	3.925	0.0718703	3.50493	0.0689175
3.81_416.1113n	CHEBI:9763	M+H, M+Na, M+H-H2O, M+H-2H2O	C20H15F3N4O3	42.9	23.5	3.98969	NA	NA	trovafloxacin	416.111	417.119	1	3.81113	13.979	2.1e-05	0.00025959	resistant - hypersensitive; resistant - sensitive	3.62445	0.0205528	3.925	0.0718703	3.50493	0.0689175
3.81_416.1113n	HMDB0014823	M+H, M+Na, M+H-H2O, M+H-2H2O	C20H15F3N4O3	42.9	23.5	3.98969	NA	NA	Trovafloxacin	416.111	417.119	1	3.81113	13.979	2.1e-05	0.00025959	resistant - hypersensitive; resistant - sensitive	3.62445	0.0205528	3.925	0.0718703	3.50493	0.0689175
3.81_416.1113n	HMDB0030671	M+H, M+Na, M+H-H2O, M+H-2H2O	C21H20O9	52	64.9	1.32886	NA	NA	Pulmatin	416.111	417.119	1	3.81113	13.979	2.1e-05	0.00025959	resistant - hypersensitive; resistant - sensitive	3.62445	0.0205528	3.925	0.0718703	3.50493	0.0689175
3.81_416.1113n	HMDB0033162	M+H, M+Na, M+H-H2O, M+H-2H2O	C21H20O9	52	64.9	1.32886	NA	NA	(Z)-4',6-Dihydroxyaurone 6-glucoside	416.111	417.119	1	3.81113	13.979	2.1e-05	0.00025959	resistant - hypersensitive; resistant - sensitive	3.62445	0.0205528	3.925	0.0718703	3.50493	0.0689175
3.81_416.1113n	HMDB0033651	M+H, M+Na, M+H-H2O, M+H-2H2O	C21H20O9	47.5	42.5	1.32886	NA	NA	Genistein 4'-rhamnoside	416.111	417.119	1	3.81113	13.979	2.1e-05	0.00025959	resistant - hypersensitive; resistant - sensitive	3.62445	0.0205528	3.925	0.0718703	3.50493	0.0689175
3.81_416.1113n	HMDB0033991	M+H, M+Na, M+H-H2O, M+H-2H2O	C21H20O9	52	64.7	1.32886	NA	NA	Daidzin	416.111	417.119	1	3.81113	13.979	2.1e-05	0.00025959	resistant - hypersensitive; resistant - sensitive	3.62445	0.0205528	3.925	0.0718703	3.50493	0.0689175
3.81_416.1113n	HMDB0036408	M+H, M+Na, M+H-H2O, M+H-2H2O	C21H20O9	47.5	42.5	1.32886	NA	NA	Franguloside	416.111	417.119	1	3.81113	13.979	2.1e-05	0.00025959	resistant - hypersensitive; resistant - sensitive	3.62445	0.0205528	3.925	0.0718703	3.50493	0.0689175
3.81_416.1113n	HMDB0036618	M+H, M+Na, M+H-H2O, M+H-2H2O	C21H20O9	52.9	69.2	1.32886	NA	NA	Toringin	416.111	417.119	1	3.81113	13.979	2.1e-05	0.00025959	resistant - hypersensitive; resistant - sensitive	3.62445	0.0205528	3.925	0.0718703	3.50493	0.0689175
3.81_416.1113n	HMDB0039098	M+H, M+Na, M+H-H2O, M+H-2H2O	C21H20O9	52	64.9	1.32886	NA	NA	Chrysophanein	416.111	417.119	1	3.81113	13.979	2.1e-05	0.00025959	resistant - hypersensitive; resistant - sensitive	3.62445	0.0205528	3.925	0.0718703	3.50493	0.0689175
3.81_416.1113n	HMDB0127107	M+H, M+Na, M+H-H2O, M+H-2H2O	C21H20O9	52.9	69.2	1.32886	NA	NA	5,7-dihydroxy-2-phenyl-6-[3,4,5-trihydroxy-6-(hydroxymethyl)oxan-2-yl]-4H-chromen-4-one	416.111	417.119	1	3.81113	13.979	2.1e-05	0.00025959	resistant - hypersensitive; resistant - sensitive	3.62445	0.0205528	3.925	0.0718703	3.50493	0.0689175
3.81_416.1113n	HMDB0127131	M+H, M+Na, M+H-H2O, M+H-2H2O	C21H20O9	52.9	69.2	1.32886	NA	NA	5,7-dihydroxy-2-phenyl-8-[3,4,5-trihydroxy-6-(hydroxymethyl)oxan-2-yl]-4H-chromen-4-one	416.111	417.119	1	3.81113	13.979	2.1e-05	0.00025959	resistant - hypersensitive; resistant - sensitive	3.62445	0.0205528	3.925	0.0718703	3.50493	0.0689175
3.81_416.1113n	HMDB0127222	M+H, M+Na, M+H-H2O, M+H-2H2O	C21H20O9	50.4	57.1	1.32886	NA	NA	5-hydroxy-2-(4-hydroxyphenyl)-7-methoxy-8-(3,4,5-trihydroxyoxan-2-yl)-4H-chromen-4-one	416.111	417.119	1	3.81113	13.979	2.1e-05	0.00025959	resistant - hypersensitive; resistant - sensitive	3.62445	0.0205528	3.925	0.0718703	3.50493	0.0689175
3.81_416.1113n	HMDB0127229	M+H, M+Na, M+H-H2O, M+H-2H2O	C21H20O9	50.4	57.1	1.32886	NA	NA	5,6-dihydroxy-7-methoxy-2-phenyl-8-(3,4,5-trihydroxyoxan-2-yl)-4H-chromen-4-one	416.111	417.119	1	3.81113	13.979	2.1e-05	0.00025959	resistant - hypersensitive; resistant - sensitive	3.62445	0.0205528	3.925	0.0718703	3.50493	0.0689175
3.81_416.1113n	HMDB0127232	M+H, M+Na, M+H-H2O, M+H-2H2O	C21H20O9	50.4	57.1	1.32886	NA	NA	5-hydroxy-2-(3-hydroxyphenyl)-7-methoxy-8-(3,4,5-trihydroxyoxan-2-yl)-4H-chromen-4-one	416.111	417.119	1	3.81113	13.979	2.1e-05	0.00025959	resistant - hypersensitive; resistant - sensitive	3.62445	0.0205528	3.925	0.0718703	3.50493	0.0689175
3.81_416.1113n	HMDB0130491	M+H, M+Na, M+H-H2O, M+H-2H2O	C21H20O9	51.9	64.2	1.32886	NA	NA	3-(4-hydroxyphenyl)-7-{[3,4,5-trihydroxy-6-(hydroxymethyl)oxan-2-yl]oxy}-4H-chromen-4-one	416.111	417.119	1	3.81113	13.979	2.1e-05	0.00025959	resistant - hypersensitive; resistant - sensitive	3.62445	0.0205528	3.925	0.0718703	3.50493	0.0689175
3.81_416.1113n	HMDB0135364	M+H, M+Na, M+H-H2O, M+H-2H2O	C21H20O9	52.8	68.9	1.32886	NA	NA	3,4,5-trihydroxy-6-{4-hydroxy-2-[(2E)-3-phenylprop-2-enoyl]phenoxy}oxane-2-carboxylic acid	416.111	417.119	1	3.81113	13.979	2.1e-05	0.00025959	resistant - hypersensitive; resistant - sensitive	3.62445	0.0205528	3.925	0.0718703	3.50493	0.0689175
3.81_416.1113n	HMDB0135365	M+H, M+Na, M+H-H2O, M+H-2H2O	C21H20O9	52.8	68.9	1.32886	NA	NA	3,4,5-trihydroxy-6-[4-hydroxy-3-(3-phenylprop-2-enoyl)phenoxy]oxane-2-carboxylic acid	416.111	417.119	1	3.81113	13.979	2.1e-05	0.00025959	resistant - hypersensitive; resistant - sensitive	3.62445	0.0205528	3.925	0.0718703	3.50493	0.0689175
3.81_416.1113n	HMDB0135410	M+H, M+Na, M+H-H2O, M+H-2H2O	C21H20O9	52.8	68.9	1.32886	NA	NA	3,4,5-trihydroxy-6-{2-hydroxy-5-[(2E)-3-phenylprop-2-enoyl]phenoxy}oxane-2-carboxylic acid	416.111	417.119	1	3.81113	13.979	2.1e-05	0.00025959	resistant - hypersensitive; resistant - sensitive	3.62445	0.0205528	3.925	0.0718703	3.50493	0.0689175
3.81_416.1113n	HMDB0135411	M+H, M+Na, M+H-H2O, M+H-2H2O	C21H20O9	52.8	68.9	1.32886	NA	NA	3,4,5-trihydroxy-6-{2-hydroxy-4-[(2E)-3-phenylprop-2-enoyl]phenoxy}oxane-2-carboxylic acid	416.111	417.119	1	3.81113	13.979	2.1e-05	0.00025959	resistant - hypersensitive; resistant - sensitive	3.62445	0.0205528	3.925	0.0718703	3.50493	0.0689175
3.81_416.1113n	HMDB0240265	M+H, M+Na, M+H-H2O, M+H-2H2O	C21H20O9	51.9	64.2	1.32886	NA	NA	Puerarin	416.111	417.119	1	3.81113	13.979	2.1e-05	0.00025959	resistant - hypersensitive; resistant - sensitive	3.62445	0.0205528	3.925	0.0718703	3.50493	0.0689175
7.55_390.1108n	NA	NA	NA	NA	NA	NA	NA	NA	NA	NA	NA	NA	NA	13.975	2.11e-05	0.00025959	resistant - hypersensitive; resistant - sensitive	1.44327	0.297358	2.85827	0.340494	0.760967	0.220672
6.09_1081.2928m.z	NA	NA	NA	NA	NA	NA	NA	NA	NA	NA	NA	NA	NA	13.958	2.13e-05	0.00026111	resistant - hypersensitive; resistant - sensitive	-0.868524	0.363369	2.17782	0.375493	0.25761	0.508592
5.81_511.1748m.z	NA	NA	NA	NA	NA	NA	NA	NA	NA	NA	NA	NA	NA	13.912	2.19e-05	0.00026658	resistant - hypersensitive; hypersensitive - sensitive; resistant - sensitive	3.10384	0.0741413	3.46572	0.155006	2.59545	0.110322
7.85_606.2841n	NA	NA	NA	NA	NA	NA	NA	NA	NA	NA	NA	NA	NA	13.907	2.2e-05	0.00026658	hypersensitive - resistant; hypersensitive - sensitive; sensitive - resistant	3.35818	0.0624711	2.01652	0.208519	2.57691	0.229542
6.34_576.2350n	CHEBI:58743	M+H-2H2O, M+Na	C34H32N4O5-2	38.2	0	-3.89489	NA	NA	13(2)-carboxypyropheophorbide a(2-)	576.235	541.221	1	6.33502	13.881	2.23e-05	0.00026952	resistant - hypersensitive; resistant - sensitive	3.58099	0.025182	4.14956	0.135144	3.58768	0.0662407
6.34_576.2350n	CHEBI:66402	M+H-2H2O, M+Na	C33H36O9	39.7	3.43	-1.57395	NA	NA	8,8a-epoxymorellic acid	576.235	541.221	1	6.33502	13.881	2.23e-05	0.00026952	resistant - hypersensitive; resistant - sensitive	3.58099	0.025182	4.14956	0.135144	3.58768	0.0662407
3.91_198.0564n	NA	NA	NA	NA	NA	NA	NA	NA	NA	NA	NA	NA	NA	13.857	2.27e-05	0.00027226	resistant - hypersensitive; resistant - sensitive	2.25591	0.0342281	2.80383	0.136031	2.21642	0.0627139
0.39_133.9766n	NA	NA	NA	NA	NA	NA	NA	NA	NA	NA	NA	NA	NA	13.828	2.31e-05	0.00027493	hypersensitive - resistant; sensitive - resistant	3.52088	0.0159675	3.36153	0.0272274	3.49399	0.0252119
4.67_330.0385n	CHEBI:132317	M+H-H2O, M+H, M+ACN+Na, M+ACN+H	C10H14CaN2O8	37.2	0	2.70474	NA	NA	EDTA monocalcium salt	330.038	372.094	1	4.67382	13.825	2.31e-05	0.00027493	hypersensitive - resistant; hypersensitive - sensitive; sensitive - resistant	3.2809	0.106082	2.31787	0.132436	2.87256	0.154001
4.67_330.0385n	CHEBI:90183	M+H-H2O, M+H, M+ACN+Na, M+ACN+H	C16H10O8	38.8	5.21	2.82326	NA	NA	kermesic acid	330.038	372.094	1	4.67382	13.825	2.31e-05	0.00027493	hypersensitive - resistant; hypersensitive - sensitive; sensitive - resistant	3.2809	0.106082	2.31787	0.132436	2.87256	0.154001
4.67_330.0385n	HMDB0030643	M+H-H2O, M+H, M+ACN+Na, M+ACN+H	C16H10O8	38.8	5.22	2.82326	NA	NA	Blighinone	330.038	372.094	1	4.67382	13.825	2.31e-05	0.00027493	hypersensitive - resistant; hypersensitive - sensitive; sensitive - resistant	3.2809	0.106082	2.31787	0.132436	2.87256	0.154001
4.67_330.0385n	HMDB0041395	M+H-H2O, M+H, M+ACN+Na, M+ACN+H	C16H10O8	37.7	0	2.82326	NA	NA	2,3-Di-O-methylellagic acid	330.038	372.094	1	4.67382	13.825	2.31e-05	0.00027493	hypersensitive - resistant; hypersensitive - sensitive; sensitive - resistant	3.2809	0.106082	2.31787	0.132436	2.87256	0.154001
4.67_330.0385n	HMDB0041396	M+H-H2O, M+H, M+ACN+Na, M+ACN+H	C16H10O8	37.7	0	2.82326	NA	NA	2,8-Di-O-methylellagic acid	330.038	372.094	1	4.67382	13.825	2.31e-05	0.00027493	hypersensitive - resistant; hypersensitive - sensitive; sensitive - resistant	3.2809	0.106082	2.31787	0.132436	2.87256	0.154001
2.46_512.0791n	HMDB0125289	M+H-H2O, M+H	C21H20O15	39.7	9.85	-2.19628	NA	NA	3,4,5-trihydroxy-6-{[3,5,7-trihydroxy-4-oxo-2-(3,4,5-trihydroxyphenyl)-3,4-dihydro-2H-1-benzopyran-6-yl]oxy}oxane-2-carboxylic acid	512.079	513.087	1	2.45707	13.722	2.46e-05	0.00029136	hypersensitive - resistant; hypersensitive - sensitive	3.59377	0.06208	2.97692	0.112012	3.08479	0.0861566
2.46_512.0791n	HMDB0125290	M+H-H2O, M+H	C21H20O15	39.7	9.8	-2.19628	NA	NA	6-[2,3-dihydroxy-5-(3,5,6,7-tetrahydroxy-4-oxo-3,4-dihydro-2H-1-benzopyran-2-yl)phenoxy]-3,4,5-trihydroxyoxane-2-carboxylic acid	512.079	513.087	1	2.45707	13.722	2.46e-05	0.00029136	hypersensitive - resistant; hypersensitive - sensitive	3.59377	0.06208	2.97692	0.112012	3.08479	0.0861566
2.46_512.0791n	HMDB0125291	M+H-H2O, M+H	C21H20O15	39.7	9.8	-2.19628	NA	NA	6-[2,6-dihydroxy-4-(3,5,6,7-tetrahydroxy-4-oxo-3,4-dihydro-2H-1-benzopyran-2-yl)phenoxy]-3,4,5-trihydroxyoxane-2-carboxylic acid	512.079	513.087	1	2.45707	13.722	2.46e-05	0.00029136	hypersensitive - resistant; hypersensitive - sensitive	3.59377	0.06208	2.97692	0.112012	3.08479	0.0861566
2.46_512.0791n	HMDB0125292	M+H-H2O, M+H	C21H20O15	39.7	9.85	-2.19628	NA	NA	3,4,5-trihydroxy-6-{[3,6,7-trihydroxy-4-oxo-2-(3,4,5-trihydroxyphenyl)-3,4-dihydro-2H-1-benzopyran-5-yl]oxy}oxane-2-carboxylic acid	512.079	513.087	1	2.45707	13.722	2.46e-05	0.00029136	hypersensitive - resistant; hypersensitive - sensitive	3.59377	0.06208	2.97692	0.112012	3.08479	0.0861566
2.46_512.0791n	HMDB0125293	M+H-H2O, M+H	C21H20O15	39.7	9.85	-2.19628	NA	NA	3,4,5-trihydroxy-6-{[3,5,6-trihydroxy-4-oxo-2-(3,4,5-trihydroxyphenyl)-3,4-dihydro-2H-1-benzopyran-7-yl]oxy}oxane-2-carboxylic acid	512.079	513.087	1	2.45707	13.722	2.46e-05	0.00029136	hypersensitive - resistant; hypersensitive - sensitive	3.59377	0.06208	2.97692	0.112012	3.08479	0.0861566
2.46_512.0791n	HMDB0125301	M+H-H2O, M+H	C21H20O15	39.7	9.8	-2.19628	NA	NA	3,4,5-trihydroxy-6-{2,4,6-trihydroxy-3-[2-oxo-3-(3,4,5-trihydroxyphenyl)propanoyl]phenoxy}oxane-2-carboxylic acid	512.079	513.087	1	2.45707	13.722	2.46e-05	0.00029136	hypersensitive - resistant; hypersensitive - sensitive	3.59377	0.06208	2.97692	0.112012	3.08479	0.0861566
2.46_512.0791n	HMDB0125302	M+H-H2O, M+H	C21H20O15	39.7	9.8	-2.19628	NA	NA	6-{5-[2,3-dioxo-3-(2,3,4,6-tetrahydroxyphenyl)propyl]-2,3-dihydroxyphenoxy}-3,4,5-trihydroxyoxane-2-carboxylic acid	512.079	513.087	1	2.45707	13.722	2.46e-05	0.00029136	hypersensitive - resistant; hypersensitive - sensitive	3.59377	0.06208	2.97692	0.112012	3.08479	0.0861566
2.46_512.0791n	HMDB0125303	M+H-H2O, M+H	C21H20O15	39.7	9.8	-2.19628	NA	NA	6-{4-[2,3-dioxo-3-(2,3,4,6-tetrahydroxyphenyl)propyl]-2,6-dihydroxyphenoxy}-3,4,5-trihydroxyoxane-2-carboxylic acid	512.079	513.087	1	2.45707	13.722	2.46e-05	0.00029136	hypersensitive - resistant; hypersensitive - sensitive	3.59377	0.06208	2.97692	0.112012	3.08479	0.0861566
2.46_512.0791n	HMDB0125304	M+H-H2O, M+H	C21H20O15	39.7	9.8	-2.19628	NA	NA	3,4,5-trihydroxy-6-{2,3,5-trihydroxy-6-[2-oxo-3-(3,4,5-trihydroxyphenyl)propanoyl]phenoxy}oxane-2-carboxylic acid	512.079	513.087	1	2.45707	13.722	2.46e-05	0.00029136	hypersensitive - resistant; hypersensitive - sensitive	3.59377	0.06208	2.97692	0.112012	3.08479	0.0861566
2.46_512.0791n	HMDB0125305	M+H-H2O, M+H	C21H20O15	39.7	9.8	-2.19628	NA	NA	3,4,5-trihydroxy-6-{2,3,5-trihydroxy-4-[2-oxo-3-(3,4,5-trihydroxyphenyl)propanoyl]phenoxy}oxane-2-carboxylic acid	512.079	513.087	1	2.45707	13.722	2.46e-05	0.00029136	hypersensitive - resistant; hypersensitive - sensitive	3.59377	0.06208	2.97692	0.112012	3.08479	0.0861566
2.46_512.0791n	HMDB0125306	M+H-H2O, M+H	C21H20O15	39.7	9.8	-2.19628	NA	NA	3,4,5-trihydroxy-6-{3,4,5-trihydroxy-2-[2-oxo-3-(3,4,5-trihydroxyphenyl)propanoyl]phenoxy}oxane-2-carboxylic acid	512.079	513.087	1	2.45707	13.722	2.46e-05	0.00029136	hypersensitive - resistant; hypersensitive - sensitive	3.59377	0.06208	2.97692	0.112012	3.08479	0.0861566
2.46_512.0791n	HMDB0125333	M+H-H2O, M+H	C21H20O15	39.7	9.8	-2.19628	NA	NA	3,4,5-trihydroxy-6-[2,3,4-trihydroxy-6-(3,5,7-trihydroxy-4-oxo-3,4-dihydro-2H-1-benzopyran-2-yl)phenoxy]oxane-2-carboxylic acid	512.079	513.087	1	2.45707	13.722	2.46e-05	0.00029136	hypersensitive - resistant; hypersensitive - sensitive	3.59377	0.06208	2.97692	0.112012	3.08479	0.0861566
2.46_512.0791n	HMDB0125334	M+H-H2O, M+H	C21H20O15	39.7	9.8	-2.19628	NA	NA	3,4,5-trihydroxy-6-[2,3,6-trihydroxy-5-(3,5,7-trihydroxy-4-oxo-3,4-dihydro-2H-1-benzopyran-2-yl)phenoxy]oxane-2-carboxylic acid	512.079	513.087	1	2.45707	13.722	2.46e-05	0.00029136	hypersensitive - resistant; hypersensitive - sensitive	3.59377	0.06208	2.97692	0.112012	3.08479	0.0861566
2.46_512.0791n	HMDB0125335	M+H-H2O, M+H	C21H20O15	39.7	9.8	-2.19628	NA	NA	3,4,5-trihydroxy-6-[2,3,6-trihydroxy-4-(3,5,7-trihydroxy-4-oxo-3,4-dihydro-2H-1-benzopyran-2-yl)phenoxy]oxane-2-carboxylic acid	512.079	513.087	1	2.45707	13.722	2.46e-05	0.00029136	hypersensitive - resistant; hypersensitive - sensitive	3.59377	0.06208	2.97692	0.112012	3.08479	0.0861566
2.46_512.0791n	HMDB0125336	M+H-H2O, M+H	C21H20O15	39.7	9.8	-2.19628	NA	NA	3,4,5-trihydroxy-6-[2,3,4-trihydroxy-5-(3,5,7-trihydroxy-4-oxo-3,4-dihydro-2H-1-benzopyran-2-yl)phenoxy]oxane-2-carboxylic acid	512.079	513.087	1	2.45707	13.722	2.46e-05	0.00029136	hypersensitive - resistant; hypersensitive - sensitive	3.59377	0.06208	2.97692	0.112012	3.08479	0.0861566
2.46_512.0791n	HMDB0125337	M+H-H2O, M+H	C21H20O15	39.7	9.85	-2.19628	NA	NA	6-{[3,7-dihydroxy-4-oxo-2-(2,3,4,5-tetrahydroxyphenyl)-3,4-dihydro-2H-1-benzopyran-5-yl]oxy}-3,4,5-trihydroxyoxane-2-carboxylic acid	512.079	513.087	1	2.45707	13.722	2.46e-05	0.00029136	hypersensitive - resistant; hypersensitive - sensitive	3.59377	0.06208	2.97692	0.112012	3.08479	0.0861566
2.46_512.0791n	HMDB0125338	M+H-H2O, M+H	C21H20O15	39.7	9.85	-2.19628	NA	NA	6-{[3,5-dihydroxy-4-oxo-2-(2,3,4,5-tetrahydroxyphenyl)-3,4-dihydro-2H-1-benzopyran-7-yl]oxy}-3,4,5-trihydroxyoxane-2-carboxylic acid	512.079	513.087	1	2.45707	13.722	2.46e-05	0.00029136	hypersensitive - resistant; hypersensitive - sensitive	3.59377	0.06208	2.97692	0.112012	3.08479	0.0861566
2.46_512.0791n	HMDB0125340	M+H-H2O, M+H	C21H20O15	39.7	9.8	-2.19628	NA	NA	6-{6-[2,3-dioxo-3-(2,4,6-trihydroxyphenyl)propyl]-2,3,4-trihydroxyphenoxy}-3,4,5-trihydroxyoxane-2-carboxylic acid	512.079	513.087	1	2.45707	13.722	2.46e-05	0.00029136	hypersensitive - resistant; hypersensitive - sensitive	3.59377	0.06208	2.97692	0.112012	3.08479	0.0861566
2.46_512.0791n	HMDB0125341	M+H-H2O, M+H	C21H20O15	39.7	9.8	-2.19628	NA	NA	6-{3-[2,3-dioxo-3-(2,4,6-trihydroxyphenyl)propyl]-2,5,6-trihydroxyphenoxy}-3,4,5-trihydroxyoxane-2-carboxylic acid	512.079	513.087	1	2.45707	13.722	2.46e-05	0.00029136	hypersensitive - resistant; hypersensitive - sensitive	3.59377	0.06208	2.97692	0.112012	3.08479	0.0861566
2.46_512.0791n	HMDB0125342	M+H-H2O, M+H	C21H20O15	39.7	9.8	-2.19628	NA	NA	6-{4-[2,3-dioxo-3-(2,4,6-trihydroxyphenyl)propyl]-2,3,6-trihydroxyphenoxy}-3,4,5-trihydroxyoxane-2-carboxylic acid	512.079	513.087	1	2.45707	13.722	2.46e-05	0.00029136	hypersensitive - resistant; hypersensitive - sensitive	3.59377	0.06208	2.97692	0.112012	3.08479	0.0861566
2.46_512.0791n	HMDB0125343	M+H-H2O, M+H	C21H20O15	39.7	9.8	-2.19628	NA	NA	6-{5-[2,3-dioxo-3-(2,4,6-trihydroxyphenyl)propyl]-2,3,4-trihydroxyphenoxy}-3,4,5-trihydroxyoxane-2-carboxylic acid	512.079	513.087	1	2.45707	13.722	2.46e-05	0.00029136	hypersensitive - resistant; hypersensitive - sensitive	3.59377	0.06208	2.97692	0.112012	3.08479	0.0861566
2.46_512.0791n	HMDB0125344	M+H-H2O, M+H	C21H20O15	39.7	10.1	-2.19628	NA	NA	6-{3,5-dihydroxy-2-[2-oxo-3-(2,3,4,5-tetrahydroxyphenyl)propanoyl]phenoxy}-3,4,5-trihydroxyoxane-2-carboxylic acid	512.079	513.087	1	2.45707	13.722	2.46e-05	0.00029136	hypersensitive - resistant; hypersensitive - sensitive	3.59377	0.06208	2.97692	0.112012	3.08479	0.0861566
2.46_512.0791n	HMDB0125345	M+H-H2O, M+H	C21H20O15	39.7	10.1	-2.19628	NA	NA	6-{3,5-dihydroxy-4-[2-oxo-3-(2,3,4,5-tetrahydroxyphenyl)propanoyl]phenoxy}-3,4,5-trihydroxyoxane-2-carboxylic acid	512.079	513.087	1	2.45707	13.722	2.46e-05	0.00029136	hypersensitive - resistant; hypersensitive - sensitive	3.59377	0.06208	2.97692	0.112012	3.08479	0.0861566
2.46_512.0791n	HMDB0129477	M+H-H2O, M+H	C21H20O15	39.7	9.8	-2.19628	NA	NA	6-[2,3-dihydroxy-6-(3,5,6,7-tetrahydroxy-4-oxo-3,4-dihydro-2H-1-benzopyran-2-yl)phenoxy]-3,4,5-trihydroxyoxane-2-carboxylic acid	512.079	513.087	1	2.45707	13.722	2.46e-05	0.00029136	hypersensitive - resistant; hypersensitive - sensitive	3.59377	0.06208	2.97692	0.112012	3.08479	0.0861566
2.46_512.0791n	HMDB0129478	M+H-H2O, M+H	C21H20O15	39.7	9.8	-2.19628	NA	NA	6-[2,3-dihydroxy-4-(3,5,6,7-tetrahydroxy-4-oxo-3,4-dihydro-2H-1-benzopyran-2-yl)phenoxy]-3,4,5-trihydroxyoxane-2-carboxylic acid	512.079	513.087	1	2.45707	13.722	2.46e-05	0.00029136	hypersensitive - resistant; hypersensitive - sensitive	3.59377	0.06208	2.97692	0.112012	3.08479	0.0861566
2.46_512.0791n	HMDB0129479	M+H-H2O, M+H	C21H20O15	39.7	9.8	-2.19628	NA	NA	6-[2,6-dihydroxy-3-(3,5,6,7-tetrahydroxy-4-oxo-3,4-dihydro-2H-1-benzopyran-2-yl)phenoxy]-3,4,5-trihydroxyoxane-2-carboxylic acid	512.079	513.087	1	2.45707	13.722	2.46e-05	0.00029136	hypersensitive - resistant; hypersensitive - sensitive	3.59377	0.06208	2.97692	0.112012	3.08479	0.0861566
2.46_512.0791n	HMDB0129480	M+H-H2O, M+H	C21H20O15	39.7	9.85	-2.19628	NA	NA	3,4,5-trihydroxy-6-{[3,6,7-trihydroxy-4-oxo-2-(2,3,4-trihydroxyphenyl)-3,4-dihydro-2H-1-benzopyran-5-yl]oxy}oxane-2-carboxylic acid	512.079	513.087	1	2.45707	13.722	2.46e-05	0.00029136	hypersensitive - resistant; hypersensitive - sensitive	3.59377	0.06208	2.97692	0.112012	3.08479	0.0861566
2.46_512.0791n	HMDB0129481	M+H-H2O, M+H	C21H20O15	39.7	9.85	-2.19628	NA	NA	3,4,5-trihydroxy-6-{[3,5,7-trihydroxy-4-oxo-2-(2,3,4-trihydroxyphenyl)-3,4-dihydro-2H-1-benzopyran-6-yl]oxy}oxane-2-carboxylic acid	512.079	513.087	1	2.45707	13.722	2.46e-05	0.00029136	hypersensitive - resistant; hypersensitive - sensitive	3.59377	0.06208	2.97692	0.112012	3.08479	0.0861566
2.46_512.0791n	HMDB0129482	M+H-H2O, M+H	C21H20O15	39.7	9.85	-2.19628	NA	NA	3,4,5-trihydroxy-6-{[3,5,6-trihydroxy-4-oxo-2-(2,3,4-trihydroxyphenyl)-3,4-dihydro-2H-1-benzopyran-7-yl]oxy}oxane-2-carboxylic acid	512.079	513.087	1	2.45707	13.722	2.46e-05	0.00029136	hypersensitive - resistant; hypersensitive - sensitive	3.59377	0.06208	2.97692	0.112012	3.08479	0.0861566
2.46_512.0791n	HMDB0129485	M+H-H2O, M+H	C21H20O15	39.7	9.8	-2.19628	NA	NA	6-{6-[2,3-dioxo-3-(2,3,4,6-tetrahydroxyphenyl)propyl]-2,3-dihydroxyphenoxy}-3,4,5-trihydroxyoxane-2-carboxylic acid	512.079	513.087	1	2.45707	13.722	2.46e-05	0.00029136	hypersensitive - resistant; hypersensitive - sensitive	3.59377	0.06208	2.97692	0.112012	3.08479	0.0861566
2.46_512.0791n	HMDB0129486	M+H-H2O, M+H	C21H20O15	39.7	9.8	-2.19628	NA	NA	6-{4-[2,3-dioxo-3-(2,3,4,6-tetrahydroxyphenyl)propyl]-2,3-dihydroxyphenoxy}-3,4,5-trihydroxyoxane-2-carboxylic acid	512.079	513.087	1	2.45707	13.722	2.46e-05	0.00029136	hypersensitive - resistant; hypersensitive - sensitive	3.59377	0.06208	2.97692	0.112012	3.08479	0.0861566
2.46_512.0791n	HMDB0129487	M+H-H2O, M+H	C21H20O15	39.7	9.8	-2.19628	NA	NA	6-{3-[2,3-dioxo-3-(2,3,4,6-tetrahydroxyphenyl)propyl]-2,6-dihydroxyphenoxy}-3,4,5-trihydroxyoxane-2-carboxylic acid	512.079	513.087	1	2.45707	13.722	2.46e-05	0.00029136	hypersensitive - resistant; hypersensitive - sensitive	3.59377	0.06208	2.97692	0.112012	3.08479	0.0861566
2.46_512.0791n	HMDB0129488	M+H-H2O, M+H	C21H20O15	39.7	9.8	-2.19628	NA	NA	3,4,5-trihydroxy-6-{3,4,5-trihydroxy-2-[2-oxo-3-(2,3,4-trihydroxyphenyl)propanoyl]phenoxy}oxane-2-carboxylic acid	512.079	513.087	1	2.45707	13.722	2.46e-05	0.00029136	hypersensitive - resistant; hypersensitive - sensitive	3.59377	0.06208	2.97692	0.112012	3.08479	0.0861566
2.46_512.0791n	HMDB0129489	M+H-H2O, M+H	C21H20O15	39.7	9.8	-2.19628	NA	NA	3,4,5-trihydroxy-6-{2,3,5-trihydroxy-6-[2-oxo-3-(2,3,4-trihydroxyphenyl)propanoyl]phenoxy}oxane-2-carboxylic acid	512.079	513.087	1	2.45707	13.722	2.46e-05	0.00029136	hypersensitive - resistant; hypersensitive - sensitive	3.59377	0.06208	2.97692	0.112012	3.08479	0.0861566
2.46_512.0791n	HMDB0129490	M+H-H2O, M+H	C21H20O15	39.7	9.8	-2.19628	NA	NA	3,4,5-trihydroxy-6-{2,4,6-trihydroxy-3-[2-oxo-3-(2,3,4-trihydroxyphenyl)propanoyl]phenoxy}oxane-2-carboxylic acid	512.079	513.087	1	2.45707	13.722	2.46e-05	0.00029136	hypersensitive - resistant; hypersensitive - sensitive	3.59377	0.06208	2.97692	0.112012	3.08479	0.0861566
2.46_512.0791n	HMDB0129491	M+H-H2O, M+H	C21H20O15	39.7	9.8	-2.19628	NA	NA	3,4,5-trihydroxy-6-{2,3,5-trihydroxy-4-[2-oxo-3-(2,3,4-trihydroxyphenyl)propanoyl]phenoxy}oxane-2-carboxylic acid	512.079	513.087	1	2.45707	13.722	2.46e-05	0.00029136	hypersensitive - resistant; hypersensitive - sensitive	3.59377	0.06208	2.97692	0.112012	3.08479	0.0861566
2.46_512.0791n	HMDB0129493	M+H-H2O, M+H	C21H20O15	39.7	9.8	-2.19628	NA	NA	6-[4,5-dihydroxy-2-(3,5,6,7-tetrahydroxy-4-oxo-3,4-dihydro-2H-1-benzopyran-2-yl)phenoxy]-3,4,5-trihydroxyoxane-2-carboxylic acid	512.079	513.087	1	2.45707	13.722	2.46e-05	0.00029136	hypersensitive - resistant; hypersensitive - sensitive	3.59377	0.06208	2.97692	0.112012	3.08479	0.0861566
2.46_512.0791n	HMDB0129494	M+H-H2O, M+H	C21H20O15	39.7	9.8	-2.19628	NA	NA	6-[2,5-dihydroxy-4-(3,5,6,7-tetrahydroxy-4-oxo-3,4-dihydro-2H-1-benzopyran-2-yl)phenoxy]-3,4,5-trihydroxyoxane-2-carboxylic acid	512.079	513.087	1	2.45707	13.722	2.46e-05	0.00029136	hypersensitive - resistant; hypersensitive - sensitive	3.59377	0.06208	2.97692	0.112012	3.08479	0.0861566
2.46_512.0791n	HMDB0129495	M+H-H2O, M+H	C21H20O15	39.7	9.8	-2.19628	NA	NA	6-[2,4-dihydroxy-5-(3,5,6,7-tetrahydroxy-4-oxo-3,4-dihydro-2H-1-benzopyran-2-yl)phenoxy]-3,4,5-trihydroxyoxane-2-carboxylic acid	512.079	513.087	1	2.45707	13.722	2.46e-05	0.00029136	hypersensitive - resistant; hypersensitive - sensitive	3.59377	0.06208	2.97692	0.112012	3.08479	0.0861566
2.46_512.0791n	HMDB0129496	M+H-H2O, M+H	C21H20O15	39.7	9.85	-2.19628	NA	NA	3,4,5-trihydroxy-6-{[3,6,7-trihydroxy-4-oxo-2-(2,4,5-trihydroxyphenyl)-3,4-dihydro-2H-1-benzopyran-5-yl]oxy}oxane-2-carboxylic acid	512.079	513.087	1	2.45707	13.722	2.46e-05	0.00029136	hypersensitive - resistant; hypersensitive - sensitive	3.59377	0.06208	2.97692	0.112012	3.08479	0.0861566
2.46_512.0791n	HMDB0129497	M+H-H2O, M+H	C21H20O15	39.7	9.85	-2.19628	NA	NA	3,4,5-trihydroxy-6-{[3,5,7-trihydroxy-4-oxo-2-(2,4,5-trihydroxyphenyl)-3,4-dihydro-2H-1-benzopyran-6-yl]oxy}oxane-2-carboxylic acid	512.079	513.087	1	2.45707	13.722	2.46e-05	0.00029136	hypersensitive - resistant; hypersensitive - sensitive	3.59377	0.06208	2.97692	0.112012	3.08479	0.0861566
2.46_512.0791n	HMDB0129498	M+H-H2O, M+H	C21H20O15	39.7	9.85	-2.19628	NA	NA	3,4,5-trihydroxy-6-{[3,5,6-trihydroxy-4-oxo-2-(2,4,5-trihydroxyphenyl)-3,4-dihydro-2H-1-benzopyran-7-yl]oxy}oxane-2-carboxylic acid	512.079	513.087	1	2.45707	13.722	2.46e-05	0.00029136	hypersensitive - resistant; hypersensitive - sensitive	3.59377	0.06208	2.97692	0.112012	3.08479	0.0861566
2.46_512.0791n	HMDB0129501	M+H-H2O, M+H	C21H20O15	39.7	9.8	-2.19628	NA	NA	6-{2-[2,3-dioxo-3-(2,3,4,6-tetrahydroxyphenyl)propyl]-4,5-dihydroxyphenoxy}-3,4,5-trihydroxyoxane-2-carboxylic acid	512.079	513.087	1	2.45707	13.722	2.46e-05	0.00029136	hypersensitive - resistant; hypersensitive - sensitive	3.59377	0.06208	2.97692	0.112012	3.08479	0.0861566
2.46_512.0791n	HMDB0129502	M+H-H2O, M+H	C21H20O15	39.7	10	-2.19628	NA	NA	6-{4-[2,3-dioxo-3-(2,3,4,6-tetrahydroxyphenyl)propyl]-2,5-dihydroxyphenoxy}-3,4,5-trihydroxyoxane-2-carboxylic acid	512.079	513.087	1	2.45707	13.722	2.46e-05	0.00029136	hypersensitive - resistant; hypersensitive - sensitive	3.59377	0.06208	2.97692	0.112012	3.08479	0.0861566
2.46_512.0791n	HMDB0129503	M+H-H2O, M+H	C21H20O15	39.7	10	-2.19628	NA	NA	6-{5-[2,3-dioxo-3-(2,3,4,6-tetrahydroxyphenyl)propyl]-2,4-dihydroxyphenoxy}-3,4,5-trihydroxyoxane-2-carboxylic acid	512.079	513.087	1	2.45707	13.722	2.46e-05	0.00029136	hypersensitive - resistant; hypersensitive - sensitive	3.59377	0.06208	2.97692	0.112012	3.08479	0.0861566
2.46_512.0791n	HMDB0129504	M+H-H2O, M+H	C21H20O15	39.7	9.8	-2.19628	NA	NA	3,4,5-trihydroxy-6-{3,4,5-trihydroxy-2-[2-oxo-3-(2,4,5-trihydroxyphenyl)propanoyl]phenoxy}oxane-2-carboxylic acid	512.079	513.087	1	2.45707	13.722	2.46e-05	0.00029136	hypersensitive - resistant; hypersensitive - sensitive	3.59377	0.06208	2.97692	0.112012	3.08479	0.0861566
2.46_512.0791n	HMDB0129505	M+H-H2O, M+H	C21H20O15	39.7	9.8	-2.19628	NA	NA	3,4,5-trihydroxy-6-{2,3,5-trihydroxy-6-[2-oxo-3-(2,4,5-trihydroxyphenyl)propanoyl]phenoxy}oxane-2-carboxylic acid	512.079	513.087	1	2.45707	13.722	2.46e-05	0.00029136	hypersensitive - resistant; hypersensitive - sensitive	3.59377	0.06208	2.97692	0.112012	3.08479	0.0861566
2.46_512.0791n	HMDB0129506	M+H-H2O, M+H	C21H20O15	39.7	9.8	-2.19628	NA	NA	3,4,5-trihydroxy-6-{2,4,6-trihydroxy-3-[2-oxo-3-(2,4,5-trihydroxyphenyl)propanoyl]phenoxy}oxane-2-carboxylic acid	512.079	513.087	1	2.45707	13.722	2.46e-05	0.00029136	hypersensitive - resistant; hypersensitive - sensitive	3.59377	0.06208	2.97692	0.112012	3.08479	0.0861566
2.46_512.0791n	HMDB0129507	M+H-H2O, M+H	C21H20O15	39.7	9.8	-2.19628	NA	NA	3,4,5-trihydroxy-6-{2,3,5-trihydroxy-4-[2-oxo-3-(2,4,5-trihydroxyphenyl)propanoyl]phenoxy}oxane-2-carboxylic acid	512.079	513.087	1	2.45707	13.722	2.46e-05	0.00029136	hypersensitive - resistant; hypersensitive - sensitive	3.59377	0.06208	2.97692	0.112012	3.08479	0.0861566
6.88_288.2104n	NA	NA	NA	NA	NA	NA	NA	NA	NA	NA	NA	NA	NA	13.657	2.56e-05	0.00030171	hypersensitive - resistant; sensitive - resistant	4.3958	0.044044	4.02055	0.0640147	4.32205	0.0541484
6.17_312.2403n	NA	NA	NA	NA	NA	NA	NA	NA	NA	NA	NA	NA	NA	13.642	2.58e-05	0.00030312	hypersensitive - resistant; hypersensitive - sensitive; sensitive - resistant	3.42292	0.0475183	2.96216	0.0795786	3.23859	0.0592363
8.47_900.3352n	NA	NA	NA	NA	NA	NA	NA	NA	NA	NA	NA	NA	NA	13.574	2.69e-05	0.00031455	sensitive - hypersensitive; sensitive - resistant	2.39538	0.259329	1.81543	0.227502	3.33283	0.116458
0.39_371.9367n	NA	NA	NA	NA	NA	NA	NA	NA	NA	NA	NA	NA	NA	13.423	2.95e-05	0.00034122	hypersensitive - resistant; sensitive - resistant	3.98725	0.0193548	3.80264	0.0308731	3.92636	0.0266018
6.91_197.0605m.z	NA	NA	NA	NA	NA	NA	NA	NA	NA	NA	NA	NA	NA	13.42	2.96e-05	0.00034122	resistant - hypersensitive; hypersensitive - sensitive; resistant - sensitive	2.54737	0.0488418	2.81581	0.0437176	2.36262	0.0887898
7.69_1045.6273m.z	NA	NA	NA	NA	NA	NA	NA	NA	NA	NA	NA	NA	NA	13.419	2.96e-05	0.00034122	hypersensitive - resistant; hypersensitive - sensitive	2.90589	0.0769441	1.73135	0.180477	1.65108	0.2704
5.65_497.1589m.z	NA	NA	NA	NA	NA	NA	NA	NA	NA	NA	NA	NA	NA	13.356	3.08e-05	0.00035298	hypersensitive - sensitive; resistant - sensitive	2.31816	0.0884567	2.29519	0.192726	1.34597	0.154508
6.73_332.1363m.z	NA	NA	NA	NA	NA	NA	NA	NA	NA	NA	NA	NA	NA	13.336	3.12e-05	0.00035581	resistant - hypersensitive; resistant - sensitive	1.54732	0.232859	3.06683	0.141039	1.9468	0.270532
7.85_608.5583m.z	NA	NA	NA	NA	NA	NA	NA	NA	NA	NA	NA	NA	NA	13.312	3.16e-05	0.00035948	hypersensitive - resistant; hypersensitive - sensitive	3.53464	0.108882	2.58585	0.1803	2.62476	0.143674
0.39_419.9393n	NA	NA	NA	NA	NA	NA	NA	NA	NA	NA	NA	NA	NA	13.231	3.33e-05	0.00037622	hypersensitive - resistant; sensitive - resistant	3.80238	0.0173005	3.63578	0.0273401	3.7685	0.0278373
3.79_129.0298n	CHEBI:59891	M+K, 2M+H	C4H5N2O3-	38.2	0	-1.85907	NA	NA	ureidoacrylate	129.03	259.096	1	3.7897	13.196	3.4e-05	0.0003826	resistant - hypersensitive; resistant - sensitive	2.42157	0.0397103	2.89335	0.118007	2.31747	0.0796673
6.46_640.2889n	CHEBI:65883	M+H, M+Na, M+ACN+H, M+H-2H2O	C35H44O11	41.4	21.5	0.91783	NA	NA	Euphorbia diterpenoid 1	640.289	641.296	1	6.4557	13.185	3.42e-05	0.00038365	hypersensitive - resistant; hypersensitive - sensitive	3.04514	0.141795	1.97566	0.188999	1.50912	0.293923
5.48_268.2039n	CHEBI:48410	M+H-2H2O, 2M+ACN+Na	C16H28O3	39.9	2.48	0.142702	NA	NA	(2S,3S,4S)-4-(hydroxymethyl)-2-methoxy-3-[(2E)-6-methylhept-2-en-2-yl]cyclohexanone	268.204	600.413	1	5.47898	13.164	3.47e-05	0.00038598	hypersensitive - resistant; sensitive - resistant	3.55918	0.0646427	3.16821	0.0737029	3.53794	0.0420403
3.38_465.0357n	NA	NA	NA	NA	NA	NA	NA	NA	NA	NA	NA	NA	NA	13.16	3.48e-05	0.00038598	resistant - hypersensitive; resistant - sensitive	2.80256	0.049505	3.45555	0.0556207	2.95022	0.150782
5.32_362.2919n	NA	NA	NA	NA	NA	NA	NA	NA	NA	NA	NA	NA	NA	13.133	3.53e-05	0.00039086	sensitive - hypersensitive; sensitive - resistant	2.38421	0.198754	1.95993	0.279104	3.38432	0.0708157
7.35_446.3226n	CHEBI:79236	M+H-2H2O, M+Na	C24H46O7	38.2	0	-3.89947	NA	NA	bhas#32	446.323	469.328	1	7.35425	13.097	3.62e-05	0.00039799	resistant - hypersensitive; resistant - sensitive	1.80345	0.215662	3.28161	0.180824	1.73916	0.323669
7.35_446.3226n	CHEBI:79266	M+H-2H2O, M+Na	C24H46O7	38.2	0	-3.89947	NA	NA	bhos#32	446.323	469.328	1	7.35425	13.097	3.62e-05	0.00039799	resistant - hypersensitive; resistant - sensitive	1.80345	0.215662	3.28161	0.180824	1.73916	0.323669
4.37_775.0914m.z	NA	NA	NA	NA	NA	NA	NA	NA	NA	NA	NA	NA	NA	13.059	3.7e-05	0.00040559	hypersensitive - resistant; sensitive - resistant	2.78321	0.0497624	2.31321	0.0888453	2.66441	0.0607278
6.23_618.3991n	NA	NA	NA	NA	NA	NA	NA	NA	NA	NA	NA	NA	NA	12.994	3.85e-05	0.00042061	hypersensitive - resistant; sensitive - resistant	2.88556	0.0607257	2.41243	0.0577459	2.77167	0.0880192
3.94_506.1967n	NA	NA	NA	NA	NA	NA	NA	NA	NA	NA	NA	NA	NA	12.97	3.91e-05	0.00042519	hypersensitive - resistant; hypersensitive - sensitive	3.36653	0.0706247	2.81764	0.0702307	2.99419	0.0936629
3.15_226.0641n	CHEBI:2756	M+H-H2O, M+H	C14H10O3	38.2	0	4.71469	NA	NA	anthracene-1,8,9-triol	226.064	227.074	1	3.14842	12.952	3.96e-05	0.0004281	resistant - hypersensitive; resistant - sensitive	3.20664	0.0264775	3.48239	0.0513525	3.20353	0.0530779
3.15_226.0641n	CHEBI:37504	M+H-H2O, M+H	C14H10O3	38.2	0	4.71469	NA	NA	anthrarobin	226.064	227.074	1	3.14842	12.952	3.96e-05	0.0004281	resistant - hypersensitive; resistant - sensitive	3.20664	0.0264775	3.48239	0.0513525	3.20353	0.0530779
3.15_226.0641n	CHEBI:37510	M+H-H2O, M+H	C14H10O3	45.1	34.3	4.71469	NA	NA	anthralin	226.064	227.074	1	3.14842	12.952	3.96e-05	0.0004281	resistant - hypersensitive; resistant - sensitive	3.20664	0.0264775	3.48239	0.0513525	3.20353	0.0530779
3.15_226.0641n	CHEBI:38815	M+H-H2O, M+H	C14H10O3	38.4	0.591	4.71469	NA	NA	benzoic anhydride	226.064	227.074	1	3.14842	12.952	3.96e-05	0.0004281	resistant - hypersensitive; resistant - sensitive	3.20664	0.0264775	3.48239	0.0513525	3.20353	0.0530779
3.15_226.0641n	HMDB0032998	M+H-H2O, M+H	C14H10O3	45.1	34.2	4.71469	NA	NA	2-Methoxyxanthone	226.064	227.074	1	3.14842	12.952	3.96e-05	0.0004281	resistant - hypersensitive; resistant - sensitive	3.20664	0.0264775	3.48239	0.0513525	3.20353	0.0530779
3.15_226.0641n	HMDB0033925	M+H-H2O, M+H	C14H10O3	51.8	67.5	4.71469	NA	NA	Oroselone	226.064	227.074	1	3.14842	12.952	3.96e-05	0.0004281	resistant - hypersensitive; resistant - sensitive	3.20664	0.0264775	3.48239	0.0513525	3.20353	0.0530779
5.81_528.1784n	CHEBI:62275	M+Na, M+2Na-H, 2M+K, 2M+Na, M+H, M+H-2H2O	C19H32N2O15	37.2	5.23	-3.5796	NA	NA	alpha-Neup5Gc-(2->6)-D-GalpNAc	528.178	551.168	1	5.80677	12.911	4.06e-05	0.00043714	hypersensitive - sensitive; resistant - sensitive	2.99376	0.0846697	3.33582	0.214765	2.15325	0.18306
5.81_528.1784n	CHEBI:72468	M+Na, M+2Na-H, 2M+K, 2M+Na, M+H, M+H-2H2O	C19H32N2O15	37.2	5.23	-3.5796	NA	NA	alpha-Neup5Gc-(2->6)-alpha-D-GalpNAc	528.178	551.168	1	5.80677	12.911	4.06e-05	0.00043714	hypersensitive - sensitive; resistant - sensitive	2.99376	0.0846697	3.33582	0.214765	2.15325	0.18306
8.12_618.1887n	NA	NA	NA	NA	NA	NA	NA	NA	NA	NA	NA	NA	NA	12.887	4.12e-05	0.00044184	resistant - hypersensitive; hypersensitive - sensitive; resistant - sensitive	2.23645	0.239941	3.22875	0.247862	1.41718	0.282
5.56_529.1855m.z	NA	NA	NA	NA	NA	NA	NA	NA	NA	NA	NA	NA	NA	12.873	4.16e-05	0.00044404	resistant - hypersensitive; hypersensitive - sensitive; resistant - sensitive	3.04395	0.0637119	3.48292	0.162454	2.72013	0.0623307
6.15_354.0325n	NA	NA	NA	NA	NA	NA	NA	NA	NA	NA	NA	NA	NA	12.842	4.24e-05	0.00045071	hypersensitive - resistant; sensitive - resistant	3.06054	0.0877163	2.48788	0.119913	3.19247	0.108947
8.01_600.1777n	NA	NA	NA	NA	NA	NA	NA	NA	NA	NA	NA	NA	NA	12.82	4.3e-05	0.00045505	resistant - hypersensitive; hypersensitive - sensitive; resistant - sensitive	1.18853	0.343462	2.16058	0.392823	-0.165875	0.230751
5.60_179.0864n	NA	NA	NA	NA	NA	NA	NA	NA	NA	NA	NA	NA	NA	12.802	4.35e-05	0.00045817	resistant - hypersensitive; resistant - sensitive	3.49594	0.03624	3.75991	0.0460226	3.38281	0.0758861
3.69_594.2063n	NA	NA	NA	NA	NA	NA	NA	NA	NA	NA	NA	NA	NA	12.792	4.37e-05	0.00045916	hypersensitive - resistant; sensitive - hypersensitive; sensitive - resistant	2.89005	0.0491185	2.71006	0.0465836	3.05414	0.0511167
6.81_280.2233n	NA	NA	NA	NA	NA	NA	NA	NA	NA	NA	NA	NA	NA	12.757	4.47e-05	0.00046726	hypersensitive - resistant; sensitive - resistant	3.66578	0.0460778	3.32513	0.0661447	3.63461	0.0457849
6.92_167.0347m.z	NA	NA	NA	NA	NA	NA	NA	NA	NA	NA	NA	NA	NA	12.751	4.49e-05	0.00046726	resistant - hypersensitive; resistant - sensitive	2.47454	0.0906972	3.07677	0.148505	2.26835	0.111294
7.52_473.1030m.z	NA	NA	NA	NA	NA	NA	NA	NA	NA	NA	NA	NA	NA	12.731	4.54e-05	0.00046835	hypersensitive - resistant; sensitive - resistant	3.76465	0.303427	2.58347	0.169364	4.00511	0.151028
3.76_568.1208n	HMDB0033006	M+H-H2O, M+H	C28H24O13	40.5	7.98	-1.53381	NA	NA	Neobignonoside	568.121	569.128	1	3.76113	12.728	4.55e-05	0.00046835	resistant - hypersensitive; resistant - sensitive	3.7557	0.024151	4.13857	0.0473037	3.77734	0.093087
3.76_568.1208n	HMDB0037087	M+H-H2O, M+H	C28H24O13	52	65.6	-1.53381	NA	NA	Chrysophanol 8-(6-galloylglucoside)	568.121	569.128	1	3.76113	12.728	4.55e-05	0.00046835	resistant - hypersensitive; resistant - sensitive	3.7557	0.024151	4.13857	0.0473037	3.77734	0.093087
3.45_132.0822n	NA	NA	NA	NA	NA	NA	NA	NA	NA	NA	NA	NA	NA	12.727	4.55e-05	0.00046835	resistant - hypersensitive; resistant - sensitive	2.65926	0.0276307	2.9646	0.0563777	2.68562	0.0551177
1.32_553.9985n	HMDB0128320	M+H-H2O, M+Na, M+H-2H2O	C21H14O16S	37.7	0	-3.1352	NA	NA	3-{3-[3,5-dihydroxy-4-(sulfooxy)benzoyloxy]-4,5-dihydroxybenzoyloxy}-4,5-dihydroxybenzoic acid	553.999	536.995	1	1.32443	12.714	4.59e-05	0.00047033	hypersensitive - resistant; hypersensitive - sensitive	3.34771	0.0274563	3.02992	0.053728	3.15724	0.0500621
1.32_553.9985n	HMDB0128321	M+H-H2O, M+Na, M+H-2H2O	C21H14O16S	37.7	0	-3.1352	NA	NA	3,4-dihydroxy-5-[3-hydroxy-4-(sulfooxy)-5-(3,4,5-trihydroxybenzoyloxy)benzoyloxy]benzoic acid	553.999	536.995	1	1.32443	12.714	4.59e-05	0.00047033	hypersensitive - resistant; hypersensitive - sensitive	3.34771	0.0274563	3.02992	0.053728	3.15724	0.0500621
1.32_553.9985n	HMDB0128322	M+H-H2O, M+Na, M+H-2H2O	C21H14O16S	39.8	10.6	-3.1352	NA	NA	3-[3,4-dihydroxy-5-(3,4,5-trihydroxybenzoyloxy)benzoyloxy]-5-hydroxy-4-(sulfooxy)benzoic acid	553.999	536.995	1	1.32443	12.714	4.59e-05	0.00047033	hypersensitive - resistant; hypersensitive - sensitive	3.34771	0.0274563	3.02992	0.053728	3.15724	0.0500621
8.09_607.5177m.z	NA	NA	NA	NA	NA	NA	NA	NA	NA	NA	NA	NA	NA	12.652	4.78e-05	0.0004871	hypersensitive - resistant; hypersensitive - sensitive	3.1379	0.102538	1.1871	0.392214	1.5509	0.301024
2.46_814.0860n	NA	NA	NA	NA	NA	NA	NA	NA	NA	NA	NA	NA	NA	12.624	4.86e-05	0.00049385	hypersensitive - resistant; hypersensitive - sensitive	3.27193	0.0687092	2.39971	0.179153	2.62366	0.10898
6.67_538.3648m.z	NA	NA	NA	NA	NA	NA	NA	NA	NA	NA	NA	NA	NA	12.562	5.05e-05	0.00050982	hypersensitive - resistant; sensitive - resistant	2.8636	0.1107	2.39798	0.0802416	2.99143	0.0754477
6.11_561.1632n	HMDB0128715	M+NH4, M+ACN+H	C22H31N3O12S	38.8	0.218	0.551334	NA	NA	2-amino-4-({1-[(carboxymethyl)-C-hydroxycarbonimidoyl]-2-{[1-(6,7-dimethoxy-2H-1,3-benzodioxol-5-yl)-1,3-dihydroxypropan-2-yl]sulfanyl}ethyl}-C-hydroxycarbonimidoyl)butanoic acid	561.163	603.201	1	6.11363	12.56	5.06e-05	0.00050982	hypersensitive - sensitive; resistant - sensitive	3.18437	0.0645529	3.44234	0.150682	2.66962	0.101462
6.11_561.1632n	HMDB0128716	M+NH4, M+ACN+H	C22H31N3O12S	38.8	0.218	0.551334	NA	NA	2-amino-4-({1-[(carboxymethyl)-C-hydroxycarbonimidoyl]-2-{[1-(6,7-dimethoxy-2H-1,3-benzodioxol-5-yl)-2,3-dihydroxypropyl]sulfanyl}ethyl}-C-hydroxycarbonimidoyl)butanoic acid	561.163	603.201	1	6.11363	12.56	5.06e-05	0.00050982	hypersensitive - sensitive; resistant - sensitive	3.18437	0.0645529	3.44234	0.150682	2.66962	0.101462
4.40_391.9055n	NA	NA	NA	NA	NA	NA	NA	NA	NA	NA	NA	NA	NA	12.516	5.2e-05	0.00052022	hypersensitive - resistant; sensitive - hypersensitive; sensitive - resistant	3.03603	0.153136	2.57041	0.191063	3.61452	0.0812755
6.38_387.0114m.z	NA	NA	NA	NA	NA	NA	NA	NA	NA	NA	NA	NA	NA	12.516	5.2e-05	0.00052022	hypersensitive - resistant; sensitive - resistant	3.62265	0.238881	2.2372	0.248312	3.53775	0.176841
6.96_957.6926m.z	NA	NA	NA	NA	NA	NA	NA	NA	NA	NA	NA	NA	NA	12.487	5.3e-05	0.00052648	hypersensitive - resistant; sensitive - resistant	3.63698	0.0233254	3.40531	0.0516951	3.67081	0.0441604
3.68_448.1707n	NA	NA	NA	NA	NA	NA	NA	NA	NA	NA	NA	NA	NA	12.479	5.33e-05	0.00052648	resistant - hypersensitive; sensitive - hypersensitive	2.37081	0.0295649	2.65571	0.0452343	2.73817	0.0781957
8.09_606.2837n	NA	NA	NA	NA	NA	NA	NA	NA	NA	NA	NA	NA	NA	12.478	5.33e-05	0.00052648	hypersensitive - resistant; hypersensitive - sensitive	3.50857	0.095437	1.21433	0.408905	1.61792	0.433018
7.57_623.3873m.z	NA	NA	NA	NA	NA	NA	NA	NA	NA	NA	NA	NA	NA	12.46	5.39e-05	0.00052787	hypersensitive - resistant; hypersensitive - sensitive	3.29073	0.310197	0.772047	0.463715	0.818844	0.437072
7.58_442.2000n	NA	NA	NA	NA	NA	NA	NA	NA	NA	NA	NA	NA	NA	12.459	5.39e-05	0.00052787	hypersensitive - resistant; sensitive - resistant	3.56266	0.069117	3.12033	0.0746541	3.52634	0.0689953
6.01_662.2881n	NA	NA	NA	NA	NA	NA	NA	NA	NA	NA	NA	NA	NA	12.454	5.41e-05	0.00052787	hypersensitive - resistant; sensitive - resistant	3.30473	0.0362323	1.37049	0.416814	2.71269	0.253726
0.51_146.0816m.z	NA	NA	NA	NA	NA	NA	NA	NA	NA	NA	NA	NA	NA	12.449	5.43e-05	0.00052787	hypersensitive - resistant; sensitive - resistant	2.79911	0.0331188	2.52142	0.0543991	2.79892	0.0484284
4.37_791.0406n	NA	NA	NA	NA	NA	NA	NA	NA	NA	NA	NA	NA	NA	12.443	5.45e-05	0.00052791	hypersensitive - resistant; sensitive - resistant	2.72923	0.0547114	2.25991	0.0881431	2.65264	0.0706812
6.41_616.2912n	NA	NA	NA	NA	NA	NA	NA	NA	NA	NA	NA	NA	NA	12.433	5.48e-05	0.00052912	resistant - hypersensitive; resistant - sensitive	3.23375	0.0401879	3.6903	0.0584627	3.27898	0.105021
4.40_224.9018n	NA	NA	NA	NA	NA	NA	NA	NA	NA	NA	NA	NA	NA	12.423	5.52e-05	0.00053054	hypersensitive - resistant; sensitive - hypersensitive; sensitive - resistant	3.05484	0.117606	2.69962	0.14985	3.521	0.0728417
7.13_593.2426m.z	NA	NA	NA	NA	NA	NA	NA	NA	NA	NA	NA	NA	NA	12.395	5.62e-05	0.00053738	hypersensitive - resistant; hypersensitive - sensitive	3.00486	0.334008	0.904863	0.447883	0.230842	0.440511
7.59_285.1972n	NA	NA	NA	NA	NA	NA	NA	NA	NA	NA	NA	NA	NA	12.39	5.63e-05	0.00053738	hypersensitive - resistant; sensitive - resistant	3.22277	0.0880558	2.67448	0.104023	3.17303	0.0665477
4.05_260.1054n	HMDB0030110	M+H-H2O, M+2Na-H, M+H-2H2O	C15H16O4	41	17.3	2.08022	NA	NA	Celerin	260.105	243.102	1	4.05325	12.345	5.8e-05	0.00055078	resistant - hypersensitive; resistant - sensitive	3.00609	0.0604743	3.5226	0.088853	3.06142	0.0935629
4.05_260.1054n	HMDB0030578	M+H-H2O, M+2Na-H, M+H-2H2O	C15H16O4	41	17.3	2.08022	NA	NA	Apigravin	260.105	243.102	1	4.05325	12.345	5.8e-05	0.00055078	resistant - hypersensitive; resistant - sensitive	3.00609	0.0604743	3.5226	0.088853	3.06142	0.0935629
4.05_260.1054n	HMDB0030690	M+H-H2O, M+2Na-H, M+H-2H2O	C15H16O4	43.3	28.7	2.08022	NA	NA	(E)-Suberenol	260.105	243.102	1	4.05325	12.345	5.8e-05	0.00055078	resistant - hypersensitive; resistant - sensitive	3.00609	0.0604743	3.5226	0.088853	3.06142	0.0935629
4.05_260.1054n	HMDB0030788	M+H-H2O, M+2Na-H, M+H-2H2O	C15H16O4	41	17.3	2.08022	NA	NA	Citrusal	260.105	243.102	1	4.05325	12.345	5.8e-05	0.00055078	resistant - hypersensitive; resistant - sensitive	3.00609	0.0604743	3.5226	0.088853	3.06142	0.0935629
4.05_260.1054n	HMDB0030853	M+H-H2O, M+2Na-H, M+H-2H2O	C15H16O4	41.3	18.5	2.08022	NA	NA	(R)-Meranzin	260.105	243.102	1	4.05325	12.345	5.8e-05	0.00055078	resistant - hypersensitive; resistant - sensitive	3.00609	0.0604743	3.5226	0.088853	3.06142	0.0935629
4.05_260.1054n	HMDB0030854	M+H-H2O, M+2Na-H, M+H-2H2O	C15H16O4	43.3	28.6	2.08022	NA	NA	(S)-Auraptenol	260.105	243.102	1	4.05325	12.345	5.8e-05	0.00055078	resistant - hypersensitive; resistant - sensitive	3.00609	0.0604743	3.5226	0.088853	3.06142	0.0935629
4.05_260.1054n	HMDB0030948	M+H-H2O, M+2Na-H, M+H-2H2O	C15H16O4	42.3	23.7	2.08022	NA	NA	Dihydrowyerone	260.105	243.102	1	4.05325	12.345	5.8e-05	0.00055078	resistant - hypersensitive; resistant - sensitive	3.00609	0.0604743	3.5226	0.088853	3.06142	0.0935629
4.05_260.1054n	HMDB0032953	M+H-H2O, M+2Na-H, M+H-2H2O	C15H16O4	41	17.3	2.08022	NA	NA	7-Methoxy-5-prenyloxycoumarin	260.105	243.102	1	4.05325	12.345	5.8e-05	0.00055078	resistant - hypersensitive; resistant - sensitive	3.00609	0.0604743	3.5226	0.088853	3.06142	0.0935629
4.05_260.1054n	HMDB0033015	M+H-H2O, M+2Na-H, M+H-2H2O	C15H16O4	42	22.1	2.08022	NA	NA	5,6-Dihydroyangonin	260.105	243.102	1	4.05325	12.345	5.8e-05	0.00055078	resistant - hypersensitive; resistant - sensitive	3.00609	0.0604743	3.5226	0.088853	3.06142	0.0935629
4.05_260.1054n	HMDB0033016	M+H-H2O, M+2Na-H, M+H-2H2O	C15H16O4	41.7	20.6	2.08022	NA	NA	7,8-Dihydroyangonin	260.105	243.102	1	4.05325	12.345	5.8e-05	0.00055078	resistant - hypersensitive; resistant - sensitive	3.00609	0.0604743	3.5226	0.088853	3.06142	0.0935629
4.05_260.1054n	HMDB0033771	M+H-H2O, M+2Na-H, M+H-2H2O	C15H16O4	41.8	21.1	2.08022	NA	NA	Cyperine	260.105	243.102	1	4.05325	12.345	5.8e-05	0.00055078	resistant - hypersensitive; resistant - sensitive	3.00609	0.0604743	3.5226	0.088853	3.06142	0.0935629
4.05_260.1054n	HMDB0034133	M+H-H2O, M+2Na-H, M+H-2H2O	C15H16O4	42.4	24.2	2.08022	NA	NA	3-(1,1-Dimethylallyl)scopoletin	260.105	243.102	1	4.05325	12.345	5.8e-05	0.00055078	resistant - hypersensitive; resistant - sensitive	3.00609	0.0604743	3.5226	0.088853	3.06142	0.0935629
4.05_260.1054n	HMDB0035254	M+H-H2O, M+2Na-H, M+H-2H2O	C15H16O4	44.1	32.7	2.08022	NA	NA	7-Hydroxy-5-isopropyl-2-methoxy-3-methyl-1,4-naphthoquinone	260.105	243.102	1	4.05325	12.345	5.8e-05	0.00055078	resistant - hypersensitive; resistant - sensitive	3.00609	0.0604743	3.5226	0.088853	3.06142	0.0935629
4.05_260.1054n	HMDB0036050	M+H-H2O, M+2Na-H, M+H-2H2O	C15H16O4	40.5	14.6	2.08022	NA	NA	Anhydromarasmone	260.105	243.102	1	4.05325	12.345	5.8e-05	0.00055078	resistant - hypersensitive; resistant - sensitive	3.00609	0.0604743	3.5226	0.088853	3.06142	0.0935629
4.05_260.1054n	HMDB0039142	M+H-H2O, M+2Na-H, M+H-2H2O	C15H16O4	44.9	36.8	2.08022	NA	NA	Wyerol	260.105	243.102	1	4.05325	12.345	5.8e-05	0.00055078	resistant - hypersensitive; resistant - sensitive	3.00609	0.0604743	3.5226	0.088853	3.06142	0.0935629
4.05_260.1054n	HMDB0039592	M+H-H2O, M+2Na-H, M+H-2H2O	C15H16O4	44.4	34.4	2.08022	NA	NA	Pergillin	260.105	243.102	1	4.05325	12.345	5.8e-05	0.00055078	resistant - hypersensitive; resistant - sensitive	3.00609	0.0604743	3.5226	0.088853	3.06142	0.0935629
4.05_260.1054n	HMDB0041192	M+H-H2O, M+2Na-H, M+H-2H2O	C15H16O4	41.3	18.5	2.08022	NA	NA	Kanzonol Q	260.105	243.102	1	4.05325	12.345	5.8e-05	0.00055078	resistant - hypersensitive; resistant - sensitive	3.00609	0.0604743	3.5226	0.088853	3.06142	0.0935629
4.05_260.1054n	HMDB0129916	M+H-H2O, M+2Na-H, M+H-2H2O	C15H16O4	42	22.2	2.08022	NA	NA	5-[2-(3-hydroxyphenyl)ethyl]-3-methoxybenzene-1,2-diol	260.105	243.102	1	4.05325	12.345	5.8e-05	0.00055078	resistant - hypersensitive; resistant - sensitive	3.00609	0.0604743	3.5226	0.088853	3.06142	0.0935629
4.05_260.1054n	HMDB0129917	M+H-H2O, M+2Na-H, M+H-2H2O	C15H16O4	42	22.2	2.08022	NA	NA	3-[2-(3-hydroxyphenyl)ethyl]-5-methoxybenzene-1,2-diol	260.105	243.102	1	4.05325	12.345	5.8e-05	0.00055078	resistant - hypersensitive; resistant - sensitive	3.00609	0.0604743	3.5226	0.088853	3.06142	0.0935629
4.05_260.1054n	HMDB0129918	M+H-H2O, M+2Na-H, M+H-2H2O	C15H16O4	41.8	21.3	2.08022	NA	NA	4-[2-(3-hydroxy-5-methoxyphenyl)ethyl]benzene-1,2-diol	260.105	243.102	1	4.05325	12.345	5.8e-05	0.00055078	resistant - hypersensitive; resistant - sensitive	3.00609	0.0604743	3.5226	0.088853	3.06142	0.0935629
4.05_260.1054n	HMDB0129919	M+H-H2O, M+2Na-H, M+H-2H2O	C15H16O4	41.8	21.3	2.08022	NA	NA	3-[2-(3-hydroxy-5-methoxyphenyl)ethyl]benzene-1,2-diol	260.105	243.102	1	4.05325	12.345	5.8e-05	0.00055078	resistant - hypersensitive; resistant - sensitive	3.00609	0.0604743	3.5226	0.088853	3.06142	0.0935629
4.05_260.1054n	HMDB0129920	M+H-H2O, M+2Na-H, M+H-2H2O	C15H16O4	41.9	21.5	2.08022	NA	NA	2-[2-(3-hydroxy-5-methoxyphenyl)ethyl]benzene-1,4-diol	260.105	243.102	1	4.05325	12.345	5.8e-05	0.00055078	resistant - hypersensitive; resistant - sensitive	3.00609	0.0604743	3.5226	0.088853	3.06142	0.0935629
4.05_260.1054n	HMDB0129922	M+H-H2O, M+2Na-H, M+H-2H2O	C15H16O4	42	22.2	2.08022	NA	NA	2-[2-(3-hydroxyphenyl)ethyl]-6-methoxybenzene-1,4-diol	260.105	243.102	1	4.05325	12.345	5.8e-05	0.00055078	resistant - hypersensitive; resistant - sensitive	3.00609	0.0604743	3.5226	0.088853	3.06142	0.0935629
4.05_260.1054n	HMDB0131062	M+H-H2O, M+2Na-H, M+H-2H2O	C15H16O4	42.4	24.2	2.08022	NA	NA	6-hydroxy-7-methoxy-3-(2-methylbut-3-en-2-yl)-2H-chromen-2-one	260.105	243.102	1	4.05325	12.345	5.8e-05	0.00055078	resistant - hypersensitive; resistant - sensitive	3.00609	0.0604743	3.5226	0.088853	3.06142	0.0935629
4.05_260.1054n	HMDB0131065	M+H-H2O, M+2Na-H, M+H-2H2O	C15H16O4	41.1	17.5	2.08022	NA	NA	8-hydroxy-7-methoxy-3-(2-methylbut-3-en-2-yl)-2H-chromen-2-one	260.105	243.102	1	4.05325	12.345	5.8e-05	0.00055078	resistant - hypersensitive; resistant - sensitive	3.00609	0.0604743	3.5226	0.088853	3.06142	0.0935629
4.05_260.1054n	HMDB0135757	M+H-H2O, M+2Na-H, M+H-2H2O	C15H16O4	42	22.2	2.08022	NA	NA	5-[2-(2-hydroxyphenyl)ethyl]-3-methoxybenzene-1,2-diol	260.105	243.102	1	4.05325	12.345	5.8e-05	0.00055078	resistant - hypersensitive; resistant - sensitive	3.00609	0.0604743	3.5226	0.088853	3.06142	0.0935629
4.05_260.1054n	HMDB0135758	M+H-H2O, M+2Na-H, M+H-2H2O	C15H16O4	42	22.2	2.08022	NA	NA	3-[2-(2-hydroxyphenyl)ethyl]-5-methoxybenzene-1,2-diol	260.105	243.102	1	4.05325	12.345	5.8e-05	0.00055078	resistant - hypersensitive; resistant - sensitive	3.00609	0.0604743	3.5226	0.088853	3.06142	0.0935629
4.05_260.1054n	HMDB0135759	M+H-H2O, M+2Na-H, M+H-2H2O	C15H16O4	42	22.2	2.08022	NA	NA	2-[2-(2-hydroxyphenyl)ethyl]-6-methoxybenzene-1,4-diol	260.105	243.102	1	4.05325	12.345	5.8e-05	0.00055078	resistant - hypersensitive; resistant - sensitive	3.00609	0.0604743	3.5226	0.088853	3.06142	0.0935629
4.05_260.1054n	HMDB0135760	M+H-H2O, M+2Na-H, M+H-2H2O	C15H16O4	42	22.2	2.08022	NA	NA	3-[1-hydroxy-2-(2-hydroxyphenyl)ethyl]-5-methoxyphenol	260.105	243.102	1	4.05325	12.345	5.8e-05	0.00055078	resistant - hypersensitive; resistant - sensitive	3.00609	0.0604743	3.5226	0.088853	3.06142	0.0935629
4.05_260.1054n	HMDB0135761	M+H-H2O, M+2Na-H, M+H-2H2O	C15H16O4	42	22.2	2.08022	NA	NA	3-[2-hydroxy-2-(2-hydroxyphenyl)ethyl]-5-methoxyphenol	260.105	243.102	1	4.05325	12.345	5.8e-05	0.00055078	resistant - hypersensitive; resistant - sensitive	3.00609	0.0604743	3.5226	0.088853	3.06142	0.0935629
8.17_493.1414n	CHEBI:52016	M+NH4, M+K	C26H25N2O6S-	38.9	11.1	-3.97069	NA	NA	carindacillin(1-)	493.141	532.086	1	8.17347	12.323	5.88e-05	0.00055664	resistant - hypersensitive; resistant - sensitive	2.14316	0.334488	3.44488	0.182028	1.47215	0.336241
3.78_317.1902m.z	NA	NA	NA	NA	NA	NA	NA	NA	NA	NA	NA	NA	NA	12.252	6.15e-05	0.00057998	hypersensitive - resistant; hypersensitive - sensitive; sensitive - resistant	2.92239	0.0316324	2.64925	0.036894	2.76521	0.0488818
3.78_395.9785n	NA	NA	NA	NA	NA	NA	NA	NA	NA	NA	NA	NA	NA	12.21	6.32e-05	0.00059343	hypersensitive - resistant; sensitive - resistant	4.04303	0.0286962	3.84195	0.032158	4.0395	0.0393074
5.37_530.1401n	CHEBI:66685	M+H-2H2O, M+H	C26H26O12	38.7	7.02	-4.46601	NA	NA	matsudone A	530.14	531.165	1	5.37257	12.181	6.44e-05	0.00060233	hypersensitive - sensitive; resistant - sensitive	3.48683	0.0632427	2.90566	0.29829	1.6476	0.352066
5.37_530.1401n	CHEBI:66708	M+H-2H2O, M+H	C26H26O12	39.2	9.39	-4.46601	NA	NA	methyl 3,5-di-O-caffeoyl quinate	530.14	531.165	1	5.37257	12.181	6.44e-05	0.00060233	hypersensitive - sensitive; resistant - sensitive	3.48683	0.0632427	2.90566	0.29829	1.6476	0.352066
5.37_530.1401n	CHEBI:85149	M+H-2H2O, M+H	C26H26O12	38.6	6.63	-4.46601	NA	NA	luteolin 7-O-beta-D-glucoside-4'-(Z-2-methyl-2-butenoate)	530.14	531.165	1	5.37257	12.181	6.44e-05	0.00060233	hypersensitive - sensitive; resistant - sensitive	3.48683	0.0632427	2.90566	0.29829	1.6476	0.352066
5.37_530.1401n	CHEBI:88343	M+H-2H2O, M+H	C26H26O12	37.9	3.1	-4.46601	NA	NA	1-caffeoyl-5-feruloylquinic acid	530.14	531.165	1	5.37257	12.181	6.44e-05	0.00060233	hypersensitive - sensitive; resistant - sensitive	3.48683	0.0632427	2.90566	0.29829	1.6476	0.352066
5.37_530.1401n	HMDB0029494	M+H-2H2O, M+H	C26H26O12	38.3	5.11	-4.46601	NA	NA	Formononetin 7-(6''-methylmalonylglucoside)	530.14	531.165	1	5.37257	12.181	6.44e-05	0.00060233	hypersensitive - sensitive; resistant - sensitive	3.48683	0.0632427	2.90566	0.29829	1.6476	0.352066
5.37_530.1401n	HMDB0033008	M+H-2H2O, M+H	C26H26O12	39.2	9.62	-4.46601	NA	NA	4-O-Caffeoyl-3-O-feruloylquinic acid	530.14	531.165	1	5.37257	12.181	6.44e-05	0.00060233	hypersensitive - sensitive; resistant - sensitive	3.48683	0.0632427	2.90566	0.29829	1.6476	0.352066
5.37_530.1401n	HMDB0037092	M+H-2H2O, M+H	C26H26O12	39.3	10	-4.46601	NA	NA	3-Caffeoyl-4-feruloylquinic acid	530.14	531.165	1	5.37257	12.181	6.44e-05	0.00060233	hypersensitive - sensitive; resistant - sensitive	3.48683	0.0632427	2.90566	0.29829	1.6476	0.352066
5.37_530.1401n	HMDB0041642	M+H-2H2O, M+H	C26H26O12	37.9	3.1	-4.46601	NA	NA	1-Caffeoyl-5-feruloylquinic acid	530.14	531.165	1	5.37257	12.181	6.44e-05	0.00060233	hypersensitive - sensitive; resistant - sensitive	3.48683	0.0632427	2.90566	0.29829	1.6476	0.352066
5.37_530.1401n	HMDB0041643	M+H-2H2O, M+H	C26H26O12	38.2	4.81	-4.46601	NA	NA	1-Feruloyl-5-caffeoylquinic acid	530.14	531.165	1	5.37257	12.181	6.44e-05	0.00060233	hypersensitive - sensitive; resistant - sensitive	3.48683	0.0632427	2.90566	0.29829	1.6476	0.352066
5.37_530.1401n	HMDB0125997	M+H-2H2O, M+H	C26H26O12	39.6	11.6	-4.46601	NA	NA	6-{[3-(5,7-dihydroxy-2,2-dimethyl-3,4-dihydro-2H-1-benzopyran-6-yl)-4-oxo-4H-chromen-7-yl]oxy}-3,4,5-trihydroxyoxane-2-carboxylic acid	530.14	531.165	1	5.37257	12.181	6.44e-05	0.00060233	hypersensitive - sensitive; resistant - sensitive	3.48683	0.0632427	2.90566	0.29829	1.6476	0.352066
5.37_530.1401n	HMDB0125998	M+H-2H2O, M+H	C26H26O12	39.6	11.4	-4.46601	NA	NA	3,4,5-trihydroxy-6-{[5-hydroxy-6-(7-hydroxy-4-oxo-4H-chromen-3-yl)-2,2-dimethyl-3,4-dihydro-2H-1-benzopyran-7-yl]oxy}oxane-2-carboxylic acid	530.14	531.165	1	5.37257	12.181	6.44e-05	0.00060233	hypersensitive - sensitive; resistant - sensitive	3.48683	0.0632427	2.90566	0.29829	1.6476	0.352066
5.37_530.1401n	HMDB0125999	M+H-2H2O, M+H	C26H26O12	39.6	11.4	-4.46601	NA	NA	3,4,5-trihydroxy-6-{[7-hydroxy-6-(7-hydroxy-4-oxo-4H-chromen-3-yl)-2,2-dimethyl-3,4-dihydro-2H-1-benzopyran-5-yl]oxy}oxane-2-carboxylic acid	530.14	531.165	1	5.37257	12.181	6.44e-05	0.00060233	hypersensitive - sensitive; resistant - sensitive	3.48683	0.0632427	2.90566	0.29829	1.6476	0.352066
6.67_599.4108m.z	NA	NA	NA	NA	NA	NA	NA	NA	NA	NA	NA	NA	NA	12.17	6.48e-05	0.00060451	hypersensitive - resistant; sensitive - resistant	3.2307	0.0738303	2.74102	0.112328	3.28046	0.0665523
5.92_662.2878n	NA	NA	NA	NA	NA	NA	NA	NA	NA	NA	NA	NA	NA	12.16	6.52e-05	0.00060609	hypersensitive - resistant; sensitive - resistant	2.88201	0.0526299	1.23471	0.338215	2.2589	0.236523
1.73_312.0488n	CHEBI:76075	M+H-2H2O, M+2Na-H	C13H12O9	43.5	27.5	2.14628	NA	NA	(2S,3R)-trans-caftaric acid	312.049	277.035	1	1.73007	12.153	6.55e-05	0.00060652	hypersensitive - resistant; hypersensitive - sensitive	3.95061	0.0309195	3.67515	0.0381609	3.75638	0.0516069
1.73_312.0488n	CHEBI:76082	M+H-2H2O, M+2Na-H	C13H12O9	43.5	27.5	2.14628	NA	NA	(2S,3R)-cis-caftaric acid	312.049	277.035	1	1.73007	12.153	6.55e-05	0.00060652	hypersensitive - resistant; hypersensitive - sensitive	3.95061	0.0309195	3.67515	0.0381609	3.75638	0.0516069
1.73_312.0488n	HMDB0013680	M+H-2H2O, M+2Na-H	C13H12O9	43.5	27.5	2.14628	NA	NA	Caftaric acid	312.049	277.035	1	1.73007	12.153	6.55e-05	0.00060652	hypersensitive - resistant; hypersensitive - sensitive	3.95061	0.0309195	3.67515	0.0381609	3.75638	0.0516069
1.73_312.0488n	HMDB0029276	M+H-2H2O, M+2Na-H	C13H12O9	43.5	27.5	2.14628	NA	NA	Cis-Caffeoyl tartaric acid	312.049	277.035	1	1.73007	12.153	6.55e-05	0.00060652	hypersensitive - resistant; hypersensitive - sensitive	3.95061	0.0309195	3.67515	0.0381609	3.75638	0.0516069
6.04_384.9772m.z	NA	NA	NA	NA	NA	NA	NA	NA	NA	NA	NA	NA	NA	12.141	6.6e-05	0.00060737	hypersensitive - resistant; sensitive - resistant	1.39336	0.493324	-1.09446	0.350588	1.30005	0.387118
5.65_527.1704m.z	NA	NA	NA	NA	NA	NA	NA	NA	NA	NA	NA	NA	NA	12.139	6.61e-05	0.00060737	resistant - hypersensitive; hypersensitive - sensitive; resistant - sensitive	2.64809	0.081423	3.29904	0.2074	2.08204	0.210523
8.48_795.2414m.z	NA	NA	NA	NA	NA	NA	NA	NA	NA	NA	NA	NA	NA	12.115	6.71e-05	0.00061455	hypersensitive - sensitive; resistant - sensitive	3.00138	0.0707753	3.30053	0.191254	2.35402	0.12872
5.61_582.4325n	CHEBI:46859	M+NH4, M+Na, M+H	C30H62O10	38.2	0	-3.14031	NA	NA	polidocanol	582.432	583.414	1	5.60752	12.097	6.79e-05	0.00061957	hypersensitive - resistant; sensitive - resistant	4.06266	0.0593611	3.77469	0.0447951	4.11947	0.0580572
5.44_551.1674m.z	NA	NA	NA	NA	NA	NA	NA	NA	NA	NA	NA	NA	NA	12.06	6.96e-05	0.00063033	resistant - hypersensitive; hypersensitive - sensitive; resistant - sensitive	2.46802	0.0746396	2.92601	0.180471	1.96031	0.144344
6.43_745.4146m.z	NA	NA	NA	NA	NA	NA	NA	NA	NA	NA	NA	NA	NA	12.058	6.96e-05	0.00063033	hypersensitive - sensitive; resistant - sensitive	4.11616	0.0497342	4.17237	0.0620092	3.77201	0.0746053
5.08_354.0262m.z	NA	NA	NA	NA	NA	NA	NA	NA	NA	NA	NA	NA	NA	12.04	7.04e-05	0.00063544	hypersensitive - resistant; sensitive - resistant	2.57959	0.0815206	1.19888	0.346101	2.4134	0.127196
5.69_576.1637n	HMDB0135076	M+H, M+Na, M+H-H2O	C31H28O11	39.5	7.4	0.974861	NA	NA	8-[3,7-dihydroxy-2-(4-hydroxy-3-methoxyphenyl)-3,4-dihydro-2H-1-benzopyran-4-yl]-2-(3,4-dihydroxyphenyl)-3,4-dihydro-2H-1-benzopyran-3,5,7-triol	576.164	577.171	1	5.68608	12.025	7.11e-05	0.00063762	resistant - hypersensitive; hypersensitive - sensitive; resistant - sensitive	2.51152	0.182513	3.15981	0.137906	1.92636	0.216392
5.69_576.1637n	HMDB0135077	M+H, M+Na, M+H-H2O	C31H28O11	39.1	5.78	0.974861	NA	NA	8-[2-(3,4-dihydroxyphenyl)-3,7-dihydroxy-3,4-dihydro-2H-1-benzopyran-4-yl]-2-(4-hydroxy-3-methoxyphenyl)-3,4-dihydro-2H-1-benzopyran-3,5,7-triol	576.164	577.171	1	5.68608	12.025	7.11e-05	0.00063762	resistant - hypersensitive; hypersensitive - sensitive; resistant - sensitive	2.51152	0.182513	3.15981	0.137906	1.92636	0.216392
3.15_434.1188n	CHEBI:84585	M+Na, M+K, 2M+NH4, M+NH4, M+H-H2O	C16H22N2O12	38.3	0	3.58962	NA	NA	vibrioferrin	434.119	457.108	1	3.14842	12.024	7.12e-05	0.00063762	resistant - hypersensitive; resistant - sensitive	2.96462	0.0348766	3.27902	0.0528271	3.05526	0.0524555
4.40_167.9941m.z	NA	NA	NA	NA	NA	NA	NA	NA	NA	NA	NA	NA	NA	12.002	7.22e-05	0.00064413	hypersensitive - resistant; sensitive - resistant	3.72171	0.0578617	3.43465	0.0971693	3.92442	0.0509238
3.15_216.0789n	CHEBI:133474	M+H-2H2O, M+H-H2O, M+K	C13H12O3	46.3	36.4	1.33247	NA	NA	desmethylnaproxen	216.079	255.062	1	3.14842	11.944	7.49e-05	0.00066626	resistant - hypersensitive; resistant - sensitive	3.16368	0.0249471	3.42612	0.0486244	3.15837	0.0559666
3.15_216.0789n	CHEBI:35628	M+H-2H2O, M+H-H2O, M+K	C13H12O3	50	55.1	1.33247	NA	NA	(6-methoxy-2-naphthyl)acetic acid	216.079	255.062	1	3.14842	11.944	7.49e-05	0.00066626	resistant - hypersensitive; resistant - sensitive	3.16368	0.0249471	3.42612	0.0486244	3.15837	0.0559666
3.15_216.0789n	CHEBI:82681	M+H-2H2O, M+H-H2O, M+K	C13H12O3	42.8	19	1.33247	NA	NA	3-methoxy-5-methyl-1-naphthoic acid	216.079	255.062	1	3.14842	11.944	7.49e-05	0.00066626	resistant - hypersensitive; resistant - sensitive	3.16368	0.0249471	3.42612	0.0486244	3.15837	0.0559666
3.15_216.0789n	HMDB0013989	M+H-2H2O, M+H-H2O, M+K	C13H12O3	46.3	36.4	1.33247	NA	NA	O-Desmethylnaproxen	216.079	255.062	1	3.14842	11.944	7.49e-05	0.00066626	resistant - hypersensitive; resistant - sensitive	3.16368	0.0249471	3.42612	0.0486244	3.15837	0.0559666
3.15_216.0789n	HMDB0030647	M+H-2H2O, M+H-H2O, M+K	C13H12O3	47.4	41.8	1.33247	NA	NA	Artemidinol	216.079	255.062	1	3.14842	11.944	7.49e-05	0.00066626	resistant - hypersensitive; resistant - sensitive	3.16368	0.0249471	3.42612	0.0486244	3.15837	0.0559666
3.15_216.0789n	HMDB0032035	M+H-2H2O, M+H-H2O, M+K	C13H12O3	46.7	38.3	1.33247	NA	NA	6-(3,4-Methylenedioxyphenyl)-3,5-hexadien-2-one	216.079	255.062	1	3.14842	11.944	7.49e-05	0.00066626	resistant - hypersensitive; resistant - sensitive	3.16368	0.0249471	3.42612	0.0486244	3.15837	0.0559666
3.15_216.0789n	HMDB0032656	M+H-2H2O, M+H-H2O, M+K	C13H12O3	49.4	52	1.33247	NA	NA	(Z)-6-(2-Methoxyvinyl)-7-methyl-2H-1-benzopyran-2-one	216.079	255.062	1	3.14842	11.944	7.49e-05	0.00066626	resistant - hypersensitive; resistant - sensitive	3.16368	0.0249471	3.42612	0.0486244	3.15837	0.0559666
3.15_216.0789n	HMDB0037723	M+H-2H2O, M+H-H2O, M+K	C13H12O3	46.5	37.6	1.33247	NA	NA	2-Phenylethyl 2-furancarboxylate	216.079	255.062	1	3.14842	11.944	7.49e-05	0.00066626	resistant - hypersensitive; resistant - sensitive	3.16368	0.0249471	3.42612	0.0486244	3.15837	0.0559666
3.15_216.0789n	HMDB0038017	M+H-2H2O, M+H-H2O, M+K	C13H12O3	46.9	39.6	1.33247	NA	NA	Ethyl 2-phenyl-3-furancarboxylate	216.079	255.062	1	3.14842	11.944	7.49e-05	0.00066626	resistant - hypersensitive; resistant - sensitive	3.16368	0.0249471	3.42612	0.0486244	3.15837	0.0559666
3.15_216.0789n	HMDB0130028	M+H-2H2O, M+H-H2O, M+K	C13H12O3	47.3	41.7	1.33247	NA	NA	3-[(1E)-3-hydroxybut-1-en-1-yl]-1H-isochromen-1-one	216.079	255.062	1	3.14842	11.944	7.49e-05	0.00066626	resistant - hypersensitive; resistant - sensitive	3.16368	0.0249471	3.42612	0.0486244	3.15837	0.0559666
3.15_216.0789n	HMDB0130029	M+H-2H2O, M+H-H2O, M+K	C13H12O3	47.4	41.8	1.33247	NA	NA	3-[(1E)-but-1-en-1-yl]-7-hydroxy-1H-isochromen-1-one	216.079	255.062	1	3.14842	11.944	7.49e-05	0.00066626	resistant - hypersensitive; resistant - sensitive	3.16368	0.0249471	3.42612	0.0486244	3.15837	0.0559666
3.15_216.0789n	HMDB0130030	M+H-2H2O, M+H-H2O, M+K	C13H12O3	47.4	41.8	1.33247	NA	NA	3-[(1E)-but-1-en-1-yl]-6-hydroxy-1H-isochromen-1-one	216.079	255.062	1	3.14842	11.944	7.49e-05	0.00066626	resistant - hypersensitive; resistant - sensitive	3.16368	0.0249471	3.42612	0.0486244	3.15837	0.0559666
3.15_216.0789n	HMDB0130031	M+H-2H2O, M+H-H2O, M+K	C13H12O3	45.2	31.2	1.33247	NA	NA	3-(3-ethyloxiran-2-yl)-1H-isochromen-1-one	216.079	255.062	1	3.14842	11.944	7.49e-05	0.00066626	resistant - hypersensitive; resistant - sensitive	3.16368	0.0249471	3.42612	0.0486244	3.15837	0.0559666
3.15_216.0789n	HMDB0130032	M+H-2H2O, M+H-H2O, M+K	C13H12O3	47.4	41.8	1.33247	NA	NA	3-[(1E)-but-1-en-1-yl]-5-hydroxy-1H-isochromen-1-one	216.079	255.062	1	3.14842	11.944	7.49e-05	0.00066626	resistant - hypersensitive; resistant - sensitive	3.16368	0.0249471	3.42612	0.0486244	3.15837	0.0559666
3.15_216.0789n	HMDB0130033	M+H-2H2O, M+H-H2O, M+K	C13H12O3	47.5	42.5	1.33247	NA	NA	3-[(1E)-4-hydroxybut-1-en-1-yl]-1H-isochromen-1-one	216.079	255.062	1	3.14842	11.944	7.49e-05	0.00066626	resistant - hypersensitive; resistant - sensitive	3.16368	0.0249471	3.42612	0.0486244	3.15837	0.0559666
6.66_679.2881m.z	NA	NA	NA	NA	NA	NA	NA	NA	NA	NA	NA	NA	NA	11.937	7.52e-05	0.00066672	hypersensitive - resistant; hypersensitive - sensitive; sensitive - resistant	2.80707	0.086364	0.699533	0.442652	1.80244	0.279512
7.57_703.2872m.z	NA	NA	NA	NA	NA	NA	NA	NA	NA	NA	NA	NA	NA	11.921	7.6e-05	0.00067147	hypersensitive - resistant; sensitive - resistant	3.0981	0.0711781	1.8407	0.314567	2.84585	0.0877602
4.74_245.0810m.z	NA	NA	NA	NA	NA	NA	NA	NA	NA	NA	NA	NA	NA	11.871	7.85e-05	0.00069084	resistant - hypersensitive; resistant - sensitive	1.95472	0.0766199	2.83422	0.197656	1.97037	0.143752
4.40_240.9165n	NA	NA	NA	NA	NA	NA	NA	NA	NA	NA	NA	NA	NA	11.859	7.92e-05	0.00069407	hypersensitive - resistant; sensitive - hypersensitive; sensitive - resistant	2.98325	0.13029	2.51297	0.197578	3.49477	0.0750312
2.62_512.0831n	NA	NA	NA	NA	NA	NA	NA	NA	NA	NA	NA	NA	NA	11.798	8.23e-05	0.00071912	hypersensitive - resistant; hypersensitive - sensitive	2.70907	0.105284	1.99422	0.117436	2.0972	0.116818
6.91_253.0636n	NA	NA	NA	NA	NA	NA	NA	NA	NA	NA	NA	NA	NA	11.779	8.33e-05	0.00072539	resistant - hypersensitive; resistant - sensitive	3.99729	0.0567057	4.47661	0.127295	3.88584	0.0787149
5.32_375.4286n	NA	NA	NA	NA	NA	NA	NA	NA	NA	NA	NA	NA	NA	11.754	8.47e-05	0.00073479	sensitive - hypersensitive; sensitive - resistant	2.90958	0.107062	2.69147	0.177998	3.52208	0.0639504
3.65_232.0455n	NA	NA	NA	NA	NA	NA	NA	NA	NA	NA	NA	NA	NA	11.742	8.53e-05	0.0007353	hypersensitive - resistant; sensitive - resistant	4.52002	0.0299011	4.23816	0.0596791	4.41518	0.02825
6.16_215.0742m.z	NA	NA	NA	NA	NA	NA	NA	NA	NA	NA	NA	NA	NA	11.741	8.54e-05	0.0007353	hypersensitive - sensitive; resistant - sensitive	3.32016	0.0581003	3.44242	0.0536812	3.00525	0.084505
5.74_391.2474n	CHEBI:143102	M+H, M+Na, M+H-H2O	C21H33N3O4	39.7	4.91	0.701827	NA	NA	GI254023X	391.247	414.236	1	5.7425	11.737	8.56e-05	0.0007353	hypersensitive - resistant; sensitive - hypersensitive; sensitive - resistant	1.7362	0.319378	0.559519	0.458347	2.78391	0.0891345
6.87_859.5033m.z	NA	NA	NA	NA	NA	NA	NA	NA	NA	NA	NA	NA	NA	11.726	8.62e-05	0.00073772	hypersensitive - resistant; hypersensitive - sensitive; resistant - sensitive	3.27173	0.0661412	2.93445	0.0780833	2.62168	0.129525
6.17_224.1779n	CHEBI:70719	M+H-2H2O, M+CH3OH+H	C14H24O2	38.7	1.11	1.27207	NA	NA	cis,cis-tetradeca-5,8-dienoic acid	224.178	189.164	1	6.17077	11.715	8.69e-05	0.0007409	hypersensitive - resistant; sensitive - resistant	3.0223	0.0502115	2.34054	0.156816	2.8318	0.0698629
6.17_224.1779n	CHEBI:72000	M+H-2H2O, M+CH3OH+H	C14H24O2	38.7	1.14	1.27207	NA	NA	(3E,5Z)-tetradecadienoic acid	224.178	189.164	1	6.17077	11.715	8.69e-05	0.0007409	hypersensitive - resistant; sensitive - resistant	3.0223	0.0502115	2.34054	0.156816	2.8318	0.0698629
6.17_224.1779n	HMDB0000560	M+H-2H2O, M+CH3OH+H	C14H24O2	38.7	1.11	1.27207	NA	NA	Goshuyic acid	224.178	189.164	1	6.17077	11.715	8.69e-05	0.0007409	hypersensitive - resistant; sensitive - resistant	3.0223	0.0502115	2.34054	0.156816	2.8318	0.0698629
6.17_224.1779n	HMDB0030426	M+H-2H2O, M+CH3OH+H	C14H24O2	38.7	0.931	1.27207	NA	NA	Linalyl isobutyrate	224.178	189.164	1	6.17077	11.715	8.69e-05	0.0007409	hypersensitive - resistant; sensitive - resistant	3.0223	0.0502115	2.34054	0.156816	2.8318	0.0698629
6.17_224.1779n	HMDB0030427	M+H-2H2O, M+CH3OH+H	C14H24O2	38.7	0.931	1.27207	NA	NA	Linalyl butyrate	224.178	189.164	1	6.17077	11.715	8.69e-05	0.0007409	hypersensitive - resistant; sensitive - resistant	3.0223	0.0502115	2.34054	0.156816	2.8318	0.0698629
6.17_224.1779n	HMDB0031015	M+H-2H2O, M+CH3OH+H	C14H24O2	38.6	0.687	1.27207	NA	NA	Ethyl (2E,6Z)-dodecadienoate	224.178	189.164	1	6.17077	11.715	8.69e-05	0.0007409	hypersensitive - resistant; sensitive - resistant	3.0223	0.0502115	2.34054	0.156816	2.8318	0.0698629
6.17_224.1779n	HMDB0032053	M+H-2H2O, M+CH3OH+H	C14H24O2	38.7	0.907	1.27207	NA	NA	alpha-Terpineol butanoate	224.178	189.164	1	6.17077	11.715	8.69e-05	0.0007409	hypersensitive - resistant; sensitive - resistant	3.0223	0.0502115	2.34054	0.156816	2.8318	0.0698629
6.17_224.1779n	HMDB0032342	M+H-2H2O, M+CH3OH+H	C14H24O2	38.6	0.717	1.27207	NA	NA	Isobornyl isobutyrate	224.178	189.164	1	6.17077	11.715	8.69e-05	0.0007409	hypersensitive - resistant; sensitive - resistant	3.0223	0.0502115	2.34054	0.156816	2.8318	0.0698629
6.17_224.1779n	HMDB0032524	M+H-2H2O, M+CH3OH+H	C14H24O2	38.7	0.907	1.27207	NA	NA	Terpinyl isobutyrate	224.178	189.164	1	6.17077	11.715	8.69e-05	0.0007409	hypersensitive - resistant; sensitive - resistant	3.0223	0.0502115	2.34054	0.156816	2.8318	0.0698629
6.17_224.1779n	HMDB0036424	M+H-2H2O, M+CH3OH+H	C14H24O2	38.7	0.897	1.27207	NA	NA	Allyl undecylenate	224.178	189.164	1	6.17077	11.715	8.69e-05	0.0007409	hypersensitive - resistant; sensitive - resistant	3.0223	0.0502115	2.34054	0.156816	2.8318	0.0698629
6.17_224.1779n	HMDB0037814	M+H-2H2O, M+CH3OH+H	C14H24O2	38.6	0.717	1.27207	NA	NA	2-Propenyl cyclohexanepentanoate	224.178	189.164	1	6.17077	11.715	8.69e-05	0.0007409	hypersensitive - resistant; sensitive - resistant	3.0223	0.0502115	2.34054	0.156816	2.8318	0.0698629
6.17_224.1779n	HMDB0038246	M+H-2H2O, M+CH3OH+H	C14H24O2	38.6	0.717	1.27207	NA	NA	Bornyl butyrate	224.178	189.164	1	6.17077	11.715	8.69e-05	0.0007409	hypersensitive - resistant; sensitive - resistant	3.0223	0.0502115	2.34054	0.156816	2.8318	0.0698629
6.17_224.1779n	HMDB0038259	M+H-2H2O, M+CH3OH+H	C14H24O2	38.7	0.931	1.27207	NA	NA	Neryl butyrate	224.178	189.164	1	6.17077	11.715	8.69e-05	0.0007409	hypersensitive - resistant; sensitive - resistant	3.0223	0.0502115	2.34054	0.156816	2.8318	0.0698629
6.17_224.1779n	HMDB0038260	M+H-2H2O, M+CH3OH+H	C14H24O2	38.7	0.931	1.27207	NA	NA	Geranyl 2-methylpropanoate	224.178	189.164	1	6.17077	11.715	8.69e-05	0.0007409	hypersensitive - resistant; sensitive - resistant	3.0223	0.0502115	2.34054	0.156816	2.8318	0.0698629
5.92_406.0998n	NA	NA	NA	NA	NA	NA	NA	NA	NA	NA	NA	NA	NA	11.707	8.73e-05	0.00074222	hypersensitive - resistant; sensitive - hypersensitive; sensitive - resistant	2.77886	0.25056	2.16734	0.137295	3.30708	0.0727675
6.15_719.2821m.z	NA	NA	NA	NA	NA	NA	NA	NA	NA	NA	NA	NA	NA	11.694	8.8e-05	0.00074556	hypersensitive - resistant; sensitive - resistant	2.87186	0.0609972	1.37653	0.383466	2.54806	0.0896825
4.80_218.0974n	HMDB0037764	M+Na, 2M+Na, M+H-2H2O	C10H18O3S	42.2	22.5	-1.35676	NA	NA	S-[1-[2-(Acetyloxy)ethyl]butyl] ethanethioate	218.097	241.087	1	4.80183	11.662	8.99e-05	0.00075868	resistant - hypersensitive; resistant - sensitive	2.3089	0.0867611	3.08141	0.0551897	2.47359	0.186089
6.34_643.2802n	NA	NA	NA	NA	NA	NA	NA	NA	NA	NA	NA	NA	NA	11.657	9.02e-05	0.00075886	hypersensitive - sensitive; resistant - sensitive	2.3632	0.126265	2.64451	0.132108	1.00434	0.41423
7.65_505.0753m.z	NA	NA	NA	NA	NA	NA	NA	NA	NA	NA	NA	NA	NA	11.646	9.08e-05	0.00076076	hypersensitive - resistant; sensitive - resistant	2.25393	0.378939	0.176953	0.359482	2.16358	0.311763
5.22_316.9298m.z	NA	NA	NA	NA	NA	NA	NA	NA	NA	NA	NA	NA	NA	11.635	9.15e-05	0.00076076	hypersensitive - resistant; sensitive - resistant	2.68162	0.0656447	2.35764	0.0921784	2.82801	0.0498526
5.73_192.2463n	NA	NA	NA	NA	NA	NA	NA	NA	NA	NA	NA	NA	NA	11.633	9.16e-05	0.00076076	hypersensitive - resistant; sensitive - resistant	2.69872	0.0695942	2.43545	0.0623857	2.84243	0.051619
4.05_568.1202n	HMDB0033006	M+H, M+Na, M+H-H2O	C28H24O13	37.5	1.76	-2.66176	NA	NA	Neobignonoside	568.12	569.127	1	4.05325	11.632	9.17e-05	0.00076076	resistant - hypersensitive; resistant - sensitive	3.01314	0.0405969	3.4627	0.0594586	2.91906	0.133411
4.05_568.1202n	HMDB0037087	M+H, M+Na, M+H-H2O	C28H24O13	42.2	25.2	-2.66176	NA	NA	Chrysophanol 8-(6-galloylglucoside)	568.12	569.127	1	4.05325	11.632	9.17e-05	0.00076076	resistant - hypersensitive; resistant - sensitive	3.01314	0.0405969	3.4627	0.0594586	2.91906	0.133411
7.01_299.2247n	HMDB0032996	M+H-H2O, M+Na	C20H29NO	41.1	7.81	-0.684467	NA	NA	2-Undecyl-4(1H)-quinolinone	299.225	282.221	1	7.01218	11.627	9.19e-05	0.00076076	hypersensitive - resistant; sensitive - resistant	3.3337	0.0824528	2.96492	0.108843	3.59165	0.0875676
5.89_902.4854n	CHEBI:66259	M+NH4, M+Na	C45H74O18	38.2	8.75	-2.38569	NA	NA	torvoside H	902.485	925.477	1	5.8856	11.618	9.25e-05	0.00076278	resistant - hypersensitive; hypersensitive - sensitive; resistant - sensitive	2.86603	0.0837766	3.1345	0.0871555	2.51696	0.104608
5.89_902.4854n	CHEBI:66498	M+NH4, M+Na	C45H74O18	37.4	5	-2.38569	NA	NA	Ys-IV	902.485	925.477	1	5.8856	11.618	9.25e-05	0.00076278	resistant - hypersensitive; hypersensitive - sensitive; resistant - sensitive	2.86603	0.0837766	3.1345	0.0871555	2.51696	0.104608
5.89_902.4854n	HMDB0031836	M+NH4, M+Na	C45H74O18	37.4	5	-2.38569	NA	NA	Asparagoside D	902.485	925.477	1	5.8856	11.618	9.25e-05	0.00076278	resistant - hypersensitive; hypersensitive - sensitive; resistant - sensitive	2.86603	0.0837766	3.1345	0.0871555	2.51696	0.104608
5.89_902.4854n	HMDB0033849	M+NH4, M+Na	C45H74O18	37.5	5.25	-2.38569	NA	NA	Yuccoside C	902.485	925.477	1	5.8856	11.618	9.25e-05	0.00076278	resistant - hypersensitive; hypersensitive - sensitive; resistant - sensitive	2.86603	0.0837766	3.1345	0.0871555	2.51696	0.104608
5.89_902.4854n	HMDB0034063	M+NH4, M+Na	C45H74O18	37.4	5	-2.38569	NA	NA	Asparasaponin II	902.485	925.477	1	5.8856	11.618	9.25e-05	0.00076278	resistant - hypersensitive; hypersensitive - sensitive; resistant - sensitive	2.86603	0.0837766	3.1345	0.0871555	2.51696	0.104608
5.89_902.4854n	HMDB0034305	M+NH4, M+Na	C45H74O18	37.4	5	-2.38569	NA	NA	Tuberoside E	902.485	925.477	1	5.8856	11.618	9.25e-05	0.00076278	resistant - hypersensitive; hypersensitive - sensitive; resistant - sensitive	2.86603	0.0837766	3.1345	0.0871555	2.51696	0.104608
5.89_902.4854n	HMDB0035481	M+NH4, M+Na	C45H74O18	37.4	5	-2.38569	NA	NA	Tuberoside A (Allium tuberosum)	902.485	925.477	1	5.8856	11.618	9.25e-05	0.00076278	resistant - hypersensitive; hypersensitive - sensitive; resistant - sensitive	2.86603	0.0837766	3.1345	0.0871555	2.51696	0.104608
5.89_902.4854n	HMDB0036247	M+NH4, M+Na	C45H74O18	37.4	5	-2.38569	NA	NA	Schidigerasaponin D3	902.485	925.477	1	5.8856	11.618	9.25e-05	0.00076278	resistant - hypersensitive; hypersensitive - sensitive; resistant - sensitive	2.86603	0.0837766	3.1345	0.0871555	2.51696	0.104608
5.89_902.4854n	HMDB0036280	M+NH4, M+Na	C45H74O18	37.4	5	-2.38569	NA	NA	Trigoneoside XIIb	902.485	925.477	1	5.8856	11.618	9.25e-05	0.00076278	resistant - hypersensitive; hypersensitive - sensitive; resistant - sensitive	2.86603	0.0837766	3.1345	0.0871555	2.51696	0.104608
5.89_902.4854n	HMDB0039395	M+NH4, M+Na	C45H74O18	37.4	4.95	-2.38569	NA	NA	Tuberoside K	902.485	925.477	1	5.8856	11.618	9.25e-05	0.00076278	resistant - hypersensitive; hypersensitive - sensitive; resistant - sensitive	2.86603	0.0837766	3.1345	0.0871555	2.51696	0.104608
5.89_902.4854n	HMDB0039483	M+NH4, M+Na	C45H74O18	37.4	5	-2.38569	NA	NA	Trigofoenoside A	902.485	925.477	1	5.8856	11.618	9.25e-05	0.00076278	resistant - hypersensitive; hypersensitive - sensitive; resistant - sensitive	2.86603	0.0837766	3.1345	0.0871555	2.51696	0.104608
5.89_902.4854n	HMDB0041531	M+NH4, M+Na	C45H74O18	38.2	8.75	-2.38569	NA	NA	Torvoside F	902.485	925.477	1	5.8856	11.618	9.25e-05	0.00076278	resistant - hypersensitive; hypersensitive - sensitive; resistant - sensitive	2.86603	0.0837766	3.1345	0.0871555	2.51696	0.104608
6.62_399.3044m.z	NA	NA	NA	NA	NA	NA	NA	NA	NA	NA	NA	NA	NA	11.609	9.3e-05	0.00076471	hypersensitive - resistant; sensitive - resistant	3.5564	0.050716	3.26811	0.0568849	3.58918	0.0507457
0.39_257.9566n	NA	NA	NA	NA	NA	NA	NA	NA	NA	NA	NA	NA	NA	11.585	9.45e-05	0.00077262	hypersensitive - resistant; sensitive - resistant	3.81639	0.0212554	3.6309	0.0323671	3.75031	0.0292989
8.12_817.2219m.z	NA	NA	NA	NA	NA	NA	NA	NA	NA	NA	NA	NA	NA	11.58	9.48e-05	0.00077262	hypersensitive - sensitive; resistant - sensitive	1.26382	0.190924	1.92407	0.310822	0.317601	0.194713
6.17_204.1517n	HMDB0013816	M+H-H2O, M+H	C14H20O	41.3	16.1	1.59965	NA	NA	2,4-Di-tert-butylphenol	204.152	187.148	1	6.17077	11.578	9.49e-05	0.00077262	hypersensitive - resistant; sensitive - resistant	3.01602	0.0503548	2.35646	0.153959	2.82722	0.0624851
6.17_204.1517n	HMDB0031776	M+H-H2O, M+H	C14H20O	42.4	21.5	1.59965	NA	NA	(6R,7S)-6,7-Epoxy-1,3-tetradecadiyne	204.152	187.148	1	6.17077	11.578	9.49e-05	0.00077262	hypersensitive - resistant; sensitive - resistant	3.01602	0.0503548	2.35646	0.153959	2.82722	0.0624851
6.17_204.1517n	HMDB0036170	M+H-H2O, M+H	C14H20O	42.2	20.5	1.59965	NA	NA	2-Benzylidene-1-heptanol	204.152	187.148	1	6.17077	11.578	9.49e-05	0.00077262	hypersensitive - resistant; sensitive - resistant	3.01602	0.0503548	2.35646	0.153959	2.82722	0.0624851
6.17_204.1517n	HMDB0041482	M+H-H2O, M+H	C14H20O	41.8	18.1	1.59965	NA	NA	3-Benzyl-4-heptanone	204.152	187.148	1	6.17077	11.578	9.49e-05	0.00077262	hypersensitive - resistant; sensitive - resistant	3.01602	0.0503548	2.35646	0.153959	2.82722	0.0624851
6.17_204.1517n	HMDB0133154	M+H-H2O, M+H	C14H20O	42.1	19.8	1.59965	NA	NA	2-benzylheptanal	204.152	187.148	1	6.17077	11.578	9.49e-05	0.00077262	hypersensitive - resistant; sensitive - resistant	3.01602	0.0503548	2.35646	0.153959	2.82722	0.0624851
6.38_346.9826n	NA	NA	NA	NA	NA	NA	NA	NA	NA	NA	NA	NA	NA	11.556	9.63e-05	0.0007801	hypersensitive - resistant; sensitive - resistant	3.48922	0.264598	1.8853	0.334932	3.40717	0.189896
5.22_299.1857n	NA	NA	NA	NA	NA	NA	NA	NA	NA	NA	NA	NA	NA	11.553	9.65e-05	0.0007801	hypersensitive - resistant; hypersensitive - sensitive; sensitive - resistant	3.65424	0.0380343	3.28832	0.0741034	3.47148	0.0431233
6.26_646.2926n	NA	NA	NA	NA	NA	NA	NA	NA	NA	NA	NA	NA	NA	11.495	0.00010015	0.00080736	hypersensitive - resistant; sensitive - resistant	3.14176	0.0552755	1.47261	0.326604	2.48695	0.280366
5.16_574.1462n	NA	NA	NA	NA	NA	NA	NA	NA	NA	NA	NA	NA	NA	11.462	0.00010234	0.00082233	resistant - hypersensitive; resistant - sensitive	1.09886	0.216401	2.32879	0.229388	0.987485	0.227314
5.74_550.1587n	NA	NA	NA	NA	NA	NA	NA	NA	NA	NA	NA	NA	NA	11.452	0.00010304	0.00082532	hypersensitive - sensitive; resistant - sensitive	2.55869	0.0971699	2.90721	0.182256	2.04584	0.0821161
5.32_167.2425n	NA	NA	NA	NA	NA	NA	NA	NA	NA	NA	NA	NA	NA	11.446	0.00010346	0.00082602	sensitive - hypersensitive; sensitive - resistant	2.5979	0.108203	2.27892	0.207282	3.21506	0.0675917
6.92_566.1567n	NA	NA	NA	NA	NA	NA	NA	NA	NA	NA	NA	NA	NA	11.429	0.00010461	0.00083259	resistant - hypersensitive; resistant - sensitive	2.62553	0.334167	3.86951	0.180469	1.81644	0.389174
6.17_501.3225m.z	NA	NA	NA	NA	NA	NA	NA	NA	NA	NA	NA	NA	NA	11.423	0.00010499	0.00083296	hypersensitive - resistant; sensitive - resistant	3.31604	0.0460888	2.85922	0.0799984	3.15843	0.0777984
3.78_316.0222n	NA	NA	NA	NA	NA	NA	NA	NA	NA	NA	NA	NA	NA	11.418	0.00010533	0.00083299	hypersensitive - resistant; sensitive - resistant	4.20869	0.0251321	4.00474	0.0349415	4.14555	0.033295
6.16_770.2678n	NA	NA	NA	NA	NA	NA	NA	NA	NA	NA	NA	NA	NA	11.373	0.0001085	0.00085532	resistant - hypersensitive; resistant - sensitive	0.887928	0.253452	2.71815	0.28537	1.27733	0.331693
7.91_526.1628n	NA	NA	NA	NA	NA	NA	NA	NA	NA	NA	NA	NA	NA	11.336	0.00011113	0.00087335	resistant - hypersensitive; resistant - sensitive	0.847822	0.336831	2.73758	0.405739	0.598082	0.311258
2.67_970.1143m.z	NA	NA	NA	NA	NA	NA	NA	NA	NA	NA	NA	NA	NA	11.301	0.00011369	0.00089065	hypersensitive - resistant; sensitive - resistant	3.1465	0.162201	2.19477	0.237176	3.26905	0.106987
6.21_309.1103n	NA	NA	NA	NA	NA	NA	NA	NA	NA	NA	NA	NA	NA	11.283	0.00011504	0.00089839	hypersensitive - sensitive; resistant - sensitive	2.67809	0.112612	2.97893	0.187447	1.6273	0.299077
8.26_795.2410m.z	NA	NA	NA	NA	NA	NA	NA	NA	NA	NA	NA	NA	NA	11.268	0.00011624	0.00090295	hypersensitive - sensitive; resistant - sensitive	2.89583	0.0707623	3.15602	0.203743	2.08478	0.193297
7.90_550.1599n	NA	NA	NA	NA	NA	NA	NA	NA	NA	NA	NA	NA	NA	11.266	0.00011635	0.00090295	resistant - hypersensitive; resistant - sensitive	1.66511	0.121193	2.5188	0.18201	1.38546	0.220787
5.74_289.1406m.z	NA	NA	NA	NA	NA	NA	NA	NA	NA	NA	NA	NA	NA	11.196	0.00012184	0.00094268	hypersensitive - resistant; sensitive - resistant	2.72899	0.0995247	2.00309	0.172868	2.70135	0.0807005
5.18_361.1076m.z	NA	NA	NA	NA	NA	NA	NA	NA	NA	NA	NA	NA	NA	11.175	0.00012351	0.00095259	resistant - hypersensitive; resistant - sensitive	2.4772	0.0360829	3.05039	0.0882978	2.41547	0.15965
4.40_264.9396m.z	NA	NA	NA	NA	NA	NA	NA	NA	NA	NA	NA	NA	NA	11.152	0.00012542	0.00096132	sensitive - hypersensitive; sensitive - resistant	3.06503	0.0983499	2.78712	0.12967	3.45954	0.0682428
8.01_185.0605m.z	NA	NA	NA	NA	NA	NA	NA	NA	NA	NA	NA	NA	NA	11.148	0.00012574	0.00096132	resistant - hypersensitive; resistant - sensitive	2.13404	0.0636599	2.66366	0.172691	1.94283	0.063037
4.40_244.9093n	NA	NA	NA	NA	NA	NA	NA	NA	NA	NA	NA	NA	NA	11.148	0.00012579	0.00096132	hypersensitive - resistant; sensitive - hypersensitive; sensitive - resistant	2.78628	0.107242	2.47249	0.138156	3.19009	0.0690471
6.23_620.2517n	NA	NA	NA	NA	NA	NA	NA	NA	NA	NA	NA	NA	NA	11.068	0.00013252	0.0010097	hypersensitive - resistant; hypersensitive - sensitive	3.84044	0.0726951	2.11524	0.355742	2.52244	0.298925
6.64_468.2635m.z	NA	NA	NA	NA	NA	NA	NA	NA	NA	NA	NA	NA	NA	11.059	0.00013332	0.0010109	hypersensitive - sensitive; resistant - sensitive	2.72482	0.193826	3.0137	0.0972581	1.58443	0.337464
7.55_330.0875n	CHEBI:53115	M+H, M+Na	C16H15ClN4O2	41.5	40	-2.47495	NA	NA	8-(3-chlorostyryl)caffeine	330.088	331.095	1	7.5535	11.057	0.00013349	0.0010109	resistant - hypersensitive; resistant - sensitive	2.61536	0.125561	3.21742	0.133561	2.43335	0.117599
7.55_330.0875n	HMDB0139637	M+H, M+Na	C13H18N2O6S	42.2	38.7	-3.09256	NA	NA	N-(4-aminobutyl)-3-[4-hydroxy-3-(sulfooxy)phenyl]prop-2-enimidic acid	330.088	331.095	1	7.5535	11.057	0.00013349	0.0010109	resistant - hypersensitive; resistant - sensitive	2.61536	0.125561	3.21742	0.133561	2.43335	0.117599
4.48_620.2102n	HMDB0036746	M+Na, M+K	C30H36O14	36.4	0.103	-0.414655	NA	NA	Matsutakeside I	620.21	643.199	1	4.48102	11.029	0.00013603	0.001027	resistant - hypersensitive; resistant - sensitive	2.27871	0.0487245	2.67233	0.050631	2.22111	0.111333
6.52_461.3622n	NA	NA	NA	NA	NA	NA	NA	NA	NA	NA	NA	NA	NA	11.014	0.00013737	0.001034	resistant - hypersensitive; resistant - sensitive	2.63285	0.0404754	3.10808	0.102345	2.77894	0.0656969
7.32_429.0405m.z	NA	NA	NA	NA	NA	NA	NA	NA	NA	NA	NA	NA	NA	10.991	0.0001395	0.0010459	hypersensitive - resistant; sensitive - resistant	4.17646	0.10028	2.62129	0.433481	4.04267	0.0718665
6.81_288.2238n	NA	NA	NA	NA	NA	NA	NA	NA	NA	NA	NA	NA	NA	10.985	0.00014001	0.0010459	hypersensitive - resistant; sensitive - resistant	3.87531	0.042469	3.53021	0.0748812	3.78897	0.0396933
5.96_528.1790n	CHEBI:62275	M+H, 2M+Na, M+H-H2O, M+H-2H2O	C19H32N2O15	39.7	3.41	-2.4099	NA	NA	alpha-Neup5Gc-(2->6)-D-GalpNAc	528.179	529.186	1	5.96415	10.983	0.00014021	0.0010459	resistant - hypersensitive; hypersensitive - sensitive; resistant - sensitive	3.07595	0.145194	3.58429	0.159586	2.45221	0.210399
5.96_528.1790n	CHEBI:72468	M+H, 2M+Na, M+H-H2O, M+H-2H2O	C19H32N2O15	39.7	3.41	-2.4099	NA	NA	alpha-Neup5Gc-(2->6)-alpha-D-GalpNAc	528.179	529.186	1	5.96415	10.983	0.00014021	0.0010459	resistant - hypersensitive; hypersensitive - sensitive; resistant - sensitive	3.07595	0.145194	3.58429	0.159586	2.45221	0.210399
6.62_245.0856n	NA	NA	NA	NA	NA	NA	NA	NA	NA	NA	NA	NA	NA	10.945	0.00014381	0.0010696	resistant - hypersensitive; resistant - sensitive	2.90697	0.0419412	3.3306	0.0903956	2.82372	0.105364
8.48_619.1965m.z	NA	NA	NA	NA	NA	NA	NA	NA	NA	NA	NA	NA	NA	10.905	0.0001477	0.0010952	hypersensitive - sensitive; resistant - sensitive	2.96861	0.0727362	3.3691	0.200422	2.18793	0.236344
3.79_729.0269n	NA	NA	NA	NA	NA	NA	NA	NA	NA	NA	NA	NA	NA	10.89	0.00014911	0.0011012	hypersensitive - resistant; sensitive - resistant	3.33217	0.0590018	3.12475	0.0432352	3.47265	0.0589116
5.32_750.4916n	CHEBI:68957	M+H+Na, M+Na, M+H-2H2O, M+H	C42H70O11	39.4	1.08	-0.239431	NA	NA	klymollin G	750.492	773.492	1	5.31545	10.888	0.00014938	0.0011012	sensitive - hypersensitive; sensitive - resistant	2.57829	0.120468	2.40395	0.214093	3.33892	0.0858374
8.18_296.3076n	CHEBI:17327	M+ACN+H, 2M+K	C20H40O	39.1	0	-0.927809	NA	NA	phytol	296.308	338.341	1	8.18062	10.882	0.00014996	0.0011022	hypersensitive - resistant; sensitive - hypersensitive; sensitive - resistant	2.99637	0.0908794	2.65429	0.114525	3.31494	0.0976116
8.18_296.3076n	CHEBI:77412	M+ACN+H, 2M+K	C20H40O	39.1	0.00781	-0.927809	NA	NA	(11Z)-icos-11-en-1-ol	296.308	338.341	1	8.18062	10.882	0.00014996	0.0011022	hypersensitive - resistant; sensitive - hypersensitive; sensitive - resistant	2.99637	0.0908794	2.65429	0.114525	3.31494	0.0976116
8.18_296.3076n	HMDB0002019	M+ACN+H, 2M+K	C20H40O	39.1	0	-0.927809	NA	NA	Phytol	296.308	338.341	1	8.18062	10.882	0.00014996	0.0011022	hypersensitive - resistant; sensitive - hypersensitive; sensitive - resistant	2.99637	0.0908794	2.65429	0.114525	3.31494	0.0976116
8.18_296.3076n	HMDB0003208	M+ACN+H, 2M+K	C20H40O	39.1	0	-0.927809	NA	NA	Thromboxane	296.308	338.341	1	8.18062	10.882	0.00014996	0.0011022	hypersensitive - resistant; sensitive - hypersensitive; sensitive - resistant	2.99637	0.0908794	2.65429	0.114525	3.31494	0.0976116
8.18_296.3076n	HMDB0034933	M+ACN+H, 2M+K	C20H40O	39.1	0.00781	-0.927809	NA	NA	(Z)-11-Eicosen-1-ol	296.308	338.341	1	8.18062	10.882	0.00014996	0.0011022	hypersensitive - resistant; sensitive - hypersensitive; sensitive - resistant	2.99637	0.0908794	2.65429	0.114525	3.31494	0.0976116
7.16_829.5051m.z	NA	NA	NA	NA	NA	NA	NA	NA	NA	NA	NA	NA	NA	10.851	0.00015307	0.0011218	hypersensitive - resistant; sensitive - resistant	4.6066	0.062955	4.14671	0.0787971	4.41756	0.0711051
4.40_332.9615m.z	NA	NA	NA	NA	NA	NA	NA	NA	NA	NA	NA	NA	NA	10.833	0.00015488	0.0011317	hypersensitive - resistant; sensitive - hypersensitive; sensitive - resistant	2.99948	0.133929	2.50315	0.189428	3.42552	0.0781262
5.39_221.0948n	CHEBI:131341	M+ACN+Na, 2M+NH4	C14H11N3	36.1	0.055	-2.47054	NA	NA	4,5-diphenyl-1,2,3-triazole	221.095	285.111	1	5.39328	10.827	0.00015552	0.0011331	resistant - hypersensitive; resistant - sensitive	1.46433	0.377547	3.17657	0.133495	1.17375	0.4299
5.39_221.0948n	CHEBI:36320	M+ACN+Na, 2M+NH4	C14H11N3	36	0	-2.47054	NA	NA	tripyrrin	221.095	285.111	1	5.39328	10.827	0.00015552	0.0011331	resistant - hypersensitive; resistant - sensitive	1.46433	0.377547	3.17657	0.133495	1.17375	0.4299
5.32_375.2509n	NA	NA	NA	NA	NA	NA	NA	NA	NA	NA	NA	NA	NA	10.76	0.00016262	0.0011813	sensitive - hypersensitive; sensitive - resistant	4.20908	0.0948902	4.08819	0.144173	4.74261	0.0629272
3.75_349.1258m.z	NA	NA	NA	NA	NA	NA	NA	NA	NA	NA	NA	NA	NA	10.75	0.00016371	0.0011858	resistant - hypersensitive; resistant - sensitive	1.27877	0.215204	2.33603	0.172443	1.60089	0.0951746
8.34_270.0898n	CHEBI:100	M+H, M+2Na-H	C16H14O4	43.9	24.8	2.22172	NA	NA	(-)-medicarpin	270.09	271.097	1	8.34487	10.742	0.0001646	0.0011888	resistant - hypersensitive; resistant - sensitive	3.47771	0.0745184	4.09579	0.130331	3.53912	0.104066
8.34_270.0898n	CHEBI:16114	M+H, M+2Na-H	C16H14O4	43.9	24.8	2.22172	NA	NA	medicarpin	270.09	271.097	1	8.34487	10.742	0.0001646	0.0011888	resistant - hypersensitive; resistant - sensitive	3.47771	0.0745184	4.09579	0.130331	3.53912	0.104066
8.34_270.0898n	CHEBI:519567	M+H, M+2Na-H	C16H14O4	44.2	26	2.22172	NA	NA	2'-O-methylisoliquiritigenin	270.09	271.097	1	8.34487	10.742	0.0001646	0.0011888	resistant - hypersensitive; resistant - sensitive	3.47771	0.0745184	4.09579	0.130331	3.53912	0.104066
8.34_270.0898n	CHEBI:5885	M+H, M+2Na-H	C16H14O4	43.2	21.3	2.22172	NA	NA	imperatorin	270.09	271.097	1	8.34487	10.742	0.0001646	0.0011888	resistant - hypersensitive; resistant - sensitive	3.47771	0.0745184	4.09579	0.130331	3.53912	0.104066
8.34_270.0898n	CHEBI:66071	M+H, M+2Na-H	C16H14O4	43.2	21.3	2.22172	NA	NA	isoimperatorin	270.09	271.097	1	8.34487	10.742	0.0001646	0.0011888	resistant - hypersensitive; resistant - sensitive	3.47771	0.0745184	4.09579	0.130331	3.53912	0.104066
8.34_270.0898n	CHEBI:6714	M+H, M+2Na-H	C16H14O4	43.9	24.8	2.22172	NA	NA	(+)-medicarpin	270.09	271.097	1	8.34487	10.742	0.0001646	0.0011888	resistant - hypersensitive; resistant - sensitive	3.47771	0.0745184	4.09579	0.130331	3.53912	0.104066
8.34_270.0898n	CHEBI:70663	M+H, M+2Na-H	C16H14O4	47	40.3	2.22172	NA	NA	(2S)-8-methylpinocembrin	270.09	271.097	1	8.34487	10.742	0.0001646	0.0011888	resistant - hypersensitive; resistant - sensitive	3.47771	0.0745184	4.09579	0.130331	3.53912	0.104066
8.34_270.0898n	CHEBI:72655	M+H, M+2Na-H	C16H14O4	44.1	25.9	2.22172	NA	NA	7,2'-dihydroxy-4'-methoxyisoflavan quinonemethide	270.09	271.097	1	8.34487	10.742	0.0001646	0.0011888	resistant - hypersensitive; resistant - sensitive	3.47771	0.0745184	4.09579	0.130331	3.53912	0.104066
8.34_270.0898n	CHEBI:80491	M+H, M+2Na-H	C16H14O4	47	40.2	2.22172	NA	NA	pinostrobin	270.09	271.097	1	8.34487	10.742	0.0001646	0.0011888	resistant - hypersensitive; resistant - sensitive	3.47771	0.0745184	4.09579	0.130331	3.53912	0.104066
8.34_270.0898n	CHEBI:9292	M+H, M+2Na-H	C16H14O4	47	40.3	2.22172	NA	NA	strobopinin	270.09	271.097	1	8.34487	10.742	0.0001646	0.0011888	resistant - hypersensitive; resistant - sensitive	3.47771	0.0745184	4.09579	0.130331	3.53912	0.104066
8.34_270.0898n	HMDB0031612	M+H, M+2Na-H	C16H14O4	43.2	21.3	2.22172	NA	NA	3,5-Dimethoxy-2,7-phenanthrenediol	270.09	271.097	1	8.34487	10.742	0.0001646	0.0011888	resistant - hypersensitive; resistant - sensitive	3.47771	0.0745184	4.09579	0.130331	3.53912	0.104066
8.34_270.0898n	HMDB0033305	M+H, M+2Na-H	C16H14O4	43.9	24.8	2.22172	NA	NA	Isomedicarpin	270.09	271.097	1	8.34487	10.742	0.0001646	0.0011888	resistant - hypersensitive; resistant - sensitive	3.47771	0.0745184	4.09579	0.130331	3.53912	0.104066
8.34_270.0898n	HMDB0033702	M+H, M+2Na-H	C16H14O4	47.2	41	2.22172	NA	NA	Pinostrobin chalcone	270.09	271.097	1	8.34487	10.742	0.0001646	0.0011888	resistant - hypersensitive; resistant - sensitive	3.47771	0.0745184	4.09579	0.130331	3.53912	0.104066
8.34_270.0898n	HMDB0033759	M+H, M+2Na-H	C16H14O4	43.2	21.3	2.22172	NA	NA	Dihydroformononetin	270.09	271.097	1	8.34487	10.742	0.0001646	0.0011888	resistant - hypersensitive; resistant - sensitive	3.47771	0.0745184	4.09579	0.130331	3.53912	0.104066
8.34_270.0898n	HMDB0033940	M+H, M+2Na-H	C16H14O4	43.9	24.8	2.22172	NA	NA	Vignafuran	270.09	271.097	1	8.34487	10.742	0.0001646	0.0011888	resistant - hypersensitive; resistant - sensitive	3.47771	0.0745184	4.09579	0.130331	3.53912	0.104066
8.34_270.0898n	HMDB0034376	M+H, M+2Na-H	C16H14O4	43.2	21.3	2.22172	NA	NA	Imperatorin	270.09	271.097	1	8.34487	10.742	0.0001646	0.0011888	resistant - hypersensitive; resistant - sensitive	3.47771	0.0745184	4.09579	0.130331	3.53912	0.104066
8.34_270.0898n	HMDB0037319	M+H, M+2Na-H	C16H14O4	44.2	26	2.22172	NA	NA	3-(4-Hydroxyphenyl)-1-(4-hydroxy-2-methoxyphenyl)-2-propen-1-one	270.09	271.097	1	8.34487	10.742	0.0001646	0.0011888	resistant - hypersensitive; resistant - sensitive	3.47771	0.0745184	4.09579	0.130331	3.53912	0.104066
8.34_270.0898n	HMDB0040868	M+H, M+2Na-H	C16H14O4	47.2	40.9	2.22172	NA	NA	4-O-Methylpinosylvic acid	270.09	271.097	1	8.34487	10.742	0.0001646	0.0011888	resistant - hypersensitive; resistant - sensitive	3.47771	0.0745184	4.09579	0.130331	3.53912	0.104066
8.34_270.0898n	HMDB0130377	M+H, M+2Na-H	C16H14O4	44.2	26.2	2.22172	NA	NA	3-(3-hydroxyphenyl)-7-methoxy-3,4-dihydro-2H-1-benzopyran-4-one	270.09	271.097	1	8.34487	10.742	0.0001646	0.0011888	resistant - hypersensitive; resistant - sensitive	3.47771	0.0745184	4.09579	0.130331	3.53912	0.104066
8.34_270.0898n	HMDB0130388	M+H, M+2Na-H	C16H14O4	43.2	21.3	2.22172	NA	NA	7-hydroxy-3-(3-methoxyphenyl)-3,4-dihydro-2H-1-benzopyran-4-one	270.09	271.097	1	8.34487	10.742	0.0001646	0.0011888	resistant - hypersensitive; resistant - sensitive	3.47771	0.0745184	4.09579	0.130331	3.53912	0.104066
8.34_270.0898n	HMDB0132860	M+H, M+2Na-H	C16H14O4	47	40.2	2.22172	NA	NA	7-hydroxy-6-methoxy-3-phenyl-3,4-dihydro-2H-1-benzopyran-4-one	270.09	271.097	1	8.34487	10.742	0.0001646	0.0011888	resistant - hypersensitive; resistant - sensitive	3.47771	0.0745184	4.09579	0.130331	3.53912	0.104066
8.34_270.0898n	HMDB0132913	M+H, M+2Na-H	C16H14O4	47.2	41	2.22172	NA	NA	1-(2,4-dihydroxy-6-methoxyphenyl)-3-phenylprop-2-en-1-one	270.09	271.097	1	8.34487	10.742	0.0001646	0.0011888	resistant - hypersensitive; resistant - sensitive	3.47771	0.0745184	4.09579	0.130331	3.53912	0.104066
8.34_270.0898n	HMDB0133289	M+H, M+2Na-H	C16H14O4	47	40.2	2.22172	NA	NA	7-hydroxy-8-methoxy-2-phenyl-3,4-dihydro-2H-1-benzopyran-4-one	270.09	271.097	1	8.34487	10.742	0.0001646	0.0011888	resistant - hypersensitive; resistant - sensitive	3.47771	0.0745184	4.09579	0.130331	3.53912	0.104066
8.34_270.0898n	HMDB0133301	M+H, M+2Na-H	C16H14O4	47	40.2	2.22172	NA	NA	8-hydroxy-7-methoxy-2-phenyl-3,4-dihydro-2H-1-benzopyran-4-one	270.09	271.097	1	8.34487	10.742	0.0001646	0.0011888	resistant - hypersensitive; resistant - sensitive	3.47771	0.0745184	4.09579	0.130331	3.53912	0.104066
8.34_270.0898n	HMDB0133975	M+H, M+2Na-H	C16H14O4	47.2	41.1	2.22172	NA	NA	(2E)-1-(2,3-dihydroxy-4-methoxyphenyl)-3-phenylprop-2-en-1-one	270.09	271.097	1	8.34487	10.742	0.0001646	0.0011888	resistant - hypersensitive; resistant - sensitive	3.47771	0.0745184	4.09579	0.130331	3.53912	0.104066
8.34_270.0898n	HMDB0133977	M+H, M+2Na-H	C16H14O4	47.2	41.1	2.22172	NA	NA	(2E)-1-(2,4-dihydroxy-3-methoxyphenyl)-3-phenylprop-2-en-1-one	270.09	271.097	1	8.34487	10.742	0.0001646	0.0011888	resistant - hypersensitive; resistant - sensitive	3.47771	0.0745184	4.09579	0.130331	3.53912	0.104066
6.12_779.2470m.z	NA	NA	NA	NA	NA	NA	NA	NA	NA	NA	NA	NA	NA	10.723	0.00016672	0.0012007	hypersensitive - sensitive; resistant - sensitive	2.21928	0.0720066	2.61284	0.201381	1.31907	0.283394
3.10_243.0658m.z	NA	NA	NA	NA	NA	NA	NA	NA	NA	NA	NA	NA	NA	10.703	0.00016894	0.0012132	hypersensitive - resistant; hypersensitive - sensitive; sensitive - resistant	3.32627	0.0300374	2.91056	0.0800303	3.10783	0.0709594
7.90_396.0974n	NA	NA	NA	NA	NA	NA	NA	NA	NA	NA	NA	NA	NA	10.694	0.00016988	0.0012164	resistant - hypersensitive; resistant - sensitive	3.17086	0.0889816	3.82842	0.187155	2.77785	0.196241
6.57_446.2828n	NA	NA	NA	NA	NA	NA	NA	NA	NA	NA	NA	NA	NA	10.63	0.0001773	0.0012659	resistant - hypersensitive; resistant - sensitive	3.63992	0.0486043	4.06813	0.0597321	3.61104	0.116473
4.07_812.3246n	NA	NA	NA	NA	NA	NA	NA	NA	NA	NA	NA	NA	NA	10.619	0.00017868	0.0012721	hypersensitive - resistant; sensitive - resistant	3.24641	0.0436556	2.86728	0.0821813	3.18881	0.058694
6.06_280.1663n	CHEBI:48080	M+H-H2O, M+CH3OH+H	C16H24O4	38.7	0.895	-4.0491	NA	NA	brefeldin A	280.166	313.234	1	6.06365	10.578	0.00018361	0.0013035	hypersensitive - resistant; sensitive - resistant	3.70886	0.0485119	3.28496	0.106693	3.68895	0.0527637
6.06_280.1663n	CHEBI:68220	M+H-H2O, M+CH3OH+H	C16H24O4	38.5	0	-4.0491	NA	NA	(+)-(7S)-7-O-methylsydonic acid	280.166	313.234	1	6.06365	10.578	0.00018361	0.0013035	hypersensitive - resistant; sensitive - resistant	3.70886	0.0485119	3.28496	0.106693	3.68895	0.0527637
6.06_280.1663n	HMDB0030148	M+H-H2O, M+CH3OH+H	C16H24O4	38.8	1.22	-4.0491	NA	NA	Prehumulinic acid	280.166	313.234	1	6.06365	10.578	0.00018361	0.0013035	hypersensitive - resistant; sensitive - resistant	3.70886	0.0485119	3.28496	0.106693	3.68895	0.0527637
6.06_280.1663n	HMDB0036979	M+H-H2O, M+CH3OH+H	C16H24O4	38.5	0.0157	-4.0491	NA	NA	6b-Hydroxy-8a-methoxy-7(11)-eremophilen-12,8-olide	280.166	313.234	1	6.06365	10.578	0.00018361	0.0013035	hypersensitive - resistant; sensitive - resistant	3.70886	0.0485119	3.28496	0.106693	3.68895	0.0527637
6.06_280.1663n	HMDB0040755	M+H-H2O, M+CH3OH+H	C16H24O4	38.5	0.0157	-4.0491	NA	NA	3b-Hydroxy-6b-methoxy-7(11)-eremophilen-12,8a-olide	280.166	313.234	1	6.06365	10.578	0.00018361	0.0013035	hypersensitive - resistant; sensitive - resistant	3.70886	0.0485119	3.28496	0.106693	3.68895	0.0527637
6.06_280.1663n	HMDB0041229	M+H-H2O, M+CH3OH+H	C16H24O4	38.7	1.14	-4.0491	NA	NA	Methyl (3b,11x)-3-Hydroxy-8-oxo-6-eremophilen-12-oate	280.166	313.234	1	6.06365	10.578	0.00018361	0.0013035	hypersensitive - resistant; sensitive - resistant	3.70886	0.0485119	3.28496	0.106693	3.68895	0.0527637
7.55_271.0778n	NA	NA	NA	NA	NA	NA	NA	NA	NA	NA	NA	NA	NA	10.543	0.00018802	0.0013311	resistant - hypersensitive; resistant - sensitive	1.38799	0.24529	2.75749	0.238097	1.28577	0.290438
5.94_194.0984m.z	NA	NA	NA	NA	NA	NA	NA	NA	NA	NA	NA	NA	NA	10.518	0.00019118	0.0013487	hypersensitive - resistant; sensitive - resistant	3.11632	0.0749161	2.8332	0.0666781	3.24259	0.0544615
5.07_617.4198m.z	NA	NA	NA	NA	NA	NA	NA	NA	NA	NA	NA	NA	NA	10.515	0.0001916	0.0013487	hypersensitive - resistant; sensitive - resistant	3.16261	0.134195	2.66831	0.0643556	3.18712	0.0605714
3.80_410.9672n	NA	NA	NA	NA	NA	NA	NA	NA	NA	NA	NA	NA	NA	10.498	0.00019372	0.0013585	hypersensitive - resistant; sensitive - hypersensitive; sensitive - resistant	3.17017	0.0536236	2.99971	0.0446686	3.34545	0.0633457
5.83_395.2164m.z	NA	NA	NA	NA	NA	NA	NA	NA	NA	NA	NA	NA	NA	10.496	0.00019406	0.0013585	hypersensitive - resistant; hypersensitive - sensitive	3.78377	0.061936	3.24866	0.116149	3.31505	0.0836006
7.32_489.9723m.z	NA	NA	NA	NA	NA	NA	NA	NA	NA	NA	NA	NA	NA	10.49	0.00019486	0.0013602	hypersensitive - resistant; sensitive - resistant	2.87475	0.130498	1.67346	0.322101	2.78935	0.0951579
4.80_242.0942n	CHEBI:10429	M+H-H2O, M+H	C15H14O3	45.9	41.5	-0.357478	NA	NA	beta-lapachone	242.094	243.103	1	4.80183	10.479	0.00019626	0.0013616	resistant - hypersensitive; resistant - sensitive	3.5387	0.0950237	4.23009	0.0441394	3.66377	0.174199
4.80_242.0942n	CHEBI:28678	M+H-H2O, M+H	C15H14O3	44.9	36.2	-0.357478	NA	NA	7-methoxy-9,10-dihydrophenanthrene-2,5-diol	242.094	243.103	1	4.80183	10.479	0.00019626	0.0013616	resistant - hypersensitive; resistant - sensitive	3.5387	0.0950237	4.23009	0.0441394	3.66377	0.174199
4.80_242.0942n	CHEBI:5004	M+H-H2O, M+H	C15H14O3	44.6	35	-0.357478	NA	NA	fenoprofen	242.094	243.103	1	4.80183	10.479	0.00019626	0.0013616	resistant - hypersensitive; resistant - sensitive	3.5387	0.0950237	4.23009	0.0441394	3.66377	0.174199
4.80_242.0942n	CHEBI:63672	M+H-H2O, M+H	C15H14O3	43.7	30.7	-0.357478	NA	NA	3-methoxy-4',5-dihydroxy-trans-stilbene	242.094	243.103	1	4.80183	10.479	0.00019626	0.0013616	resistant - hypersensitive; resistant - sensitive	3.5387	0.0950237	4.23009	0.0441394	3.66377	0.174199
4.80_242.0942n	HMDB0002209	M+H-H2O, M+H	C15H14O3	43.1	27.6	-0.357478	NA	NA	Equol	242.094	243.103	1	4.80183	10.479	0.00019626	0.0013616	resistant - hypersensitive; resistant - sensitive	3.5387	0.0950237	4.23009	0.0441394	3.66377	0.174199
4.80_242.0942n	HMDB0014713	M+H-H2O, M+H	C15H14O3	44.6	35	-0.357478	NA	NA	Fenoprofen	242.094	243.103	1	4.80183	10.479	0.00019626	0.0013616	resistant - hypersensitive; resistant - sensitive	3.5387	0.0950237	4.23009	0.0441394	3.66377	0.174199
4.80_242.0942n	HMDB0029302	M+H-H2O, M+H	C15H14O3	46.4	43.9	-0.357478	NA	NA	1-Phenyl-6,7-dihydroxy-isochroman	242.094	243.103	1	4.80183	10.479	0.00019626	0.0013616	resistant - hypersensitive; resistant - sensitive	3.5387	0.0950237	4.23009	0.0441394	3.66377	0.174199
4.80_242.0942n	HMDB0035019	M+H-H2O, M+H	C15H14O3	39.2	7.73	-0.357478	NA	NA	Phenethyl salicylate	242.094	243.103	1	4.80183	10.479	0.00019626	0.0013616	resistant - hypersensitive; resistant - sensitive	3.5387	0.0950237	4.23009	0.0441394	3.66377	0.174199
4.80_242.0942n	HMDB0036347	M+H-H2O, M+H	C15H14O3	39.3	8.32	-0.357478	NA	NA	2,3-Dihydroxy-1,3-diphenyl-1-propanone	242.094	243.103	1	4.80183	10.479	0.00019626	0.0013616	resistant - hypersensitive; resistant - sensitive	3.5387	0.0950237	4.23009	0.0441394	3.66377	0.174199
4.80_242.0942n	HMDB0037679	M+H-H2O, M+H	C15H14O3	43.5	29.3	-0.357478	NA	NA	Guaicyl phenylacetate	242.094	243.103	1	4.80183	10.479	0.00019626	0.0013616	resistant - hypersensitive; resistant - sensitive	3.5387	0.0950237	4.23009	0.0441394	3.66377	0.174199
4.80_242.0942n	HMDB0039146	M+H-H2O, M+H	C15H14O3	46.1	42.6	-0.357478	NA	NA	Citrubuntin	242.094	243.103	1	4.80183	10.479	0.00019626	0.0013616	resistant - hypersensitive; resistant - sensitive	3.5387	0.0950237	4.23009	0.0441394	3.66377	0.174199
4.80_242.0942n	HMDB0130495	M+H-H2O, M+H	C15H14O3	43.1	27.6	-0.357478	NA	NA	3-(4-hydroxyphenyl)-3,4-dihydro-2H-1-benzopyran-7-ol	242.094	243.103	1	4.80183	10.479	0.00019626	0.0013616	resistant - hypersensitive; resistant - sensitive	3.5387	0.0950237	4.23009	0.0441394	3.66377	0.174199
4.80_242.0942n	HMDB0130496	M+H-H2O, M+H	C15H14O3	43.1	27.4	-0.357478	NA	NA	3-phenyl-3,4-dihydro-2H-1-benzopyran-4,7-diol	242.094	243.103	1	4.80183	10.479	0.00019626	0.0013616	resistant - hypersensitive; resistant - sensitive	3.5387	0.0950237	4.23009	0.0441394	3.66377	0.174199
4.80_242.0942n	HMDB0130497	M+H-H2O, M+H	C15H14O3	43.5	29.6	-0.357478	NA	NA	1-(2,4-dihydroxyphenyl)-2-phenylpropan-1-one	242.094	243.103	1	4.80183	10.479	0.00019626	0.0013616	resistant - hypersensitive; resistant - sensitive	3.5387	0.0950237	4.23009	0.0441394	3.66377	0.174199
4.80_242.0942n	HMDB0135355	M+H-H2O, M+H	C15H14O3	39.2	7.78	-0.357478	NA	NA	1-(2,5-dihydroxyphenyl)-3-phenylpropan-1-one	242.094	243.103	1	4.80183	10.479	0.00019626	0.0013616	resistant - hypersensitive; resistant - sensitive	3.5387	0.0950237	4.23009	0.0441394	3.66377	0.174199
4.80_242.0942n	HMDB0135397	M+H-H2O, M+H	C15H14O3	39.2	7.78	-0.357478	NA	NA	1-(3,4-dihydroxyphenyl)-3-phenylpropan-1-one	242.094	243.103	1	4.80183	10.479	0.00019626	0.0013616	resistant - hypersensitive; resistant - sensitive	3.5387	0.0950237	4.23009	0.0441394	3.66377	0.174199
4.80_242.0942n	HMDB0135405	M+H-H2O, M+H	C15H14O3	39.4	8.99	-0.357478	NA	NA	3-(2-hydroxyphenyl)-1-(3-hydroxyphenyl)propan-1-one	242.094	243.103	1	4.80183	10.479	0.00019626	0.0013616	resistant - hypersensitive; resistant - sensitive	3.5387	0.0950237	4.23009	0.0441394	3.66377	0.174199
4.80_242.0942n	HMDB0135406	M+H-H2O, M+H	C15H14O3	39.2	7.78	-0.357478	NA	NA	1-(3,5-dihydroxyphenyl)-3-phenylpropan-1-one	242.094	243.103	1	4.80183	10.479	0.00019626	0.0013616	resistant - hypersensitive; resistant - sensitive	3.5387	0.0950237	4.23009	0.0441394	3.66377	0.174199
4.80_242.0942n	HMDB0135407	M+H-H2O, M+H	C15H14O3	39.4	9.01	-0.357478	NA	NA	3-hydroxy-1-(3-hydroxyphenyl)-3-phenylpropan-1-one	242.094	243.103	1	4.80183	10.479	0.00019626	0.0013616	resistant - hypersensitive; resistant - sensitive	3.5387	0.0950237	4.23009	0.0441394	3.66377	0.174199
4.80_242.0942n	HMDB0135408	M+H-H2O, M+H	C15H14O3	39.4	8.99	-0.357478	NA	NA	1,3-bis(3-hydroxyphenyl)propan-1-one	242.094	243.103	1	4.80183	10.479	0.00019626	0.0013616	resistant - hypersensitive; resistant - sensitive	3.5387	0.0950237	4.23009	0.0441394	3.66377	0.174199
4.80_242.0942n	HMDB0135409	M+H-H2O, M+H	C15H14O3	39.4	8.99	-0.357478	NA	NA	1-(3-hydroxyphenyl)-3-(4-hydroxyphenyl)propan-1-one	242.094	243.103	1	4.80183	10.479	0.00019626	0.0013616	resistant - hypersensitive; resistant - sensitive	3.5387	0.0950237	4.23009	0.0441394	3.66377	0.174199
4.80_242.0942n	HMDB0135593	M+H-H2O, M+H	C15H14O3	39.3	8.45	-0.357478	NA	NA	3-hydroxy-3-(4-hydroxyphenyl)-1-phenylpropan-1-one	242.094	243.103	1	4.80183	10.479	0.00019626	0.0013616	resistant - hypersensitive; resistant - sensitive	3.5387	0.0950237	4.23009	0.0441394	3.66377	0.174199
4.80_242.0942n	HMDB0135594	M+H-H2O, M+H	C15H14O3	39.4	8.99	-0.357478	NA	NA	1,3-bis(4-hydroxyphenyl)propan-1-one	242.094	243.103	1	4.80183	10.479	0.00019626	0.0013616	resistant - hypersensitive; resistant - sensitive	3.5387	0.0950237	4.23009	0.0441394	3.66377	0.174199
4.80_242.0942n	HMDB0135595	M+H-H2O, M+H	C15H14O3	39.3	8.61	-0.357478	NA	NA	3-(3,4-dihydroxyphenyl)-1-phenylpropan-1-one	242.094	243.103	1	4.80183	10.479	0.00019626	0.0013616	resistant - hypersensitive; resistant - sensitive	3.5387	0.0950237	4.23009	0.0441394	3.66377	0.174199
4.80_242.0942n	HMDB0135596	M+H-H2O, M+H	C15H14O3	39.4	8.99	-0.357478	NA	NA	1-(2-hydroxyphenyl)-3-(4-hydroxyphenyl)propan-1-one	242.094	243.103	1	4.80183	10.479	0.00019626	0.0013616	resistant - hypersensitive; resistant - sensitive	3.5387	0.0950237	4.23009	0.0441394	3.66377	0.174199
4.80_242.0942n	HMDB0135601	M+H-H2O, M+H	C15H14O3	39.3	8.61	-0.357478	NA	NA	3-(2,4-dihydroxyphenyl)-1-phenylpropan-1-one	242.094	243.103	1	4.80183	10.479	0.00019626	0.0013616	resistant - hypersensitive; resistant - sensitive	3.5387	0.0950237	4.23009	0.0441394	3.66377	0.174199
7.91_607.5181m.z	NA	NA	NA	NA	NA	NA	NA	NA	NA	NA	NA	NA	NA	10.478	0.00019644	0.0013616	hypersensitive - resistant; hypersensitive - sensitive	3.11931	0.0928481	1.54338	0.314997	1.71743	0.327347
7.56_404.1246m.z	NA	NA	NA	NA	NA	NA	NA	NA	NA	NA	NA	NA	NA	10.476	0.0001967	0.0013616	resistant - hypersensitive; resistant - sensitive	1.36755	0.260205	2.61661	0.250879	1.07751	0.263092
6.06_180.0579n	CHEBI:17922	M+H-H2O, M+H	C13H8O	47.1	50.4	1.87656	NA	NA	fluoren-9-one	180.058	181.066	1	6.0565	10.467	0.00019788	0.001366	resistant - hypersensitive; resistant - sensitive	2.82599	0.0357518	3.15991	0.090645	2.72703	0.0751055
6.06_180.0579n	HMDB0038915	M+H-H2O, M+H	C13H8O	48.3	56.7	1.87656	NA	NA	12-Tridecene-4,6,8,10-tetraynal	180.058	181.066	1	6.0565	10.467	0.00019788	0.001366	resistant - hypersensitive; resistant - sensitive	2.82599	0.0357518	3.15991	0.090645	2.72703	0.0751055
5.75_164.0270n	NA	NA	NA	NA	NA	NA	NA	NA	NA	NA	NA	NA	NA	10.459	0.00019891	0.0013694	resistant - hypersensitive; resistant - sensitive	2.7642	0.0388438	3.0121	0.090405	2.57452	0.0661399
6.41_349.1399n	NA	NA	NA	NA	NA	NA	NA	NA	NA	NA	NA	NA	NA	10.42	0.00020417	0.0014017	resistant - hypersensitive; resistant - sensitive	2.83696	0.0649638	3.39204	0.0789645	2.85525	0.140287
7.91_206.0490n	NA	NA	NA	NA	NA	NA	NA	NA	NA	NA	NA	NA	NA	10.352	0.00021382	0.0014599	resistant - hypersensitive; resistant - sensitive	1.22128	0.309464	2.58207	0.243657	0.825335	0.320945
8.01_646.5167n	NA	NA	NA	NA	NA	NA	NA	NA	NA	NA	NA	NA	NA	10.351	0.00021397	0.0014599	hypersensitive - resistant; sensitive - resistant	3.95532	0.0311074	3.79533	0.0337416	4.00128	0.0377425
7.32_427.0425m.z	NA	NA	NA	NA	NA	NA	NA	NA	NA	NA	NA	NA	NA	10.344	0.00021494	0.0014599	hypersensitive - resistant; sensitive - resistant	4.25756	0.0922303	2.82887	0.413149	4.14741	0.0661638
5.92_575.2666m.z	NA	NA	NA	NA	NA	NA	NA	NA	NA	NA	NA	NA	NA	10.344	0.00021498	0.0014599	hypersensitive - resistant; sensitive - hypersensitive; sensitive - resistant	1.99777	0.305352	1.24761	0.309571	2.88623	0.100081
7.10_591.2583m.z	NA	NA	NA	NA	NA	NA	NA	NA	NA	NA	NA	NA	NA	10.302	0.00022107	0.0014971	hypersensitive - resistant; hypersensitive - sensitive	3.57203	0.0579275	3.20767	0.0726536	3.22984	0.0599085
3.46_332.0769n	NA	NA	NA	NA	NA	NA	NA	NA	NA	NA	NA	NA	NA	10.287	0.00022339	0.0015064	resistant - hypersensitive; resistant - sensitive	3.42419	0.0231855	3.67069	0.0457862	3.47215	0.0502998
1.13_536.9948m.z	NA	NA	NA	NA	NA	NA	NA	NA	NA	NA	NA	NA	NA	10.285	0.00022375	0.0015064	hypersensitive - resistant; hypersensitive - sensitive	2.88403	0.0407924	2.4187	0.087401	2.56879	0.0860575
6.76_384.9779m.z	NA	NA	NA	NA	NA	NA	NA	NA	NA	NA	NA	NA	NA	10.281	0.00022424	0.0015064	hypersensitive - resistant; sensitive - resistant	1.56203	0.292018	-0.0824188	0.291651	1.20296	0.237075
5.31_139.0245n	NA	NA	NA	NA	NA	NA	NA	NA	NA	NA	NA	NA	NA	10.277	0.00022495	0.0015071	resistant - hypersensitive; resistant - sensitive	2.91614	0.0447599	3.39874	0.134534	2.80534	0.0980369
8.11_736.4395n	NA	NA	NA	NA	NA	NA	NA	NA	NA	NA	NA	NA	NA	10.224	0.00023311	0.0015576	hypersensitive - resistant; hypersensitive - sensitive; sensitive - resistant	4.23143	0.0555883	3.88253	0.0652471	4.05443	0.0422695
7.18_621.5986m.z	NA	NA	NA	NA	NA	NA	NA	NA	NA	NA	NA	NA	NA	10.206	0.00023596	0.0015724	hypersensitive - resistant; hypersensitive - sensitive	3.10886	0.0560337	1.02089	0.468038	1.38927	0.37751
6.83_387.0109m.z	NA	NA	NA	NA	NA	NA	NA	NA	NA	NA	NA	NA	NA	10.191	0.00023839	0.0015844	hypersensitive - resistant; sensitive - resistant	4.15015	0.0542903	3.03156	0.325237	4.03506	0.0522913
4.40_389.8912n	NA	NA	NA	NA	NA	NA	NA	NA	NA	NA	NA	NA	NA	10.152	0.00024481	0.0016223	hypersensitive - resistant; sensitive - hypersensitive; sensitive - resistant	3.11605	0.147832	2.56898	0.250402	3.67411	0.079608
6.54_570.3133n	NA	NA	NA	NA	NA	NA	NA	NA	NA	NA	NA	NA	NA	10.148	0.0002454	0.0016223	hypersensitive - resistant; hypersensitive - sensitive	2.84594	0.144839	1.57364	0.27261	1.15301	0.367881
7.66_244.0359n	CHEBI:12387	M+H-H2O, M+H	C6H13O8P	36.6	0.216	4.6326	NA	NA	beta-L-fucose 1-phosphate	244.036	227.033	1	7.66062	10.102	0.00025326	0.001669	resistant - hypersensitive; resistant - sensitive	1.6934	0.299708	2.9361	0.151849	1.43303	0.299915
7.66_244.0359n	CHEBI:16043	M+H-H2O, M+H	C6H13O8P	36.6	0	4.6326	NA	NA	2-deoxy-D-glucose 6-phosphate	244.036	227.033	1	7.66062	10.102	0.00025326	0.001669	resistant - hypersensitive; resistant - sensitive	1.6934	0.299708	2.9361	0.151849	1.43303	0.299915
7.66_244.0359n	CHEBI:16647	M+H-H2O, M+H	C6H13O8P	36.6	0	4.6326	NA	NA	L-fuculose 1-phosphate	244.036	227.033	1	7.66062	10.102	0.00025326	0.001669	resistant - hypersensitive; resistant - sensitive	1.6934	0.299708	2.9361	0.151849	1.43303	0.299915
7.66_244.0359n	CHEBI:17892	M+H-H2O, M+H	C6H13O8P	36.6	0	4.6326	NA	NA	L-rhamnulose 1-phosphate	244.036	227.033	1	7.66062	10.102	0.00025326	0.001669	resistant - hypersensitive; resistant - sensitive	1.6934	0.299708	2.9361	0.151849	1.43303	0.299915
7.66_244.0359n	CHEBI:28319	M+H-H2O, M+H	C6H13O8P	36.6	0.216	4.6326	NA	NA	L-fucopyranose 1-phosphate	244.036	227.033	1	7.66062	10.102	0.00025326	0.001669	resistant - hypersensitive; resistant - sensitive	1.6934	0.299708	2.9361	0.151849	1.43303	0.299915
7.66_244.0359n	CHEBI:6220	M+H-H2O, M+H	C6H13O8P	36.6	0.216	4.6326	NA	NA	alpha-L-fucose 1-phosphate	244.036	227.033	1	7.66062	10.102	0.00025326	0.001669	resistant - hypersensitive; resistant - sensitive	1.6934	0.299708	2.9361	0.151849	1.43303	0.299915
7.66_244.0359n	CHEBI:84756	M+H-H2O, M+H	C6H13O8P	36.6	0	4.6326	NA	NA	2-deoxy-D-glucopyranose 6-phosphate	244.036	227.033	1	7.66062	10.102	0.00025326	0.001669	resistant - hypersensitive; resistant - sensitive	1.6934	0.299708	2.9361	0.151849	1.43303	0.299915
7.66_244.0359n	HMDB0001265	M+H-H2O, M+H	C6H13O8P	36.6	0.216	4.6326	NA	NA	Fucose 1-phosphate	244.036	227.033	1	7.66062	10.102	0.00025326	0.001669	resistant - hypersensitive; resistant - sensitive	1.6934	0.299708	2.9361	0.151849	1.43303	0.299915
3.42_934.0715n	HMDB0030602	M+H, M+CH3OH+H	C41H26O26	39	16	0.33169	NA	NA	Vescalagin	934.072	935.079	1	3.41907	10.099	0.00025379	0.001669	hypersensitive - resistant; hypersensitive - sensitive	2.96849	0.0979946	1.72302	0.0812025	2.23157	0.325557
3.42_934.0715n	HMDB0134677	M+H, M+CH3OH+H	C41H26O26	44.5	43.7	0.33169	NA	NA	7-[7,8,9,12,13,14,17,18,19,25-decahydroxy-24-(hydroxymethyl)-4,22,27-trioxo-3,23,26-trioxahexacyclo[13.10.3.1¬≤,‚Å∂.0‚Åµ,¬π‚Å∞.0¬π¬π,¬≤‚Å∏.0¬π‚Å∂,¬≤¬π]nonacosa-5(10),6,8,11,13,15(28),16,18,20-nonaen-29-yl]-3,4,8,9,10-pentahydroxy-6-oxo-6H-benzo[c]chromene-1-carboxylic acid	934.072	935.079	1	3.41907	10.099	0.00025379	0.001669	hypersensitive - resistant; hypersensitive - sensitive	2.96849	0.0979946	1.72302	0.0812025	2.23157	0.325557
3.42_934.0715n	HMDB0134678	M+H, M+CH3OH+H	C41H26O26	38.6	14.2	0.33169	NA	NA	2-[7,8,9,12,13,14,17,18,19,25-decahydroxy-24-(hydroxymethyl)-4,22,27-trioxo-3,23,26-trioxahexacyclo[13.10.3.1¬≤,‚Å∂.0‚Åµ,¬π‚Å∞.0¬π¬π,¬≤‚Å∏.0¬π‚Å∂,¬≤¬π]nonacosa-5(10),6,8,11,13,15(28),16,18,20-nonaen-29-yl]-3,4,8,9,10-pentahydroxy-6-oxo-6H-benzo[c]chromene-1-carboxylic acid	934.072	935.079	1	3.41907	10.099	0.00025379	0.001669	hypersensitive - resistant; hypersensitive - sensitive	2.96849	0.0979946	1.72302	0.0812025	2.23157	0.325557
4.40_357.9193n	NA	NA	NA	NA	NA	NA	NA	NA	NA	NA	NA	NA	NA	10.08	0.00025716	0.0016867	hypersensitive - resistant; sensitive - hypersensitive; sensitive - resistant	2.43652	0.0971554	2.06163	0.175288	2.8291	0.0629287
7.58_537.3577n	NA	NA	NA	NA	NA	NA	NA	NA	NA	NA	NA	NA	NA	10.053	0.00026188	0.0017132	hypersensitive - resistant; sensitive - resistant	3.85899	0.0426882	3.52926	0.0722015	3.81071	0.0519058
7.13_593.3270m.z	NA	NA	NA	NA	NA	NA	NA	NA	NA	NA	NA	NA	NA	10.032	0.00026559	0.0017329	hypersensitive - resistant; hypersensitive - sensitive	3.05613	0.387422	0.393001	0.578375	0.0644988	0.567111
3.78_302.0058m.z	NA	NA	NA	NA	NA	NA	NA	NA	NA	NA	NA	NA	NA	10.008	0.00027009	0.001751	hypersensitive - resistant; sensitive - resistant	3.04087	0.0392386	2.79059	0.0353331	2.9629	0.0485317
8.05_1027.5604m.z	NA	NA	NA	NA	NA	NA	NA	NA	NA	NA	NA	NA	NA	10.007	0.00027012	0.001751	hypersensitive - resistant; sensitive - resistant	3.18766	0.0352496	2.88856	0.0692857	3.16548	0.0500733
7.67_945.5545m.z	NA	NA	NA	NA	NA	NA	NA	NA	NA	NA	NA	NA	NA	10.006	0.00027046	0.001751	hypersensitive - resistant; sensitive - resistant	4.14585	0.0583164	3.81502	0.0571538	4.03776	0.0466459
7.86_1044.6181n	NA	NA	NA	NA	NA	NA	NA	NA	NA	NA	NA	NA	NA	10	0.00027145	0.0017528	hypersensitive - resistant; hypersensitive - sensitive	3.11701	0.0798134	2.54125	0.0987069	2.79431	0.0976387
0.39_115.9816n	NA	NA	NA	NA	NA	NA	NA	NA	NA	NA	NA	NA	NA	9.9767	0.00027583	0.0017766	hypersensitive - resistant; sensitive - resistant	3.34591	0.0183306	3.20727	0.0267392	3.33736	0.0289287
5.49_577.1706m.z	NA	NA	NA	NA	NA	NA	NA	NA	NA	NA	NA	NA	NA	9.9614	0.00027875	0.0017907	resistant - hypersensitive; hypersensitive - sensitive; resistant - sensitive	2.89651	0.176297	3.44716	0.113179	2.38718	0.211527
4.40_184.9354n	NA	NA	NA	NA	NA	NA	NA	NA	NA	NA	NA	NA	NA	9.9234	0.00028608	0.0018331	hypersensitive - resistant; sensitive - hypersensitive; sensitive - resistant	2.61584	0.17381	1.98483	0.277522	3.20871	0.0840827
5.19_167.9943m.z	NA	NA	NA	NA	NA	NA	NA	NA	NA	NA	NA	NA	NA	9.9142	0.00028788	0.0018399	hypersensitive - resistant; sensitive - resistant	3.06172	0.0607484	2.74818	0.0703392	3.12117	0.0630844
4.03_320.1848n	CHEBI:133214	M+K, 2M+H, M+Na	C16H24N4O3	38.7	0	-0.280561	NA	NA	(R)-imazapyr-isopropylammonium	320.185	359.148	1	4.03253	9.9013	0.00029044	0.0018516	hypersensitive - resistant; hypersensitive - sensitive; sensitive - resistant	3.35792	0.0234037	3.06988	0.0617171	3.21464	0.0449015
4.03_320.1848n	CHEBI:133215	M+K, 2M+H, M+Na	C16H24N4O3	38.7	0	-0.280561	NA	NA	(S)-imazapyr-isopropylammonium	320.185	359.148	1	4.03253	9.9013	0.00029044	0.0018516	hypersensitive - resistant; hypersensitive - sensitive; sensitive - resistant	3.35792	0.0234037	3.06988	0.0617171	3.21464	0.0449015
4.03_320.1848n	CHEBI:79223	M+K, 2M+H, M+Na	C15H28O7	40.2	9.69	3.89646	NA	NA	bhas#10	320.185	359.148	1	4.03253	9.9013	0.00029044	0.0018516	hypersensitive - resistant; hypersensitive - sensitive; sensitive - resistant	3.35792	0.0234037	3.06988	0.0617171	3.21464	0.0449015
4.03_320.1848n	CHEBI:79256	M+K, 2M+H, M+Na	C15H28O7	40.2	9.69	3.89646	NA	NA	bhos#10	320.185	359.148	1	4.03253	9.9013	0.00029044	0.0018516	hypersensitive - resistant; hypersensitive - sensitive; sensitive - resistant	3.35792	0.0234037	3.06988	0.0617171	3.21464	0.0449015
6.58_382.9796m.z	NA	NA	NA	NA	NA	NA	NA	NA	NA	NA	NA	NA	NA	9.8894	0.00029282	0.001862	hypersensitive - resistant; sensitive - resistant	3.24079	0.133456	1.61858	0.378414	2.54911	0.204691
6.58_384.9774m.z	NA	NA	NA	NA	NA	NA	NA	NA	NA	NA	NA	NA	NA	9.8567	0.00029946	0.0018993	hypersensitive - resistant; sensitive - resistant	3.0826	0.141758	1.47854	0.363609	2.35364	0.214909
6.82_389.0082m.z	NA	NA	NA	NA	NA	NA	NA	NA	NA	NA	NA	NA	NA	9.849	0.00030104	0.0019046	hypersensitive - resistant; sensitive - resistant	4.08415	0.0606133	2.85993	0.360433	3.94448	0.0566034
6.62_210.1890n	NA	NA	NA	NA	NA	NA	NA	NA	NA	NA	NA	NA	NA	9.8409	0.00030271	0.0019103	hypersensitive - resistant; sensitive - resistant	3.33098	0.052339	3.04748	0.0721312	3.40344	0.0565107
1.32_414.9621n	NA	NA	NA	NA	NA	NA	NA	NA	NA	NA	NA	NA	NA	9.7977	0.00031182	0.0019628	hypersensitive - resistant; hypersensitive - sensitive	2.95314	0.0344605	2.65228	0.0582212	2.76839	0.0509418
6.82_387.1893m.z	NA	NA	NA	NA	NA	NA	NA	NA	NA	NA	NA	NA	NA	9.7862	0.0003143	0.0019735	hypersensitive - resistant; sensitive - resistant	2.68802	0.0866599	1.50853	0.325889	2.4592	0.0815219
7.32_491.9701m.z	NA	NA	NA	NA	NA	NA	NA	NA	NA	NA	NA	NA	NA	9.7608	0.00031982	0.0020031	hypersensitive - resistant; sensitive - resistant	2.91061	0.144908	1.76478	0.311253	2.82519	0.0946713
3.36_624.1292n	NA	NA	NA	NA	NA	NA	NA	NA	NA	NA	NA	NA	NA	9.7489	0.00032246	0.0020145	hypersensitive - resistant; hypersensitive - sensitive; resistant - sensitive	2.72688	0.0583353	1.98024	0.230145	1.17756	0.359161
4.40_105.9342n	NA	NA	NA	NA	NA	NA	NA	NA	NA	NA	NA	NA	NA	9.7399	0.00032446	0.002022	sensitive - hypersensitive; sensitive - resistant	2.43887	0.0889488	2.17644	0.133379	2.78256	0.0550032
7.41_587.2062m.z	NA	NA	NA	NA	NA	NA	NA	NA	NA	NA	NA	NA	NA	9.7356	0.00032543	0.002023	resistant - hypersensitive; hypersensitive - sensitive; resistant - sensitive	1.82908	0.245208	2.65294	0.188104	0.871523	0.400605
7.97_1027.5580m.z	NA	NA	NA	NA	NA	NA	NA	NA	NA	NA	NA	NA	NA	9.7291	0.00032688	0.002026	hypersensitive - resistant; sensitive - resistant	2.95374	0.0464641	2.57752	0.106494	3.02314	0.0679087
6.41_232.0739n	CHEBI:59878	M+H-2H2O, M+Na	C13H12O4	40.4	5.53	1.48503	NA	NA	aloesone	232.074	255.067	1	6.41287	9.7263	0.00032753	0.002026	resistant - hypersensitive; resistant - sensitive	2.99902	0.060159	3.57151	0.143185	3.03719	0.0903746
6.41_232.0739n	CHEBI:79125	M+H-2H2O, M+Na	C13H12O4	40.8	7.58	1.48503	NA	NA	2-hydroxy-7-methoxy-5-methyl-1-naphthoic acid	232.074	255.067	1	6.41287	9.7263	0.00032753	0.002026	resistant - hypersensitive; resistant - sensitive	2.99902	0.060159	3.57151	0.143185	3.03719	0.0903746
6.41_232.0739n	HMDB0030813	M+H-2H2O, M+Na	C13H12O4	40.6	6.59	1.48503	NA	NA	Cassiachromone	232.074	255.067	1	6.41287	9.7263	0.00032753	0.002026	resistant - hypersensitive; resistant - sensitive	2.99902	0.060159	3.57151	0.143185	3.03719	0.0903746
6.41_232.0739n	HMDB0033330	M+H-2H2O, M+Na	C13H12O4	39.2	0	1.48503	NA	NA	Dihydrocoriandrin	232.074	255.067	1	6.41287	9.7263	0.00032753	0.002026	resistant - hypersensitive; resistant - sensitive	2.99902	0.060159	3.57151	0.143185	3.03719	0.0903746
6.41_232.0739n	HMDB0038911	M+H-2H2O, M+Na	C13H12O4	40	3.86	1.48503	NA	NA	(2S,3S,4S)-5,7,9,11-Tridecatetrayne-1,2,3,4-tetrol	232.074	255.067	1	6.41287	9.7263	0.00032753	0.002026	resistant - hypersensitive; resistant - sensitive	2.99902	0.060159	3.57151	0.143185	3.03719	0.0903746
6.41_232.0739n	HMDB0041325	M+H-2H2O, M+Na	C13H12O4	39.2	0	1.48503	NA	NA	Salfredin B11	232.074	255.067	1	6.41287	9.7263	0.00032753	0.002026	resistant - hypersensitive; resistant - sensitive	2.99902	0.060159	3.57151	0.143185	3.03719	0.0903746
6.41_232.0739n	HMDB0128959	M+H-2H2O, M+Na	C13H12O4	40.5	6.23	1.48503	NA	NA	7-hydroxy-6-(3-oxobutyl)-2H-chromen-2-one	232.074	255.067	1	6.41287	9.7263	0.00032753	0.002026	resistant - hypersensitive; resistant - sensitive	2.99902	0.060159	3.57151	0.143185	3.03719	0.0903746
6.41_232.0739n	HMDB0130044	M+H-2H2O, M+Na	C13H12O4	40.4	5.75	1.48503	NA	NA	5-hydroxy-3-[(1E)-3-hydroxybut-1-en-1-yl]-1H-isochromen-1-one	232.074	255.067	1	6.41287	9.7263	0.00032753	0.002026	resistant - hypersensitive; resistant - sensitive	2.99902	0.060159	3.57151	0.143185	3.03719	0.0903746
6.41_232.0739n	HMDB0130045	M+H-2H2O, M+Na	C13H12O4	40.3	5.34	1.48503	NA	NA	3-[(1E)-but-1-en-1-yl]-5,6-dihydroxy-1H-isochromen-1-one	232.074	255.067	1	6.41287	9.7263	0.00032753	0.002026	resistant - hypersensitive; resistant - sensitive	2.99902	0.060159	3.57151	0.143185	3.03719	0.0903746
6.41_232.0739n	HMDB0130046	M+H-2H2O, M+Na	C13H12O4	40.3	5.34	1.48503	NA	NA	3-[(1E)-but-1-en-1-yl]-5,7-dihydroxy-1H-isochromen-1-one	232.074	255.067	1	6.41287	9.7263	0.00032753	0.002026	resistant - hypersensitive; resistant - sensitive	2.99902	0.060159	3.57151	0.143185	3.03719	0.0903746
6.41_232.0739n	HMDB0130047	M+H-2H2O, M+Na	C13H12O4	40.4	5.55	1.48503	NA	NA	3-(3-ethyloxiran-2-yl)-5-hydroxy-1H-isochromen-1-one	232.074	255.067	1	6.41287	9.7263	0.00032753	0.002026	resistant - hypersensitive; resistant - sensitive	2.99902	0.060159	3.57151	0.143185	3.03719	0.0903746
6.41_232.0739n	HMDB0130048	M+H-2H2O, M+Na	C13H12O4	40.7	7.22	1.48503	NA	NA	5-hydroxy-3-[(1E)-4-hydroxybut-1-en-1-yl]-1H-isochromen-1-one	232.074	255.067	1	6.41287	9.7263	0.00032753	0.002026	resistant - hypersensitive; resistant - sensitive	2.99902	0.060159	3.57151	0.143185	3.03719	0.0903746
6.41_232.0739n	HMDB0130065	M+H-2H2O, M+Na	C13H12O4	40.4	5.73	1.48503	NA	NA	3-(1,2-dihydroxybut-3-en-1-yl)-1H-isochromen-1-one	232.074	255.067	1	6.41287	9.7263	0.00032753	0.002026	resistant - hypersensitive; resistant - sensitive	2.99902	0.060159	3.57151	0.143185	3.03719	0.0903746
6.41_232.0739n	HMDB0135794	M+H-2H2O, M+Na	C13H12O4	40.8	7.69	1.48503	NA	NA	7-(hydroxymethyl)-6-[(E)-2-methoxyethenyl]-2H-chromen-2-one	232.074	255.067	1	6.41287	9.7263	0.00032753	0.002026	resistant - hypersensitive; resistant - sensitive	2.99902	0.060159	3.57151	0.143185	3.03719	0.0903746
6.41_232.0739n	HMDB0135795	M+H-2H2O, M+Na	C13H12O4	39.6	1.72	1.48503	NA	NA	6-(3-methoxyoxiran-2-yl)-7-methyl-2H-chromen-2-one	232.074	255.067	1	6.41287	9.7263	0.00032753	0.002026	resistant - hypersensitive; resistant - sensitive	2.99902	0.060159	3.57151	0.143185	3.03719	0.0903746
6.41_232.0739n	HMDB0135796	M+H-2H2O, M+Na	C13H12O4	39.6	1.72	1.48503	NA	NA	8-hydroxy-6-[(E)-2-methoxyethenyl]-7-methyl-2H-chromen-2-one	232.074	255.067	1	6.41287	9.7263	0.00032753	0.002026	resistant - hypersensitive; resistant - sensitive	2.99902	0.060159	3.57151	0.143185	3.03719	0.0903746
6.41_232.0739n	HMDB0135797	M+H-2H2O, M+Na	C13H12O4	39.6	1.72	1.48503	NA	NA	5-hydroxy-6-[(E)-2-methoxyethenyl]-7-methyl-2H-chromen-2-one	232.074	255.067	1	6.41287	9.7263	0.00032753	0.002026	resistant - hypersensitive; resistant - sensitive	2.99902	0.060159	3.57151	0.143185	3.03719	0.0903746
6.41_232.0739n	HMDB0135798	M+H-2H2O, M+Na	C13H12O4	40.8	7.61	1.48503	NA	NA	3-hydroxy-6-[(E)-2-methoxyethenyl]-7-methyl-2H-chromen-2-one	232.074	255.067	1	6.41287	9.7263	0.00032753	0.002026	resistant - hypersensitive; resistant - sensitive	2.99902	0.060159	3.57151	0.143185	3.03719	0.0903746
6.56_991.5592m.z	NA	NA	NA	NA	NA	NA	NA	NA	NA	NA	NA	NA	NA	9.7158	0.0003299	0.0020356	hypersensitive - resistant; hypersensitive - sensitive; resistant - sensitive	2.99205	0.125687	2.46158	0.152687	1.87739	0.239787
6.76_427.0424m.z	NA	NA	NA	NA	NA	NA	NA	NA	NA	NA	NA	NA	NA	9.7091	0.00033142	0.0020365	hypersensitive - resistant; sensitive - resistant	3.07014	0.346135	1.66338	0.189934	2.96878	0.211411
3.33_432.1043n	CHEBI:132818	M+H-H2O, M+H, M+H-2H2O	C21H20O10	47.1	51.7	-3.18291	NA	NA	apigenin 7-O-beta-L-glucoside	432.104	433.113	1	3.33408	9.708	0.00033167	0.0020365	resistant - hypersensitive; sensitive - hypersensitive; resistant - sensitive	2.40517	0.0448243	2.7977	0.057286	2.61573	0.0840351
3.33_432.1043n	CHEBI:16778	M+H-H2O, M+H, M+H-2H2O	C21H20O10	47.2	51.9	-3.18291	NA	NA	apigenin 7-O-beta-D-glucoside	432.104	433.113	1	3.33408	9.708	0.00033167	0.0020365	resistant - hypersensitive; sensitive - hypersensitive; resistant - sensitive	2.40517	0.0448243	2.7977	0.057286	2.61573	0.0840351
3.33_432.1043n	CHEBI:16954	M+H-H2O, M+H, M+H-2H2O	C21H20O10	47.1	51.7	-3.18291	NA	NA	vitexin	432.104	433.113	1	3.33408	9.708	0.00033167	0.0020365	resistant - hypersensitive; sensitive - hypersensitive; resistant - sensitive	2.40517	0.0448243	2.7977	0.057286	2.61573	0.0840351
3.33_432.1043n	CHEBI:18330	M+H-H2O, M+H, M+H-2H2O	C21H20O10	47.2	51.9	-3.18291	NA	NA	isovitexin	432.104	433.113	1	3.33408	9.708	0.00033167	0.0020365	resistant - hypersensitive; sensitive - hypersensitive; resistant - sensitive	2.40517	0.0448243	2.7977	0.057286	2.61573	0.0840351
3.33_432.1043n	CHEBI:27514	M+H-H2O, M+H, M+H-2H2O	C21H20O10	46.9	50.4	-3.18291	NA	NA	genistein 7-O-beta-D-glucoside	432.104	433.113	1	3.33408	9.708	0.00033167	0.0020365	resistant - hypersensitive; sensitive - hypersensitive; resistant - sensitive	2.40517	0.0448243	2.7977	0.057286	2.61573	0.0840351
3.33_432.1043n	CHEBI:5304	M+H-H2O, M+H, M+H-2H2O	C21H20O10	47.1	51.7	-3.18291	NA	NA	genistein 8-C-glucoside	432.104	433.113	1	3.33408	9.708	0.00033167	0.0020365	resistant - hypersensitive; sensitive - hypersensitive; resistant - sensitive	2.40517	0.0448243	2.7977	0.057286	2.61573	0.0840351
3.33_432.1043n	CHEBI:68125	M+H-H2O, M+H, M+H-2H2O	C21H20O10	47.1	51.7	-3.18291	NA	NA	thunberginol F 7-O-beta-D-glucopyranoside	432.104	433.113	1	3.33408	9.708	0.00033167	0.0020365	resistant - hypersensitive; sensitive - hypersensitive; resistant - sensitive	2.40517	0.0448243	2.7977	0.057286	2.61573	0.0840351
3.33_432.1043n	CHEBI:69470	M+H-H2O, M+H, M+H-2H2O	C21H20O10	41.6	24	-3.18291	NA	NA	purpurquinone B	432.104	433.113	1	3.33408	9.708	0.00033167	0.0020365	resistant - hypersensitive; sensitive - hypersensitive; resistant - sensitive	2.40517	0.0448243	2.7977	0.057286	2.61573	0.0840351
3.33_432.1043n	CHEBI:70030	M+H-H2O, M+H, M+H-2H2O	C21H20O10	41.5	23.8	-3.18291	NA	NA	luteolin-7-O-alpha-L-rhamnoside	432.104	433.113	1	3.33408	9.708	0.00033167	0.0020365	resistant - hypersensitive; sensitive - hypersensitive; resistant - sensitive	2.40517	0.0448243	2.7977	0.057286	2.61573	0.0840351
3.33_432.1043n	CHEBI:80790	M+H-H2O, M+H, M+H-2H2O	C21H20O10	41.5	23.8	-3.18291	NA	NA	afzelin	432.104	433.113	1	3.33408	9.708	0.00033167	0.0020365	resistant - hypersensitive; sensitive - hypersensitive; resistant - sensitive	2.40517	0.0448243	2.7977	0.057286	2.61573	0.0840351
3.33_432.1043n	HMDB0029501	M+H-H2O, M+H, M+H-2H2O	C21H20O10	44.4	38.3	-3.18291	NA	NA	alpha-Rhamnorobin	432.104	433.113	1	3.33408	9.708	0.00033167	0.0020365	resistant - hypersensitive; sensitive - hypersensitive; resistant - sensitive	2.40517	0.0448243	2.7977	0.057286	2.61573	0.0840351
3.33_432.1043n	HMDB0029577	M+H-H2O, M+H, M+H-2H2O	C21H20O10	47	50.9	-3.18291	NA	NA	6-Hydroxydaidzein 4'-glucoside	432.104	433.113	1	3.33408	9.708	0.00033167	0.0020365	resistant - hypersensitive; sensitive - hypersensitive; resistant - sensitive	2.40517	0.0448243	2.7977	0.057286	2.61573	0.0840351
3.33_432.1043n	HMDB0029679	M+H-H2O, M+H, M+H-2H2O	C21H20O10	46.9	50.4	-3.18291	NA	NA	1,8-Dihydroxy-3-hydroxymethylanthraquinone 8-O-b-D-glucoside	432.104	433.113	1	3.33408	9.708	0.00033167	0.0020365	resistant - hypersensitive; sensitive - hypersensitive; resistant - sensitive	2.40517	0.0448243	2.7977	0.057286	2.61573	0.0840351
3.33_432.1043n	HMDB0033982	M+H-H2O, M+H, M+H-2H2O	C21H20O10	46.9	50.3	-3.18291	NA	NA	Isogenistein 7-glucoside	432.104	433.113	1	3.33408	9.708	0.00033167	0.0020365	resistant - hypersensitive; sensitive - hypersensitive; resistant - sensitive	2.40517	0.0448243	2.7977	0.057286	2.61573	0.0840351
3.33_432.1043n	HMDB0033988	M+H-H2O, M+H, M+H-2H2O	C21H20O10	46.9	50.3	-3.18291	NA	NA	Genistin	432.104	433.113	1	3.33408	9.708	0.00033167	0.0020365	resistant - hypersensitive; sensitive - hypersensitive; resistant - sensitive	2.40517	0.0448243	2.7977	0.057286	2.61573	0.0840351
3.33_432.1043n	HMDB0034405	M+H-H2O, M+H, M+H-2H2O	C21H20O10	46.9	50.4	-3.18291	NA	NA	w-O-beta-D-Glucopyranosylaloeemodin	432.104	433.113	1	3.33408	9.708	0.00033167	0.0020365	resistant - hypersensitive; sensitive - hypersensitive; resistant - sensitive	2.40517	0.0448243	2.7977	0.057286	2.61573	0.0840351
3.33_432.1043n	HMDB0037340	M+H-H2O, M+H, M+H-2H2O	C21H20O10	47.1	51.7	-3.18291	NA	NA	Cosmosiin	432.104	433.113	1	3.33408	9.708	0.00033167	0.0020365	resistant - hypersensitive; sensitive - hypersensitive; resistant - sensitive	2.40517	0.0448243	2.7977	0.057286	2.61573	0.0840351
3.33_432.1043n	HMDB0038293	M+H-H2O, M+H, M+H-2H2O	C21H20O10	46.9	50.4	-3.18291	NA	NA	1-O-beta-D-Glucopyranosylaloeemodin	432.104	433.113	1	3.33408	9.708	0.00033167	0.0020365	resistant - hypersensitive; sensitive - hypersensitive; resistant - sensitive	2.40517	0.0448243	2.7977	0.057286	2.61573	0.0840351
3.33_432.1043n	HMDB0038740	M+H-H2O, M+H, M+H-2H2O	C21H20O10	46.9	50.3	-3.18291	NA	NA	Genistein 5-glucoside	432.104	433.113	1	3.33408	9.708	0.00033167	0.0020365	resistant - hypersensitive; sensitive - hypersensitive; resistant - sensitive	2.40517	0.0448243	2.7977	0.057286	2.61573	0.0840351
3.33_432.1043n	HMDB0038887	M+H-H2O, M+H, M+H-2H2O	C21H20O10	46.9	50.4	-3.18291	NA	NA	Glucoemodin	432.104	433.113	1	3.33408	9.708	0.00033167	0.0020365	resistant - hypersensitive; sensitive - hypersensitive; resistant - sensitive	2.40517	0.0448243	2.7977	0.057286	2.61573	0.0840351
3.33_432.1043n	HMDB0038898	M+H-H2O, M+H, M+H-2H2O	C21H20O10	41.5	23.8	-3.18291	NA	NA	6-C-Fucosylluteolin	432.104	433.113	1	3.33408	9.708	0.00033167	0.0020365	resistant - hypersensitive; sensitive - hypersensitive; resistant - sensitive	2.40517	0.0448243	2.7977	0.057286	2.61573	0.0840351
3.33_432.1043n	HMDB0040542	M+H-H2O, M+H, M+H-2H2O	C21H20O10	44.2	37	-3.18291	NA	NA	Kaempferol 3-O-alpha-L-rhamnofuranoside	432.104	433.113	1	3.33408	9.708	0.00033167	0.0020365	resistant - hypersensitive; sensitive - hypersensitive; resistant - sensitive	2.40517	0.0448243	2.7977	0.057286	2.61573	0.0840351
3.33_432.1043n	HMDB0041591	M+H-H2O, M+H, M+H-2H2O	C21H20O10	47.3	52.4	-3.18291	NA	NA	Apigenin 4'-O-glucoside	432.104	433.113	1	3.33408	9.708	0.00033167	0.0020365	resistant - hypersensitive; sensitive - hypersensitive; resistant - sensitive	2.40517	0.0448243	2.7977	0.057286	2.61573	0.0840351
3.33_432.1043n	HMDB0041722	M+H-H2O, M+H, M+H-2H2O	C21H20O10	47.1	51.4	-3.18291	NA	NA	Dihydrodaidzein 7-O-glucuronide	432.104	433.113	1	3.33408	9.708	0.00033167	0.0020365	resistant - hypersensitive; sensitive - hypersensitive; resistant - sensitive	2.40517	0.0448243	2.7977	0.057286	2.61573	0.0840351
3.33_432.1043n	HMDB0126551	M+H-H2O, M+H, M+H-2H2O	C21H20O10	41.8	25.3	-3.18291	NA	NA	3,5-dihydroxy-2-(4-hydroxyphenyl)-7-[(3,4,5-trihydroxy-6-methyloxan-2-yl)oxy]-4H-chromen-4-one	432.104	433.113	1	3.33408	9.708	0.00033167	0.0020365	resistant - hypersensitive; sensitive - hypersensitive; resistant - sensitive	2.40517	0.0448243	2.7977	0.057286	2.61573	0.0840351
3.33_432.1043n	HMDB0127106	M+H-H2O, M+H, M+H-2H2O	C21H20O10	47.2	51.9	-3.18291	NA	NA	5,7-dihydroxy-2-(4-hydroxyphenyl)-6-[3,4,5-trihydroxy-6-(hydroxymethyl)oxan-2-yl]-4H-chromen-4-one	432.104	433.113	1	3.33408	9.708	0.00033167	0.0020365	resistant - hypersensitive; sensitive - hypersensitive; resistant - sensitive	2.40517	0.0448243	2.7977	0.057286	2.61573	0.0840351
3.33_432.1043n	HMDB0127129	M+H-H2O, M+H, M+H-2H2O	C21H20O10	47.2	51.9	-3.18291	NA	NA	5,7-dihydroxy-2-(4-hydroxyphenyl)-8-[3,4,5-trihydroxy-6-(hydroxymethyl)oxan-2-yl]-4H-chromen-4-one	432.104	433.113	1	3.33408	9.708	0.00033167	0.0020365	resistant - hypersensitive; sensitive - hypersensitive; resistant - sensitive	2.40517	0.0448243	2.7977	0.057286	2.61573	0.0840351
3.33_432.1043n	HMDB0127134	M+H-H2O, M+H, M+H-2H2O	C21H20O10	47.2	51.9	-3.18291	NA	NA	5,6,7-trihydroxy-2-phenyl-8-[3,4,5-trihydroxy-6-(hydroxymethyl)oxan-2-yl]-4H-chromen-4-one	432.104	433.113	1	3.33408	9.708	0.00033167	0.0020365	resistant - hypersensitive; sensitive - hypersensitive; resistant - sensitive	2.40517	0.0448243	2.7977	0.057286	2.61573	0.0840351
3.33_432.1043n	HMDB0127136	M+H-H2O, M+H, M+H-2H2O	C21H20O10	47.2	51.9	-3.18291	NA	NA	5,7-dihydroxy-2-(3-hydroxyphenyl)-8-[3,4,5-trihydroxy-6-(hydroxymethyl)oxan-2-yl]-4H-chromen-4-one	432.104	433.113	1	3.33408	9.708	0.00033167	0.0020365	resistant - hypersensitive; sensitive - hypersensitive; resistant - sensitive	2.40517	0.0448243	2.7977	0.057286	2.61573	0.0840351
3.33_432.1043n	HMDB0127223	M+H-H2O, M+H, M+H-2H2O	C21H20O10	46.8	49.9	-3.18291	NA	NA	5,6-dihydroxy-2-(4-hydroxyphenyl)-7-methoxy-8-(3,4,5-trihydroxyoxan-2-yl)-4H-chromen-4-one	432.104	433.113	1	3.33408	9.708	0.00033167	0.0020365	resistant - hypersensitive; sensitive - hypersensitive; resistant - sensitive	2.40517	0.0448243	2.7977	0.057286	2.61573	0.0840351
3.33_432.1043n	HMDB0127224	M+H-H2O, M+H, M+H-2H2O	C21H20O10	46.8	49.9	-3.18291	NA	NA	2-(3,4-dihydroxyphenyl)-5-hydroxy-7-methoxy-8-(3,4,5-trihydroxyoxan-2-yl)-4H-chromen-4-one	432.104	433.113	1	3.33408	9.708	0.00033167	0.0020365	resistant - hypersensitive; sensitive - hypersensitive; resistant - sensitive	2.40517	0.0448243	2.7977	0.057286	2.61573	0.0840351
3.33_432.1043n	HMDB0127294	M+H-H2O, M+H, M+H-2H2O	C21H20O10	46.8	49.9	-3.18291	NA	NA	5,7-dihydroxy-2-(4-hydroxy-3-methoxyphenyl)-8-(3,4,5-trihydroxyoxan-2-yl)-4H-chromen-4-one	432.104	433.113	1	3.33408	9.708	0.00033167	0.0020365	resistant - hypersensitive; sensitive - hypersensitive; resistant - sensitive	2.40517	0.0448243	2.7977	0.057286	2.61573	0.0840351
3.33_432.1043n	HMDB0127358	M+H-H2O, M+H, M+H-2H2O	C21H20O10	47.2	51.9	-3.18291	NA	NA	5,7-dihydroxy-2-(3-hydroxyphenyl)-6-[3,4,5-trihydroxy-6-(hydroxymethyl)oxan-2-yl]-4H-chromen-4-one	432.104	433.113	1	3.33408	9.708	0.00033167	0.0020365	resistant - hypersensitive; sensitive - hypersensitive; resistant - sensitive	2.40517	0.0448243	2.7977	0.057286	2.61573	0.0840351
3.33_432.1043n	HMDB0127485	M+H-H2O, M+H, M+H-2H2O	C21H20O10	41.7	24.3	-3.18291	NA	NA	5,7-dihydroxy-2-(4-hydroxyphenyl)-3-[(3,4,5-trihydroxy-6-methyloxan-2-yl)oxy]-4H-chromen-4-one	432.104	433.113	1	3.33408	9.708	0.00033167	0.0020365	resistant - hypersensitive; sensitive - hypersensitive; resistant - sensitive	2.40517	0.0448243	2.7977	0.057286	2.61573	0.0840351
3.33_432.1043n	HMDB0128089	M+H-H2O, M+H, M+H-2H2O	C21H20O10	47.1	51.4	-3.18291	NA	NA	3,4,5-trihydroxy-6-[(5-hydroxy-4-oxo-2-phenyl-3,4-dihydro-2H-1-benzopyran-7-yl)oxy]oxane-2-carboxylic acid	432.104	433.113	1	3.33408	9.708	0.00033167	0.0020365	resistant - hypersensitive; sensitive - hypersensitive; resistant - sensitive	2.40517	0.0448243	2.7977	0.057286	2.61573	0.0840351
3.33_432.1043n	HMDB0128090	M+H-H2O, M+H, M+H-2H2O	C21H20O10	47.1	51.4	-3.18291	NA	NA	3,4,5-trihydroxy-6-[(7-hydroxy-4-oxo-2-phenyl-3,4-dihydro-2H-1-benzopyran-5-yl)oxy]oxane-2-carboxylic acid	432.104	433.113	1	3.33408	9.708	0.00033167	0.0020365	resistant - hypersensitive; sensitive - hypersensitive; resistant - sensitive	2.40517	0.0448243	2.7977	0.057286	2.61573	0.0840351
3.33_432.1043n	HMDB0128094	M+H-H2O, M+H, M+H-2H2O	C21H20O10	47.1	51.4	-3.18291	NA	NA	6-[3,5-dihydroxy-2-(3-phenylprop-2-enoyl)phenoxy]-3,4,5-trihydroxyoxane-2-carboxylic acid	432.104	433.113	1	3.33408	9.708	0.00033167	0.0020365	resistant - hypersensitive; sensitive - hypersensitive; resistant - sensitive	2.40517	0.0448243	2.7977	0.057286	2.61573	0.0840351
3.33_432.1043n	HMDB0128095	M+H-H2O, M+H, M+H-2H2O	C21H20O10	47.1	51.4	-3.18291	NA	NA	6-[3,5-dihydroxy-4-(3-phenylprop-2-enoyl)phenoxy]-3,4,5-trihydroxyoxane-2-carboxylic acid	432.104	433.113	1	3.33408	9.708	0.00033167	0.0020365	resistant - hypersensitive; sensitive - hypersensitive; resistant - sensitive	2.40517	0.0448243	2.7977	0.057286	2.61573	0.0840351
3.33_432.1043n	HMDB0128107	M+H-H2O, M+H, M+H-2H2O	C21H20O10	47.1	51.4	-3.18291	NA	NA	6-{3,5-dihydroxy-2-[(2E)-3-phenylprop-2-enoyl]phenoxy}-3,4,5-trihydroxyoxane-2-carboxylic acid	432.104	433.113	1	3.33408	9.708	0.00033167	0.0020365	resistant - hypersensitive; sensitive - hypersensitive; resistant - sensitive	2.40517	0.0448243	2.7977	0.057286	2.61573	0.0840351
3.33_432.1043n	HMDB0129987	M+H-H2O, M+H, M+H-2H2O	C21H20O10	47.1	51.4	-3.18291	NA	NA	3,4,5-trihydroxy-6-[(7-hydroxy-4-oxo-3-phenyl-3,4-dihydro-2H-1-benzopyran-5-yl)oxy]oxane-2-carboxylic acid	432.104	433.113	1	3.33408	9.708	0.00033167	0.0020365	resistant - hypersensitive; sensitive - hypersensitive; resistant - sensitive	2.40517	0.0448243	2.7977	0.057286	2.61573	0.0840351
3.33_432.1043n	HMDB0129988	M+H-H2O, M+H, M+H-2H2O	C21H20O10	47.1	51.4	-3.18291	NA	NA	3,4,5-trihydroxy-6-[(5-hydroxy-4-oxo-3-phenyl-3,4-dihydro-2H-1-benzopyran-7-yl)oxy]oxane-2-carboxylic acid	432.104	433.113	1	3.33408	9.708	0.00033167	0.0020365	resistant - hypersensitive; sensitive - hypersensitive; resistant - sensitive	2.40517	0.0448243	2.7977	0.057286	2.61573	0.0840351
3.33_432.1043n	HMDB0134579	M+H-H2O, M+H, M+H-2H2O	C21H20O10	47.1	51.4	-3.18291	NA	NA	3,4,5-trihydroxy-6-[(8-hydroxy-4-oxo-2-phenyl-3,4-dihydro-2H-1-benzopyran-5-yl)oxy]oxane-2-carboxylic acid	432.104	433.113	1	3.33408	9.708	0.00033167	0.0020365	resistant - hypersensitive; sensitive - hypersensitive; resistant - sensitive	2.40517	0.0448243	2.7977	0.057286	2.61573	0.0840351
3.33_432.1043n	HMDB0141940	M+H-H2O, M+H, M+H-2H2O	C21H20O10	47.2	51.8	-3.18291	NA	NA	2-(3,4-dihydroxyphenyl)-7-{[3,4,5-trihydroxy-6-(hydroxymethyl)oxan-2-yl]oxy}-4H-chromen-4-one	432.104	433.113	1	3.33408	9.708	0.00033167	0.0020365	resistant - hypersensitive; sensitive - hypersensitive; resistant - sensitive	2.40517	0.0448243	2.7977	0.057286	2.61573	0.0840351
3.36_413.9894m.z	NA	NA	NA	NA	NA	NA	NA	NA	NA	NA	NA	NA	NA	9.6291	0.00035022	0.0021451	hypersensitive - resistant; sensitive - resistant	2.70964	0.0735638	2.15893	0.209609	2.98193	0.0759474
7.10_646.2927n	NA	NA	NA	NA	NA	NA	NA	NA	NA	NA	NA	NA	NA	9.5311	0.00037479	0.00229	hypersensitive - resistant; sensitive - resistant	2.89155	0.0772873	1.67862	0.282165	2.33572	0.177783
4.37_425.9665n	NA	NA	NA	NA	NA	NA	NA	NA	NA	NA	NA	NA	NA	9.5206	0.00037752	0.002298	hypersensitive - resistant; sensitive - resistant	2.90722	0.0430297	2.63725	0.0568836	2.89861	0.0510599
3.93_738.1418n	HMDB0033652	M+H-2H2O, M+H	C35H30O18	40	17.1	-1.93663	NA	NA	Prunin 4'',6''-di-O-gallate	738.142	739.149	1	3.93255	9.519	0.00037795	0.002298	resistant - hypersensitive; resistant - sensitive	2.74046	0.0311613	2.98126	0.0677934	2.6267	0.0713709
3.55_543.0442m.z	NA	NA	NA	NA	NA	NA	NA	NA	NA	NA	NA	NA	NA	9.511	0.00038005	0.0023052	hypersensitive - resistant; sensitive - resistant	3.02357	0.0472533	1.85083	0.382404	3.06849	0.0413233
3.55_179.0673m.z	NA	NA	NA	NA	NA	NA	NA	NA	NA	NA	NA	NA	NA	9.4886	0.000386	0.0023301	hypersensitive - resistant; sensitive - resistant	3.25637	0.0404158	3.08558	0.0519512	3.36423	0.0458464
7.67_412.0925n	CHEBI:48214	M+H-H2O, M+H	C20H16N2O8	37.8	0.208	4.5361	NA	NA	kinamycin B	412.093	395.089	1	7.66777	9.4885	0.00038601	0.0023301	resistant - hypersensitive; resistant - sensitive	2.57258	0.159147	3.32537	0.116499	2.39947	0.204637
7.67_412.0925n	CHEBI:48216	M+H-H2O, M+H	C20H16N2O8	37.8	0.208	4.5361	NA	NA	kinamycin E	412.093	395.089	1	7.66777	9.4885	0.00038601	0.0023301	resistant - hypersensitive; resistant - sensitive	2.57258	0.159147	3.32537	0.116499	2.39947	0.204637
7.67_412.0925n	HMDB0060914	M+H-H2O, M+H	C17H20N2O8S	37.6	0.0598	-3.64442	NA	NA	Zileuton O-glucuronide	412.093	395.089	1	7.66777	9.4885	0.00038601	0.0023301	resistant - hypersensitive; resistant - sensitive	2.57258	0.159147	3.32537	0.116499	2.39947	0.204637
6.48_498.2986n	CHEBI:65747	M+H-2H2O, M+Na	C30H42O6	41.1	9.24	0.958947	NA	NA	12-deoxyphorbol-13-(3E,5E-decadienoate)	498.299	463.285	1	6.48427	9.4811	0.000388	0.0023364	hypersensitive - resistant; sensitive - resistant	4.92534	0.0252039	4.59718	0.090661	4.90408	0.0442254
6.48_498.2986n	CHEBI:67562	M+H-2H2O, M+Na	C30H42O6	40.5	6.28	0.958947	NA	NA	paraminabeolide C	498.299	463.285	1	6.48427	9.4811	0.000388	0.0023364	hypersensitive - resistant; sensitive - resistant	4.92534	0.0252039	4.59718	0.090661	4.90408	0.0442254
7.85_608.2946m.z	NA	NA	NA	NA	NA	NA	NA	NA	NA	NA	NA	NA	NA	9.4764	0.00038927	0.0023384	hypersensitive - resistant; sensitive - resistant	2.86268	0.0903717	2.01118	0.211301	2.68638	0.110481
4.40_359.9142n	NA	NA	NA	NA	NA	NA	NA	NA	NA	NA	NA	NA	NA	9.4623	0.00039311	0.0023559	hypersensitive - resistant; sensitive - hypersensitive; sensitive - resistant	2.36482	0.13022	1.89035	0.217655	2.82463	0.0738818
7.70_284.2956m.z	NA	NA	NA	NA	NA	NA	NA	NA	NA	NA	NA	NA	NA	9.4192	0.00040506	0.0024216	hypersensitive - resistant; sensitive - hypersensitive; sensitive - resistant	4.51192	0.0442079	4.32535	0.0752151	4.68425	0.0533107
6.17_391.3351m.z	NA	NA	NA	NA	NA	NA	NA	NA	NA	NA	NA	NA	NA	9.3935	0.00041235	0.0024594	hypersensitive - resistant; sensitive - resistant	3.27313	0.0476355	2.91309	0.0671929	3.10963	0.0623415
7.58_583.4132m.z	NA	NA	NA	NA	NA	NA	NA	NA	NA	NA	NA	NA	NA	9.3899	0.00041341	0.0024598	hypersensitive - resistant; sensitive - resistant	3.51747	0.0467705	3.16338	0.0756938	3.43742	0.0584825
0.52_142.0637n	NA	NA	NA	NA	NA	NA	NA	NA	NA	NA	NA	NA	NA	9.3745	0.00041786	0.0024804	hypersensitive - resistant; hypersensitive - sensitive	3.46576	0.0405837	3.09341	0.0523021	3.25416	0.0847739
4.03_835.3135m.z	NA	NA	NA	NA	NA	NA	NA	NA	NA	NA	NA	NA	NA	9.3592	0.00042234	0.002501	hypersensitive - resistant; sensitive - resistant	3.03143	0.0494849	2.59889	0.106072	2.99915	0.0733063
3.63_616.1032n	NA	NA	NA	NA	NA	NA	NA	NA	NA	NA	NA	NA	NA	9.3549	0.00042359	0.0025025	hypersensitive - resistant; sensitive - resistant	3.8267	0.0314187	3.28653	0.137881	3.71863	0.0811842
5.84_287.1831n	CHEBI:55483	M+NH4, M+2Na-H	C13H25N3O4	35.8	0	-4.74871	NA	NA	4,4'-(ethyl-2-nitropropane-1,3-diyl)bismorpholine	287.183	332.136	1	5.84275	9.3421	0.00042741	0.0025191	resistant - hypersensitive; resistant - sensitive	2.11107	0.0765901	2.96899	0.0763692	2.05403	0.279304
5.84_287.1831n	CHEBI:73577	M+NH4, M+2Na-H	C13H25N3O4	35.9	0.57	-4.74871	NA	NA	Leu-Val-Gly	287.183	332.136	1	5.84275	9.3421	0.00042741	0.0025191	resistant - hypersensitive; resistant - sensitive	2.11107	0.0765901	2.96899	0.0763692	2.05403	0.279304
6.27_417.2034m.z	NA	NA	NA	NA	NA	NA	NA	NA	NA	NA	NA	NA	NA	9.3307	0.00043081	0.0025332	hypersensitive - resistant; hypersensitive - sensitive	2.92835	0.0766593	2.28357	0.163573	2.37152	0.0796218
3.26_406.1317n	NA	NA	NA	NA	NA	NA	NA	NA	NA	NA	NA	NA	NA	9.3203	0.00043395	0.0025457	resistant - hypersensitive; resistant - sensitive	2.70959	0.0363281	3.1093	0.0801598	2.84625	0.0769505
7.67_308.1139n	NA	NA	NA	NA	NA	NA	NA	NA	NA	NA	NA	NA	NA	9.303	0.0004392	0.0025704	resistant - hypersensitive; resistant - sensitive	3.36852	0.0711169	3.81916	0.116949	3.30719	0.0848593
0.40_183.0878m.z	NA	NA	NA	NA	NA	NA	NA	NA	NA	NA	NA	NA	NA	9.2946	0.00044179	0.0025795	hypersensitive - resistant; sensitive - resistant	3.10196	0.0179708	2.96206	0.0283657	3.07783	0.0272265
4.32_580.1195n	CHEBI:52054	M+H, M+K	C26H21F5N4O4S	36.2	0	-1.49397	NA	NA	ER-Tracke Blue-White DPX dye	580.12	619.092	1	4.32462	9.259	0.00045291	0.0026383	hypersensitive - sensitive; resistant - sensitive	2.83085	0.0414885	2.62225	0.0442482	2.26799	0.151875
5.53_343.0752n	CHEBI:136951	M+NH4, M+K	C11H21NO7S2	37.6	0	-2.2512	NA	NA	desulfoglucoiberin	343.075	361.109	1	5.52897	9.2469	0.00045676	0.0026545	resistant - hypersensitive; resistant - sensitive	2.77103	0.0663887	3.44714	0.0941612	2.67393	0.218049
7.46_424.3686n	CHEBI:142915	M+H-H2O, M+H	C30H48O	36.1	0	-4.47992	NA	NA	cycloeucalenone	424.369	425.377	1	7.46067	9.1775	0.00047952	0.0027804	hypersensitive - resistant; hypersensitive - sensitive	3.27241	0.0738685	2.58947	0.144698	2.81135	0.117138
7.46_424.3686n	CHEBI:69530	M+H-H2O, M+H	C30H48O	36.1	0	-4.47992	NA	NA	lanosta-9(11),24-dien-3-one	424.369	425.377	1	7.46067	9.1775	0.00047952	0.0027804	hypersensitive - resistant; hypersensitive - sensitive	3.27241	0.0738685	2.58947	0.144698	2.81135	0.117138
7.46_424.3686n	CHEBI:70113	M+H-H2O, M+H	C30H48O	36.1	0	-4.47992	NA	NA	cornusalterin E	424.369	425.377	1	7.46067	9.1775	0.00047952	0.0027804	hypersensitive - resistant; hypersensitive - sensitive	3.27241	0.0738685	2.58947	0.144698	2.81135	0.117138
7.46_424.3686n	CHEBI:70114	M+H-H2O, M+H	C30H48O	36.1	0	-4.47992	NA	NA	cornusalterin F	424.369	425.377	1	7.46067	9.1775	0.00047952	0.0027804	hypersensitive - resistant; hypersensitive - sensitive	3.27241	0.0738685	2.58947	0.144698	2.81135	0.117138
7.46_424.3686n	HMDB0030507	M+H-H2O, M+H	C30H48O	36.1	0	-4.47992	NA	NA	Cycloeucalenone	424.369	425.377	1	7.46067	9.1775	0.00047952	0.0027804	hypersensitive - resistant; hypersensitive - sensitive	3.27241	0.0738685	2.58947	0.144698	2.81135	0.117138
7.46_424.3686n	HMDB0032145	M+H-H2O, M+H	C30H48O	36.1	0	-4.47992	NA	NA	31-Norcyclolaudenone	424.369	425.377	1	7.46067	9.1775	0.00047952	0.0027804	hypersensitive - resistant; hypersensitive - sensitive	3.27241	0.0738685	2.58947	0.144698	2.81135	0.117138
7.46_424.3686n	HMDB0034919	M+H-H2O, M+H	C30H48O	36.1	0	-4.47992	NA	NA	Taraxasterone	424.369	425.377	1	7.46067	9.1775	0.00047952	0.0027804	hypersensitive - resistant; hypersensitive - sensitive	3.27241	0.0738685	2.58947	0.144698	2.81135	0.117138
7.46_424.3686n	HMDB0035124	M+H-H2O, M+H	C30H48O	36.1	0	-4.47992	NA	NA	Moretenone	424.369	425.377	1	7.46067	9.1775	0.00047952	0.0027804	hypersensitive - resistant; hypersensitive - sensitive	3.27241	0.0738685	2.58947	0.144698	2.81135	0.117138
7.46_424.3686n	HMDB0035265	M+H-H2O, M+H	C30H48O	36.1	0	-4.47992	NA	NA	Anhydrosophoradiol	424.369	425.377	1	7.46067	9.1775	0.00047952	0.0027804	hypersensitive - resistant; hypersensitive - sensitive	3.27241	0.0738685	2.58947	0.144698	2.81135	0.117138
7.46_424.3686n	HMDB0035274	M+H-H2O, M+H	C30H48O	36.1	0	-4.47992	NA	NA	Momodicaursenol	424.369	425.377	1	7.46067	9.1775	0.00047952	0.0027804	hypersensitive - resistant; hypersensitive - sensitive	3.27241	0.0738685	2.58947	0.144698	2.81135	0.117138
7.46_424.3686n	HMDB0035817	M+H-H2O, M+H	C30H48O	36.1	0	-4.47992	NA	NA	gamma-Taraxasterone	424.369	425.377	1	7.46067	9.1775	0.00047952	0.0027804	hypersensitive - resistant; hypersensitive - sensitive	3.27241	0.0738685	2.58947	0.144698	2.81135	0.117138
7.46_424.3686n	HMDB0036016	M+H-H2O, M+H	C30H48O	36.1	0	-4.47992	NA	NA	Mangiferoleanone	424.369	425.377	1	7.46067	9.1775	0.00047952	0.0027804	hypersensitive - resistant; hypersensitive - sensitive	3.27241	0.0738685	2.58947	0.144698	2.81135	0.117138
7.46_424.3686n	HMDB0036659	M+H-H2O, M+H	C30H48O	36.1	0	-4.47992	NA	NA	alpha-Amyrone	424.369	425.377	1	7.46067	9.1775	0.00047952	0.0027804	hypersensitive - resistant; hypersensitive - sensitive	3.27241	0.0738685	2.58947	0.144698	2.81135	0.117138
7.46_424.3686n	HMDB0039243	M+H-H2O, M+H	C30H48O	36.1	0	-4.47992	NA	NA	Butyrospermone	424.369	425.377	1	7.46067	9.1775	0.00047952	0.0027804	hypersensitive - resistant; hypersensitive - sensitive	3.27241	0.0738685	2.58947	0.144698	2.81135	0.117138
6.06_188.0831n	CHEBI:32922	M+H-2H2O, M+ACN+Na, M+Na, M+H, M+H-H2O	C12H12O2	40.5	13.3	-3.32747	NA	NA	(1S,2R)-3-phenylcyclohexa-3,5-diene-1,2-diol	188.083	153.069	1	6.0565	9.1629	0.00048443	0.0027968	resistant - hypersensitive; resistant - sensitive	3.34913	0.0306777	3.65485	0.0871813	3.28359	0.068074
6.06_188.0831n	CHEBI:35440	M+H-2H2O, M+ACN+Na, M+Na, M+H, M+H-H2O	C12H12O2	40.5	13.3	-3.32747	NA	NA	(1R,2S)-3-phenylcyclohexa-3,5-diene-1,2-diol	188.083	153.069	1	6.0565	9.1629	0.00048443	0.0027968	resistant - hypersensitive; resistant - sensitive	3.34913	0.0306777	3.65485	0.0871813	3.28359	0.068074
6.06_188.0831n	CHEBI:48949	M+H-2H2O, M+ACN+Na, M+Na, M+H, M+H-H2O	C12H12O2	40.5	13.3	-3.32747	NA	NA	3-phenylcyclohexa-3,5-diene-1,2-diol	188.083	153.069	1	6.0565	9.1629	0.00048443	0.0027968	resistant - hypersensitive; resistant - sensitive	3.34913	0.0306777	3.65485	0.0871813	3.28359	0.068074
6.06_188.0831n	CHEBI:68233	M+H-2H2O, M+ACN+Na, M+Na, M+H, M+H-H2O	C12H12O2	39.3	7.65	-3.32747	NA	NA	(Z)-3-butylidenephthalide	188.083	153.069	1	6.0565	9.1629	0.00048443	0.0027968	resistant - hypersensitive; resistant - sensitive	3.34913	0.0306777	3.65485	0.0871813	3.28359	0.068074
6.06_188.0831n	HMDB0029495	M+H-2H2O, M+ACN+Na, M+Na, M+H, M+H-H2O	C12H12O2	39.4	7.89	-3.32747	NA	NA	Trigoforin	188.083	153.069	1	6.0565	9.1629	0.00048443	0.0027968	resistant - hypersensitive; resistant - sensitive	3.34913	0.0306777	3.65485	0.0871813	3.28359	0.068074
6.06_188.0831n	HMDB0032028	M+H-2H2O, M+ACN+Na, M+Na, M+H, M+H-H2O	C12H12O2	39.3	7.65	-3.32747	NA	NA	(E)-3-(2-Methylpropylidene)-1(3H)-isobenzofuranone	188.083	153.069	1	6.0565	9.1629	0.00048443	0.0027968	resistant - hypersensitive; resistant - sensitive	3.34913	0.0306777	3.65485	0.0871813	3.28359	0.068074
6.06_188.0831n	HMDB0032061	M+H-2H2O, M+ACN+Na, M+Na, M+H, M+H-H2O	C12H12O2	39.3	7.65	-3.32747	NA	NA	3-Butylidene-1(3H)-isobenzofuranone	188.083	153.069	1	6.0565	9.1629	0.00048443	0.0027968	resistant - hypersensitive; resistant - sensitive	3.34913	0.0306777	3.65485	0.0871813	3.28359	0.068074
6.06_188.0831n	HMDB0041219	M+H-2H2O, M+ACN+Na, M+Na, M+H, M+H-H2O	C12H12O2	39.3	7.45	-3.32747	NA	NA	Allyl cinnamate	188.083	153.069	1	6.0565	9.1629	0.00048443	0.0027968	resistant - hypersensitive; resistant - sensitive	3.34913	0.0306777	3.65485	0.0871813	3.28359	0.068074
6.06_188.0831n	HMDB0132978	M+H-2H2O, M+ACN+Na, M+Na, M+H, M+H-H2O	C12H12O2	39.3	7.36	-3.32747	NA	NA	(4E)-5-(4-methoxyphenyl)penta-1,4-dien-3-one	188.083	153.069	1	6.0565	9.1629	0.00048443	0.0027968	resistant - hypersensitive; resistant - sensitive	3.34913	0.0306777	3.65485	0.0871813	3.28359	0.068074
8.00_529.1852m.z	NA	NA	NA	NA	NA	NA	NA	NA	NA	NA	NA	NA	NA	9.1624	0.0004846	0.0027968	resistant - hypersensitive; resistant - sensitive	2.36999	0.121305	3.07608	0.231017	1.91502	0.216963
6.88_489.3198n	NA	NA	NA	NA	NA	NA	NA	NA	NA	NA	NA	NA	NA	9.152	0.00048815	0.0028079	hypersensitive - resistant; sensitive - resistant	3.32681	0.0619958	2.88659	0.0959892	3.20761	0.0662348
7.13_593.5998m.z	NA	NA	NA	NA	NA	NA	NA	NA	NA	NA	NA	NA	NA	9.1502	0.00048877	0.0028079	hypersensitive - resistant; hypersensitive - sensitive	3.00456	0.111383	1.51778	0.34911	1.90432	0.247035
7.85_584.7058n	NA	NA	NA	NA	NA	NA	NA	NA	NA	NA	NA	NA	NA	9.1457	0.00049034	0.0028104	hypersensitive - resistant; hypersensitive - sensitive	3.13948	0.0601056	1.72616	0.32165	2.04297	0.271844
4.40_426.8761m.z	NA	NA	NA	NA	NA	NA	NA	NA	NA	NA	NA	NA	NA	9.1113	0.00050231	0.0028725	hypersensitive - resistant; sensitive - resistant	2.22886	0.144741	1.61208	0.271302	2.70907	0.0755956
6.76_382.9806m.z	NA	NA	NA	NA	NA	NA	NA	NA	NA	NA	NA	NA	NA	9.1023	0.0005055	0.0028841	hypersensitive - resistant; sensitive - resistant	1.14751	0.535432	-1.82397	0.422334	0.152655	0.569303
5.19_222.0410m.z	NA	NA	NA	NA	NA	NA	NA	NA	NA	NA	NA	NA	NA	9.0832	0.00051233	0.0029165	hypersensitive - resistant; sensitive - resistant	3.21947	0.0628305	2.90646	0.0730617	3.27688	0.0659253
6.12_203.1795m.z	NA	NA	NA	NA	NA	NA	NA	NA	NA	NA	NA	NA	NA	9.0666	0.00051834	0.0029439	hypersensitive - resistant; sensitive - resistant	3.1203	0.0418343	2.48016	0.187974	3.011	0.0423703
7.00_403.0914m.z	NA	NA	NA	NA	NA	NA	NA	NA	NA	NA	NA	NA	NA	9.0624	0.00051989	0.002946	resistant - hypersensitive; resistant - sensitive	0.818684	0.362459	2.01588	0.307572	0.120847	0.300552
3.98_1043.1690m.z	NA	NA	NA	NA	NA	NA	NA	NA	NA	NA	NA	NA	NA	9.0419	0.00052741	0.0029819	hypersensitive - sensitive; resistant - sensitive	2.28817	0.0779786	2.74529	0.0994067	1.63319	0.30414
5.76_254.0658n	CHEBI:8070	M+H-H2O, M+H	C12H11N2NaO3	38.8	0	-3.62039	NA	NA	phenobarbital sodium	254.066	255.066	1	5.75678	9.0226	0.00053464	0.0030159	resistant - hypersensitive; resistant - sensitive	2.23654	0.0923215	2.93316	0.175109	1.91126	0.234629
8.05_1048.5822m.z	NA	NA	NA	NA	NA	NA	NA	NA	NA	NA	NA	NA	NA	8.9895	0.00054726	0.0030705	hypersensitive - resistant; sensitive - resistant	3.23778	0.132935	2.43575	0.142982	2.87666	0.132145
3.55_388.0459n	NA	NA	NA	NA	NA	NA	NA	NA	NA	NA	NA	NA	NA	8.9881	0.00054782	0.0030705	hypersensitive - resistant; sensitive - resistant	3.44739	0.0625231	1.99242	0.209926	2.80571	0.370048
6.98_639.4019m.z	NA	NA	NA	NA	NA	NA	NA	NA	NA	NA	NA	NA	NA	8.9876	0.00054799	0.0030705	hypersensitive - resistant; sensitive - resistant	3.99693	0.0780317	3.12584	0.227962	3.81379	0.115448
2.20_312.1401n	NA	NA	NA	NA	NA	NA	NA	NA	NA	NA	NA	NA	NA	8.9556	0.0005605	0.0031335	hypersensitive - resistant; sensitive - resistant	2.74531	0.0386719	2.4255	0.0369909	2.71604	0.0906733
3.58_980.1478n	NA	NA	NA	NA	NA	NA	NA	NA	NA	NA	NA	NA	NA	8.9473	0.00056382	0.0031451	resistant - hypersensitive; resistant - sensitive	2.97132	0.0861957	3.5315	0.0644087	3.0658	0.142502
8.25_620.1985m.z	NA	NA	NA	NA	NA	NA	NA	NA	NA	NA	NA	NA	NA	8.9339	0.00056918	0.0031679	hypersensitive - sensitive; resistant - sensitive	1.97053	0.193999	2.31887	0.341215	0.900466	0.17132
0.44_785.7998n	NA	NA	NA	NA	NA	NA	NA	NA	NA	NA	NA	NA	NA	8.8956	0.00058478	0.0032475	hypersensitive - resistant; sensitive - resistant	2.703	0.0504788	2.30998	0.0911827	2.67018	0.0753042
4.82_681.3461m.z	NA	NA	NA	NA	NA	NA	NA	NA	NA	NA	NA	NA	NA	8.8729	0.00059427	0.0032929	resistant - hypersensitive; resistant - sensitive	2.59063	0.0984074	3.04472	0.0749145	2.48674	0.126762
3.65_300.0275n	HMDB0128440	M+H, M+CH3OH+H	C15H8O7	41.1	11.7	1.69058	NA	NA	13,14,15-trihydroxy-9-oxo-8,17-dioxatetracyclo[8.7.0.0¬≤,‚Å∑.0¬π¬π,¬π‚Å∂]heptadeca-1(10),2(7),3,5,11,13,15-heptaen-5-yl acetate	300.028	333.061	1	3.64758	8.8671	0.00059668	0.0032989	hypersensitive - resistant; hypersensitive - sensitive; sensitive - resistant	3.75593	0.0376574	3.4534	0.071216	3.60476	0.0364994
3.65_300.0275n	HMDB0128443	M+H, M+CH3OH+H	C15H8O7	41.2	11.9	1.69058	NA	NA	5,13,14,15-tetrahydroxy-8,17-dioxatetracyclo[8.7.0.0¬≤,‚Å∑.0¬π¬π,¬π‚Å∂]heptadeca-1(10),2(7),3,5,11,13,15-heptaen-9-one	300.028	333.061	1	3.64758	8.8671	0.00059668	0.0032989	hypersensitive - resistant; hypersensitive - sensitive; sensitive - resistant	3.75593	0.0376574	3.4534	0.071216	3.60476	0.0364994
3.65_300.0275n	HMDB0128447	M+H, M+CH3OH+H	C15H8O7	41.1	11.7	1.69058	NA	NA	5,6,13,14-tetrahydroxy-8,17-dioxatetracyclo[8.7.0.0¬≤,‚Å∑.0¬π¬π,¬π‚Å∂]heptadeca-1(10),2(7),3,5,11(16),12,14-heptaen-9-one	300.028	333.061	1	3.64758	8.8671	0.00059668	0.0032989	hypersensitive - resistant; hypersensitive - sensitive; sensitive - resistant	3.75593	0.0376574	3.4534	0.071216	3.60476	0.0364994
3.65_300.0275n	HMDB0128451	M+H, M+CH3OH+H	C15H8O7	41.2	11.9	1.69058	NA	NA	5,12,13,14-tetrahydroxy-8,17-dioxatetracyclo[8.7.0.0¬≤,‚Å∑.0¬π¬π,¬π‚Å∂]heptadeca-1(10),2(7),3,5,11(16),12,14-heptaen-9-one	300.028	333.061	1	3.64758	8.8671	0.00059668	0.0032989	hypersensitive - resistant; hypersensitive - sensitive; sensitive - resistant	3.75593	0.0376574	3.4534	0.071216	3.60476	0.0364994
3.65_300.0275n	HMDB0128455	M+H, M+CH3OH+H	C15H8O7	41.1	11.7	1.69058	NA	NA	3,5,13,14-tetrahydroxy-8,17-dioxatetracyclo[8.7.0.0¬≤,‚Å∑.0¬π¬π,¬π‚Å∂]heptadeca-1(10),2,4,6,11(16),12,14-heptaen-9-one	300.028	333.061	1	3.64758	8.8671	0.00059668	0.0032989	hypersensitive - resistant; hypersensitive - sensitive; sensitive - resistant	3.75593	0.0376574	3.4534	0.071216	3.60476	0.0364994
3.26_474.0780n	HMDB0002375	M+CH3OH+H, M+2Na-H	C22H18O12	39.2	2.82	-3.79289	NA	NA	Chicoric acid	474.078	507.112	1	3.25553	8.8624	0.0005987	0.0033027	resistant - hypersensitive; resistant - sensitive	2.76741	0.0544357	3.39995	0.0936756	2.86313	0.172153
3.26_474.0780n	HMDB0033938	M+CH3OH+H, M+2Na-H	C22H18O12	39.2	2.82	-3.79289	NA	NA	D-Chicoric acid	474.078	507.112	1	3.25553	8.8624	0.0005987	0.0033027	resistant - hypersensitive; resistant - sensitive	2.76741	0.0544357	3.39995	0.0936756	2.86313	0.172153
3.26_474.0780n	HMDB0126143	M+CH3OH+H, M+2Na-H	C22H18O12	40.1	7.05	-3.79289	NA	NA	6-({16,18-dioxo-6,8,19-trioxapentacyclo[10.7.0.0¬≤,‚Åπ.0¬≥,‚Å∑.0¬π¬≥,¬π‚Å∑]nonadeca-1(12),2(9),4,10,13(17)-pentaen-11-yl}oxy)-3,4,5-trihydroxyoxane-2-carboxylic acid	474.078	507.112	1	3.25553	8.8624	0.0005987	0.0033027	resistant - hypersensitive; resistant - sensitive	2.76741	0.0544357	3.39995	0.0936756	2.86313	0.172153
3.26_474.0780n	HMDB0128468	M+CH3OH+H, M+2Na-H	C22H18O12	39.1	2.22	-3.79289	NA	NA	3,4,5-trihydroxy-6-({13-hydroxy-14-methoxy-9-oxo-8,17-dioxatetracyclo[8.7.0.0¬≤,‚Å∑.0¬π¬π,¬π‚Å∂]heptadeca-1(10),2(7),3,5,11,13,15-heptaen-5-yl}oxy)oxane-2-carboxylic acid	474.078	507.112	1	3.25553	8.8624	0.0005987	0.0033027	resistant - hypersensitive; resistant - sensitive	2.76741	0.0544357	3.39995	0.0936756	2.86313	0.172153
3.26_474.0780n	HMDB0128469	M+CH3OH+H, M+2Na-H	C22H18O12	41.2	12.8	-3.79289	NA	NA	3,4,5-trihydroxy-6-({5-hydroxy-14-methoxy-9-oxo-8,17-dioxatetracyclo[8.7.0.0¬≤,‚Å∑.0¬π¬π,¬π‚Å∂]heptadeca-1(10),2(7),3,5,11,13,15-heptaen-13-yl}oxy)oxane-2-carboxylic acid	474.078	507.112	1	3.25553	8.8624	0.0005987	0.0033027	resistant - hypersensitive; resistant - sensitive	2.76741	0.0544357	3.39995	0.0936756	2.86313	0.172153
3.26_474.0780n	HMDB0128470	M+CH3OH+H, M+2Na-H	C22H18O12	39.1	2.22	-3.79289	NA	NA	3,4,5-trihydroxy-6-({14-hydroxy-13-methoxy-9-oxo-8,17-dioxatetracyclo[8.7.0.0¬≤,‚Å∑.0¬π¬π,¬π‚Å∂]heptadeca-1(10),2(7),3,5,11,13,15-heptaen-5-yl}oxy)oxane-2-carboxylic acid	474.078	507.112	1	3.25553	8.8624	0.0005987	0.0033027	resistant - hypersensitive; resistant - sensitive	2.76741	0.0544357	3.39995	0.0936756	2.86313	0.172153
3.26_474.0780n	HMDB0128471	M+CH3OH+H, M+2Na-H	C22H18O12	41.2	12.8	-3.79289	NA	NA	3,4,5-trihydroxy-6-({5-hydroxy-13-methoxy-9-oxo-8,17-dioxatetracyclo[8.7.0.0¬≤,‚Å∑.0¬π¬π,¬π‚Å∂]heptadeca-1(10),2(7),3,5,11,13,15-heptaen-14-yl}oxy)oxane-2-carboxylic acid	474.078	507.112	1	3.25553	8.8624	0.0005987	0.0033027	resistant - hypersensitive; resistant - sensitive	2.76741	0.0544357	3.39995	0.0936756	2.86313	0.172153
6.25_254.0588n	CHEBI:140464	M+H, M+2Na-H, M+CH3OH+H, M+H-H2O	C15H10O4	43.4	24.6	3.41212	NA	NA	7,8-dihydroxyflavone	254.059	255.066	1	6.24932	8.8511	0.0006035	0.0033219	resistant - hypersensitive; resistant - sensitive	2.77069	0.0522338	3.39172	0.158913	2.88559	0.0984693
6.25_254.0588n	CHEBI:28197	M+H, M+2Na-H, M+CH3OH+H, M+H-H2O	C15H10O4	42.3	19	3.41212	NA	NA	daidzein	254.059	255.066	1	6.24932	8.8511	0.0006035	0.0033219	resistant - hypersensitive; resistant - sensitive	2.77069	0.0522338	3.39172	0.158913	2.88559	0.0984693
6.25_254.0588n	CHEBI:28677	M+H, M+2Na-H, M+CH3OH+H, M+H-H2O	C15H10O4	42.2	18.6	3.41212	NA	NA	1,4-dihydroxy-2-methylanthraquinone	254.059	255.066	1	6.24932	8.8511	0.0006035	0.0033219	resistant - hypersensitive; resistant - sensitive	2.77069	0.0522338	3.39172	0.158913	2.88559	0.0984693
6.25_254.0588n	CHEBI:29503	M+H, M+2Na-H, M+CH3OH+H, M+H-H2O	C15H10O4	43	22.7	3.41212	NA	NA	4',7-dihydroxyflavone	254.059	255.066	1	6.24932	8.8511	0.0006035	0.0033219	resistant - hypersensitive; resistant - sensitive	2.77069	0.0522338	3.39172	0.158913	2.88559	0.0984693
6.25_254.0588n	CHEBI:34359	M+H, M+2Na-H, M+CH3OH+H, M+H-H2O	C15H10O4	43	22.7	3.41212	NA	NA	4',6-dihydroxyflavone	254.059	255.066	1	6.24932	8.8511	0.0006035	0.0033219	resistant - hypersensitive; resistant - sensitive	2.77069	0.0522338	3.39172	0.158913	2.88559	0.0984693
6.25_254.0588n	CHEBI:3687	M+H, M+2Na-H, M+CH3OH+H, M+H-H2O	C15H10O4	42.2	18.6	3.41212	NA	NA	chrysophanol	254.059	255.066	1	6.24932	8.8511	0.0006035	0.0033219	resistant - hypersensitive; resistant - sensitive	2.77069	0.0522338	3.39172	0.158913	2.88559	0.0984693
6.25_254.0588n	CHEBI:5731	M+H, M+2Na-H, M+CH3OH+H, M+H-H2O	C15H10O4	42.2	18.9	3.41212	NA	NA	hispidol	254.059	255.066	1	6.24932	8.8511	0.0006035	0.0033219	resistant - hypersensitive; resistant - sensitive	2.77069	0.0522338	3.39172	0.158913	2.88559	0.0984693
6.25_254.0588n	CHEBI:69476	M+H, M+2Na-H, M+CH3OH+H, M+H-H2O	C15H10O4	42.2	18.8	3.41212	NA	NA	3',4'-dihydroxyisoflavone	254.059	255.066	1	6.24932	8.8511	0.0006035	0.0033219	resistant - hypersensitive; resistant - sensitive	2.77069	0.0522338	3.39172	0.158913	2.88559	0.0984693
6.25_254.0588n	CHEBI:69520	M+H, M+2Na-H, M+CH3OH+H, M+H-H2O	C15H10O4	42.2	18.6	3.41212	NA	NA	3-hydroxy-2-hydroxymethyl-9,10-anthraquinone	254.059	255.066	1	6.24932	8.8511	0.0006035	0.0033219	resistant - hypersensitive; resistant - sensitive	2.77069	0.0522338	3.39172	0.158913	2.88559	0.0984693
6.25_254.0588n	CHEBI:69532	M+H, M+2Na-H, M+CH3OH+H, M+H-H2O	C15H10O4	42.2	18.6	3.41212	NA	NA	1,6-dihydroxy-2-methyl-9,10-anthraquinone	254.059	255.066	1	6.24932	8.8511	0.0006035	0.0033219	resistant - hypersensitive; resistant - sensitive	2.77069	0.0522338	3.39172	0.158913	2.88559	0.0984693
6.25_254.0588n	CHEBI:69533	M+H, M+2Na-H, M+CH3OH+H, M+H-H2O	C15H10O4	42.2	18.6	3.41212	NA	NA	rubiadin	254.059	255.066	1	6.24932	8.8511	0.0006035	0.0033219	resistant - hypersensitive; resistant - sensitive	2.77069	0.0522338	3.39172	0.158913	2.88559	0.0984693
6.25_254.0588n	CHEBI:75095	M+H, M+2Na-H, M+CH3OH+H, M+H-H2O	C15H10O4	43.4	24.6	3.41212	NA	NA	chrysin	254.059	255.066	1	6.24932	8.8511	0.0006035	0.0033219	resistant - hypersensitive; resistant - sensitive	2.77069	0.0522338	3.39172	0.158913	2.88559	0.0984693
6.25_254.0588n	CHEBI:8410	M+H, M+2Na-H, M+CH3OH+H, M+H-H2O	C15H10O4	43.4	24.6	3.41212	NA	NA	primetin	254.059	255.066	1	6.24932	8.8511	0.0006035	0.0033219	resistant - hypersensitive; resistant - sensitive	2.77069	0.0522338	3.39172	0.158913	2.88559	0.0984693
6.25_254.0588n	HMDB0003312	M+H, M+2Na-H, M+CH3OH+H, M+H-H2O	C15H10O4	42.3	19	3.41212	NA	NA	Daidzein	254.059	255.066	1	6.24932	8.8511	0.0006035	0.0033219	resistant - hypersensitive; resistant - sensitive	2.77069	0.0522338	3.39172	0.158913	2.88559	0.0984693
6.25_254.0588n	HMDB0030670	M+H, M+2Na-H, M+CH3OH+H, M+H-H2O	C15H10O4	42.2	18.6	3.41212	NA	NA	Chrysophanol	254.059	255.066	1	6.24932	8.8511	0.0006035	0.0033219	resistant - hypersensitive; resistant - sensitive	2.77069	0.0522338	3.39172	0.158913	2.88559	0.0984693
6.25_254.0588n	HMDB0030699	M+H, M+2Na-H, M+CH3OH+H, M+H-H2O	C15H10O4	42.5	20.2	3.41212	NA	NA	5,7-Dihydroxyisoflavone	254.059	255.066	1	6.24932	8.8511	0.0006035	0.0033219	resistant - hypersensitive; resistant - sensitive	2.77069	0.0522338	3.39172	0.158913	2.88559	0.0984693
6.25_254.0588n	HMDB0030874	M+H, M+2Na-H, M+CH3OH+H, M+H-H2O	C15H10O4	42.2	18.6	3.41212	NA	NA	Phomarin	254.059	255.066	1	6.24932	8.8511	0.0006035	0.0033219	resistant - hypersensitive; resistant - sensitive	2.77069	0.0522338	3.39172	0.158913	2.88559	0.0984693
6.25_254.0588n	HMDB0033153	M+H, M+2Na-H, M+CH3OH+H, M+H-H2O	C15H10O4	42.2	18.9	3.41212	NA	NA	(Z)-4',6-Dihydroxyaurone	254.059	255.066	1	6.24932	8.8511	0.0006035	0.0033219	resistant - hypersensitive; resistant - sensitive	2.77069	0.0522338	3.39172	0.158913	2.88559	0.0984693
6.25_254.0588n	HMDB0036619	M+H, M+2Na-H, M+CH3OH+H, M+H-H2O	C15H10O4	43.4	24.6	3.41212	NA	NA	5,7-Dihydroxyflavone	254.059	255.066	1	6.24932	8.8511	0.0006035	0.0033219	resistant - hypersensitive; resistant - sensitive	2.77069	0.0522338	3.39172	0.158913	2.88559	0.0984693
6.25_254.0588n	HMDB0130498	M+H, M+2Na-H, M+CH3OH+H, M+H-H2O	C15H10O4	42.5	20.2	3.41212	NA	NA	6,7-dihydroxy-3-phenyl-4H-chromen-4-one	254.059	255.066	1	6.24932	8.8511	0.0006035	0.0033219	resistant - hypersensitive; resistant - sensitive	2.77069	0.0522338	3.39172	0.158913	2.88559	0.0984693
6.25_254.0588n	HMDB0130504	M+H, M+2Na-H, M+CH3OH+H, M+H-H2O	C15H10O4	42.3	19	3.41212	NA	NA	7-hydroxy-3-(3-hydroxyphenyl)-4H-chromen-4-one	254.059	255.066	1	6.24932	8.8511	0.0006035	0.0033219	resistant - hypersensitive; resistant - sensitive	2.77069	0.0522338	3.39172	0.158913	2.88559	0.0984693
6.25_254.0588n	HMDB0130510	M+H, M+2Na-H, M+CH3OH+H, M+H-H2O	C15H10O4	42.5	20.2	3.41212	NA	NA	7,8-dihydroxy-3-phenyl-4H-chromen-4-one	254.059	255.066	1	6.24932	8.8511	0.0006035	0.0033219	resistant - hypersensitive; resistant - sensitive	2.77069	0.0522338	3.39172	0.158913	2.88559	0.0984693
6.25_254.0588n	HMDB0130907	M+H, M+2Na-H, M+CH3OH+H, M+H-H2O	C15H10O4	43.4	24.6	3.41212	NA	NA	5,6-dihydroxy-2-phenyl-4H-chromen-4-one	254.059	255.066	1	6.24932	8.8511	0.0006035	0.0033219	resistant - hypersensitive; resistant - sensitive	2.77069	0.0522338	3.39172	0.158913	2.88559	0.0984693
6.25_254.0588n	HMDB0130927	M+H, M+2Na-H, M+CH3OH+H, M+H-H2O	C15H10O4	43.4	24.6	3.41212	NA	NA	6,7-dihydroxy-2-phenyl-4H-chromen-4-one	254.059	255.066	1	6.24932	8.8511	0.0006035	0.0033219	resistant - hypersensitive; resistant - sensitive	2.77069	0.0522338	3.39172	0.158913	2.88559	0.0984693
6.25_254.0588n	HMDB0133314	M+H, M+2Na-H, M+CH3OH+H, M+H-H2O	C15H10O4	43	22.7	3.41212	NA	NA	7-hydroxy-2-(3-hydroxyphenyl)-4H-chromen-4-one	254.059	255.066	1	6.24932	8.8511	0.0006035	0.0033219	resistant - hypersensitive; resistant - sensitive	2.77069	0.0522338	3.39172	0.158913	2.88559	0.0984693
6.25_254.0588n	HMDB0134545	M+H, M+2Na-H, M+CH3OH+H, M+H-H2O	C15H10O4	43.6	25.5	3.41212	NA	NA	3-hydroxy-2-(2-hydroxyphenyl)-4H-chromen-4-one	254.059	255.066	1	6.24932	8.8511	0.0006035	0.0033219	resistant - hypersensitive; resistant - sensitive	2.77069	0.0522338	3.39172	0.158913	2.88559	0.0984693
6.25_254.0588n	HMDB0134546	M+H, M+2Na-H, M+CH3OH+H, M+H-H2O	C15H10O4	43.6	25.9	3.41212	NA	NA	3,6-dihydroxy-2-phenyl-4H-chromen-4-one	254.059	255.066	1	6.24932	8.8511	0.0006035	0.0033219	resistant - hypersensitive; resistant - sensitive	2.77069	0.0522338	3.39172	0.158913	2.88559	0.0984693
6.25_254.0588n	HMDB0134547	M+H, M+2Na-H, M+CH3OH+H, M+H-H2O	C15H10O4	43.6	25.9	3.41212	NA	NA	3,7-dihydroxy-2-phenyl-4H-chromen-4-one	254.059	255.066	1	6.24932	8.8511	0.0006035	0.0033219	resistant - hypersensitive; resistant - sensitive	2.77069	0.0522338	3.39172	0.158913	2.88559	0.0984693
6.25_254.0588n	HMDB0134548	M+H, M+2Na-H, M+CH3OH+H, M+H-H2O	C15H10O4	43.6	25.5	3.41212	NA	NA	3-hydroxy-2-(3-hydroxyphenyl)-4H-chromen-4-one	254.059	255.066	1	6.24932	8.8511	0.0006035	0.0033219	resistant - hypersensitive; resistant - sensitive	2.77069	0.0522338	3.39172	0.158913	2.88559	0.0984693
6.25_254.0588n	HMDB0134549	M+H, M+2Na-H, M+CH3OH+H, M+H-H2O	C15H10O4	43.6	25.5	3.41212	NA	NA	3-hydroxy-2-(4-hydroxyphenyl)-4H-chromen-4-one	254.059	255.066	1	6.24932	8.8511	0.0006035	0.0033219	resistant - hypersensitive; resistant - sensitive	2.77069	0.0522338	3.39172	0.158913	2.88559	0.0984693
6.25_254.0588n	HMDB0134550	M+H, M+2Na-H, M+CH3OH+H, M+H-H2O	C15H10O4	43.6	25.9	3.41212	NA	NA	3,5-dihydroxy-2-phenyl-4H-chromen-4-one	254.059	255.066	1	6.24932	8.8511	0.0006035	0.0033219	resistant - hypersensitive; resistant - sensitive	2.77069	0.0522338	3.39172	0.158913	2.88559	0.0984693
6.25_254.0588n	HMDB0137521	M+H, M+2Na-H, M+CH3OH+H, M+H-H2O	C15H10O4	42.5	20.2	3.41212	NA	NA	5,6-dihydroxy-2-(phenylmethylidene)-2,3-dihydro-1-benzofuran-3-one	254.059	255.066	1	6.24932	8.8511	0.0006035	0.0033219	resistant - hypersensitive; resistant - sensitive	2.77069	0.0522338	3.39172	0.158913	2.88559	0.0984693
[truncated: 1,371 more rows]
